# Supplementary material for: Mono- and biallelic variant effects on disease at biobank scale
Source: Nature. 2023 Jan 18;613(7944):519–25. doi: 10.1038/s41586-022-05420-7 (PMC9849130; doi:10.1038/s41586-022-05420-7)
Supplement: Supplementary file 6 — Any coding variant association in the additive or recessive model with P < 10−7 (all available disease end-points). [file 41586_2022_5420_MOESM6_ESM.txt]

phenotype	gene	additive pvalue	additive beta	recessive pvalue	recessive beta	rsid	chrom	pos	ref	alt	INFO	AF	AC_Hom	AN	grch37_locus	variant	variant category	ClinVar: Category	ClinVar: Clinical significance	ClinVar: Review Category	Mode of inheritance (OMIM)
Intestinal infectious diseases	FUT2			4.014e-09	-0.069	rs601338	19	48703417	G	A	0.997446	0.374424	51810	367388	19:49206674	19:48703417:G:A	pLoF	association	Benign, association	no_Criteria	recessive
Other infectious diseases	LRRC63	1.75e-08	0.743	2.823e-05	2.531	rs41284167	13	46266861	A	C	0.994734	0.0373883	566	367388	13:46840996	13:46266861:A:C	missense_variant				unknown
Other infectious diseases	FAM206BP	1.76e-08	0.7428	2.516e-05	2.579	rs17067933	13	46270492	C	A	0.994729	0.03741	556	367388	13:46844627	13:46270492:C:A	missense_variant				unknown
Hernia of abodminal wall	LRRK1	4.22e-09	0.6911			rs41531245	15	101029169	C	T	0.975161	0.00764042	8	367388	15:101569374	15:101029169:C:T	missense_variant				unknown
Alzheimer's disease (Atypical or mixed)	APOE	1.1e-31	1.075	3.717e-12	1.254	rs429358	19	44908684	T	C	0.99757	0.182788	11772	367388	19:45411941	19:44908684:T:C	missense_variant	risk factor	Likely pathogenic, other, risk factor	Criteria_multSubmitter	both
Alzheimer's disease (Atypical or mixed) (more controls excluded)	APOE	7.98e-36	1.1903	1.029e-13	1.421	rs429358	19	44908684	T	C	0.99757	0.182788	11772	367388	19:45411941	19:44908684:T:C	missense_variant	risk factor	Likely pathogenic, other, risk factor	Criteria_multSubmitter	both
Alzheimer's disease (Early onset)	APOE	6.53e-59	1.6616	2.083e-43	3.064	rs429358	19	44908684	T	C	0.99757	0.182788	11772	367388	19:45411941	19:44908684:T:C	missense_variant	risk factor	Likely pathogenic, other, risk factor	Criteria_multSubmitter	both
Alzheimer's disease (Early onset) (more controls excluded)	APOE	9.56e-08	0.3875	2.771e-07	0.237	rs440446	19	44905910	C	G	0.994125	0.716098	188684	367388	19:45409167	19:44905910:C:G	missense_variant				both
Alzheimer's disease (Early onset) (more controls excluded)	APOE	6.61e-63	1.7542	2.484e-45	3.171	rs429358	19	44908684	T	C	0.99757	0.182788	11772	367388	19:45411941	19:44908684:T:C	missense_variant	risk factor	Likely pathogenic, other, risk factor	Criteria_multSubmitter	both
Alzheimer's disease (Late onset)	ZNF155	5.48e-09	0.5757			rs58537897	19	43996549	C	T	0.991515	0.0339695	354	367388	19:44500701	19:43996549:C:T	missense_variant				unknown
Alzheimer's disease (Late onset)	ZNF230	2.38e-09	0.6139			rs76261208	19	44010922	C	A	0.995232	0.0315906	388	367388	19:44515074	19:44010922:C:A	missense_variant				unknown
Alzheimer's disease (Late onset)	ZNF225	1.47e-09	0.6066			rs16978738	19	44132649	A	T	0.995306	0.0330005	432	367388	19:44636802	19:44132649:A:T	missense_variant				unknown
Alzheimer's disease (Late onset)	ZNF227	1.35e-09	0.6053			rs922063	19	44228505	C	G	0.997738	0.0332183	432	367388	19:44732658	19:44228505:C:G	missense_variant				unknown
Alzheimer's disease (Late onset)	ZNF229	7.8e-10	0.6367			rs141069725	19	44428551	C	T	0.99554	0.0316096	382	367388	19:44932726	19:44428551:C:T	missense_variant				unknown
Alzheimer's disease (Late onset)	APOE	1.96e-18	0.3325	1.628e-15	0.192	rs440446	19	44905910	C	G	0.994125	0.716098	188684	367388	19:45409167	19:44905910:C:G	missense_variant				both
Alzheimer's disease (Late onset)	APOE	2.46e-11	1.4961			rs769452	19	44907853	T	C	0.995163	0.00781463	38	367388	19:45411110	19:44907853:T:C	missense_variant	VUS	Conflicting interpretations of pathogenicity	Criteria_multSubmitter	both
Alzheimer's disease (Late onset)	APOE	7.19e-173	1.4076	1.114e-87	1.848	rs429358	19	44908684	T	C	0.99757	0.182788	11772	367388	19:45411941	19:44908684:T:C	missense_variant	risk factor	Likely pathogenic, other, risk factor	Criteria_multSubmitter	both
Alzheimer's disease (Late onset)	APOE	1.04e-11	-0.5206			rs7412	19	44908822	C	T	0.996766	0.0532217	932	367388	19:45412079	19:44908822:C:T	missense_variant	drug response	drug response	Criteria_multSubmitter	both
Alzheimer's disease (Late onset)	CLPTM1	7.97e-09	0.2994	2.415e-09	0.171	rs9193	19	44993045	T	C	0.993645	0.876311	282318	367388	19:45496303	19:44993045:T:C	missense_variant				unknown
Alzheimer's disease (Late onset)	PPP1R37	3.27e-12	0.5349			rs549046469	19	45145480	C	A	0.984526	0.0584205	1350	367388	19:45648738	19:45145480:C:A	missense_variant				unknown
Alzheimer's disease (Late onset)	EXOC3L2	1.04e-13	0.4474			rs10411314	19	45224801	T	C	0.993517	0.0939252	3270	367388	19:45728059	19:45224801:T:C	missense_variant				unknown
Alzheimer's disease (Late onset)	DMPK	9.41e-09	0.6596			rs146680240	19	45771366	G	A	0.993923	0.0234902	218	367388	19:46274624	19:45771366:G:A	missense_variant				dominant
Alzheimer's disease (Late onset) (more controls excluded)	ZNF155	1.04e-10	0.692			rs58537897	19	43996549	C	T	0.991515	0.0339695	354	367388	19:44500701	19:43996549:C:T	missense_variant				unknown
Alzheimer's disease (Late onset) (more controls excluded)	ZNF230	1.94e-10	0.6999			rs76261208	19	44010922	C	A	0.995232	0.0315906	388	367388	19:44515074	19:44010922:C:A	missense_variant				unknown
Alzheimer's disease (Late onset) (more controls excluded)	ZNF225	6.83e-11	0.7006			rs16978738	19	44132649	A	T	0.995306	0.0330005	432	367388	19:44636802	19:44132649:A:T	missense_variant				unknown
Alzheimer's disease (Late onset) (more controls excluded)	ZNF227	8.96e-11	0.6916			rs922063	19	44228505	C	G	0.997738	0.0332183	432	367388	19:44732658	19:44228505:C:G	missense_variant				unknown
Alzheimer's disease (Late onset) (more controls excluded)	ZNF229	6.18e-11	0.7217			rs141069725	19	44428551	C	T	0.99554	0.0316096	382	367388	19:44932726	19:44428551:C:T	missense_variant				unknown
Alzheimer's disease (Late onset) (more controls excluded)	APOE	1.84e-18	0.3603	1.795e-16	0.213	rs440446	19	44905910	C	G	0.994125	0.716098	188684	367388	19:45409167	19:44905910:C:G	missense_variant				both
Alzheimer's disease (Late onset) (more controls excluded)	APOE	2.31e-10	1.3935			rs769452	19	44907853	T	C	0.995163	0.00781463	38	367388	19:45411110	19:44907853:T:C	missense_variant	VUS	Conflicting interpretations of pathogenicity	Criteria_multSubmitter	both
Alzheimer's disease (Late onset) (more controls excluded)	APOE	1.42e-171	1.4345	2.701e-87	1.744	rs429358	19	44908684	T	C	0.99757	0.182788	11772	367388	19:45411941	19:44908684:T:C	missense_variant	risk factor	Likely pathogenic, other, risk factor	Criteria_multSubmitter	both
Alzheimer's disease (Late onset) (more controls excluded)	APOE	7.07e-13	-0.5918			rs7412	19	44908822	C	T	0.996766	0.0532217	932	367388	19:45412079	19:44908822:C:T	missense_variant	drug response	drug response	Criteria_multSubmitter	both
Alzheimer's disease (Late onset) (more controls excluded)	CLPTM1	4.91e-09	0.3253	1.969e-09	0.185	rs9193	19	44993045	T	C	0.993645	0.876311	282318	367388	19:45496303	19:44993045:T:C	missense_variant				unknown
Alzheimer's disease (Late onset) (more controls excluded)	PPP1R37	9.16e-13	0.5799			rs549046469	19	45145480	C	A	0.984526	0.0584205	1350	367388	19:45648738	19:45145480:C:A	missense_variant				unknown
Alzheimer's disease (Late onset) (more controls excluded)	EXOC3L2	4.71e-13	0.4597			rs10411314	19	45224801	T	C	0.993517	0.0939252	3270	367388	19:45728059	19:45224801:T:C	missense_variant				unknown
Alzheimer's disease (Late onset) (more controls excluded)	DMPK	3.2e-09	0.7196			rs146680240	19	45771366	G	A	0.993923	0.0234902	218	367388	19:46274624	19:45771366:G:A	missense_variant				dominant
Alzheimer's disease (undefined)	APOE	2.05e-19	1.7794	3.898e-10	2.678	rs429358	19	44908684	T	C	0.99757	0.182788	11772	367388	19:45411941	19:44908684:T:C	missense_variant	risk factor	Likely pathogenic, other, risk factor	Criteria_multSubmitter	both
Alzheimer's disease (undefined) (more controls excluded)	APOE	8.73e-20	1.8089	7.593e-10	2.448	rs429358	19	44908684	T	C	0.99757	0.182788	11772	367388	19:45411941	19:44908684:T:C	missense_variant	risk factor	Likely pathogenic, other, risk factor	Criteria_multSubmitter	both
Mental and behavioural disorders due to alcohol, excluding acute intoxication	ADH1B	3.48e-08	0.768	3.442e-08	0.385	rs1229984	4	99318162	T	C	0.976798	0.99414	363100	367388	4:100239319	4:99318162:T:C	missense_variant				unknown
Alcoholic liver disease	PNPLA3	4.49e-12	0.3716	2.118e-07	0.388	rs738409	22	43928847	C	G	0.999239	0.227724	19206	367388	22:44324727	22:43928847:C:G	missense_variant	drug response	drug response	Criteria_multSubmitter	unknown
Alcoholic liver disease	SAMM50	2.27e-10	0.339	1.688e-07	0.392	rs3761472	22	43972242	A	G	0.999887	0.224272	18756	367388	22:44368122	22:43972242:A:G	missense_variant				unknown
Acohol-induced acute pancreatitis	SPINK1	5.18e-09	2.1444			rs17107315	5	147828115	T	C	0.9984	0.0162226	122	367388	5:147207678	5:147828115:T:C	missense_variant	risk factor	Conflicting interpretations of pathogenicity, risk factor	Criteria_multSubmitter	both
Alcohol-induced chronic pancreatitis	SPINK1	2.67e-09	1.4054			rs17107315	5	147828115	T	C	0.9984	0.0162226	122	367388	5:147207678	5:147828115:T:C	missense_variant	risk factor	Conflicting interpretations of pathogenicity, risk factor	Criteria_multSubmitter	both
Childhood asthma (age<16)	IL1RL1	9.5e-08	-0.2183			rs1041973	2	102339008	C	A	0.998917	0.204729	15478	367388	2:102955468	2:102339008:C:A	missense_variant				unknown
Childhood asthma (age<16)	GSDMA	1.57e-09	-0.2131	0.001305	-0.124	rs7212944	17	39966433	G	A	0.990309	0.325506	38980	367388	17:38122686	17:39966433:G:A	missense_variant				unknown
Childhood asthma (age<16) (more controls excluded)	IL1RL1	8.59e-08	-0.2187			rs1041973	2	102339008	C	A	0.998917	0.204729	15478	367388	2:102955468	2:102339008:C:A	missense_variant				unknown
Childhood asthma (age<16) (more controls excluded)	GSDMA	1.45e-09	-0.2132	0.001266	-0.124	rs7212944	17	39966433	G	A	0.990309	0.325506	38980	367388	17:38122686	17:39966433:G:A	missense_variant				unknown
Asthma, hospital admissions , main diagnosis only	BCL2L11	3.32e-09	0.1281	1.088e-05	0.197	rs113135335	2	111130177	T	G	0.981981	0.108041	4360	367388	2:111887754	2:111130177:T:G	missense_variant				unknown
Asthma, hospital admissions , main diagnosis only	IL4R	4.28e-11	-0.1649			rs144651842	16	27344903	G	A	0.989332	0.0774985	2290	367388	16:27356224	16:27344903:G:A	missense_variant				dominant
Asthma, hospital admissions , main diagnosis only	GSDMB	2.08e-12	-0.0936	0.0002163	-0.04	rs2305480	17	39905943	G	A	0.999545	0.504415	93600	367388	17:38062196	17:39905943:G:A	missense_variant				unknown
Asthma, hospital admissions , main diagnosis only	GSDMB	2.6e-12	-0.0932	0.0001719	-0.041	rs11078928	17	39908216	T	C	0.99961	0.50466	93598	367388	17:38064469	17:39908216:T:C	pLoF				unknown
Asthma (mode)	IL1RL1	3.55e-08	-0.0893			rs1041973	2	102339008	C	A	0.998917	0.204729	15478	367388	2:102955468	2:102339008:C:A	missense_variant				unknown
Asthma (mode)	BCL2L11	2.49e-10	0.1347	2.884e-06	0.205	rs113135335	2	111130177	T	G	0.981981	0.108041	4360	367388	2:111887754	2:111130177:T:G	missense_variant				unknown
Asthma (mode)	SLC22A4	1.44e-11	-0.0954	3.259e-07	-0.08	rs1050152	5	132340627	C	T	0.99996	0.316502	36980	367388	5:131676320	5:132340627:C:T	missense_variant	(likely)Benign	Benign	no_Criteria	unknown
Asthma (mode)	IL13	1.83e-08	-0.0764	1.351e-07	-0.05	rs20541	5	132660272	A	G	0.997119	0.631752	146944	367388	5:131995964	5:132660272:A:G	missense_variant	risk factor	risk factor	no_Criteria	dominant
Asthma (mode)	IL4R	6.04e-11	-0.1613			rs144651842	16	27344903	G	A	0.989332	0.0774985	2290	367388	16:27356224	16:27344903:G:A	missense_variant				dominant
Asthma (mode)	GSDMB	1.01e-11	-0.0892	0.001275	-0.034	rs2305480	17	39905943	G	A	0.999545	0.504415	93600	367388	17:38062196	17:39905943:G:A	missense_variant				unknown
Asthma (mode)	GSDMB	1.16e-11	-0.0889	0.001035	-0.035	rs11078928	17	39908216	T	C	0.99961	0.50466	93598	367388	17:38064469	17:39908216:T:C	pLoF				unknown
Asthma, unspecified (mode)	BCL2L11	5.51e-09	0.1703	6.578e-07	0.304	rs113135335	2	111130177	T	G	0.981981	0.108041	4360	367388	2:111887754	2:111130177:T:G	missense_variant				unknown
Asthma, unspecified (mode) (more controls excluded)	BCL2L11	3.01e-09	0.174	2.506e-07	0.319	rs113135335	2	111130177	T	G	0.981981	0.108041	4360	367388	2:111887754	2:111130177:T:G	missense_variant				unknown
Atopic dermatitis, strict definition	FLG	1.46e-14	1.1538	0.000112	8.176	rs138726443	1	152307547	G	A	0.989584	0.00736551	16	367388	1:152280023	1:152307547:G:A	LC	(likely)Pathogenic	Pathogenic	Criteria_multSubmitter	dominant
Atopic dermatitis, strict definition	FLG	2.52e-22	1.1036	0.000612	2.193	rs138381300	1	152312600	CACTG	C	0.906426	0.0134898	86	367388	1:152285076	1:152312600:CACTG:C	LC	Conflicting	Conflicting interpretations of pathogenicity	Path_Criteria_multSubmitter_confl	dominant
Atopic dermatitis, strict definition	FLG	1.3e-10	1.6454			rs61816761	1	152313385	G	A	0.949337	0.00285801	0	367388	1:152285861	1:152313385:G:A	LC	(likely)Pathogenic	Pathogenic/Likely pathogenic	Criteria_multSubmitter	dominant
Atopic dermatitis, strict definition	RTEL1-TNFRSF6B	4.19e-11	0.1764	4.665e-09	0.098	rs41309367	20	63678201	C	T	0.995562	0.735231	199070	367388	20:62309554	20:63678201:C:T	missense_variant	(likely)Benign	Benign	Criteria_oneSubmitter	unknown
Atopic dermatitis, strict definition	RTEL1-TNFRSF6B	3.36e-10	0.1872	1.068e-08	0.1	rs2236506	20	63690302	G	A	0.993536	0.804966	238564	367388	20:62321655	20:63690302:G:A	missense_variant	(likely)Benign	Benign	Criteria_multSubmitter	unknown
Atopic dermatitis, strict definition	RTEL1	3.28e-10	0.1852	1.634e-09	0.105	rs3208008	20	63694757	A	C	0.99444	0.799357	235198	367388	20:62326110	20:63694757:A:C	missense_variant	(likely)Benign	Benign	Criteria_multSubmitter	both
Atopic dermatitis, strict definition	RTEL1-TNFRSF6B	3.17e-10	-0.1855	0.0005418	-0.147	rs2257440	20	63696914	C	T	0.993832	0.200586	15238	367388	20:62328267	20:63696914:C:T	missense_variant				unknown
Atopic dermatitis, strict definition	ARFRP1	3.86e-10	0.1847	1.878e-09	0.104	rs367993153	20	63701286	A	AC	0.994044	0.800462	235864	367388	20:62332638	20:63701286:A:AC	pLoF				unknown
Atopic dermatitis, strict definition	SLC2A4RG	1.69e-10	0.1767	7.996e-10	0.103	rs8957	20	63742354	G	T	0.999204	0.761252	213182	367388	20:62373707	20:63742354:G:T	missense_variant				unknown
Atopic dermatitis, strict definition with reimbursement	FLG	1.87e-14	1.1204	0.000157	7.37	rs138726443	1	152307547	G	A	0.989584	0.00736551	16	367388	1:152280023	1:152307547:G:A	LC	(likely)Pathogenic	Pathogenic	Criteria_multSubmitter	dominant
Atopic dermatitis, strict definition with reimbursement	FLG	8.09e-22	1.0643	0.0006456	2.159	rs138381300	1	152312600	CACTG	C	0.906426	0.0134898	86	367388	1:152285076	1:152312600:CACTG:C	LC	Conflicting	Conflicting interpretations of pathogenicity	Path_Criteria_multSubmitter_confl	dominant
Atopic dermatitis, strict definition with reimbursement	FLG	4.22e-10	1.5424			rs61816761	1	152313385	G	A	0.949337	0.00285801	0	367388	1:152285861	1:152313385:G:A	LC	(likely)Pathogenic	Pathogenic/Likely pathogenic	Criteria_multSubmitter	dominant
Atopic dermatitis, strict definition with reimbursement	RTEL1-TNFRSF6B	8.77e-11	0.1699	1.531e-08	0.092	rs41309367	20	63678201	C	T	0.995562	0.735231	199070	367388	20:62309554	20:63678201:C:T	missense_variant	(likely)Benign	Benign	Criteria_oneSubmitter	unknown
Atopic dermatitis, strict definition with reimbursement	RTEL1-TNFRSF6B	1.09e-10	0.1887	3.817e-09	0.101	rs2236506	20	63690302	G	A	0.993536	0.804966	238564	367388	20:62321655	20:63690302:G:A	missense_variant	(likely)Benign	Benign	Criteria_multSubmitter	unknown
Atopic dermatitis, strict definition with reimbursement	RTEL1	6.16e-11	0.1891	3.535e-10	0.107	rs3208008	20	63694757	A	C	0.99444	0.799357	235198	367388	20:62326110	20:63694757:A:C	missense_variant	(likely)Benign	Benign	Criteria_multSubmitter	both
Atopic dermatitis, strict definition with reimbursement	RTEL1-TNFRSF6B	6.01e-11	-0.1893	0.0003145	-0.15	rs2257440	20	63696914	C	T	0.993832	0.200586	15238	367388	20:62328267	20:63696914:C:T	missense_variant				unknown
Atopic dermatitis, strict definition with reimbursement	ARFRP1	8.23e-11	0.1881	4.598e-10	0.106	rs367993153	20	63701286	A	AC	0.994044	0.800462	235864	367388	20:62332638	20:63701286:A:AC	pLoF				unknown
Atopic dermatitis, strict definition with reimbursement	SLC2A4RG	4.69e-10	0.1688	4.708e-09	0.096	rs8957	20	63742354	G	T	0.999204	0.761252	213182	367388	20:62373707	20:63742354:G:T	missense_variant				unknown
Other specified/unspecified bacterial intestinal infections	UMODL1-AS1	6.5e-08	1.238			rs12482506	21	42103744	G	C	0.976883	0.0177605	114	367388	21:43523854	21:42103744:G:C	missense_variant				unknown
Malignant neoplasm of breast	KCNU1	1.72e-09	-0.1784	0.000442	-0.188	rs16885577	8	36930961	A	G	0.999761	0.133026	6628	367388	8:36788479	8:36930961:A:G	missense_variant				unknown
Malignant neoplasm of breast	PALB2	5.97e-20	3.0311			rs180177102	16	23634953	CA	C	0.914047	0.00139362	0	367388	16:23646274	16:23634953:CA:C	pLoF	(likely)Pathogenic	Pathogenic	Criteria_multSubmitter	dominant
Malignant neoplasm of breast	CHEK2	2e-20	1.1704	0.000283	3.521	rs555607708	22	28695868	AG	A	0.982805	0.00733557	32	367388	22:29091856	22:28695868:AG:A	pLoF	Conflicting	Conflicting interpretations of pathogenicity	Path_Criteria_multSubmitter_confl	dominant
Malignant neoplasm of breast (other cancers excluded from controls)	KCNU1	7.52e-09	-0.1738	0.0003156	-0.196	rs16885577	8	36930961	A	G	0.999761	0.133026	6628	367388	8:36788479	8:36930961:A:G	missense_variant				unknown
Malignant neoplasm of breast (other cancers excluded from controls)	PALB2	4.89e-21	3.1716			rs180177102	16	23634953	CA	C	0.914047	0.00139362	0	367388	16:23646274	16:23634953:CA:C	pLoF	(likely)Pathogenic	Pathogenic	Criteria_multSubmitter	dominant
Malignant neoplasm of breast (other cancers excluded from controls)	CHEK2	1.85e-21	1.2242	4.091e-05	5.126	rs555607708	22	28695868	AG	A	0.982805	0.00733557	32	367388	22:29091856	22:28695868:AG:A	pLoF	Conflicting	Conflicting interpretations of pathogenicity	Path_Criteria_multSubmitter_confl	dominant
Malignant neoplasm	SPDL1	4.1e-09	-0.1637			rs116483731	5	169588475	G	A	0.99787	0.0301289	382	367388	5:169015479	5:169588475:G:A	missense_variant				unknown
Malignant neoplasm	ATM	2.58e-08	0.2777			rs1800057	11	108272729	C	G	0.996379	0.00906671	36	367388	11:108143456	11:108272729:C:G	missense_variant	(likely)Benign	Benign	Criteria_multSubmitter	both
Malignant neoplasm	KDELC2	4.93e-08	0.2797			rs74911261	11	108486410	G	A	0.984613	0.00871014	34	367388	11:108357137	11:108486410:G:A	missense_variant				unknown
Malignant neoplasm	PALB2	1.09e-14	1.0955			rs180177102	16	23634953	CA	C	0.914047	0.00139362	0	367388	16:23646274	16:23634953:CA:C	pLoF	(likely)Pathogenic	Pathogenic	Criteria_multSubmitter	dominant
Malignant neoplasm	HOXB13	5.49e-12	0.3796			rs138213197	17	48728343	C	T	0.99205	0.00755332	28	367388	17:46805705	17:48728343:C:T	missense_variant	risk factor	Pathogenic/Likely pathogenic, risk factor	Criteria_multSubmitter	unknown
Malignant neoplasm	ABI3	3.11e-08	0.379			rs755071175	17	49210775	G	T	0.971573	0.00491306	10	367388	17:47288137	17:49210775:G:T	missense_variant				unknown
Malignant neoplasm	CHEK2	8.74e-17	0.4779	1.047e-06	1.878	rs555607708	22	28695868	AG	A	0.982805	0.00733557	32	367388	22:29091856	22:28695868:AG:A	pLoF	Conflicting	Conflicting interpretations of pathogenicity	Path_Criteria_multSubmitter_confl	dominant
Malignant neoplasm of liver and intrahepatic bile ducts (other cancers excluded from controls)	TM6SF2	1.19e-09	1.4501	3.76e-09	5.564	rs187429064	19	19269704	A	G	0.977229	0.0503228	1024	367388	19:19380513	19:19269704:A:G	missense_variant				unknown
Malignant neoplasm of liver and intrahepatic bile ducts	TM6SF2	1.17e-09	1.3742	4.115e-09	5.64	rs187429064	19	19269704	A	G	0.977229	0.0503228	1024	367388	19:19380513	19:19269704:A:G	missense_variant				unknown
Malignant neoplasm of liver and intrahepatic bile ducts (other cancers excluded from controls)	TM6SF2	2.15e-09	1.3376	8.393e-09	5.081	rs187429064	19	19269704	A	G	0.977229	0.0503228	1024	367388	19:19380513	19:19269704:A:G	missense_variant				unknown
malignant neoplasm of male genital organs	ANO7	2.15e-08	-0.2866			rs77482050	2	241200185	G	A	0.998922	0.0555897	1148	367388	2:242139600	2:241200185:G:A	missense_variant				unknown
malignant neoplasm of male genital organs	WNT9B	1.22e-09	0.4831			rs118185468	17	46872579	A	G	0.989821	0.0219114	216	367388	17:44949945	17:46872579:A:G	missense_variant				unknown
malignant neoplasm of male genital organs	CDK5RAP3	1.97e-17	1.2744	0.0007378	3.316	rs191902054	17	47971193	G	A	0.995817	0.00630668	30	367388	17:46048559	17:47971193:G:A	missense_variant				unknown
malignant neoplasm of male genital organs	CDK5RAP3	2.06e-17	1.2731	0.0007378	3.316	rs61758369	17	47981246	A	G	0.996049	0.00631757	28	367388	17:46058612	17:47981246:A:G	missense_variant				unknown
malignant neoplasm of male genital organs	HOXB13	1.2e-62	2.4038	3.789e-05	4.321	rs138213197	17	48728343	C	T	0.99205	0.00755332	28	367388	17:46805705	17:48728343:C:T	missense_variant	risk factor	Pathogenic/Likely pathogenic, risk factor	Criteria_multSubmitter	unknown
malignant neoplasm of male genital organs	ABI3	3.09e-25	1.776			rs755071175	17	49210775	G	T	0.971573	0.00491306	10	367388	17:47288137	17:49210775:G:T	missense_variant				unknown
malignant neoplasm of male genital organs	KLK3	8e-12	-0.3108	0.0001635	-0.447	rs17632542	19	50858501	T	C	0.998998	0.0671307	1736	367388	19:51361757	19:50858501:T:C	missense_variant				unknown
malignant neoplasm of male genital organs (other cancers excluded from controls)	ANO7	8.36e-09	-0.3018			rs77482050	2	241200185	G	A	0.998922	0.0555897	1148	367388	2:242139600	2:241200185:G:A	missense_variant				unknown
malignant neoplasm of male genital organs (other cancers excluded from controls)	WNT9B	1.69e-10	0.5215			rs118185468	17	46872579	A	G	0.989821	0.0219114	216	367388	17:44949945	17:46872579:A:G	missense_variant				unknown
malignant neoplasm of male genital organs (other cancers excluded from controls)	CDK5RAP3	1.8e-16	1.2233	0.001194	2.782	rs191902054	17	47971193	G	A	0.995817	0.00630668	30	367388	17:46048559	17:47971193:G:A	missense_variant				unknown
malignant neoplasm of male genital organs (other cancers excluded from controls)	CDK5RAP3	1.88e-16	1.2221	0.001194	2.782	rs61758369	17	47981246	A	G	0.996049	0.00631757	28	367388	17:46058612	17:47981246:A:G	missense_variant				unknown
malignant neoplasm of male genital organs (other cancers excluded from controls)	HOXB13	1.04e-59	2.279	5.802e-05	3.79	rs138213197	17	48728343	C	T	0.99205	0.00755332	28	367388	17:46805705	17:48728343:C:T	missense_variant	risk factor	Pathogenic/Likely pathogenic, risk factor	Criteria_multSubmitter	unknown
malignant neoplasm of male genital organs (other cancers excluded from controls)	ABI3	1.96e-26	1.8469			rs755071175	17	49210775	G	T	0.971573	0.00491306	10	367388	17:47288137	17:49210775:G:T	missense_variant				unknown
malignant neoplasm of male genital organs (other cancers excluded from controls)	KLK3	5.43e-12	-0.3217	0.0001412	-0.467	rs17632542	19	50858501	T	C	0.998998	0.0671307	1736	367388	19:51361757	19:50858501:T:C	missense_variant				unknown
Other malignant neoplasms of skin (=non-melanoma skin cancer)	ZBTB7B	4.74e-07	0.1688			rs141845046	1	155015228	C	T	0.989686	0.0698254	1922	367388	1:154987704	1:155015228:C:T	missense_variant				unknown
Other malignant neoplasms of skin (=non-melanoma skin cancer)	CASP8	1.45e-11	-0.121	2.331e-09	-0.073	rs3769823	2	201258272	A	G	0.994704	0.653968	156938	367388	2:202122995	2:201258272:A:G	missense_variant	(likely)Benign	Benign	Criteria_oneSubmitter	both
Other malignant neoplasms of skin (=non-melanoma skin cancer)	SLC45A2	1.3e-07	0.3554	5.965e-08	0.185	rs16891982	5	33951588	C	G	0.970832	0.981279	353786	367388	5:33951693	5:33951588:C:G	missense_variant	(likely)Benign	Benign	Criteria_oneSubmitter	recessive
Other malignant neoplasms of skin (=non-melanoma skin cancer)	RP11-145E5.5	6.9e-10	-0.1047	0.0005201	-0.048	rs10965215	9	22029446	G	A	0.998711	0.501206	92610	367388	9:22029445	9:22029446:G:A	missense_variant				unknown
Other malignant neoplasms of skin (=non-melanoma skin cancer)	XPA	8e-11	1.2382			rs104894132	9	97675579	G	A	0.992244	0.00234902	0	367388	9:100437861	9:97675579:G:A	pLoF	(likely)Pathogenic	Pathogenic	Criteria_multSubmitter	recessive
Other malignant neoplasms of skin (=non-melanoma skin cancer)	TYR	1.94e-15	0.1774	2.865e-05	0.141	rs1126809	11	89284793	G	A	0.998018	0.178944	11978	367388	11:89017961	11:89284793:G:A	missense_variant	Conflicting	Conflicting interpretations of pathogenicity	Path_Criteria_oneSubmitter_confl	both
Other malignant neoplasms of skin (=non-melanoma skin cancer)	KRT5	1.51e-12	0.205	0.0009264	0.206	rs11170164	12	52519884	C	T	0.997728	0.0966417	3400	367388	12:52913668	12:52519884:C:T	missense_variant	(likely)Benign	Benign	Criteria_multSubmitter	both
Other malignant neoplasms of skin (=non-melanoma skin cancer)	OCA2	4.05e-35	0.5307	4.879e-10	0.875	rs74653330	15	27983407	C	T	0.998927	0.0441359	812	367388	15:28228553	15:27983407:C:T	missense_variant	Conflicting	Conflicting interpretations of pathogenicity	Criteria_multSubmitter	recessive
Other malignant neoplasms of skin (=non-melanoma skin cancer)	GOLGA8M	1.43e-12	0.2171	0.0002016	0.259	rs531763484	15	28702279	G	A	0.96956	0.0889359	3026	367388	15:28947425	15:28702279:G:A	missense_variant				unknown
Other malignant neoplasms of skin (=non-melanoma skin cancer)	GOLGA8M	5.22e-12	0.2069	0.0002193	0.246	rs78557271	15	28702280	A	G	0.96098	0.0930814	3298	367388	15:28947426	15:28702280:A:G	missense_variant				unknown
Other malignant neoplasms of skin (=non-melanoma skin cancer)	GOLGA8M	3.31e-12	0.2097	0.000219	0.248	rs2003233	15	28702528	G	A	0.964317	0.0925561	3288	367388	15:28947674	15:28702528:G:A	missense_variant				unknown
Other malignant neoplasms of skin (=non-melanoma skin cancer)	GOLGA8M	1.42e-10	0.2003	0.0008683	0.242	rs200180898	15	28705604	T	C	0.945257	0.0893878	3032	367388	15:28950750	15:28705604:T:C	missense_variant				unknown
Other malignant neoplasms of skin (=non-melanoma skin cancer)	GOLGA8M	2.11e-12	0.2117	7.718e-05	0.267	rs28623038	15	28708257	G	A	0.975447	0.0913095	3216	367388	15:28953403	15:28708257:G:A	missense_variant				unknown
Other malignant neoplasms of skin (=non-melanoma skin cancer)	GOLGA8M	2.11e-12	0.2117	7.731e-05	0.267	rs28418661	15	28708266	C	T	0.975453	0.0913122	3216	367388	15:28953412	15:28708266:C:T	missense_variant				unknown
Other malignant neoplasms of skin (=non-melanoma skin cancer)	RPL13	2.25e-14	-0.169	5.482e-05	-0.134	rs9930567	16	89561665	G	A	0.984746	0.187184	12852	367388	16:89628073	16:89561665:G:A	missense_variant				unknown
Other malignant neoplasms of skin (=non-melanoma skin cancer)	SPATA33	1.9e-14	0.2034	6.546e-05	0.205	rs35415928	16	89657860	C	T	0.996679	0.117334	5112	367388	16:89724268	16:89657860:C:T	missense_variant				unknown
Other malignant neoplasms of skin (=non-melanoma skin cancer)	FANCA	7.19e-08	0.194			rs9282681	16	89739506	T	C	0.999504	0.0598441	1394	367388	16:89805914	16:89739506:T:C	missense_variant	(likely)Benign	Benign/Likely benign	Criteria_multSubmitter	recessive
Other malignant neoplasms of skin (=non-melanoma skin cancer)	FANCA	9.21e-08	0.1923			rs11076619	16	89764835	C	A	0.999031	0.0598985	1402	367388	16:89831243	16:89764835:C:A	missense_variant				recessive
Other malignant neoplasms of skin (=non-melanoma skin cancer)	FANCA	8.67e-08	0.1939	0.009103	0.253	rs11646374	16	89791527	G	A	0.997773	0.0591718	1362	367388	16:89857935	16:89791527:G:A	missense_variant	(likely)Benign	Benign/Likely benign	Criteria_multSubmitter	recessive
Other malignant neoplasms of skin (=non-melanoma skin cancer)	FANCA	1.3e-12	0.2175	7.213e-05	0.275	rs1800282	16	89816599	A	T	0.980732	0.0843686	2698	367388	16:89883007	16:89816599:A:T	missense_variant	(likely)Benign	Benign/Likely benign	Criteria_multSubmitter	recessive
Other malignant neoplasms of skin (=non-melanoma skin cancer)	MC1R	3.89e-34	0.4261	1.106e-10	0.618	rs1805007	16	89919709	C	T	0.989317	0.0670055	1688	367388	16:89986117	16:89919709:C:T	missense_variant	Conflicting	Conflicting interpretations of pathogenicity	Path_Criteria_oneSubmitter_confl	recessive
Other malignant neoplasms of skin (=non-melanoma skin cancer)	MC1R	1.39e-21	0.3234	3.459e-06	0.403	rs1805008	16	89919736	C	T	0.995937	0.0685896	1760	367388	16:89986144	16:89919736:C:T	missense_variant	Conflicting	Conflicting interpretations of pathogenicity	Path_Criteria_oneSubmitter_confl	recessive
Other malignant neoplasms of skin (=non-melanoma skin cancer)	TUBB3	3.78e-16	0.2525	8.743e-06	0.324	rs77681059	16	89933636	C	T	0.995589	0.0827381	2522	367388	16:90000044	16:89933636:C:T	missense_variant	(likely)Benign	Benign	Criteria_oneSubmitter	dominant
Other malignant neoplasms of skin (=non-melanoma skin cancer)	CENPBD1	6.85e-10	-0.1254	4.305e-07	-0.062	rs4785755	16	89971420	G	A	0.998123	0.775738	221298	367388	16:90037828	16:89971420:G:A	missense_variant				unknown
Other malignant neoplasms of skin (=non-melanoma skin cancer)	GAS8-AS1	2.04e-14	-0.145	7.624e-08	-0.12	rs3785183	16	90029153	C	T	0.99771	0.285105	30254	367388	16:90095561	16:90029153:C:T	missense_variant				unknown
Other malignant neoplasms of skin (=non-melanoma skin cancer)	PRDM7	3.59e-15	0.2596	0.002846	0.243	rs150196149	16	90060585	A	G	0.982595	0.0728467	1960	367388	16:90126993	16:90060585:A:G	missense_variant				unknown
Other malignant neoplasms of skin (=non-melanoma skin cancer)	TMEM102	3.25e-08	0.5429			rs146078823	17	7437432	C	T	0.954339	0.008408	62	367388	17:7340751	17:7437432:C:T	missense_variant				unknown
Other malignant neoplasms of skin (=non-melanoma skin cancer)	TGM3	1.93e-10	-0.1519	4.269e-09	-0.079	rs214803	20	2309687	C	A	0.999888	0.853528	268116	367388	20:2290333	20:2309687:C:A	missense_variant				recessive
Other malignant neoplasms of skin (=non-melanoma skin cancer) (other cancers excluded from controls)	ZBTB7B	6.82e-07	0.169			rs141845046	1	155015228	C	T	0.989686	0.0698254	1922	367388	1:154987704	1:155015228:C:T	missense_variant				unknown
Other malignant neoplasms of skin (=non-melanoma skin cancer) (other cancers excluded from controls)	CASP8	7.66e-12	-0.1248	1.618e-09	-0.075	rs3769823	2	201258272	A	G	0.994704	0.653968	156938	367388	2:202122995	2:201258272:A:G	missense_variant	(likely)Benign	Benign	Criteria_oneSubmitter	both
Other malignant neoplasms of skin (=non-melanoma skin cancer) (other cancers excluded from controls)	XPA	1.29e-09	1.1198			rs104894132	9	97675579	G	A	0.992244	0.00234902	0	367388	9:100437861	9:97675579:G:A	pLoF	(likely)Pathogenic	Pathogenic	Criteria_multSubmitter	recessive
Other malignant neoplasms of skin (=non-melanoma skin cancer) (other cancers excluded from controls)	TYR	2.08e-14	0.1733	3.745e-05	0.141	rs1126809	11	89284793	G	A	0.998018	0.178944	11978	367388	11:89017961	11:89284793:G:A	missense_variant	Conflicting	Conflicting interpretations of pathogenicity	Path_Criteria_oneSubmitter_confl	both
Other malignant neoplasms of skin (=non-melanoma skin cancer) (other cancers excluded from controls)	KRT5	6.09e-12	0.2021	0.001096	0.206	rs11170164	12	52519884	C	T	0.997728	0.0966417	3400	367388	12:52913668	12:52519884:C:T	missense_variant	(likely)Benign	Benign	Criteria_multSubmitter	both
Other malignant neoplasms of skin (=non-melanoma skin cancer) (other cancers excluded from controls)	OCA2	2.78e-32	0.5082	2.547e-09	0.812	rs74653330	15	27983407	C	T	0.998927	0.0441359	812	367388	15:28228553	15:27983407:C:T	missense_variant	Conflicting	Conflicting interpretations of pathogenicity	Criteria_multSubmitter	recessive
Other malignant neoplasms of skin (=non-melanoma skin cancer) (other cancers excluded from controls)	GOLGA8M	2.86e-12	0.217	0.0004502	0.245	rs531763484	15	28702279	G	A	0.96956	0.0889359	3026	367388	15:28947425	15:28702279:G:A	missense_variant				unknown
Other malignant neoplasms of skin (=non-melanoma skin cancer) (other cancers excluded from controls)	GOLGA8M	1.05e-11	0.2069	0.0002423	0.248	rs78557271	15	28702280	A	G	0.96098	0.0930814	3298	367388	15:28947426	15:28702280:A:G	missense_variant				unknown
Other malignant neoplasms of skin (=non-melanoma skin cancer) (other cancers excluded from controls)	GOLGA8M	7.2e-12	0.2093	0.0002994	0.244	rs2003233	15	28702528	G	A	0.964317	0.0925561	3288	367388	15:28947674	15:28702528:G:A	missense_variant				unknown
Other malignant neoplasms of skin (=non-melanoma skin cancer) (other cancers excluded from controls)	GOLGA8M	2.39e-10	0.2008	0.001176	0.239	rs200180898	15	28705604	T	C	0.945257	0.0893878	3032	367388	15:28950750	15:28705604:T:C	missense_variant				unknown
Other malignant neoplasms of skin (=non-melanoma skin cancer) (other cancers excluded from controls)	GOLGA8M	4.43e-12	0.2116	0.0001106	0.263	rs28623038	15	28708257	G	A	0.975447	0.0913095	3216	367388	15:28953403	15:28708257:G:A	missense_variant				unknown
Other malignant neoplasms of skin (=non-melanoma skin cancer) (other cancers excluded from controls)	GOLGA8M	4.44e-12	0.2116	0.0001108	0.263	rs28418661	15	28708266	C	T	0.975453	0.0913122	3216	367388	15:28953412	15:28708266:C:T	missense_variant				unknown
Other malignant neoplasms of skin (=non-melanoma skin cancer) (other cancers excluded from controls)	RPL13	5.62e-14	-0.1693	1.939e-05	-0.144	rs9930567	16	89561665	G	A	0.984746	0.187184	12852	367388	16:89628073	16:89561665:G:A	missense_variant				unknown
Other malignant neoplasms of skin (=non-melanoma skin cancer) (other cancers excluded from controls)	SPATA33	5.49e-13	0.1937	0.00027	0.187	rs35415928	16	89657860	C	T	0.996679	0.117334	5112	367388	16:89724268	16:89657860:C:T	missense_variant				unknown
Other malignant neoplasms of skin (=non-melanoma skin cancer) (other cancers excluded from controls)	FANCA	6.99e-08	0.1975	0.008688	0.257	rs9282681	16	89739506	T	C	0.999504	0.0598441	1394	367388	16:89805914	16:89739506:T:C	missense_variant	(likely)Benign	Benign/Likely benign	Criteria_multSubmitter	recessive
Other malignant neoplasms of skin (=non-melanoma skin cancer) (other cancers excluded from controls)	FANCA	8.81e-08	0.1958	0.008517	0.257	rs11076619	16	89764835	C	A	0.999031	0.0598985	1402	367388	16:89831243	16:89764835:C:A	missense_variant				recessive
Other malignant neoplasms of skin (=non-melanoma skin cancer) (other cancers excluded from controls)	FANCA	9.86e-08	0.1962	0.008442	0.261	rs11646374	16	89791527	G	A	0.997773	0.0591718	1362	367388	16:89857935	16:89791527:G:A	missense_variant	(likely)Benign	Benign/Likely benign	Criteria_multSubmitter	recessive
Other malignant neoplasms of skin (=non-melanoma skin cancer) (other cancers excluded from controls)	FANCA	1.04e-12	0.2221	0.0001366	0.265	rs1800282	16	89816599	A	T	0.980732	0.0843686	2698	367388	16:89883007	16:89816599:A:T	missense_variant	(likely)Benign	Benign/Likely benign	Criteria_multSubmitter	recessive
Other malignant neoplasms of skin (=non-melanoma skin cancer) (other cancers excluded from controls)	MC1R	1.1e-30	0.404	1.904e-09	0.556	rs1805007	16	89919709	C	T	0.989317	0.0670055	1688	367388	16:89986117	16:89919709:C:T	missense_variant	Conflicting	Conflicting interpretations of pathogenicity	Path_Criteria_oneSubmitter_confl	recessive
Other malignant neoplasms of skin (=non-melanoma skin cancer) (other cancers excluded from controls)	MC1R	1.32e-21	0.3284	5.746e-06	0.393	rs1805008	16	89919736	C	T	0.995937	0.0685896	1760	367388	16:89986144	16:89919736:C:T	missense_variant	Conflicting	Conflicting interpretations of pathogenicity	Path_Criteria_oneSubmitter_confl	recessive
Other malignant neoplasms of skin (=non-melanoma skin cancer) (other cancers excluded from controls)	TUBB3	2.79e-16	0.2577	1.528e-05	0.316	rs77681059	16	89933636	C	T	0.995589	0.0827381	2522	367388	16:90000044	16:89933636:C:T	missense_variant	(likely)Benign	Benign	Criteria_oneSubmitter	dominant
Other malignant neoplasms of skin (=non-melanoma skin cancer) (other cancers excluded from controls)	CENPBD1	2.03e-10	-0.1316	1.544e-07	-0.066	rs4785755	16	89971420	G	A	0.998123	0.775738	221298	367388	16:90037828	16:89971420:G:A	missense_variant				unknown
Other malignant neoplasms of skin (=non-melanoma skin cancer) (other cancers excluded from controls)	GAS8-AS1	1.58e-13	-0.1426	2.07e-07	-0.118	rs3785183	16	90029153	C	T	0.99771	0.285105	30254	367388	16:90095561	16:90029153:C:T	missense_variant				unknown
Other malignant neoplasms of skin (=non-melanoma skin cancer) (other cancers excluded from controls)	PRDM7	2.74e-15	0.2652	0.001982	0.257	rs150196149	16	90060585	A	G	0.982595	0.0728467	1960	367388	16:90126993	16:90060585:A:G	missense_variant				unknown
Other malignant neoplasms of skin (=non-melanoma skin cancer) (other cancers excluded from controls)	TMEM102	4.05e-09	0.5943			rs146078823	17	7437432	C	T	0.954339	0.008408	62	367388	17:7340751	17:7437432:C:T	missense_variant				unknown
Other malignant neoplasms of skin (=non-melanoma skin cancer) (other cancers excluded from controls)	TGM3	1.75e-10	-0.1549	3.508e-09	-0.081	rs214803	20	2309687	C	A	0.999888	0.853528	268116	367388	20:2290333	20:2309687:C:A	missense_variant				recessive
Malignant neoplasm of prostate	ANO7	5.59e-09	-0.3064			rs77482050	2	241200185	G	A	0.998922	0.0555897	1148	367388	2:242139600	2:241200185:G:A	missense_variant				unknown
Malignant neoplasm of prostate	WNT9B	5.69e-10	0.5051			rs118185468	17	46872579	A	G	0.989821	0.0219114	216	367388	17:44949945	17:46872579:A:G	missense_variant				unknown
Malignant neoplasm of prostate	CDK5RAP3	1.93e-18	1.3464	0.000563	3.415	rs191902054	17	47971193	G	A	0.995817	0.00630668	30	367388	17:46048559	17:47971193:G:A	missense_variant				unknown
Malignant neoplasm of prostate	CDK5RAP3	2.01e-18	1.3453	0.000563	3.415	rs61758369	17	47981246	A	G	0.996049	0.00631757	28	367388	17:46058612	17:47981246:A:G	missense_variant				unknown
Malignant neoplasm of prostate	HOXB13	2.93e-64	2.4873	2.531e-05	4.526	rs138213197	17	48728343	C	T	0.99205	0.00755332	28	367388	17:46805705	17:48728343:C:T	missense_variant	risk factor	Pathogenic/Likely pathogenic, risk factor	Criteria_multSubmitter	unknown
Malignant neoplasm of prostate	ABI3	2.42e-26	1.8576			rs755071175	17	49210775	G	T	0.971573	0.00491306	10	367388	17:47288137	17:49210775:G:T	missense_variant				unknown
Malignant neoplasm of prostate	KLK3	9.7e-12	-0.3174	0.0002553	-0.443	rs17632542	19	50858501	T	C	0.998998	0.0671307	1736	367388	19:51361757	19:50858501:T:C	missense_variant				unknown
Malignant neoplasm of prostate (other cancers excluded from controls)	ANO7	1.72e-09	-0.3251			rs77482050	2	241200185	G	A	0.998922	0.0555897	1148	367388	2:242139600	2:241200185:G:A	missense_variant				unknown
Malignant neoplasm of prostate (other cancers excluded from controls)	WNT9B	5.68e-11	0.5506			rs118185468	17	46872579	A	G	0.989821	0.0219114	216	367388	17:44949945	17:46872579:A:G	missense_variant				unknown
Malignant neoplasm of prostate (other cancers excluded from controls)	CDK5RAP3	2.25e-17	1.2907	0.0009319	2.838	rs191902054	17	47971193	G	A	0.995817	0.00630668	30	367388	17:46048559	17:47971193:G:A	missense_variant				unknown
Malignant neoplasm of prostate (other cancers excluded from controls)	CDK5RAP3	2.34e-17	1.2896	0.0009319	2.838	rs61758369	17	47981246	A	G	0.996049	0.00631757	28	367388	17:46058612	17:47981246:A:G	missense_variant				unknown
Malignant neoplasm of prostate (other cancers excluded from controls)	HOXB13	4.4e-61	2.3515	3.891e-05	3.936	rs138213197	17	48728343	C	T	0.99205	0.00755332	28	367388	17:46805705	17:48728343:C:T	missense_variant	risk factor	Pathogenic/Likely pathogenic, risk factor	Criteria_multSubmitter	unknown
Malignant neoplasm of prostate (other cancers excluded from controls)	ABI3	1.61e-27	1.9285			rs755071175	17	49210775	G	T	0.971573	0.00491306	10	367388	17:47288137	17:49210775:G:T	missense_variant				unknown
Malignant neoplasm of prostate (other cancers excluded from controls)	KLK3	4.28e-12	-0.3328	0.0002132	-0.466	rs17632542	19	50858501	T	C	0.998998	0.0671307	1736	367388	19:51361757	19:50858501:T:C	missense_variant				unknown
Malignant neoplasm of skin	ZBTB7B	4.25e-07	0.1695			rs141845046	1	155015228	C	T	0.989686	0.0698254	1922	367388	1:154987704	1:155015228:C:T	missense_variant				unknown
Malignant neoplasm of skin	CASP8	1.54e-11	-0.1208	2.413e-09	-0.073	rs3769823	2	201258272	A	G	0.994704	0.653968	156938	367388	2:202122995	2:201258272:A:G	missense_variant	(likely)Benign	Benign	Criteria_oneSubmitter	both
Malignant neoplasm of skin	SLC45A2	1.28e-07	0.3556	5.865e-08	0.185	rs16891982	5	33951588	C	G	0.970832	0.981279	353786	367388	5:33951693	5:33951588:C:G	missense_variant	(likely)Benign	Benign	Criteria_oneSubmitter	recessive
Malignant neoplasm of skin	RP11-145E5.5	7.62e-10	-0.1044	0.0005465	-0.048	rs10965215	9	22029446	G	A	0.998711	0.501206	92610	367388	9:22029445	9:22029446:G:A	missense_variant				unknown
Malignant neoplasm of skin	XPA	8.01e-11	1.2382			rs104894132	9	97675579	G	A	0.992244	0.00234902	0	367388	9:100437861	9:97675579:G:A	pLoF	(likely)Pathogenic	Pathogenic	Criteria_multSubmitter	recessive
Malignant neoplasm of skin	TYR	2.19e-15	0.177	2.924e-05	0.141	rs1126809	11	89284793	G	A	0.998018	0.178944	11978	367388	11:89017961	11:89284793:G:A	missense_variant	Conflicting	Conflicting interpretations of pathogenicity	Path_Criteria_oneSubmitter_confl	both
Malignant neoplasm of skin	KRT5	1.34e-12	0.2055	0.0009396	0.206	rs11170164	12	52519884	C	T	0.997728	0.0966417	3400	367388	12:52913668	12:52519884:C:T	missense_variant	(likely)Benign	Benign	Criteria_multSubmitter	both
Malignant neoplasm of skin	OCA2	4.52e-35	0.5302	4.946e-10	0.874	rs74653330	15	27983407	C	T	0.998927	0.0441359	812	367388	15:28228553	15:27983407:C:T	missense_variant	Conflicting	Conflicting interpretations of pathogenicity	Criteria_multSubmitter	recessive
Malignant neoplasm of skin	GOLGA8M	1.56e-12	0.2167	0.0002042	0.259	rs531763484	15	28702279	G	A	0.96956	0.0889359	3026	367388	15:28947425	15:28702279:G:A	missense_variant				unknown
Malignant neoplasm of skin	GOLGA8M	5.72e-12	0.2065	0.0002221	0.246	rs78557271	15	28702280	A	G	0.96098	0.0930814	3298	367388	15:28947426	15:28702280:A:G	missense_variant				unknown
Malignant neoplasm of skin	GOLGA8M	3.63e-12	0.2092	0.0002217	0.247	rs2003233	15	28702528	G	A	0.964317	0.0925561	3288	367388	15:28947674	15:28702528:G:A	missense_variant				unknown
Malignant neoplasm of skin	GOLGA8M	1.55e-10	0.1999	0.000878	0.242	rs200180898	15	28705604	T	C	0.945257	0.0893878	3032	367388	15:28950750	15:28705604:T:C	missense_variant				unknown
Malignant neoplasm of skin	GOLGA8M	2.31e-12	0.2113	7.818e-05	0.266	rs28623038	15	28708257	G	A	0.975447	0.0913095	3216	367388	15:28953403	15:28708257:G:A	missense_variant				unknown
Malignant neoplasm of skin	GOLGA8M	2.31e-12	0.2113	7.831e-05	0.266	rs28418661	15	28708266	C	T	0.975453	0.0913122	3216	367388	15:28953412	15:28708266:C:T	missense_variant				unknown
Malignant neoplasm of skin	RPL13	2.37e-14	-0.1689	5.395e-05	-0.134	rs9930567	16	89561665	G	A	0.984746	0.187184	12852	367388	16:89628073	16:89561665:G:A	missense_variant				unknown
Malignant neoplasm of skin	SPATA33	1.74e-14	0.2037	6.617e-05	0.205	rs35415928	16	89657860	C	T	0.996679	0.117334	5112	367388	16:89724268	16:89657860:C:T	missense_variant				unknown
Malignant neoplasm of skin	FANCA	7.53e-08	0.1936			rs9282681	16	89739506	T	C	0.999504	0.0598441	1394	367388	16:89805914	16:89739506:T:C	missense_variant	(likely)Benign	Benign/Likely benign	Criteria_multSubmitter	recessive
Malignant neoplasm of skin	FANCA	9.65e-08	0.1919			rs11076619	16	89764835	C	A	0.999031	0.0598985	1402	367388	16:89831243	16:89764835:C:A	missense_variant				recessive
Malignant neoplasm of skin	FANCA	9.07e-08	0.1935	0.00916	0.253	rs11646374	16	89791527	G	A	0.997773	0.0591718	1362	367388	16:89857935	16:89791527:G:A	missense_variant	(likely)Benign	Benign/Likely benign	Criteria_multSubmitter	recessive
Malignant neoplasm of skin	FANCA	1.39e-12	0.2172	7.252e-05	0.275	rs1800282	16	89816599	A	T	0.980732	0.0843686	2698	367388	16:89883007	16:89816599:A:T	missense_variant	(likely)Benign	Benign/Likely benign	Criteria_multSubmitter	recessive
Malignant neoplasm of skin	MC1R	3.02e-34	0.4268	1.121e-10	0.618	rs1805007	16	89919709	C	T	0.989317	0.0670055	1688	367388	16:89986117	16:89919709:C:T	missense_variant	Conflicting	Conflicting interpretations of pathogenicity	Path_Criteria_oneSubmitter_confl	recessive
Malignant neoplasm of skin	MC1R	1.5e-21	0.323	3.48e-06	0.402	rs1805008	16	89919736	C	T	0.995937	0.0685896	1760	367388	16:89986144	16:89919736:C:T	missense_variant	Conflicting	Conflicting interpretations of pathogenicity	Path_Criteria_oneSubmitter_confl	recessive
Malignant neoplasm of skin	TUBB3	4.07e-16	0.2522	8.804e-06	0.324	rs77681059	16	89933636	C	T	0.995589	0.0827381	2522	367388	16:90000044	16:89933636:C:T	missense_variant	(likely)Benign	Benign	Criteria_oneSubmitter	dominant
Malignant neoplasm of skin	CENPBD1	7.61e-10	-0.1251	4.729e-07	-0.062	rs4785755	16	89971420	G	A	0.998123	0.775738	221298	367388	16:90037828	16:89971420:G:A	missense_variant				unknown
Malignant neoplasm of skin	GAS8-AS1	2.02e-14	-0.145	7.392e-08	-0.12	rs3785183	16	90029153	C	T	0.99771	0.285105	30254	367388	16:90095561	16:90029153:C:T	missense_variant				unknown
Malignant neoplasm of skin	PRDM7	3.84e-15	0.2593	0.002868	0.242	rs150196149	16	90060585	A	G	0.982595	0.0728467	1960	367388	16:90126993	16:90060585:A:G	missense_variant				unknown
Malignant neoplasm of skin	TMEM102	3.33e-08	0.5424			rs146078823	17	7437432	C	T	0.954339	0.008408	62	367388	17:7340751	17:7437432:C:T	missense_variant				unknown
Malignant neoplasm of skin	TGM3	2.12e-10	-0.1515	4.669e-09	-0.079	rs214803	20	2309687	C	A	0.999888	0.853528	268116	367388	20:2290333	20:2309687:C:A	missense_variant				recessive
Malignant neoplasm of skin (other cancers excluded from controls)	ZBTB7B	6.1e-07	0.1696			rs141845046	1	155015228	C	T	0.989686	0.0698254	1922	367388	1:154987704	1:155015228:C:T	missense_variant				unknown
Malignant neoplasm of skin (other cancers excluded from controls)	CASP8	8.24e-12	-0.1245	1.693e-09	-0.075	rs3769823	2	201258272	A	G	0.994704	0.653968	156938	367388	2:202122995	2:201258272:A:G	missense_variant	(likely)Benign	Benign	Criteria_oneSubmitter	both
Malignant neoplasm of skin (other cancers excluded from controls)	XPA	1.31e-09	1.1182			rs104894132	9	97675579	G	A	0.992244	0.00234902	0	367388	9:100437861	9:97675579:G:A	pLoF	(likely)Pathogenic	Pathogenic	Criteria_multSubmitter	recessive
Malignant neoplasm of skin (other cancers excluded from controls)	TYR	2.35e-14	0.1727	3.832e-05	0.141	rs1126809	11	89284793	G	A	0.998018	0.178944	11978	367388	11:89017961	11:89284793:G:A	missense_variant	Conflicting	Conflicting interpretations of pathogenicity	Path_Criteria_oneSubmitter_confl	both
Malignant neoplasm of skin (other cancers excluded from controls)	KRT5	5.46e-12	0.2023	0.001118	0.205	rs11170164	12	52519884	C	T	0.997728	0.0966417	3400	367388	12:52913668	12:52519884:C:T	missense_variant	(likely)Benign	Benign	Criteria_multSubmitter	both
Malignant neoplasm of skin (other cancers excluded from controls)	OCA2	3.28e-32	0.507	2.617e-09	0.81	rs74653330	15	27983407	C	T	0.998927	0.0441359	812	367388	15:28228553	15:27983407:C:T	missense_variant	Conflicting	Conflicting interpretations of pathogenicity	Criteria_multSubmitter	recessive
Malignant neoplasm of skin (other cancers excluded from controls)	GOLGA8M	3.21e-12	0.2162	0.0004572	0.244	rs531763484	15	28702279	G	A	0.96956	0.0889359	3026	367388	15:28947425	15:28702279:G:A	missense_variant				unknown
Malignant neoplasm of skin (other cancers excluded from controls)	GOLGA8M	1.18e-11	0.2061	0.0002464	0.247	rs78557271	15	28702280	A	G	0.96098	0.0930814	3298	367388	15:28947426	15:28702280:A:G	missense_variant				unknown
Malignant neoplasm of skin (other cancers excluded from controls)	GOLGA8M	8.06e-12	0.2085	0.0003043	0.244	rs2003233	15	28702528	G	A	0.964317	0.0925561	3288	367388	15:28947674	15:28702528:G:A	missense_variant				unknown
Malignant neoplasm of skin (other cancers excluded from controls)	GOLGA8M	2.65e-10	0.2	0.001194	0.238	rs200180898	15	28705604	T	C	0.945257	0.0893878	3032	367388	15:28950750	15:28705604:T:C	missense_variant				unknown
Malignant neoplasm of skin (other cancers excluded from controls)	GOLGA8M	4.96e-12	0.2108	0.0001126	0.262	rs28623038	15	28708257	G	A	0.975447	0.0913095	3216	367388	15:28953403	15:28708257:G:A	missense_variant				unknown
Malignant neoplasm of skin (other cancers excluded from controls)	GOLGA8M	4.97e-12	0.2108	0.0001128	0.262	rs28418661	15	28708266	C	T	0.975453	0.0913122	3216	367388	15:28953412	15:28708266:C:T	missense_variant				unknown
Malignant neoplasm of skin (other cancers excluded from controls)	RPL13	6.06e-14	-0.1688	1.92e-05	-0.144	rs9930567	16	89561665	G	A	0.984746	0.187184	12852	367388	16:89628073	16:89561665:G:A	missense_variant				unknown
Malignant neoplasm of skin (other cancers excluded from controls)	SPATA33	5.17e-13	0.1936	0.0002742	0.186	rs35415928	16	89657860	C	T	0.996679	0.117334	5112	367388	16:89724268	16:89657860:C:T	missense_variant				unknown
Malignant neoplasm of skin (other cancers excluded from controls)	FANCA	7.38e-08	0.1969	0.008755	0.257	rs9282681	16	89739506	T	C	0.999504	0.0598441	1394	367388	16:89805914	16:89739506:T:C	missense_variant	(likely)Benign	Benign/Likely benign	Criteria_multSubmitter	recessive
Malignant neoplasm of skin (other cancers excluded from controls)	FANCA	9.3e-08	0.1952	0.008584	0.257	rs11076619	16	89764835	C	A	0.999031	0.0598985	1402	367388	16:89831243	16:89764835:C:A	missense_variant				recessive
Malignant neoplasm of skin (other cancers excluded from controls)	FANCA	1.11e-12	0.2215	0.0001369	0.265	rs1800282	16	89816599	A	T	0.980732	0.0843686	2698	367388	16:89883007	16:89816599:A:T	missense_variant	(likely)Benign	Benign/Likely benign	Criteria_multSubmitter	recessive
Malignant neoplasm of skin (other cancers excluded from controls)	MC1R	9.12e-31	0.404	1.946e-09	0.555	rs1805007	16	89919709	C	T	0.989317	0.0670055	1688	367388	16:89986117	16:89919709:C:T	missense_variant	Conflicting	Conflicting interpretations of pathogenicity	Path_Criteria_oneSubmitter_confl	recessive
Malignant neoplasm of skin (other cancers excluded from controls)	MC1R	1.44e-21	0.3276	5.802e-06	0.393	rs1805008	16	89919736	C	T	0.995937	0.0685896	1760	367388	16:89986144	16:89919736:C:T	missense_variant	Conflicting	Conflicting interpretations of pathogenicity	Path_Criteria_oneSubmitter_confl	recessive
Malignant neoplasm of skin (other cancers excluded from controls)	TUBB3	3.01e-16	0.2571	1.543e-05	0.315	rs77681059	16	89933636	C	T	0.995589	0.0827381	2522	367388	16:90000044	16:89933636:C:T	missense_variant	(likely)Benign	Benign	Criteria_oneSubmitter	dominant
Malignant neoplasm of skin (other cancers excluded from controls)	CENPBD1	2.26e-10	-0.1311	1.694e-07	-0.065	rs4785755	16	89971420	G	A	0.998123	0.775738	221298	367388	16:90037828	16:89971420:G:A	missense_variant				unknown
Malignant neoplasm of skin (other cancers excluded from controls)	GAS8-AS1	1.58e-13	-0.1424	2.029e-07	-0.118	rs3785183	16	90029153	C	T	0.99771	0.285105	30254	367388	16:90095561	16:90029153:C:T	missense_variant				unknown
Malignant neoplasm of skin (other cancers excluded from controls)	PRDM7	2.93e-15	0.2646	0.001998	0.256	rs150196149	16	90060585	A	G	0.982595	0.0728467	1960	367388	16:90126993	16:90060585:A:G	missense_variant				unknown
Malignant neoplasm of skin (other cancers excluded from controls)	TMEM102	4.24e-09	0.5927			rs146078823	17	7437432	C	T	0.954339	0.008408	62	367388	17:7340751	17:7437432:C:T	missense_variant				unknown
Malignant neoplasm of skin (other cancers excluded from controls)	TGM3	1.96e-10	-0.1542	3.902e-09	-0.081	rs214803	20	2309687	C	A	0.999888	0.853528	268116	367388	20:2290333	20:2309687:C:A	missense_variant				recessive
Malignant neoplasm of small intestine	LGR5	6.74e-10	7.3628	8.292e-07	30.017	rs200138614	12	71584145	G	T	0.970757	0.0030431	10	367388	12:71977925	12:71584145:G:T	missense_variant				unknown
Malignant neoplasm of small intestine (other cancers excluded from controls)	LGR5	2.13e-10	7.8689	7.936e-08	73.348	rs200138614	12	71584145	G	T	0.970757	0.0030431	10	367388	12:71977925	12:71584145:G:T	missense_variant				unknown
Cardiac arrhytmias, COPD co-morbidities	PLEKHA3	3.67e-08	0.0846			rs967507	2	178502359	A	G	0.991476	0.175311	11362	367388	2:179367086	2:178502359:A:G	missense_variant				unknown
Cardiac arrhytmias, COPD co-morbidities	TTN	1.64e-08	0.0738	0.003182	0.045	rs9808377	2	178556967	A	G	0.997814	0.27606	28118	367388	2:179421694	2:178556967:A:G	missense_variant	(likely)Benign	Benign/Likely benign	Criteria_multSubmitter	both
Cardiac arrhytmias, COPD co-morbidities	TTN	3.09e-08	0.0723	0.002851	0.046	rs3829746	2	178562809	T	C	0.997256	0.276525	28192	367388	2:179427536	2:178562809:T:C	missense_variant	(likely)Benign	Benign/Likely benign	Criteria_multSubmitter	both
Cardiac arrhytmias, COPD co-morbidities	TTN	5.41e-08	0.0847			rs3731746	2	178566270	G	A	0.997177	0.167319	10538	367388	2:179430997	2:178566270:G:A	missense_variant	(likely)Benign	Benign/Likely benign	Criteria_multSubmitter	both
Cardiac arrhytmias, COPD co-morbidities	TTN	5.56e-08	0.0845			rs2303838	2	178580212	C	T	0.997149	0.16813	10646	367388	2:179444939	2:178580212:C:T	missense_variant	(likely)Benign	Benign/Likely benign	Criteria_multSubmitter	both
Cardiac arrhytmias, COPD co-morbidities	TTN	1.03e-08	0.0749	0.003094	0.046	rs2042996	2	178586693	G	A	0.997769	0.275681	28028	367388	2:179451420	2:178586693:G:A	missense_variant	(likely)Benign	Benign/Likely benign	Criteria_multSubmitter	both
Cardiac arrhytmias, COPD co-morbidities	TTN	2.79e-08	0.0724	0.00264	0.046	rs1001238	2	178599800	T	C	0.997761	0.277598	28424	367388	2:179464527	2:178599800:T:C	missense_variant	(likely)Benign	Benign/Likely benign	Criteria_multSubmitter	both
Cardiac arrhytmias, COPD co-morbidities	CAND2	1.54e-10	0.0772	2.269e-10	0.054	rs11718898	3	12807323	T	C	0.998826	0.615325	139138	367388	3:12848822	3:12807323:T:C	missense_variant				unknown
Cardiac arrhytmias, COPD co-morbidities	CAND2	1.31e-07	0.0623	1.014e-08	0.052	rs3732675	3	12816529	T	C	0.996645	0.548502	110458	367388	3:12858028	3:12816529:T:C	missense_variant				unknown
Cardiac arrhytmias, COPD co-morbidities	SCN5A	2.14e-08	-0.4828			rs45620037	3	38613787	G	A	0.994551	0.00485318	22	367388	3:38655278	3:38613787:G:A	missense_variant	Conflicting	Conflicting interpretations of pathogenicity	Criteria_multSubmitter	both
Cardiac arrhytmias, COPD co-morbidities	PITX2	5.32e-09	0.3371			rs143452464	4	110622340	G	A	0.995482	0.0099976	42	367388	4:111543496	4:110622340:G:A	missense_variant				dominant
Cardiac arrhytmias, COPD co-morbidities	RPL3L	9.43e-08	0.3005			rs201864074	16	1954141	C	T	0.985791	0.0108142	76	367388	16:2004142	16:1954141:C:T	missense_variant				unknown
Benign neoplasms	LRRC34	4.59e-11	-0.0625	0.0008832	-0.038	rs10936600	3	169796797	A	T	0.999129	0.272448	27316	367388	3:169514585	3:169796797:A:T	missense_variant				unknown
Benign neoplasms	LRRC34	2.93e-09	-0.0554	0.00406	-0.031	rs6793295	3	169800667	T	C	0.998971	0.287358	30498	367388	3:169518455	3:169800667:T:C	missense_variant				unknown
Benign neoplasms	COL17A1	8.87e-18	-0.1712	7.953e-18	-0.089	rs805698	10	104057158	C	T	0.999119	0.952418	333294	367388	10:105816916	10:104057158:C:T	missense_variant	(likely)Benign	Benign	Criteria_multSubmitter	both
Benign neoplasms	SFR1	4.41e-08	0.0639			rs10786783	10	104123007	A	G	0.996397	0.154507	8920	367388	10:105882765	10:104123007:A:G	missense_variant				unknown
Benign neoplasms	GSTO2	3.4e-10	0.1311			rs3758572	10	104299143	G	T	0.997502	0.0428212	734	367388	10:106058901	10:104299143:G:T	missense_variant				unknown
Benign neoplasms	ODF3	1.79e-09	-0.0953	5.2e-05	-0.156	rs72878024	11	199492	G	A	0.989911	0.0772834	2214	367388	11:199492	11:199492:G:A	missense_variant				unknown
Benign neoplasms	ATM	3.3e-08	-0.0555	5.475e-05	-0.054	rs1801516	11	108304735	G	A	0.999862	0.227209	19442	367388	11:108175462	11:108304735:G:A	missense_variant	(likely)Benign	Benign/Likely benign	Criteria_multSubmitter	both
Benign neoplasms	ALOX12-AS1	4.14e-08	0.2795			rs11571362	17	7002566	T	C	0.986945	0.00704705	36	367388	17:6905885	17:7002566:T:C	missense_variant				unknown
Benign neoplasms	RNASEK	3.29e-08	0.2813			rs543304144	17	7012606	C	T	0.987001	0.00704432	36	367388	17:6915925	17:7012606:C:T	missense_variant				unknown
Benign neoplasms	TMEM102	1.54e-16	0.3944			rs146078823	17	7437432	C	T	0.954339	0.008408	62	367388	17:7340751	17:7437432:C:T	missense_variant				unknown
Benign neoplasms	CHEK2	1.2e-13	0.3679			rs555607708	22	28695868	AG	A	0.982805	0.00733557	32	367388	22:29091856	22:28695868:AG:A	pLoF	Conflicting	Conflicting interpretations of pathogenicity	Path_Criteria_multSubmitter_confl	dominant
Benign neoplasms	CHEK2	1.66e-16	0.2044			rs17879961	22	28725099	A	G	0.998737	0.0297261	378	367388	22:29121087	22:28725099:A:G	missense_variant	Conflicting	Conflicting interpretations of pathogenicity	Path_Criteria_multSubmitter_confl	dominant
Benign neoplasm of colon, rectum, anus and anal canal	LAMA5	7.3e-08	-0.1352	6.044e-05	-0.172	rs2297587	20	62320641	C	T	0.996407	0.148709	8360	367388	20:60895697	20:62320641:C:T	missense_variant				unknown
Benign neoplasm of colon, rectum, anus and anal canal	LAMA5	7.94e-08	-0.1339	0.0001363	-0.161	rs11698080	20	62324126	C	T	0.997111	0.150606	8610	367388	20:60899182	20:62324126:C:T	missense_variant				unknown
Benign neoplasm of colon, rectum, anus and anal canal (other cancers excluded from controls)	LAMA5	4.9e-08	-0.1386	2.951e-05	-0.181	rs2297587	20	62320641	C	T	0.996407	0.148709	8360	367388	20:60895697	20:62320641:C:T	missense_variant				unknown
Benign neoplasm of colon, rectum, anus and anal canal (other cancers excluded from controls)	LAMA5	5.61e-08	-0.1372	7.353e-05	-0.169	rs11698080	20	62324126	C	T	0.997111	0.150606	8610	367388	20:60899182	20:62324126:C:T	missense_variant				unknown
Benign neoplasm of colon, rectum, anus and anal canal (other cancers excluded from controls)	CHEK2	4.94e-09	0.6836	0.003644	5.249	rs555607708	22	28695868	AG	A	0.982805	0.00733557	32	367388	22:29091856	22:28695868:AG:A	pLoF	Conflicting	Conflicting interpretations of pathogenicity	Path_Criteria_multSubmitter_confl	dominant
Benign neoplasms (other cancers excluded from controls)	LRRC34	6.97e-12	-0.0676	0.0003575	-0.042	rs10936600	3	169796797	A	T	0.999129	0.272448	27316	367388	3:169514585	3:169796797:A:T	missense_variant				unknown
Benign neoplasms (other cancers excluded from controls)	LRRC34	4.58e-10	-0.0604	0.001436	-0.036	rs6793295	3	169800667	T	C	0.998971	0.287358	30498	367388	3:169518455	3:169800667:T:C	missense_variant				unknown
Benign neoplasms (other cancers excluded from controls)	CHMP4C	1.73e-07	0.328			rs147304043	8	81753186	G	C	0.996735	0.00495661	6	367388	8:82665421	8:81753186:G:C	missense_variant				unknown
Benign neoplasms (other cancers excluded from controls)	OBFC1	6.28e-08	-0.0863	8.464e-08	-0.045	rs10786775	10	103897558	G	C	0.999876	0.917692	309310	367388	10:105657316	10:103897558:G:C	missense_variant				unknown
Benign neoplasms (other cancers excluded from controls)	OBFC1	7.53e-08	-0.0858	8.424e-08	-0.045	rs2487999	10	103900068	T	C	0.999962	0.91767	309310	367388	10:105659826	10:103900068:T:C	missense_variant				unknown
Benign neoplasms (other cancers excluded from controls)	COL17A1	4.23e-18	-0.179	4.953e-18	-0.093	rs805698	10	104057158	C	T	0.999119	0.952418	333294	367388	10:105816916	10:104057158:C:T	missense_variant	(likely)Benign	Benign	Criteria_multSubmitter	both
Benign neoplasms (other cancers excluded from controls)	SFR1	1.21e-08	0.069			rs10786783	10	104123007	A	G	0.996397	0.154507	8920	367388	10:105882765	10:104123007:A:G	missense_variant				unknown
Benign neoplasms (other cancers excluded from controls)	GSTO2	2.5e-10	0.137			rs3758572	10	104299143	G	T	0.997502	0.0428212	734	367388	10:106058901	10:104299143:G:T	missense_variant				unknown
Benign neoplasms (other cancers excluded from controls)	ODF3	5.56e-09	-0.0959	1.689e-05	-0.172	rs72878024	11	199492	G	A	0.989911	0.0772834	2214	367388	11:199492	11:199492:G:A	missense_variant				unknown
Benign neoplasms (other cancers excluded from controls)	ATM	6.28e-09	-0.0606	0.0002731	-0.05	rs1801516	11	108304735	G	A	0.999862	0.227209	19442	367388	11:108175462	11:108304735:G:A	missense_variant	(likely)Benign	Benign/Likely benign	Criteria_multSubmitter	both
Benign neoplasms (other cancers excluded from controls)	RNASEK	9.13e-08	0.2805			rs543304144	17	7012606	C	T	0.987001	0.00704432	36	367388	17:6915925	17:7012606:C:T	missense_variant				unknown
Benign neoplasms (other cancers excluded from controls)	TMEM102	1.84e-17	0.4203			rs146078823	17	7437432	C	T	0.954339	0.008408	62	367388	17:7340751	17:7437432:C:T	missense_variant				unknown
Benign neoplasms (other cancers excluded from controls)	CHEK2	1.98e-18	0.4599			rs555607708	22	28695868	AG	A	0.982805	0.00733557	32	367388	22:29091856	22:28695868:AG:A	pLoF	Conflicting	Conflicting interpretations of pathogenicity	Path_Criteria_multSubmitter_confl	dominant
Benign neoplasms (other cancers excluded from controls)	CHEK2	1.91e-17	0.2191	0.008899	0.254	rs17879961	22	28725099	A	G	0.998737	0.0297261	378	367388	22:29121087	22:28725099:A:G	missense_variant	Conflicting	Conflicting interpretations of pathogenicity	Path_Criteria_multSubmitter_confl	dominant
Haemangioma and lymphangioma, any site	OTOGL	4.13e-08	1.1073			rs61735664	12	80341957	A	G	0.990057	0.0169467	136	367388	12:80735737	12:80341957:A:G	missense_variant	(likely)Benign	Benign	Criteria_multSubmitter	recessive
Haemangioma and lymphangioma, any site (other cancers excluded from controls)	OTOGL	3.52e-08	1.1179			rs61735664	12	80341957	A	G	0.990057	0.0169467	136	367388	12:80735737	12:80341957:A:G	missense_variant	(likely)Benign	Benign	Criteria_multSubmitter	recessive
Haemangioma, any site	OTOGL	1.09e-08	1.2094			rs61735664	12	80341957	A	G	0.990057	0.0169467	136	367388	12:80735737	12:80341957:A:G	missense_variant	(likely)Benign	Benign	Criteria_multSubmitter	recessive
Haemangioma, any site (other cancers excluded from controls)	OTOGL	9.04e-09	1.2219			rs61735664	12	80341957	A	G	0.990057	0.0169467	136	367388	12:80735737	12:80341957:A:G	missense_variant	(likely)Benign	Benign	Criteria_multSubmitter	recessive
Leiomyoma of uterus	DMRT3	2.9e-08	0.2948			rs10978001	9	990076	G	A	0.996815	0.0174039	142	367388	9:990076	9:990076:G:A	missense_variant				unknown
Leiomyoma of uterus	COL17A1	2.19e-21	-0.316	8.778e-21	-0.162	rs805698	10	104057158	C	T	0.999119	0.952418	333294	367388	10:105816916	10:104057158:C:T	missense_variant	(likely)Benign	Benign	Criteria_multSubmitter	both
Leiomyoma of uterus	SFR1	4.56e-10	0.1206			rs10786783	10	104123007	A	G	0.996397	0.154507	8920	367388	10:105882765	10:104123007:A:G	missense_variant				unknown
Leiomyoma of uterus	GSTO2	3.42e-10	0.2173			rs3758572	10	104299143	G	T	0.997502	0.0428212	734	367388	10:106058901	10:104299143:G:T	missense_variant				unknown
Leiomyoma of uterus	ATM	1.13e-09	0.4513			rs1800057	11	108272729	C	G	0.996379	0.00906671	36	367388	11:108143456	11:108272729:C:G	missense_variant	(likely)Benign	Benign	Criteria_multSubmitter	both
Leiomyoma of uterus	ATM	3.94e-10	-0.1046	8.023e-07	-0.11	rs1801516	11	108304735	G	A	0.999862	0.227209	19442	367388	11:108175462	11:108304735:G:A	missense_variant	(likely)Benign	Benign/Likely benign	Criteria_multSubmitter	both
Leiomyoma of uterus	KDELC2	2.66e-09	0.4535			rs74911261	11	108486410	G	A	0.984613	0.00871014	34	367388	11:108357137	11:108486410:G:A	missense_variant				unknown
Leiomyoma of uterus	ALOX12-AS1	4.39e-08	0.4072			rs142135825	17	6985497	C	A	0.983846	0.00902316	52	367388	17:6888816	17:6985497:C:A	missense_variant				unknown
Leiomyoma of uterus	ALOX12-AS1	5.31e-11	0.5671			rs11571362	17	7002566	T	C	0.986945	0.00704705	36	367388	17:6905885	17:7002566:T:C	missense_variant				unknown
Leiomyoma of uterus	RNASEK	5.1e-11	0.5671			rs543304144	17	7012606	C	T	0.987001	0.00704432	36	367388	17:6915925	17:7012606:C:T	missense_variant				unknown
Leiomyoma of uterus	TMEM102	7.02e-17	0.6813			rs146078823	17	7437432	C	T	0.954339	0.008408	62	367388	17:7340751	17:7437432:C:T	missense_variant				unknown
Leiomyoma of uterus	CHEK2	2.9e-08	0.4489			rs555607708	22	28695868	AG	A	0.982805	0.00733557	32	367388	22:29091856	22:28695868:AG:A	pLoF	Conflicting	Conflicting interpretations of pathogenicity	Path_Criteria_multSubmitter_confl	dominant
Leiomyoma of uterus	CHEK2	2.17e-11	0.2741			rs17879961	22	28725099	A	G	0.998737	0.0297261	378	367388	22:29121087	22:28725099:A:G	missense_variant	Conflicting	Conflicting interpretations of pathogenicity	Path_Criteria_multSubmitter_confl	dominant
Leiomyoma of uterus (other cancers excluded from controls)	DMRT3	1.99e-09	0.331			rs10978001	9	990076	G	A	0.996815	0.0174039	142	367388	9:990076	9:990076:G:A	missense_variant				unknown
Leiomyoma of uterus (other cancers excluded from controls)	COL17A1	3.3e-21	-0.3232	9.762e-21	-0.166	rs805698	10	104057158	C	T	0.999119	0.952418	333294	367388	10:105816916	10:104057158:C:T	missense_variant	(likely)Benign	Benign	Criteria_multSubmitter	both
Leiomyoma of uterus (other cancers excluded from controls)	SFR1	1.9e-10	0.1276			rs10786783	10	104123007	A	G	0.996397	0.154507	8920	367388	10:105882765	10:104123007:A:G	missense_variant				unknown
Leiomyoma of uterus (other cancers excluded from controls)	GSTO2	2.7e-10	0.2255			rs3758572	10	104299143	G	T	0.997502	0.0428212	734	367388	10:106058901	10:104299143:G:T	missense_variant				unknown
Leiomyoma of uterus (other cancers excluded from controls)	NPAT	1.94e-08	0.5755			rs781543382	11	108172808	TAGA	T	0.993525	0.00507638	14	367388	11:108043535	11:108172808:TAGA:T	inframe_indel	(likely)Benign	Benign	Criteria_oneSubmitter	unknown
Leiomyoma of uterus (other cancers excluded from controls)	ATM	2.12e-08	0.5749			rs1800056	11	108267276	T	C	0.99616	0.00505732	14	367388	11:108138003	11:108267276:T:C	missense_variant	VUS	Conflicting interpretations of pathogenicity	Criteria_multSubmitter	both
Leiomyoma of uterus (other cancers excluded from controls)	ATM	2.13e-10	0.4885			rs1800057	11	108272729	C	G	0.996379	0.00906671	36	367388	11:108143456	11:108272729:C:G	missense_variant	(likely)Benign	Benign	Criteria_multSubmitter	both
Leiomyoma of uterus (other cancers excluded from controls)	ATM	2.89e-11	-0.1151	8.709e-07	-0.114	rs1801516	11	108304735	G	A	0.999862	0.227209	19442	367388	11:108175462	11:108304735:G:A	missense_variant	(likely)Benign	Benign/Likely benign	Criteria_multSubmitter	both
Leiomyoma of uterus (other cancers excluded from controls)	KDELC2	5.07e-10	0.4914			rs74911261	11	108486410	G	A	0.984613	0.00871014	34	367388	11:108357137	11:108486410:G:A	missense_variant				unknown
Leiomyoma of uterus (other cancers excluded from controls)	ALOX12-AS1	4.35e-10	0.5443			rs11571362	17	7002566	T	C	0.986945	0.00704705	36	367388	17:6905885	17:7002566:T:C	missense_variant				unknown
Leiomyoma of uterus (other cancers excluded from controls)	RNASEK	4.07e-10	0.5448			rs543304144	17	7012606	C	T	0.987001	0.00704432	36	367388	17:6915925	17:7012606:C:T	missense_variant				unknown
Leiomyoma of uterus (other cancers excluded from controls)	CTDNEP1	2.43e-07	0.1242			rs3744399	17	7251263	T	C	0.979781	0.101084	4024	367388	17:7154582	17:7251263:T:C	missense_variant				unknown
Leiomyoma of uterus (other cancers excluded from controls)	TMEM102	2.5e-17	0.7075			rs146078823	17	7437432	C	T	0.954339	0.008408	62	367388	17:7340751	17:7437432:C:T	missense_variant				unknown
Leiomyoma of uterus (other cancers excluded from controls)	CHEK2	1.23e-11	0.5894			rs555607708	22	28695868	AG	A	0.982805	0.00733557	32	367388	22:29091856	22:28695868:AG:A	pLoF	Conflicting	Conflicting interpretations of pathogenicity	Path_Criteria_multSubmitter_confl	dominant
Leiomyoma of uterus (other cancers excluded from controls)	CHEK2	3.06e-12	0.2965			rs17879961	22	28725099	A	G	0.998737	0.0297261	378	367388	22:29121087	22:28725099:A:G	missense_variant	Conflicting	Conflicting interpretations of pathogenicity	Path_Criteria_multSubmitter_confl	dominant
In situ neoplasms	OCA2	1.89e-08	0.4135			rs74653330	15	27983407	C	T	0.998927	0.0441359	812	367388	15:28228553	15:27983407:C:T	missense_variant	Conflicting	Conflicting interpretations of pathogenicity	Criteria_multSubmitter	recessive
In situ neoplasms (other cancers excluded from controls)	OCA2	2.65e-09	0.447			rs74653330	15	27983407	C	T	0.998927	0.0441359	812	367388	15:28228553	15:27983407:C:T	missense_variant	Conflicting	Conflicting interpretations of pathogenicity	Criteria_multSubmitter	recessive
Carcinoma in situ of skin	OCA2	1.74e-12	0.8621			rs74653330	15	27983407	C	T	0.998927	0.0441359	812	367388	15:28228553	15:27983407:C:T	missense_variant	Conflicting	Conflicting interpretations of pathogenicity	Criteria_multSubmitter	recessive
Carcinoma in situ of skin (other cancers excluded from controls)	OCA2	1.4e-13	0.929	0.007096	1.076	rs74653330	15	27983407	C	T	0.998927	0.0441359	812	367388	15:28228553	15:27983407:C:T	missense_variant	Conflicting	Conflicting interpretations of pathogenicity	Criteria_multSubmitter	recessive
Primary_lymphoid and hematopoietic malignant neoplasms (other cancers excluded from controls)	CHEK2	2.58e-08	0.4903			rs17879961	22	28725099	A	G	0.998737	0.0297261	378	367388	22:29121087	22:28725099:A:G	missense_variant	Conflicting	Conflicting interpretations of pathogenicity	Path_Criteria_multSubmitter_confl	dominant
Chirrosis of liver, NAS	PNPLA3	4.61e-15	0.7961	1.184e-08	0.836	rs738409	22	43928847	C	G	0.999239	0.227724	19206	367388	22:44324727	22:43928847:C:G	missense_variant	drug response	drug response	Criteria_multSubmitter	unknown
Chirrosis of liver, NAS	SAMM50	9.69e-10	0.6067	1.091e-06	0.699	rs3761472	22	43972242	A	G	0.999887	0.224272	18756	367388	22:44368122	22:43972242:A:G	missense_variant				unknown
Cholelithiasis, broad definition with cholecystitis	ZFP36L2	2.51e-47	0.6409			rs538857577	2	43224855	C	T	0.99412	0.0244592	284	367388	2:43451994	2:43224855:C:T	missense_variant				unknown
Cholelithiasis, broad definition with cholecystitis	ZFP36L2	5.94e-12	-0.1769	7.402e-05	-0.263	rs11675632	2	43225479	C	T	0.997748	0.0723513	1912	367388	2:43452618	2:43225479:C:T	missense_variant				unknown
Cholelithiasis, broad definition with cholecystitis	THADA	1.23e-48	0.5848			rs958225355	2	43428137	CAGA	C	0.999594	0.0296499	386	367388	2:43655276	2:43428137:CAGA:C	inframe_indel				unknown
Cholelithiasis, broad definition with cholecystitis	THADA	2.24e-11	-0.1069	0.0002339	-0.081	rs17031056	2	43570480	C	T	0.997164	0.213809	17062	367388	2:43797619	2:43570480:C:T	missense_variant				unknown
Cholelithiasis, broad definition with cholecystitis	THADA	4.75e-15	0.9457			rs111983293	2	43575014	T	C	0.9868	0.00319281	0	367388	2:43802153	2:43575014:T:C	missense_variant				unknown
Cholelithiasis, broad definition with cholecystitis	DYNC2LI1	2.97e-37	-0.1997	2.413e-11	-0.139	rs11556157	2	43800874	A	T	0.995673	0.233704	19912	367388	2:44028013	2:43800874:A:T	missense_variant				recessive
Cholelithiasis, broad definition with cholecystitis	ABCG5	2.99e-36	0.2419	1.113e-11	0.235	rs6720173	2	43813262	G	C	0.998145	0.135973	6958	367388	2:44040401	2:43813262:G:C	missense_variant	(likely)Benign	Benign	Criteria_multSubmitter	recessive
Cholelithiasis, broad definition with cholecystitis	ABCG5	3.87e-219	0.786	2.552e-23	0.582	rs6756629	2	43837951	G	A	0.997274	0.082877	2548	367388	2:44065090	2:43837951:G:A	missense_variant	(likely)Benign	Benign/Likely benign	Criteria_multSubmitter	recessive
Cholelithiasis, broad definition with cholecystitis	ABCG8	1.16e-230	0.7988	3.391e-26	0.608	rs11887534	2	43839108	G	C	0.998408	0.0844584	2646	367388	2:44066247	2:43839108:G:C	missense_variant	risk factor	Benign/Likely benign, risk factor	Criteria_multSubmitter	recessive
Cholelithiasis, broad definition with cholecystitis	PREPL	1.85e-09	1.229			rs745462411	2	44344565	A	C	0.975366	0.00103433	0	367388	2:44571704	2:44344565:A:C	missense_variant				recessive
Cholelithiasis, broad definition with cholecystitis	UGT1A6	1.38e-05	0.0567	3.876e-08	0.06	rs6759892	2	233693023	T	G	0.999998	0.482354	86036	367388	2:234601669	2:233693023:T:G	missense_variant	(likely)Benign	Benign	Criteria_oneSubmitter	unknown
Cholelithiasis, broad definition with cholecystitis	UGT1A6	4.84e-09	0.0768	1.534e-11	0.077	rs1105879	2	233693556	A	C	0.999952	0.451147	75358	367388	2:234602202	2:233693556:A:C	missense_variant	(likely)Benign	Benign	Criteria_oneSubmitter	unknown
Cholelithiasis, broad definition with cholecystitis	UGT1A3	4e-06	0.0608	2.493e-09	0.072	rs6431625	2	233729266	T	C	0.999406	0.420509	65620	367388	2:234637912	2:233729266:T:C	missense_variant				unknown
Cholelithiasis, broad definition with cholecystitis	LRBA	6.7e-13	0.1126	3.499e-06	0.098	rs2290846	4	150277928	G	A	0.99993	0.221648	18096	367388	4:151199080	4:150277928:G:A	missense_variant	(likely)Benign	Benign	Criteria_oneSubmitter	recessive
Cholelithiasis, broad definition with cholecystitis	LRBA	6.87e-11	0.1001	4.713e-06	0.092	rs3749574	4	150285975	C	T	0.999017	0.234828	20356	367388	4:151207127	4:150285975:C:T	missense_variant	(likely)Benign	Benign	Criteria_oneSubmitter	recessive
Cholelithiasis, broad definition with cholecystitis	STKLD1	6.73e-08	0.125	0.0062	0.144	rs41302673	9	133405414	T	G	0.988635	0.0881656	2996	367388	9:136270538	9:133405414:T:G	missense_variant				unknown
Cholelithiasis, broad definition with cholecystitis	MARCH8	4.47e-11	0.0955	1.947e-06	0.081	rs2291428	10	45463408	G	C	0.997674	0.280243	29026	367388	10:45958856	10:45463408:G:C	missense_variant				unknown
Cholelithiasis, broad definition with cholecystitis	MARCH8	1.05e-10	0.0995	9.903e-06	0.086	rs2291429	10	45463433	A	C	0.935118	0.269916	26882	367388	10:45958881	10:45463433:A:C	missense_variant				unknown
Cholelithiasis, broad definition with cholecystitis	SERPINA1	1.09e-15	0.3783			rs28929474	14	94378610	C	T	0.998563	0.0198482	154	367388	14:94844947	14:94378610:C:T	missense_variant	(likely)Pathogenic	Pathogenic	Criteria_multSubmitter	recessive
Cholelithiasis, broad definition with cholecystitis	HNF4A	4.78e-29	0.36	0.002317	0.31	rs1800961	20	44413724	C	T	0.995363	0.0450614	752	367388	20:43042364	20:44413724:C:T	missense_variant	(likely)Benign	Benign/Likely benign	Criteria_multSubmitter	dominant
Crohn's disease of small interstine	NOD2	2.21e-08	1.4123	1.309e-05	9.269	rs199883290	16	50729867	G	GC	0.977701	0.0152346	88	367388	16:50763778	16:50729867:G:GC	pLoF	risk factor	Conflicting interpretations of pathogenicity, risk factor	Criteria_multSubmitter	dominant
Cirrhosis, broad definition used in the article https://doi.org/10.1101/594523	PNPLA3	6.7e-21	0.4428	2.638e-13	0.488	rs738409	22	43928847	C	G	0.999239	0.227724	19206	367388	22:44324727	22:43928847:C:G	missense_variant	drug response	drug response	Criteria_multSubmitter	unknown
Cirrhosis, broad definition used in the article https://doi.org/10.1101/594523	SAMM50	5.16e-17	0.3941	7.85e-13	0.481	rs3761472	22	43972242	A	G	0.999887	0.224272	18756	367388	22:44368122	22:43972242:A:G	missense_variant				unknown
Early onset COPD	SERPINA1	3.13e-07	0.5414	1.67e-10	5.118	rs28929474	14	94378610	C	T	0.998563	0.0198482	154	367388	14:94844947	14:94378610:C:T	missense_variant	(likely)Pathogenic	Pathogenic	Criteria_multSubmitter	recessive
Early onset COPD	CHRNA5	7.7e-17	0.2515	2.162e-10	0.208	rs16969968	15	78590583	G	A	0.999947	0.330531	40346	367388	15:78882925	15:78590583:G:A	missense_variant	drug response	drug response	Criteria_multSubmitter	unknown
COPD, early/later onset	CHRNA5	4.33e-19	0.2039	7.589e-12	0.169	rs16969968	15	78590583	G	A	0.999947	0.330531	40346	367388	15:78882925	15:78590583:G:A	missense_variant	drug response	drug response	Criteria_multSubmitter	unknown
COPD, hospital admissions	CHRNA5	6.72e-19	0.2041	1.841e-11	0.167	rs16969968	15	78590583	G	A	0.999947	0.330531	40346	367388	15:78882925	15:78590583:G:A	missense_variant	drug response	drug response	Criteria_multSubmitter	unknown
COPD-related respiratory insufficiency	CCDC17	4.33e-08	1.2563			rs56364098	1	45623643	G	A	0.984135	0.00238712	6	367388	1:46089315	1:45623643:G:A	pLoF				unknown
COPD (mode)	SERPINA1	1.46e-05	0.3719	1.447e-08	3.353	rs28929474	14	94378610	C	T	0.998563	0.0198482	154	367388	14:94844947	14:94378610:C:T	missense_variant	(likely)Pathogenic	Pathogenic	Criteria_multSubmitter	recessive
COPD (mode)	CHRNA5	2.33e-20	0.2317	3.998e-11	0.178	rs16969968	15	78590583	G	A	0.999947	0.330531	40346	367388	15:78882925	15:78590583:G:A	missense_variant	drug response	drug response	Criteria_multSubmitter	unknown
Anaemias	RNF43	2.07e-21	0.7871	6.195e-05	2.496	rs199598395	17	58358769	C	T	0.9825	0.0133809	64	367388	17:56436130	17:58358769:C:T	missense_variant				dominant
Other and unspecified anaemias	RNF43	2.19e-10	0.6521			rs199598395	17	58358769	C	T	0.9825	0.0133809	64	367388	17:56436130	17:58358769:C:T	missense_variant				dominant
Vitamin B12 deficiency anaemia	PTPN22	5.31e-19	-0.5141	5.097e-14	-0.24	rs2476601	1	113834946	A	G	0.999503	0.851827	266866	367388	1:114377568	1:113834946:A:G	missense_variant				both
Iron deficiency anaemia	RNF43	7.12e-25	1.098	0.000355	2.802	rs199598395	17	58358769	C	T	0.9825	0.0133809	64	367388	17:56436130	17:58358769:C:T	missense_variant				dominant
Iron deficiency anaemia secondary to blood loss (chronic)	RNF43	9.97e-10	1.0382			rs199598395	17	58358769	C	T	0.9825	0.0133809	64	367388	17:56436130	17:58358769:C:T	missense_variant				dominant
Other and unspecified iron deficiency	RNF43	2e-20	1.1877	0.006981	2.289	rs199598395	17	58358769	C	T	0.9825	0.0133809	64	367388	17:56436130	17:58358769:C:T	missense_variant				dominant
Aplastic and other anaemias	RNF43	4.33e-11	0.6468			rs199598395	17	58358769	C	T	0.9825	0.0133809	64	367388	17:56436130	17:58358769:C:T	missense_variant				dominant
Diseases of the blood and blood-forming organs and certain disorders involving the immune mechanism	JAK2	7.74e-07	1.1903			rs77375493	9	5073770	G	T	0.875366	0.000593378	24	367388	9:5073770	9:5073770:G:T	missense_variant	(likely)Pathogenic	Pathogenic	Criteria_multSubmitter	dominant
Diseases of the blood and blood-forming organs and certain disorders involving the immune mechanism	RNF43	1.28e-17	0.4815			rs199598395	17	58358769	C	T	0.9825	0.0133809	64	367388	17:56436130	17:58358769:C:T	missense_variant				dominant
Other diseases of blood and blood-forming organs	JAK2	7.08e-12	5.9329			rs77375493	9	5073770	G	T	0.875366	0.000593378	24	367388	9:5073770	9:5073770:G:T	missense_variant	(likely)Pathogenic	Pathogenic	Criteria_multSubmitter	dominant
Chronic Coagulation defects	CREB3L1	3.31e-09	6.6245			rs187725533	11	46311035	A	T	0.991819	0.00412915	12	367388	11:46332586	11:46311035:A:T	missense_variant	(likely)Benign	Likely benign	Criteria_oneSubmitter	recessive
Chronic Coagulation defects	VWF	2.4e-09	20.8462			rs745322229	12	6044297	CG	C	0.960198	0.000756693	2	367388	12:6153463	12:6044297:CG:C	pLoF	(likely)Pathogenic	Pathogenic	Criteria_multSubmitter	both
Other and unspecified coagulation defects	CCDC181	9.23e-08	-0.4223	2.619e-08	-0.278	rs3820059	1	169421916	A	G	0.999268	0.713521	187346	367388	1:169391154	1:169421916:A:G	missense_variant				unknown
Other and unspecified coagulation defects	KIFAP3	4.42e-15	3.1603			rs200944427	1	169961073	C	T	0.989982	0.0122867	84	367388	1:169930214	1:169961073:C:T	missense_variant				unknown
Other and unspecified coagulation defects	CREB3L1	2.31e-11	5.0113			rs187725533	11	46311035	A	T	0.991819	0.00412915	12	367388	11:46332586	11:46311035:A:T	missense_variant	(likely)Benign	Likely benign	Criteria_oneSubmitter	recessive
Other and unspecified coagulation defects	MYBPC3	1.48e-08	5.0717			rs370890951	11	47332912	A	G	0.984542	0.0029179	6	367388	11:47354463	11:47332912:A:G	missense_variant	(likely)Benign	Likely benign	Criteria_multSubmitter	dominant
Coagulation defects, purpura and other haemorrhagic conditions	KIFAP3	3.8e-10	1.0202			rs200944427	1	169961073	C	T	0.989982	0.0122867	84	367388	1:169930214	1:169961073:C:T	missense_variant				unknown
Coagulation defects, purpura and other haemorrhagic conditions	CREB3L1	1.07e-13	2.2765			rs187725533	11	46311035	A	T	0.991819	0.00412915	12	367388	11:46332586	11:46311035:A:T	missense_variant	(likely)Benign	Likely benign	Criteria_oneSubmitter	recessive
Coagulation defects, purpura and other haemorrhagic conditions	MYBPC3	3.8e-10	2.3002			rs370890951	11	47332912	A	G	0.984542	0.0029179	6	367388	11:47354463	11:47332912:A:G	missense_variant	(likely)Benign	Likely benign	Criteria_multSubmitter	dominant
Other coagulation defects	KIFAP3	3.47e-18	2.8302			rs200944427	1	169961073	C	T	0.989982	0.0122867	84	367388	1:169930214	1:169961073:C:T	missense_variant				unknown
Other coagulation defects	CREB3L1	1.11e-17	5.3727			rs187725533	11	46311035	A	T	0.991819	0.00412915	12	367388	11:46332586	11:46311035:A:T	missense_variant	(likely)Benign	Likely benign	Criteria_oneSubmitter	recessive
Other coagulation defects	MYBPC3	4.09e-12	5.1137			rs370890951	11	47332912	A	G	0.984542	0.0029179	6	367388	11:47354463	11:47332912:A:G	missense_variant	(likely)Benign	Likely benign	Criteria_multSubmitter	dominant
Other coagulation defects	OR4C6	6.42e-09	4.8924			rs145608757	11	55666080	C	G	0.922467	0.00227552	4	367388	11:55433556	11:55666080:C:G	missense_variant				unknown
Immunodeficiency with predominantly antibody defects	IGHG3	7.46e-05	0.352	4.444e-08	0.497	rs74093865	14	105769806	G	A	0.921368	0.397386	58156	367388	14:106236143	14:105769806:G:A	missense_variant				unknown
Nutritional anaemias	RNF43	5.68e-21	0.8669	0.0003858	2.334	rs199598395	17	58358769	C	T	0.9825	0.0133809	64	367388	17:56436130	17:58358769:C:T	missense_variant				dominant
Other anaemias	RNF43	3.4e-10	0.6402			rs199598395	17	58358769	C	T	0.9825	0.0133809	64	367388	17:56436130	17:58358769:C:T	missense_variant				dominant
Oher diseases of blood and blood-forming organs	JAK2	6.97e-15	18.3385			rs77375493	9	5073770	G	T	0.875366	0.000593378	24	367388	9:5073770	9:5073770:G:T	missense_variant	(likely)Pathogenic	Pathogenic	Criteria_multSubmitter	dominant
Von Willebrand disease	VWF	2.05e-11	40.6378			rs745322229	12	6044297	CG	C	0.960198	0.000756693	2	367388	12:6153463	12:6044297:CG:C	pLoF	(likely)Pathogenic	Pathogenic	Criteria_multSubmitter	both
Diabetes, varying definitions	PTPN22	3.03e-13	-0.1067	3.439e-10	-0.052	rs2476601	1	113834946	A	G	0.999503	0.851827	266866	367388	1:114377568	1:113834946:A:G	missense_variant				both
Diabetes, varying definitions	PPARG	7.41e-11	-0.091	0.0005755	-0.076	rs1801282	3	12351626	C	G	0.999961	0.168789	10730	367388	3:12393125	3:12351626:C:G	missense_variant	(likely)Benign	Likely benign	Criteria_oneSubmitter	both
Diabetes, varying definitions	WFS1	3.96e-14	0.0843	1.357e-13	0.055	rs1801212	4	6300792	G	A	0.99874	0.670354	165366	367388	4:6302519	4:6300792:G:A	missense_variant	(likely)Benign	Benign	Criteria_multSubmitter	both
Diabetes, varying definitions	RFX6	1.84e-08	0.7958			rs770636874	6	116916217	TAC	T	0.938397	0.00149433	0	367388	6:117237380	6:116916217:TAC:T	pLoF				recessive
Diabetes, varying definitions	GPSM1	2.87e-12	-0.0805	6.103e-08	-0.071	rs60980157	9	136340958	C	T	0.983273	0.297832	32882	367388	9:139235415	9:136340958:C:T	missense_variant				unknown
Diabetes, varying definitions	TET1	3.71e-08	0.1094			rs142008363	10	68572720	G	T	0.984565	0.0737776	2178	367388	10:70332477	10:68572720:G:T	missense_variant				unknown
Diabetes, varying definitions	RP11-366L20.2	7.58e-08	0.1928	0.004854	0.457	rs73119894	12	65866936	G	A	0.993848	0.0219278	194	367388	12:66260716	12:65866936:G:A	missense_variant				unknown
Diabetes, varying definitions	HNF1A	2.9e-08	0.1423	0.002856	0.242	rs1800574	12	120979061	C	T	0.998343	0.0427069	722	367388	12:121416864	12:120979061:C:T	missense_variant	(likely)Benign	Benign/Likely benign	Criteria_multSubmitter	both
Diabetes, varying definitions	HNF1A	1.4e-09	-0.0708	1.619e-05	-0.059	rs56348580	12	120994314	G	C	0.992391	0.28321	29462	367388	12:121432117	12:120994314:G:C	missense_variant	(likely)Benign	Benign	Criteria_multSubmitter	both
Background diabetic retinopathy	PTPN22	3.74e-16	-0.4243	6.453e-13	-0.209	rs2476601	1	113834946	A	G	0.999503	0.851827	266866	367388	1:114377568	1:113834946:A:G	missense_variant				both
Background diabetic retinopathy	INS	1.79e-12	0.3306	1.486e-15	0.219	rs3842753	11	2159830	T	G	0.985937	0.791738	230246	367388	11:2181060	11:2159830:T:G	missense_variant	(likely)Benign	Benign	Criteria_oneSubmitter	both
Background diabetic retinopathy	INS	7.66e-10	-0.3208			rs3842752	11	2159843	G	A	0.989477	0.155903	8944	367388	11:2181073	11:2159843:G:A	missense_variant	(likely)Benign	Benign/Likely benign	Criteria_multSubmitter	both
Diabetes-related co-morbidities/complications (more controls excluded)	PTPN22	5.01e-13	-0.0978	7.724e-10	-0.047	rs2476601	1	113834946	A	G	0.999503	0.851827	266866	367388	1:114377568	1:113834946:A:G	missense_variant				both
Diabetes-related co-morbidities/complications (more controls excluded)	APOE	2.55e-07	-0.1116			rs7412	19	44908822	C	T	0.996766	0.0532217	932	367388	19:45412079	19:44908822:C:T	missense_variant	drug response	drug response	Criteria_multSubmitter	both
Diabetic hypoglycemia	PTPN22	9.59e-14	-0.2874	1.826e-09	-0.13	rs2476601	1	113834946	A	G	0.999503	0.851827	266866	367388	1:114377568	1:113834946:A:G	missense_variant				both
Diabetic ketoacidosis	PTPN22	4.02e-29	-0.4004	7.961e-24	-0.203	rs2476601	1	113834946	A	G	0.999503	0.851827	266866	367388	1:114377568	1:113834946:A:G	missense_variant				both
Diabetic ketoacidosis	INS	1.25e-28	0.369	6.505e-30	0.219	rs3842753	11	2159830	T	G	0.985937	0.791738	230246	367388	11:2181060	11:2159830:T:G	missense_variant	(likely)Benign	Benign	Criteria_oneSubmitter	both
Diabetic ketoacidosis	INS	7.98e-21	-0.3471	0.0003037	-0.229	rs3842752	11	2159843	G	A	0.989477	0.155903	8944	367388	11:2181073	11:2159843:G:A	missense_variant	(likely)Benign	Benign/Likely benign	Criteria_multSubmitter	both
Diabetic maculopathy	PTPN22	4.74e-11	-0.3627	3.087e-10	-0.195	rs2476601	1	113834946	A	G	0.999503	0.851827	266866	367388	1:114377568	1:113834946:A:G	missense_variant				both
Diabetic maculopathy	INS	1.04e-10	0.3227	1.418e-12	0.207	rs3842753	11	2159830	T	G	0.985937	0.791738	230246	367388	11:2181060	11:2159830:T:G	missense_variant	(likely)Benign	Benign	Criteria_oneSubmitter	both
Diabetic maculopathy	INS	2.32e-09	-0.3331			rs3842752	11	2159843	G	A	0.989477	0.155903	8944	367388	11:2181073	11:2159843:G:A	missense_variant	(likely)Benign	Benign/Likely benign	Criteria_multSubmitter	both
Diabetic maculopathy	AIRE	2.39e-09	0.6388			rs74203920	21	44294411	C	T	0.985394	0.0372848	576	367388	21:45714294	21:44294411:C:T	missense_variant	(likely)Benign	Benign/Likely benign	Criteria_multSubmitter	both
Diabetic maculopathy (more controls excluded)	PTPN22	4.47e-12	-0.3884	4.589e-11	-0.206	rs2476601	1	113834946	A	G	0.999503	0.851827	266866	367388	1:114377568	1:113834946:A:G	missense_variant				both
Diabetic maculopathy (more controls excluded)	INS	1.67e-11	0.3384	2.016e-13	0.217	rs3842753	11	2159830	T	G	0.985937	0.791738	230246	367388	11:2181060	11:2159830:T:G	missense_variant	(likely)Benign	Benign	Criteria_oneSubmitter	both
Diabetic maculopathy (more controls excluded)	INS	4.25e-10	-0.3499			rs3842752	11	2159843	G	A	0.989477	0.155903	8944	367388	11:2181073	11:2159843:G:A	missense_variant	(likely)Benign	Benign/Likely benign	Criteria_multSubmitter	both
Diabetic maculopathy (more controls excluded)	AIRE	8.35e-10	0.6674			rs74203920	21	44294411	C	T	0.985394	0.0372848	576	367388	21:45714294	21:44294411:C:T	missense_variant	(likely)Benign	Benign/Likely benign	Criteria_multSubmitter	both
Diabetic neuropathy	PTPN22	2.72e-08	-0.3463	6.964e-06	-0.156	rs2476601	1	113834946	A	G	0.999503	0.851827	266866	367388	1:114377568	1:113834946:A:G	missense_variant				both
Other diabetes, wide definition	PTPN22	2.48e-12	-0.11	2.379e-09	-0.053	rs2476601	1	113834946	A	G	0.999503	0.851827	266866	367388	1:114377568	1:113834946:A:G	missense_variant				both
Other diabetes, wide definition	PPARG	2.4e-09	-0.0894	0.001518	-0.075	rs1801282	3	12351626	C	G	0.999961	0.168789	10730	367388	3:12393125	3:12351626:C:G	missense_variant	(likely)Benign	Likely benign	Criteria_oneSubmitter	both
Other diabetes, wide definition	WFS1	1.28e-15	0.0957	8.137e-14	0.06	rs1801212	4	6300792	G	A	0.99874	0.670354	165366	367388	4:6302519	4:6300792:G:A	missense_variant	(likely)Benign	Benign	Criteria_multSubmitter	both
Other diabetes, wide definition	RFX6	9.92e-09	0.8819			rs770636874	6	116916217	TAC	T	0.938397	0.00149433	0	367388	6:117237380	6:116916217:TAC:T	pLoF				recessive
Other diabetes, wide definition	TET1	1.34e-08	0.1212			rs142008363	10	68572720	G	T	0.984565	0.0737776	2178	367388	10:70332477	10:68572720:G:T	missense_variant				unknown
Other diabetes, wide definition	RP11-366L20.2	9.64e-08	0.206			rs73119894	12	65866936	G	A	0.993848	0.0219278	194	367388	12:66260716	12:65866936:G:A	missense_variant				unknown
Other diabetes, wide definition	HNF1A	5.87e-10	0.1703	0.003653	0.251	rs1800574	12	120979061	C	T	0.998343	0.0427069	722	367388	12:121416864	12:120979061:C:T	missense_variant	(likely)Benign	Benign/Likely benign	Criteria_multSubmitter	both
Other diabetes, wide definition	HNF1A	1.33e-10	-0.0807	9.143e-07	-0.073	rs56348580	12	120994314	G	C	0.992391	0.28321	29462	367388	12:121432117	12:120994314:G:C	missense_variant	(likely)Benign	Benign	Criteria_multSubmitter	both
Unspecified diabetic retinopathy	PTPN22	4.39e-12	-0.3847	9.233e-10	-0.19	rs2476601	1	113834946	A	G	0.999503	0.851827	266866	367388	1:114377568	1:113834946:A:G	missense_variant				both
Unspecified diabetic retinopathy	INS	1.13e-09	0.3051	7.796e-12	0.201	rs3842753	11	2159830	T	G	0.985937	0.791738	230246	367388	11:2181060	11:2159830:T:G	missense_variant	(likely)Benign	Benign	Criteria_oneSubmitter	both
Proliferative diabetic retinopathy	PTPN22	4.47e-17	-0.2173	3.131e-13	-0.106	rs2476601	1	113834946	A	G	0.999503	0.851827	266866	367388	1:114377568	1:113834946:A:G	missense_variant				both
Proliferative diabetic retinopathy	INS	1.19e-10	0.1492	5.473e-13	0.099	rs3842753	11	2159830	T	G	0.985937	0.791738	230246	367388	11:2181060	11:2159830:T:G	missense_variant	(likely)Benign	Benign	Criteria_oneSubmitter	both
Proliferative diabetic retinopathy	INS	9.07e-08	-0.138			rs3842752	11	2159843	G	A	0.989477	0.155903	8944	367388	11:2181073	11:2159843:G:A	missense_variant	(likely)Benign	Benign/Likely benign	Criteria_multSubmitter	both
Diabetic retinopathy	PTPN22	6.79e-11	-0.1291	1.761e-08	-0.063	rs2476601	1	113834946	A	G	0.999503	0.851827	266866	367388	1:114377568	1:113834946:A:G	missense_variant				both
Diabetic retinopathy	CFH	6.39e-09	-0.09			rs800292	1	196673103	G	A	0.999831	0.291055	31154	367388	1:196642233	1:196673103:G:A	missense_variant	(likely)Benign	Benign	Criteria_multSubmitter	both
Diabetic retinopathy	ARMS2	3.92e-22	0.1596	1.057e-19	0.197	rs10490924	10	122454932	G	T	0.999773	0.243448	21752	367388	10:124214448	10:122454932:G:T	missense_variant	(likely)Benign	Likely benign	Criteria_oneSubmitter	unknown
Diabetic retinopathy	INS	4.39e-07	0.0886	1.521e-08	0.059	rs3842753	11	2159830	T	G	0.985937	0.791738	230246	367388	11:2181060	11:2159830:T:G	missense_variant	(likely)Benign	Benign	Criteria_oneSubmitter	both
Diabetic retinopathy (more controls excluded)	PTPN22	1.65e-11	-0.1402	6.987e-09	-0.068	rs2476601	1	113834946	A	G	0.999503	0.851827	266866	367388	1:114377568	1:113834946:A:G	missense_variant				both
Diabetic retinopathy (more controls excluded)	CFH	9.84e-08	-0.0872			rs800292	1	196673103	G	A	0.999831	0.291055	31154	367388	1:196642233	1:196673103:G:A	missense_variant	(likely)Benign	Benign	Criteria_multSubmitter	both
Diabetic retinopathy (more controls excluded)	ARMS2	1.63e-20	0.1605	2.491e-18	0.196	rs10490924	10	122454932	G	T	0.999773	0.243448	21752	367388	10:124214448	10:122454932:G:T	missense_variant	(likely)Benign	Likely benign	Criteria_oneSubmitter	unknown
Diabetic retinopathy (more controls excluded)	INS	1.15e-06	0.0899	5.558e-08	0.06	rs3842753	11	2159830	T	G	0.985937	0.791738	230246	367388	11:2181060	11:2159830:T:G	missense_variant	(likely)Benign	Benign	Criteria_oneSubmitter	both
Diabetes, several complications	PTPN22	6.24e-17	-0.2608	2.836e-13	-0.128	rs2476601	1	113834946	A	G	0.999503	0.851827	266866	367388	1:114377568	1:113834946:A:G	missense_variant				both
Dry age-related macular degeneration (includes geographic atrophy)	CFH	2.31e-50	-0.6014	2.8e-12	-0.324	rs800292	1	196673103	G	A	0.999831	0.291055	31154	367388	1:196642233	1:196673103:G:A	missense_variant	(likely)Benign	Benign	Criteria_multSubmitter	both
Dry age-related macular degeneration (includes geographic atrophy)	CFH	5.18e-69	-0.6262	3.429e-29	-0.307	rs1061170	1	196690107	C	T	0.999504	0.563965	117416	367388	1:196659237	1:196690107:C:T	missense_variant	(likely)Benign	Benign	Criteria_oneSubmitter	both
Dry age-related macular degeneration (includes geographic atrophy)	CFHR4	4.97e-25	0.535	3.507e-07	0.457	rs10494745	1	196918327	G	A	0.982065	0.14476	7950	367388	1:196887457	1:196918327:G:A	missense_variant				unknown
Dry age-related macular degeneration (includes geographic atrophy)	CFHR5	2.57e-10	-0.5956			rs565457964	1	196994128	C	CAA	0.986447	0.0401347	602	367388	1:196963258	1:196994128:C:CAA	pLoF	(likely)Benign	Benign/Likely benign	Criteria_multSubmitter	dominant
Dry age-related macular degeneration (includes geographic atrophy)	ASPM	2.02e-10	-0.4955			rs12138336	1	197101391	C	G	0.989019	0.0582545	1270	367388	1:197070521	1:197101391:C:G	missense_variant	(likely)Benign	Benign/Likely benign	Criteria_multSubmitter	recessive
Dry age-related macular degeneration (includes geographic atrophy)	TACC2	8.91e-08	0.2991			rs2295876	10	122211207	T	A	0.992586	0.11177	4770	367388	10:123970722	10:122211207:T:A	missense_variant				unknown
Dry age-related macular degeneration (includes geographic atrophy)	PLEKHA1	2.15e-07	0.2008	1.363e-08	0.14	rs1045216	10	122429681	A	G	0.999948	0.708717	184508	367388	10:124189197	10:122429681:A:G	missense_variant				unknown
Dry age-related macular degeneration (includes geographic atrophy)	ARMS2	7.12e-70	0.7636	1.065e-59	0.987	rs10490924	10	122454932	G	T	0.999773	0.243448	21752	367388	10:124214448	10:122454932:G:T	missense_variant	(likely)Benign	Likely benign	Criteria_oneSubmitter	unknown
Amyloidosis, other/unspecified	CDK5RAP2	8.73e-16	4.3542	0.00093	11.132	rs41296081	9	120477365	A	G	0.992096	0.0224776	214	367388	9:123239643	9:120477365:A:G	missense_variant	(likely)Benign	Benign	Criteria_multSubmitter	recessive
Amyloidosis, other/unspecified	C5	2.49e-18	4.5917	1.074e-06	18.474	rs34552775	9	121023460	G	T	0.995191	0.0254472	260	367388	9:123785738	9:121023460:G:T	missense_variant	(likely)Benign	Benign	Criteria_oneSubmitter	dominant
Amyloidosis	CDK5RAP2	8.21e-14	3.4881	0.001366	9.283	rs41296081	9	120477365	A	G	0.992096	0.0224776	214	367388	9:123239643	9:120477365:A:G	missense_variant	(likely)Benign	Benign	Criteria_multSubmitter	recessive
Amyloidosis	C5	3.8e-17	3.8187	2.378e-06	15.214	rs34552775	9	121023460	G	T	0.995191	0.0254472	260	367388	9:123785738	9:121023460:G:T	missense_variant	(likely)Benign	Benign	Criteria_oneSubmitter	dominant
Diabetes mellitus	PTPN22	3.29e-13	-0.1072	5.867e-10	-0.052	rs2476601	1	113834946	A	G	0.999503	0.851827	266866	367388	1:114377568	1:113834946:A:G	missense_variant				both
Diabetes mellitus	PPARG	1.39e-10	-0.0901	0.0006992	-0.075	rs1801282	3	12351626	C	G	0.999961	0.168789	10730	367388	3:12393125	3:12351626:C:G	missense_variant	(likely)Benign	Likely benign	Criteria_oneSubmitter	both
Diabetes mellitus	WFS1	1.68e-14	0.086	7.257e-14	0.056	rs1801212	4	6300792	G	A	0.99874	0.670354	165366	367388	4:6302519	4:6300792:G:A	missense_variant	(likely)Benign	Benign	Criteria_multSubmitter	both
Diabetes mellitus	RFX6	4.72e-08	0.7757			rs770636874	6	116916217	TAC	T	0.938397	0.00149433	0	367388	6:117237380	6:116916217:TAC:T	pLoF				recessive
Diabetes mellitus	GPSM1	9.43e-12	-0.079	1.07e-07	-0.07	rs60980157	9	136340958	C	T	0.983273	0.297832	32882	367388	9:139235415	9:136340958:C:T	missense_variant				unknown
Diabetes mellitus	TET1	2.84e-08	0.1109			rs142008363	10	68572720	G	T	0.984565	0.0737776	2178	367388	10:70332477	10:68572720:G:T	missense_variant				unknown
Diabetes mellitus	RP11-366L20.2	5.19e-08	0.1963	0.003879	0.471	rs73119894	12	65866936	G	A	0.993848	0.0219278	194	367388	12:66260716	12:65866936:G:A	missense_variant				unknown
Diabetes mellitus	HNF1A	8.52e-09	0.1485	0.00179	0.255	rs1800574	12	120979061	C	T	0.998343	0.0427069	722	367388	12:121416864	12:120979061:C:T	missense_variant	(likely)Benign	Benign/Likely benign	Criteria_multSubmitter	both
Diabetes mellitus	HNF1A	3.51e-10	-0.0738	4.507e-06	-0.063	rs56348580	12	120994314	G	C	0.992391	0.28321	29462	367388	12:121432117	12:120994314:G:C	missense_variant	(likely)Benign	Benign	Criteria_multSubmitter	both
Type 1 diabetes	PTPN22	7.34e-45	-0.4512	7.181e-35	-0.224	rs2476601	1	113834946	A	G	0.999503	0.851827	266866	367388	1:114377568	1:113834946:A:G	missense_variant				both
Type 1 diabetes	DCLRE1B	1.26e-08	0.1646	8.907e-05	0.165	rs11552449	1	113905767	C	T	0.997669	0.189503	13270	367388	1:114448389	1:113905767:C:T	missense_variant				unknown
Type 1 diabetes	SRPK1	2.18e-08	0.1353	0.0002103	0.093	rs662713	6	35920290	G	C	0.995651	0.33739	42088	367388	6:35888067	6:35920290:G:C	pLoF				unknown
Type 1 diabetes	INS	2.53e-38	0.3889	1.252e-41	0.236	rs3842753	11	2159830	T	G	0.985937	0.791738	230246	367388	11:2181060	11:2159830:T:G	missense_variant	(likely)Benign	Benign	Criteria_oneSubmitter	both
Type 1 diabetes	INS	9.25e-28	-0.3659	0.0008054	-0.189	rs3842752	11	2159843	G	A	0.989477	0.155903	8944	367388	11:2181073	11:2159843:G:A	missense_variant	(likely)Benign	Benign/Likely benign	Criteria_multSubmitter	both
Type 1 diabetes	AIRE	2.19e-10	0.381			rs74203920	21	44294411	C	T	0.985394	0.0372848	576	367388	21:45714294	21:44294411:C:T	missense_variant	(likely)Benign	Benign/Likely benign	Criteria_multSubmitter	both
Type 1 diabetes with coma	PTPN22	7.61e-15	-0.5039	1.205e-10	-0.232	rs2476601	1	113834946	A	G	0.999503	0.851827	266866	367388	1:114377568	1:113834946:A:G	missense_variant				both
Type 1 diabetes with coma	INS	1.42e-18	0.5311	1.087e-20	0.325	rs3842753	11	2159830	T	G	0.985937	0.791738	230246	367388	11:2181060	11:2159830:T:G	missense_variant	(likely)Benign	Benign	Criteria_oneSubmitter	both
Type 1 diabetes with coma	INS	9.83e-15	-0.5252			rs3842752	11	2159843	G	A	0.989477	0.155903	8944	367388	11:2181073	11:2159843:G:A	missense_variant	(likely)Benign	Benign/Likely benign	Criteria_multSubmitter	both
Type 1 diabetes with ketoacidosis	PTPN22	1.7e-22	-0.6367	1.141e-19	-0.331	rs2476601	1	113834946	A	G	0.999503	0.851827	266866	367388	1:114377568	1:113834946:A:G	missense_variant				both
Type 1 diabetes with ketoacidosis	INS	2.43e-22	0.5916	3.637e-24	0.354	rs3842753	11	2159830	T	G	0.985937	0.791738	230246	367388	11:2181060	11:2159830:T:G	missense_variant	(likely)Benign	Benign	Criteria_oneSubmitter	both
Type 1 diabetes with ketoacidosis	INS	2.47e-15	-0.5375			rs3842752	11	2159843	G	A	0.989477	0.155903	8944	367388	11:2181073	11:2159843:G:A	missense_variant	(likely)Benign	Benign/Likely benign	Criteria_multSubmitter	both
Type 1 diabetes with other specified/multiple/unspecified complications	PTPN22	2.08e-37	-0.5353	2.653e-29	-0.264	rs2476601	1	113834946	A	G	0.999503	0.851827	266866	367388	1:114377568	1:113834946:A:G	missense_variant				both
Type 1 diabetes with other specified/multiple/unspecified complications	DCLRE1B	1.24e-09	0.2266	5.699e-05	0.219	rs11552449	1	113905767	C	T	0.997669	0.189503	13270	367388	1:114448389	1:113905767:C:T	missense_variant				unknown
Type 1 diabetes with other specified/multiple/unspecified complications	INS	1.73e-33	0.4691	3.628e-37	0.287	rs3842753	11	2159830	T	G	0.985937	0.791738	230246	367388	11:2181060	11:2159830:T:G	missense_variant	(likely)Benign	Benign	Criteria_oneSubmitter	both
Type 1 diabetes with other specified/multiple/unspecified complications	INS	5.42e-23	-0.4274	0.007929	-0.192	rs3842752	11	2159843	G	A	0.989477	0.155903	8944	367388	11:2181073	11:2159843:G:A	missense_variant	(likely)Benign	Benign/Likely benign	Criteria_multSubmitter	both
Type 1 diabetes with other specified/multiple/unspecified complications	AIRE	4.95e-08	0.4216			rs74203920	21	44294411	C	T	0.985394	0.0372848	576	367388	21:45714294	21:44294411:C:T	missense_variant	(likely)Benign	Benign/Likely benign	Criteria_multSubmitter	both
Type 1 diabetes with neurological complications	PTPN22	9.12e-08	-0.5168	2.193e-06	-0.254	rs2476601	1	113834946	A	G	0.999503	0.851827	266866	367388	1:114377568	1:113834946:A:G	missense_variant				both
Type 1 diabetes with neurological complications	INS	1.19e-06	0.4191	5.419e-08	0.275	rs3842753	11	2159830	T	G	0.985937	0.791738	230246	367388	11:2181060	11:2159830:T:G	missense_variant	(likely)Benign	Benign	Criteria_oneSubmitter	both
Type 1 diabetes without complications	PTPN22	1.66e-50	-0.525	4.458e-40	-0.264	rs2476601	1	113834946	A	G	0.999503	0.851827	266866	367388	1:114377568	1:113834946:A:G	missense_variant				both
Type 1 diabetes without complications	DCLRE1B	4.78e-10	0.1971	2.505e-05	0.194	rs11552449	1	113905767	C	T	0.997669	0.189503	13270	367388	1:114448389	1:113905767:C:T	missense_variant				unknown
Type 1 diabetes without complications	INS	2.08e-44	0.4652	1.58e-45	0.272	rs3842753	11	2159830	T	G	0.985937	0.791738	230246	367388	11:2181060	11:2159830:T:G	missense_variant	(likely)Benign	Benign	Criteria_oneSubmitter	both
Type 1 diabetes without complications	INS	1.63e-31	-0.4337	4.414e-05	-0.259	rs3842752	11	2159843	G	A	0.989477	0.155903	8944	367388	11:2181073	11:2159843:G:A	missense_variant	(likely)Benign	Benign/Likely benign	Criteria_multSubmitter	both
Type 1 diabetes without complications	AIRE	1.02e-08	0.3738			rs74203920	21	44294411	C	T	0.985394	0.0372848	576	367388	21:45714294	21:44294411:C:T	missense_variant	(likely)Benign	Benign/Likely benign	Criteria_multSubmitter	both
Type 1 diabetes with ophthalmic complications	PTPN22	4.29e-35	-0.5628	6.355e-29	-0.287	rs2476601	1	113834946	A	G	0.999503	0.851827	266866	367388	1:114377568	1:113834946:A:G	missense_variant				both
Type 1 diabetes with ophthalmic complications	DCLRE1B	1.46e-08	0.2302	8.976e-05	0.23	rs11552449	1	113905767	C	T	0.997669	0.189503	13270	367388	1:114448389	1:113905767:C:T	missense_variant				unknown
Type 1 diabetes with ophthalmic complications	INS	1.73e-34	0.5251	4.809e-38	0.32	rs3842753	11	2159830	T	G	0.985937	0.791738	230246	367388	11:2181060	11:2159830:T:G	missense_variant	(likely)Benign	Benign	Criteria_oneSubmitter	both
Type 1 diabetes with ophthalmic complications	INS	1.67e-24	-0.4889	0.004549	-0.227	rs3842752	11	2159843	G	A	0.989477	0.155903	8944	367388	11:2181073	11:2159843:G:A	missense_variant	(likely)Benign	Benign/Likely benign	Criteria_multSubmitter	both
Type 1 diabetes with ophthalmic complications	AIRE	3e-11	0.57			rs74203920	21	44294411	C	T	0.985394	0.0372848	576	367388	21:45714294	21:44294411:C:T	missense_variant	(likely)Benign	Benign/Likely benign	Criteria_multSubmitter	both
Type 1 diabetes with renal complications	PTPN22	6.67e-12	-0.514	9.148e-09	-0.239	rs2476601	1	113834946	A	G	0.999503	0.851827	266866	367388	1:114377568	1:113834946:A:G	missense_variant				both
Type 1 diabetes with renal complications	INS	2.6e-07	0.3436	4.118e-09	0.23	rs3842753	11	2159830	T	G	0.985937	0.791738	230246	367388	11:2181060	11:2159830:T:G	missense_variant	(likely)Benign	Benign	Criteria_oneSubmitter	both
Type 1 diabetes, strict (exclude DM2)	PTPN22	6.17e-36	-0.5846	1.089e-28	-0.291	rs2476601	1	113834946	A	G	0.999503	0.851827	266866	367388	1:114377568	1:113834946:A:G	missense_variant				both
Type 1 diabetes, strict (exclude DM2)	DCLRE1B	2.34e-10	0.2661	2.942e-06	0.293	rs11552449	1	113905767	C	T	0.997669	0.189503	13270	367388	1:114448389	1:113905767:C:T	missense_variant				unknown
Type 1 diabetes, strict (exclude DM2)	INS	6.25e-36	0.5529	1.487e-36	0.32	rs3842753	11	2159830	T	G	0.985937	0.791738	230246	367388	11:2181060	11:2159830:T:G	missense_variant	(likely)Benign	Benign	Criteria_oneSubmitter	both
Type 1 diabetes, strict (exclude DM2)	INS	5.73e-25	-0.5095	8.396e-05	-0.342	rs3842752	11	2159843	G	A	0.989477	0.155903	8944	367388	11:2181073	11:2159843:G:A	missense_variant	(likely)Benign	Benign/Likely benign	Criteria_multSubmitter	both
Type 2 diabetes	PPARG	1.64e-11	-0.101	0.0007442	-0.08	rs1801282	3	12351626	C	G	0.999961	0.168789	10730	367388	3:12393125	3:12351626:C:G	missense_variant	(likely)Benign	Likely benign	Criteria_oneSubmitter	both
Type 2 diabetes	WFS1	3.6e-14	0.0907	1.156e-12	0.057	rs1801212	4	6300792	G	A	0.99874	0.670354	165366	367388	4:6302519	4:6300792:G:A	missense_variant	(likely)Benign	Benign	Criteria_multSubmitter	both
Type 2 diabetes	PAM	7.25e-08	0.1304			rs35658696	5	103003107	A	G	0.994804	0.0571249	1340	367388	5:102338811	5:103003107:A:G	missense_variant				unknown
Type 2 diabetes	PPIP5K2	8.37e-08	0.1291			rs36046591	5	103201584	A	G	0.996901	0.0577128	1340	367388	5:102537285	5:103201584:A:G	missense_variant				recessive
Type 2 diabetes	RFX6	7.29e-09	0.8795			rs770636874	6	116916217	TAC	T	0.938397	0.00149433	0	367388	6:117237380	6:116916217:TAC:T	pLoF				recessive
Type 2 diabetes	GPSM1	1.91e-14	-0.0948	4.742e-09	-0.083	rs60980157	9	136340958	C	T	0.983273	0.297832	32882	367388	9:139235415	9:136340958:C:T	missense_variant				unknown
Type 2 diabetes	TET1	4.83e-08	0.1163			rs142008363	10	68572720	G	T	0.984565	0.0737776	2178	367388	10:70332477	10:68572720:G:T	missense_variant				unknown
Type 2 diabetes	RP11-366L20.2	4.21e-09	0.2262	0.001413	0.549	rs73119894	12	65866936	G	A	0.993848	0.0219278	194	367388	12:66260716	12:65866936:G:A	missense_variant				unknown
Type 2 diabetes	HNF1A	2.88e-12	-0.0877	1.51e-06	-0.071	rs56348580	12	120994314	G	C	0.992391	0.28321	29462	367388	12:121432117	12:120994314:G:C	missense_variant	(likely)Benign	Benign	Criteria_multSubmitter	both
Type 2 diabetes with other specified/multiple/unspecified complications	PPARG	2.33e-09	-0.101	0.006977	-0.072	rs1801282	3	12351626	C	G	0.999961	0.168789	10730	367388	3:12393125	3:12351626:C:G	missense_variant	(likely)Benign	Likely benign	Criteria_oneSubmitter	both
Type 2 diabetes with other specified/multiple/unspecified complications	WFS1	3.9e-12	0.0937	3.937e-11	0.06	rs1801212	4	6300792	G	A	0.99874	0.670354	165366	367388	4:6302519	4:6300792:G:A	missense_variant	(likely)Benign	Benign	Criteria_multSubmitter	both
Type 2 diabetes with other specified/multiple/unspecified complications	RFX6	8.25e-08	0.9338			rs770636874	6	116916217	TAC	T	0.938397	0.00149433	0	367388	6:117237380	6:116916217:TAC:T	pLoF				recessive
Type 2 diabetes with other specified/multiple/unspecified complications	HNF1A	6.92e-11	-0.0924	3.038e-06	-0.078	rs56348580	12	120994314	G	C	0.992391	0.28321	29462	367388	12:121432117	12:120994314:G:C	missense_variant	(likely)Benign	Benign	Criteria_multSubmitter	both
Type 2 diabetes with other specified/multiple/unspecified complications	TM6SF2	1.5e-09	0.1758	0.0005072	0.302	rs187429064	19	19269704	A	G	0.977229	0.0503228	1024	367388	19:19380513	19:19269704:A:G	missense_variant				unknown
Type 2 diabetes, strict (exclude DM1)	PPARG	2.33e-11	-0.1049	0.0009128	-0.082	rs1801282	3	12351626	C	G	0.999961	0.168789	10730	367388	3:12393125	3:12351626:C:G	missense_variant	(likely)Benign	Likely benign	Criteria_oneSubmitter	both
Type 2 diabetes, strict (exclude DM1)	WFS1	4.45e-14	0.0945	7.559e-13	0.06	rs1801212	4	6300792	G	A	0.99874	0.670354	165366	367388	4:6302519	4:6300792:G:A	missense_variant	(likely)Benign	Benign	Criteria_multSubmitter	both
Type 2 diabetes, strict (exclude DM1)	GPSM1	1.05e-13	-0.0963	8.132e-08	-0.079	rs60980157	9	136340958	C	T	0.983273	0.297832	32882	367388	9:139235415	9:136340958:C:T	missense_variant				unknown
Type 2 diabetes, strict (exclude DM1)	RP11-366L20.2	6.3e-10	0.249	0.001408	0.563	rs73119894	12	65866936	G	A	0.993848	0.0219278	194	367388	12:66260716	12:65866936:G:A	missense_variant				unknown
Type 2 diabetes, strict (exclude DM1)	HNF1A	7.38e-11	-0.0855	1.235e-05	-0.067	rs56348580	12	120994314	G	C	0.992391	0.28321	29462	367388	12:121432117	12:120994314:G:C	missense_variant	(likely)Benign	Benign	Criteria_multSubmitter	both
Type 2 diabetes, strict (exclude DM1)	CRB3	8.92e-08	0.7756	0.003949	2.225	rs141345495	19	6466466	C	T	0.978145	0.00166581	10	367388	19:6466477	19:6466466:C:T	missense_variant				unknown
Type 2 diabetes, strict (exclude DM1)	TM6SF2	6.12e-08	0.1459	0.0006524	0.273	rs187429064	19	19269704	A	G	0.977229	0.0503228	1024	367388	19:19380513	19:19269704:A:G	missense_variant				unknown
Unspecified diabetes	INS	1.19e-11	0.241	1.918e-13	0.154	rs3842753	11	2159830	T	G	0.985937	0.791738	230246	367388	11:2181060	11:2159830:T:G	missense_variant	(likely)Benign	Benign	Criteria_oneSubmitter	both
Unspecified diabetes	INS	2.93e-10	-0.25			rs3842752	11	2159843	G	A	0.989477	0.155903	8944	367388	11:2181073	11:2159843:G:A	missense_variant	(likely)Benign	Benign/Likely benign	Criteria_multSubmitter	both
Endocrine, nutritional and metabolic diseases	PTPN22	3.12e-43	-0.1571	1.688e-34	-0.079	rs2476601	1	113834946	A	G	0.999503	0.851827	266866	367388	1:114377568	1:113834946:A:G	missense_variant				both
Endocrine, nutritional and metabolic diseases	APOE	9.07e-09	-0.105			rs7412	19	44908822	C	T	0.996766	0.0532217	932	367388	19:45412079	19:44908822:C:T	missense_variant	drug response	drug response	Criteria_multSubmitter	both
Nontoxic multinodular goitre	TG	7.52e-10	0.6194			rs114322847	8	132871426	C	T	0.992458	0.0230846	228	367388	8:133883671	8:132871426:C:T	missense_variant				recessive
Nontoxic multinodular goitre	SECISBP2L	2.11e-32	0.3784	2.269e-16	0.308	rs34895054	15	48992804	G	C	0.992667	0.298464	32760	367388	15:49285001	15:48992804:G:C	missense_variant				unknown
Other and/or unspecified nontoxic goitre	SECISBP2L	6.23e-11	0.3323	2.348e-06	0.282	rs34895054	15	48992804	G	C	0.992667	0.298464	32760	367388	15:49285001	15:48992804:G:C	missense_variant				unknown
Pure hypercholesterolaemia	PCSK9	1.33e-16	-0.425	0.003733	-0.51	rs11591147	1	55039974	G	T	0.997581	0.0362532	510	367388	1:55505647	1:55039974:G:T	missense_variant	(likely)Benign	Benign/Likely benign	Criteria_multSubmitter	unknown
Pure hypercholesterolaemia	APOB	1.37e-08	0.1158	0.003386	0.07	rs1367117	2	21041028	G	A	0.999383	0.28033	29396	367388	2:21263900	2:21041028:G:A	missense_variant	(likely)Benign	Benign/Likely benign	Criteria_multSubmitter	both
Pure hypercholesterolaemia	BUD13	7.61e-08	0.1956	0.003804	0.277	rs11820589	11	116763146	G	A	0.99814	0.0699016	1840	367388	11:116633862	11:116763146:G:A	missense_variant				unknown
Pure hypercholesterolaemia	APOA5	7.92e-08	0.2027	0.0007672	0.347	rs3135506	11	116791691	G	C	0.999267	0.0648824	1590	367388	11:116662407	11:116791691:G:C	missense_variant	risk factor	risk factor	no_Criteria	dominant
Pure hypercholesterolaemia	APOE	6.98e-24	0.2483	2.91e-06	0.182	rs429358	19	44908684	T	C	0.99757	0.182788	11772	367388	19:45411941	19:44908684:T:C	missense_variant	risk factor	Likely pathogenic, other, risk factor	Criteria_multSubmitter	both
Pure hypercholesterolaemia	APOE	1.15e-22	-0.4164			rs7412	19	44908822	C	T	0.996766	0.0532217	932	367388	19:45412079	19:44908822:C:T	missense_variant	drug response	drug response	Criteria_multSubmitter	both
Hyperlipidaemia, other/unspecified	PCSK9	6.62e-09	-0.3956			rs11591147	1	55039974	G	T	0.997581	0.0362532	510	367388	1:55505647	1:55039974:G:T	missense_variant	(likely)Benign	Benign/Likely benign	Criteria_multSubmitter	unknown
Hyperlipidaemia, other/unspecified	ZPR1	8.5e-08	0.2726	0.0001084	0.566	rs35120633	11	116784884	G	A	0.999343	0.0635894	1528	367388	11:116655600	11:116784884:G:A	missense_variant				unknown
Hyperlipidaemia, other/unspecified	APOA5	6.49e-08	0.2732	8.942e-05	0.567	rs3135506	11	116791691	G	C	0.999267	0.0648824	1590	367388	11:116662407	11:116791691:G:C	missense_variant	risk factor	risk factor	no_Criteria	dominant
Hyperlipidaemia, other/unspecified	APOE	2.2e-14	-0.426			rs7412	19	44908822	C	T	0.996766	0.0532217	932	367388	19:45412079	19:44908822:C:T	missense_variant	drug response	drug response	Criteria_multSubmitter	both
Hypothyroidism,other/unspecified	PTPN22	9.69e-78	-0.3172	7.353e-69	-0.168	rs2476601	1	113834946	A	G	0.999503	0.851827	266866	367388	1:114377568	1:113834946:A:G	missense_variant				both
Hypothyroidism,other/unspecified	DCLRE1B	3.57e-17	0.1284	5.255e-06	0.102	rs11552449	1	113905767	C	T	0.997669	0.189503	13270	367388	1:114448389	1:113905767:C:T	missense_variant				unknown
Hypothyroidism,other/unspecified	ZAP70	1.83e-08	0.2429			rs145955907	2	97725153	C	T	0.99156	0.0193311	176	367388	2:98341616	2:97725153:C:T	missense_variant	(likely)Benign	Benign	Criteria_oneSubmitter	recessive
Hypothyroidism,other/unspecified	IFIH1	8.88e-11	0.0788	1.966e-11	0.06	rs1990760	2	162267541	C	T	0.998473	0.584121	125682	367388	2:163124051	2:162267541:C:T	missense_variant	(likely)Benign	Benign	Criteria_oneSubmitter	dominant
Hypothyroidism,other/unspecified	SESN1	4.99e-09	0.0981			rs2273668	6	109002316	G	T	0.999644	0.148938	8176	367388	6:109323519	6:109002316:G:T	missense_variant				unknown
Hypothyroidism,other/unspecified	TG	4.35e-08	1.0209			rs771807370	8	132887335	C	T	0.968283	0.00112415	4	367388	8:133899580	8:132887335:C:T	pLoF	VUS	Uncertain significance	Criteria_oneSubmitter	recessive
Hypothyroidism,other/unspecified	TRMO	4.11e-12	0.0888	5.354e-07	0.069	rs2282192	9	97910056	C	T	0.993649	0.321551	38204	367388	9:100672338	9:97910056:C:T	missense_variant				unknown
Hypothyroidism,other/unspecified	PSMB7	1.74e-12	0.0856	4.358e-06	0.052	rs4574	9	124414882	A	G	0.999715	0.407104	61368	367388	9:127177161	9:124414882:A:G	missense_variant				unknown
Hypothyroidism,other/unspecified	NFATC1	2.34e-07	0.0902			rs1051978	18	79410477	C	A	0.996129	0.136191	6904	367388	18:77170477	18:79410477:C:A	missense_variant				unknown
Hypothyroidism,other/unspecified	TYK2	3.74e-07	-0.178			rs34536443	19	10352442	G	C	0.994334	0.030657	348	367388	19:10463118	19:10352442:G:C	missense_variant	(likely)Benign	Benign/Likely benign	Criteria_multSubmitter	recessive
Hypothyroidism,other/unspecified	C1QTNF6	1.3e-09	0.0949	0.001656	0.075	rs229526	22	37185382	G	C	0.99534	0.178248	11840	367388	22:37581422	22:37185382:G:C	missense_variant				unknown
Lactose intolerance, other/unspecified	CCNT2	1.16e-16	0.6892	1.336e-16	0.648	rs10166142	2	134952752	A	G	0.996873	0.452075	75652	367388	2:135710322	2:134952752:A:G	missense_variant				unknown
Lactose intolerance, other/unspecified	MAP3K19	2.03e-10	1.2311	0.002434	1.809	rs16831256	2	135023465	C	T	0.999386	0.0596998	1302	367388	2:135781035	2:135023465:C:T	missense_variant				unknown
Lactose intolerance, other/unspecified	ZRANB3	7.77e-11	1.1272	0.004547	1.242	rs59900519	2	135230557	T	A	0.997503	0.0740389	2080	367388	2:135988127	2:135230557:T:A	missense_variant				unknown
Lactose intolerance, other/unspecified	ZRANB3	7.84e-11	1.1268	0.004577	1.24	rs935615	2	135230846	C	T	0.997496	0.0740443	2082	367388	2:135988416	2:135230846:C:T	missense_variant				unknown
Lactose intolerance, other/unspecified	ZRANB3	3.44e-08	1.2062	0.001931	2.55	rs61744510	2	135350207	G	A	0.997485	0.0454642	766	367388	2:136107777	2:135350207:G:A	missense_variant				unknown
Lactose intolerance, other/unspecified	R3HDM1	9.49e-08	0.5972	2.224e-05	0.804	rs961360	2	135636088	A	G	0.996769	0.170855	11086	367388	2:136393658	2:135636088:A:G	missense_variant				unknown
Lactose intolerance, other/unspecified	R3HDM1	8.52e-13	1.0741	8.255e-05	1.362	rs2305165	2	135652004	A	C	0.99535	0.100344	3772	367388	2:136409574	2:135652004:A:C	missense_variant				unknown
Lactose intolerance	CCNT2	2.24e-18	0.6752	1.721e-18	0.642	rs10166142	2	134952752	A	G	0.996873	0.452075	75652	367388	2:135710322	2:134952752:A:G	missense_variant				unknown
Lactose intolerance	MAP3K19	2.2e-10	1.1397	0.00369	1.601	rs16831256	2	135023465	C	T	0.999386	0.0596998	1302	367388	2:135781035	2:135023465:C:T	missense_variant				unknown
Lactose intolerance	ZRANB3	2.6e-10	1.0115	0.007472	1.071	rs59900519	2	135230557	T	A	0.997503	0.0740389	2080	367388	2:135988127	2:135230557:T:A	missense_variant				unknown
Lactose intolerance	ZRANB3	2.62e-10	1.0112	0.007523	1.069	rs935615	2	135230846	C	T	0.997496	0.0740443	2082	367388	2:135988416	2:135230846:C:T	missense_variant				unknown
Lactose intolerance	R3HDM1	5.57e-09	0.6102	3.016e-06	0.84	rs961360	2	135636088	A	G	0.996769	0.170855	11086	367388	2:136393658	2:135636088:A:G	missense_variant				unknown
Lactose intolerance	R3HDM1	3.12e-14	1.0666	5.818e-05	1.31	rs2305165	2	135652004	A	C	0.99535	0.100344	3772	367388	2:136409574	2:135652004:A:C	missense_variant				unknown
Disorders of lipoprotein metabolism and other lipidaemias	FAM151A	6.58e-08	-0.1439			rs373739034	1	54610464	CCACTCCACATTCAGACCGTCATCCCCAGG	C	0.975519	0.087771	2946	367388	1:55076137	1:54610464:CCACTCCACATTCAGACCGTCATCCCCAGG:C	pLoF	(likely)Benign	Benign	Criteria_oneSubmitter	unknown
Disorders of lipoprotein metabolism and other lipidaemias	PARS2	3.86e-08	-0.1627	0.005043	-0.199	rs116816976	1	54759100	A	C	0.990908	0.0699342	1982	367388	1:55224773	1:54759100:A:C	missense_variant	(likely)Benign	Benign	Criteria_oneSubmitter	recessive
Disorders of lipoprotein metabolism and other lipidaemias	PCSK9	2.22e-23	-0.4183	0.0009789	-0.48	rs11591147	1	55039974	G	T	0.997581	0.0362532	510	367388	1:55505647	1:55039974:G:T	missense_variant	(likely)Benign	Benign/Likely benign	Criteria_multSubmitter	unknown
Disorders of lipoprotein metabolism and other lipidaemias	PCSK9	2.07e-08	0.112	2.304e-07	0.059	rs540796	1	55058524	A	G	0.999587	0.830493	253606	367388	1:55524197	1:55058524:A:G	missense_variant	(likely)Benign	Benign/Likely benign	Criteria_multSubmitter	unknown
Disorders of lipoprotein metabolism and other lipidaemias	PCSK9	2.18e-08	0.1118	2.369e-07	0.059	rs562556	1	55058564	G	A	0.99985	0.83046	253582	367388	1:55524237	1:55058564:G:A	missense_variant	(likely)Benign	Benign/Likely benign	Criteria_multSubmitter	unknown
Disorders of lipoprotein metabolism and other lipidaemias	APOB	6.64e-12	0.1135	0.0002513	0.071	rs1367117	2	21041028	G	A	0.999383	0.28033	29396	367388	2:21263900	2:21041028:G:A	missense_variant	(likely)Benign	Benign/Likely benign	Criteria_multSubmitter	both
Disorders of lipoprotein metabolism and other lipidaemias	ABCG5	1.79e-10	-0.173			rs6756629	2	43837951	G	A	0.997274	0.082877	2548	367388	2:44065090	2:43837951:G:A	missense_variant	(likely)Benign	Benign/Likely benign	Criteria_multSubmitter	recessive
Disorders of lipoprotein metabolism and other lipidaemias	ABCG8	6.43e-10	-0.1659			rs11887534	2	43839108	G	C	0.998408	0.0844584	2646	367388	2:44066247	2:43839108:G:C	missense_variant	risk factor	Benign/Likely benign, risk factor	Criteria_multSubmitter	recessive
Disorders of lipoprotein metabolism and other lipidaemias	SLC22A1	1.11e-08	0.4511			rs2282143	6	160136611	C	T	0.999447	0.0095131	42	367388	6:160557643	6:160136611:C:T	missense_variant				unknown
Disorders of lipoprotein metabolism and other lipidaemias	LPA	2.46e-10	0.4532			rs3798220	6	160540105	T	C	0.998711	0.0116825	52	367388	6:160961137	6:160540105:T:C	missense_variant				unknown
Disorders of lipoprotein metabolism and other lipidaemias	BUD13	1.08e-11	0.1999	2.308e-06	0.371	rs11820589	11	116763146	G	A	0.99814	0.0699016	1840	367388	11:116633862	11:116763146:G:A	missense_variant				unknown
Disorders of lipoprotein metabolism and other lipidaemias	ZPR1	5.19e-12	0.2124	9.992e-06	0.375	rs35120633	11	116784884	G	A	0.999343	0.0635894	1528	367388	11:116655600	11:116784884:G:A	missense_variant				unknown
Disorders of lipoprotein metabolism and other lipidaemias	APOA5	5.06e-13	0.2206	1.189e-07	0.448	rs3135506	11	116791691	G	C	0.999267	0.0648824	1590	367388	11:116662407	11:116791691:G:C	missense_variant	risk factor	risk factor	no_Criteria	dominant
Disorders of lipoprotein metabolism and other lipidaemias	BCAM	8.59e-08	-0.3357			rs28399654	19	44813331	G	A	0.994023	0.0149134	92	367388	19:45316588	19:44813331:G:A	missense_variant				recessive
Disorders of lipoprotein metabolism and other lipidaemias	APOE	3.23e-26	0.2103	0.0003512	0.111	rs429358	19	44908684	T	C	0.99757	0.182788	11772	367388	19:45411941	19:44908684:T:C	missense_variant	risk factor	Likely pathogenic, other, risk factor	Criteria_multSubmitter	both
Disorders of lipoprotein metabolism and other lipidaemias	APOE	1.69e-32	-0.4094			rs7412	19	44908822	C	T	0.996766	0.0532217	932	367388	19:45412079	19:44908822:C:T	missense_variant	drug response	drug response	Criteria_multSubmitter	both
Other metabolic disorders	SERPINA1	5.89e-21	1.6323	6.075e-34	17.346	rs28929474	14	94378610	C	T	0.998563	0.0198482	154	367388	14:94844947	14:94378610:C:T	missense_variant	(likely)Pathogenic	Pathogenic	Criteria_multSubmitter	recessive
Metabolic disorders	PCSK9	5.68e-15	-0.2539			rs11591147	1	55039974	G	T	0.997581	0.0362532	510	367388	1:55505647	1:55039974:G:T	missense_variant	(likely)Benign	Benign/Likely benign	Criteria_multSubmitter	unknown
Metabolic disorders	LPA	8.91e-08	0.303			rs3798220	6	160540105	T	C	0.998711	0.0116825	52	367388	6:160961137	6:160540105:T:C	missense_variant				unknown
Metabolic disorders	APOA5	8.29e-08	0.13	2.688e-05	0.275	rs3135506	11	116791691	G	C	0.999267	0.0648824	1590	367388	11:116662407	11:116791691:G:C	missense_variant	risk factor	risk factor	no_Criteria	dominant
Metabolic disorders	APOE	6.86e-19	0.1395	0.0002482	0.09	rs429358	19	44908684	T	C	0.99757	0.182788	11772	367388	19:45411941	19:44908684:T:C	missense_variant	risk factor	Likely pathogenic, other, risk factor	Criteria_multSubmitter	both
Metabolic disorders	APOE	4.16e-22	-0.2621			rs7412	19	44908822	C	T	0.996766	0.0532217	932	367388	19:45412079	19:44908822:C:T	missense_variant	drug response	drug response	Criteria_multSubmitter	both
Obesity	BDNF	9.49e-08	-0.1408	0.00746	-0.118	rs6265	11	27658369	C	T	0.999903	0.154651	8948	367388	11:27679916	11:27658369:C:T	missense_variant	(likely)Benign	Benign	Criteria_multSubmitter	unknown
Obesity and other hyperalimentation	BDNF	8.16e-08	-0.1404	0.005653	-0.121	rs6265	11	27658369	C	T	0.999903	0.154651	8948	367388	11:27679916	11:27658369:C:T	missense_variant	(likely)Benign	Benign	Criteria_multSubmitter	unknown
Polycystic ovarian syndrome	CHEK2	8.92e-10	3.2612	8.44e-05	31.612	rs555607708	22	28695868	AG	A	0.982805	0.00733557	32	367388	22:29091856	22:28695868:AG:A	pLoF	Conflicting	Conflicting interpretations of pathogenicity	Path_Criteria_multSubmitter_confl	dominant
Disorders of porphyrin and bilirubin metabolism	UGT1A7	5.03e-07	0.7455	3.231e-08	0.537	rs17868323	2	233682324	T	G	0.999577	0.686544	173700	367388	2:234590970	2:233682324:T:G	missense_variant	(likely)Benign	Benign	Criteria_oneSubmitter	unknown
Disorders of porphyrin and bilirubin metabolism	UGT1A7	5.02e-07	0.746	3.193e-08	0.537	rs17868324	2	233682329	G	A	0.999559	0.686664	173672	367388	2:234590975	2:233682329:G:A	missense_variant	(likely)Benign	Benign	Criteria_multSubmitter	unknown
Disorders of porphyrin and bilirubin metabolism	UGT1A7	3.41e-17	1.1933	1.126e-16	1.159	rs11692021	2	233682559	T	C	0.999909	0.445175	73246	367388	2:234591205	2:233682559:T:C	missense_variant	(likely)Benign	Benign	Criteria_oneSubmitter	unknown
Disorders of porphyrin and bilirubin metabolism	UGT1A6	2.21e-19	1.2661	3.818e-20	1.212	rs6759892	2	233693023	T	G	0.999998	0.482354	86036	367388	2:234601669	2:233693023:T:G	missense_variant	(likely)Benign	Benign	Criteria_oneSubmitter	unknown
Disorders of porphyrin and bilirubin metabolism	UGT1A6	2.21e-19	1.3078	1.318e-19	1.388	rs2070959	2	233693545	A	G	0.999944	0.414061	63450	367388	2:234602191	2:233693545:A:G	missense_variant	(likely)Benign	Benign	Criteria_oneSubmitter	unknown
Disorders of porphyrin and bilirubin metabolism	UGT1A6	1.22e-21	1.3686	2.541e-23	1.422	rs1105879	2	233693556	A	C	0.999952	0.451147	75358	367388	2:234602202	2:233693556:A:C	missense_variant	(likely)Benign	Benign	Criteria_oneSubmitter	unknown
Disorders of porphyrin and bilirubin metabolism	UGT1A3	7.48e-23	1.3979	2.199e-24	1.412	rs3821242	2	233729157	T	C	0.999663	0.466956	80854	367388	2:234637803	2:233729157:T:C	missense_variant				unknown
Disorders of porphyrin and bilirubin metabolism	UGT1A3	8.81e-25	1.508	1.175e-26	1.667	rs6431625	2	233729266	T	C	0.999406	0.420509	65620	367388	2:234637912	2:233729266:T:C	missense_variant				unknown
Disorders of the thyroid gland	PTPN22	1.68e-70	-0.2768	2.274e-62	-0.146	rs2476601	1	113834946	A	G	0.999503	0.851827	266866	367388	1:114377568	1:113834946:A:G	missense_variant				both
Disorders of the thyroid gland	DCLRE1B	1.84e-14	0.1073	0.0002741	0.075	rs11552449	1	113905767	C	T	0.997669	0.189503	13270	367388	1:114448389	1:113905767:C:T	missense_variant				unknown
Disorders of the thyroid gland	ZAP70	4.41e-08	0.2166			rs145955907	2	97725153	C	T	0.99156	0.0193311	176	367388	2:98341616	2:97725153:C:T	missense_variant	(likely)Benign	Benign	Criteria_oneSubmitter	recessive
Disorders of the thyroid gland	IFIH1	5.43e-09	0.0651	6.232e-10	0.051	rs1990760	2	162267541	C	T	0.998473	0.584121	125682	367388	2:163124051	2:162267541:C:T	missense_variant	(likely)Benign	Benign	Criteria_oneSubmitter	dominant
Disorders of the thyroid gland	SESN1	2.66e-10	0.0974	0.007391	0.07	rs2273668	6	109002316	G	T	0.999644	0.148938	8176	367388	6:109323519	6:109002316:G:T	missense_variant				unknown
Disorders of the thyroid gland	TBC1D2	7.43e-09	0.0706	0.004806	0.04	rs879368	9	98233476	G	T	0.999844	0.283033	29562	367388	9:100995758	9:98233476:G:T	missense_variant				unknown
Disorders of the thyroid gland	C1QTNF6	2.85e-09	0.0854	0.001381	0.071	rs229526	22	37185382	G	C	0.99534	0.178248	11840	367388	22:37581422	22:37185382:G:C	missense_variant				unknown
Thyrotoxicosis with diffuse goitr	PTPN22	1.08e-15	-0.4133	3.623e-15	-0.225	rs2476601	1	113834946	A	G	0.999503	0.851827	266866	367388	1:114377568	1:113834946:A:G	missense_variant				both
Thyrotoxicosis with toxic multinodular goitre	SECISBP2L	8.67e-11	0.4211	3.1e-05	0.313	rs34895054	15	48992804	G	C	0.992667	0.298464	32760	367388	15:49285001	15:48992804:G:C	missense_variant				unknown
Thyrotoxicosis, other and/or unspecified	PTPN22	1.54e-10	-0.2833	5.254e-09	-0.144	rs2476601	1	113834946	A	G	0.999503	0.851827	266866	367388	1:114377568	1:113834946:A:G	missense_variant				both
Dementia in Alzheimer disease	ZNF155	5.08e-09	0.6455			rs58537897	19	43996549	C	T	0.991515	0.0339695	354	367388	19:44500701	19:43996549:C:T	missense_variant				unknown
Dementia in Alzheimer disease	ZNF230	2.21e-09	0.6851			rs76261208	19	44010922	C	A	0.995232	0.0315906	388	367388	19:44515074	19:44010922:C:A	missense_variant				unknown
Dementia in Alzheimer disease	ZNF225	3.69e-10	0.6997			rs16978738	19	44132649	A	T	0.995306	0.0330005	432	367388	19:44636802	19:44132649:A:T	missense_variant				unknown
Dementia in Alzheimer disease	ZNF227	1.99e-10	0.7072			rs922063	19	44228505	C	G	0.997738	0.0332183	432	367388	19:44732658	19:44228505:C:G	missense_variant				unknown
Dementia in Alzheimer disease	ZNF229	3.07e-10	0.723			rs141069725	19	44428551	C	T	0.99554	0.0316096	382	367388	19:44932726	19:44428551:C:T	missense_variant				unknown
Dementia in Alzheimer disease	APOE	4.7e-14	0.3102	4.786e-12	0.181	rs440446	19	44905910	C	G	0.994125	0.716098	188684	367388	19:45409167	19:44905910:C:G	missense_variant				both
Dementia in Alzheimer disease	APOE	9.53e-08	1.3604			rs769452	19	44907853	T	C	0.995163	0.00781463	38	367388	19:45411110	19:44907853:T:C	missense_variant	VUS	Conflicting interpretations of pathogenicity	Criteria_multSubmitter	both
Dementia in Alzheimer disease	APOE	1.37e-156	1.5105	2.312e-76	2.056	rs429358	19	44908684	T	C	0.99757	0.182788	11772	367388	19:45411941	19:44908684:T:C	missense_variant	risk factor	Likely pathogenic, other, risk factor	Criteria_multSubmitter	both
Dementia in Alzheimer disease	APOE	4.67e-08	-0.4488			rs7412	19	44908822	C	T	0.996766	0.0532217	932	367388	19:45412079	19:44908822:C:T	missense_variant	drug response	drug response	Criteria_multSubmitter	both
Dementia in Alzheimer disease	PPP1R37	1.72e-11	0.5684			rs549046469	19	45145480	C	A	0.984526	0.0584205	1350	367388	19:45648738	19:45145480:C:A	missense_variant				unknown
Dementia in Alzheimer disease	EXOC3L2	1.28e-13	0.4873	0.006386	0.369	rs10411314	19	45224801	T	C	0.993517	0.0939252	3270	367388	19:45728059	19:45224801:T:C	missense_variant				unknown
Delirium, not induced by alcohol and other psychoactive substances	APOE	2.11e-09	0.3898	0.000447	0.377	rs429358	19	44908684	T	C	0.99757	0.182788	11772	367388	19:45411941	19:44908684:T:C	missense_variant	risk factor	Likely pathogenic, other, risk factor	Criteria_multSubmitter	both
Dementia	ZNF155	6.66e-20	0.5742	0.0001484	0.961	rs58537897	19	43996549	C	T	0.991515	0.0339695	354	367388	19:44500701	19:43996549:C:T	missense_variant				unknown
Dementia	ZNF230	2.05e-19	0.5883	0.0009002	0.85	rs76261208	19	44010922	C	A	0.995232	0.0315906	388	367388	19:44515074	19:44010922:C:A	missense_variant				unknown
Dementia	ZNF225	8.17e-21	0.5967	0.0003764	0.858	rs16978738	19	44132649	A	T	0.995306	0.0330005	432	367388	19:44636802	19:44132649:A:T	missense_variant				unknown
Dementia	ZNF227	1.98e-21	0.6037	0.0003899	0.854	rs922063	19	44228505	C	G	0.997738	0.0332183	432	367388	19:44732658	19:44228505:C:G	missense_variant				unknown
Dementia	ZNF229	2.6e-22	0.6388	0.003263	0.747	rs141069725	19	44428551	C	T	0.99554	0.0316096	382	367388	19:44932726	19:44428551:C:T	missense_variant				unknown
Dementia	APOE	7.67e-27	0.2589	3.933e-23	0.152	rs440446	19	44905910	C	G	0.994125	0.716098	188684	367388	19:45409167	19:44905910:C:G	missense_variant				both
Dementia	APOE	1.17e-14	1.054	0.005535	1.999	rs769452	19	44907853	T	C	0.995163	0.00781463	38	367388	19:45411110	19:44907853:T:C	missense_variant	VUS	Conflicting interpretations of pathogenicity	Criteria_multSubmitter	both
Dementia	APOE	2.38e-266	1.0716	4.085e-135	1.346	rs429358	19	44908684	T	C	0.99757	0.182788	11772	367388	19:45411941	19:44908684:T:C	missense_variant	risk factor	Likely pathogenic, other, risk factor	Criteria_multSubmitter	both
Dementia	APOE	4.43e-15	-0.3795			rs7412	19	44908822	C	T	0.996766	0.0532217	932	367388	19:45412079	19:44908822:C:T	missense_variant	drug response	drug response	Criteria_multSubmitter	both
Dementia	PPP1R37	4.34e-21	0.4525	0.0007757	0.428	rs549046469	19	45145480	C	A	0.984526	0.0584205	1350	367388	19:45648738	19:45145480:C:A	missense_variant				unknown
Dementia	EXOC3L2	1.68e-08	0.4376	0.005678	0.885	rs189063316	19	45213106	C	T	0.985129	0.0208744	168	367388	19:45716364	19:45213106:C:T	missense_variant				unknown
Dementia	EXOC3L2	4.16e-15	0.2941	0.001518	0.25	rs10411314	19	45224801	T	C	0.993517	0.0939252	3270	367388	19:45728059	19:45224801:T:C	missense_variant				unknown
Dementia	DMPK	2.11e-09	0.4319			rs146680240	19	45771366	G	A	0.993923	0.0234902	218	367388	19:46274624	19:45771366:G:A	missense_variant				dominant
Unspecified dementia	ZNF155	1.29e-08	0.7106			rs58537897	19	43996549	C	T	0.991515	0.0339695	354	367388	19:44500701	19:43996549:C:T	missense_variant				unknown
Unspecified dementia	ZNF225	5.46e-08	0.6881			rs16978738	19	44132649	A	T	0.995306	0.0330005	432	367388	19:44636802	19:44132649:A:T	missense_variant				unknown
Unspecified dementia	ZNF227	6.54e-08	0.68			rs922063	19	44228505	C	G	0.997738	0.0332183	432	367388	19:44732658	19:44228505:C:G	missense_variant				unknown
Unspecified dementia	APOE	8.54e-66	1.0626	4.993e-37	1.576	rs429358	19	44908684	T	C	0.99757	0.182788	11772	367388	19:45411941	19:44908684:T:C	missense_variant	risk factor	Likely pathogenic, other, risk factor	Criteria_multSubmitter	both
Undefined dementia	ZNF155	7.35e-08	0.6563			rs58537897	19	43996549	C	T	0.991515	0.0339695	354	367388	19:44500701	19:43996549:C:T	missense_variant				unknown
Undefined dementia	APOE	1.42e-59	0.9876	2.247e-34	1.453	rs429358	19	44908684	T	C	0.99757	0.182788	11772	367388	19:45411941	19:44908684:T:C	missense_variant	risk factor	Likely pathogenic, other, risk factor	Criteria_multSubmitter	both
Undefined dementia (more controls excluded)	ZNF155	2.63e-08	0.7149			rs58537897	19	43996549	C	T	0.991515	0.0339695	354	367388	19:44500701	19:43996549:C:T	missense_variant				unknown
Undefined dementia (more controls excluded)	ZNF225	6.85e-08	0.7032			rs16978738	19	44132649	A	T	0.995306	0.0330005	432	367388	19:44636802	19:44132649:A:T	missense_variant				unknown
Undefined dementia (more controls excluded)	APOE	5.32e-59	1.0086	2.601e-32	1.349	rs429358	19	44908684	T	C	0.99757	0.182788	11772	367388	19:45411941	19:44908684:T:C	missense_variant	risk factor	Likely pathogenic, other, risk factor	Criteria_multSubmitter	both
Other mental disorders due to brain damage and dysfunction and to physical disease	ARHGAP22					rs3827681	10	48451594	T	C	0.991725			367388	10:49659637	10:48451594:T:C	missense_variant				unknown
Other mental disorders due to brain damage and dysfunction and to physical disease	APOE	6.67e-20	0.565	4.664e-09	0.624	rs429358	19	44908684	T	C	0.99757	0.182788	11772	367388	19:45411941	19:44908684:T:C	missense_variant	risk factor	Likely pathogenic, other, risk factor	Criteria_multSubmitter	both
Organic, including symptomatic, mental disorders	ZNF155	1.79e-15	0.4208	0.001053	0.728	rs58537897	19	43996549	C	T	0.991515	0.0339695	354	367388	19:44500701	19:43996549:C:T	missense_variant				unknown
Organic, including symptomatic, mental disorders	ZNF230	3.47e-15	0.4309	0.008942	0.552	rs76261208	19	44010922	C	A	0.995232	0.0315906	388	367388	19:44515074	19:44010922:C:A	missense_variant				unknown
Organic, including symptomatic, mental disorders	ZNF225	2.39e-16	0.4389	0.001985	0.624	rs16978738	19	44132649	A	T	0.995306	0.0330005	432	367388	19:44636802	19:44132649:A:T	missense_variant				unknown
Organic, including symptomatic, mental disorders	ZNF227	8.8e-17	0.4433	0.002106	0.617	rs922063	19	44228505	C	G	0.997738	0.0332183	432	367388	19:44732658	19:44228505:C:G	missense_variant				unknown
Organic, including symptomatic, mental disorders	ZNF229	1.49e-16	0.453			rs141069725	19	44428551	C	T	0.99554	0.0316096	382	367388	19:44932726	19:44428551:C:T	missense_variant				unknown
Organic, including symptomatic, mental disorders	APOE	2.03e-22	0.1994	4.061e-20	0.12	rs440446	19	44905910	C	G	0.994125	0.716098	188684	367388	19:45409167	19:44905910:C:G	missense_variant				both
Organic, including symptomatic, mental disorders	APOE	1.32e-11	0.7757			rs769452	19	44907853	T	C	0.995163	0.00781463	38	367388	19:45411110	19:44907853:T:C	missense_variant	VUS	Conflicting interpretations of pathogenicity	Criteria_multSubmitter	both
Organic, including symptomatic, mental disorders	APOE	7.2e-220	0.8171	1.488e-109	1.001	rs429358	19	44908684	T	C	0.99757	0.182788	11772	367388	19:45411941	19:44908684:T:C	missense_variant	risk factor	Likely pathogenic, other, risk factor	Criteria_multSubmitter	both
Organic, including symptomatic, mental disorders	APOE	3.58e-12	-0.286			rs7412	19	44908822	C	T	0.996766	0.0532217	932	367388	19:45412079	19:44908822:C:T	missense_variant	drug response	drug response	Criteria_multSubmitter	both
Organic, including symptomatic, mental disorders	PPP1R37	1.85e-07	0.4853			rs146723120	19	45144962	C	T	0.980812	0.0107543	56	367388	19:45648220	19:45144962:C:T	missense_variant				unknown
Organic, including symptomatic, mental disorders	PPP1R37	5.88e-18	0.3492	0.0005958	0.373	rs549046469	19	45145480	C	A	0.984526	0.0584205	1350	367388	19:45648738	19:45145480:C:A	missense_variant				unknown
Organic, including symptomatic, mental disorders	EXOC3L2	1.23e-11	0.2147	0.001785	0.211	rs10411314	19	45224801	T	C	0.993517	0.0939252	3270	367388	19:45728059	19:45224801:T:C	missense_variant				unknown
Organic, including symptomatic, mental disorders	DMPK	1.13e-10	0.3964			rs146680240	19	45771366	G	A	0.993923	0.0234902	218	367388	19:46274624	19:45771366:G:A	missense_variant				dominant
Psychiatric diseases	APOE	9.51e-39	0.153	1.5e-20	0.17	rs429358	19	44908684	T	C	0.99757	0.182788	11772	367388	19:45411941	19:44908684:T:C	missense_variant	risk factor	Likely pathogenic, other, risk factor	Criteria_multSubmitter	both
Vascular dementia	APOE	1.43e-23	0.8429	1.103e-09	1.019	rs429358	19	44908684	T	C	0.99757	0.182788	11772	367388	19:45411941	19:44908684:T:C	missense_variant	risk factor	Likely pathogenic, other, risk factor	Criteria_multSubmitter	both
Falls/tendenct to fall	PDCD6IP	1.5e-07	1.6419			rs200697599	3	33798742	T	C	0.974216	0.00532679	26	367388	3:33840234	3:33798742:T:C	missense_variant				unknown
Cardiomyopathy (excluding other)	BAG3	1.47e-07	-0.2284			rs2234962	10	119670121	T	C	0.99553	0.221823	18100	367388	10:121429633	10:119670121:T:C	missense_variant	(likely)Benign	Benign	Criteria_multSubmitter	dominant
Cardiomyopathy (excluding other)	MYBPC3	1.93e-09	7.0678			rs397516005	11	47333566	G	A	0.827562	0.000315742	0	367388	11:47355117	11:47333566:G:A	pLoF	(likely)Pathogenic	Pathogenic	Criteria_multSubmitter	dominant
Cardiomyopathy (excluding other)	OR4A47	3.13e-11	11.2142			rs140340264	11	48489468	C	T	0.895595	0.000239529	0	367388	11:48511020	11:48489468:C:T	missense_variant				unknown
Cardiovascular diseases (excluding rheumatic etc)	NPHS1			2.364e-13	4.95	rs386833873	19	35851608	CAG	C	0.966858	0.00903949	26	367388	19:36342510	19:35851608:CAG:C	pLoF	(likely)Pathogenic	Pathogenic	Criteria_multSubmitter	recessive
Diseases of veins, lymphatic vessels and lymph nodes, not elsewhere classified (FINNGEN)	PNO1	8.3e-09	0.0841	2.592e-08	0.053	rs2044693	2	68157965	A	G	0.998143	0.698063	179452	367388	2:68385097	2:68157965:A:G	missense_variant				unknown
Diseases of veins, lymphatic vessels and lymph nodes, not elsewhere classified (FINNGEN)	OBP2B	8.12e-09	0.1386			rs11244035	9	133205932	C	T	0.969814	0.0871014	2788	367388	9:136081319	9:133205932:C:T	missense_variant				unknown
Diseases of veins, lymphatic vessels and lymph nodes, not elsewhere classified (FINNGEN)	OR4C6	9.33e-08	0.7648			rs145608757	11	55666080	C	G	0.922467	0.00227552	4	367388	11:55433556	11:55666080:C:G	missense_variant				unknown
Diseases of veins, lymphatic vessels and lymph nodes, not elsewhere classified (FINNGEN)	PIEZO1	1.25e-10	-0.1219	9.166e-09	-0.062	rs7184427	16	88738326	A	G	0.990994	0.857227	270348	367388	16:88804734	16:88738326:A:G	missense_variant	(likely)Benign	Benign	Criteria_multSubmitter	both
Diseases of veins, lymphatic vessels and lymph nodes, not elsewhere classified (FINNGEN)	PIEZO1	3.87e-10	0.1308	0.002487	0.121	rs7404939	16	88741488	G	A	0.993057	0.113833	5070	367388	16:88807896	16:88741488:G:A	missense_variant	(likely)Benign	Benign	Criteria_oneSubmitter	both
Diseases of veins, lymphatic vessels and lymph nodes, not elsewhere classified (FINNGEN)	PIEZO1	8.71e-11	-0.1317	5.187e-10	-0.07	rs6500495	16	88742335	A	G	0.992311	0.878551	283850	367388	16:88808743	16:88742335:A:G	missense_variant	(likely)Benign	Benign	Criteria_oneSubmitter	both
Hypertensive diseases (excluding secondary)	C1orf167	5.53e-09	-0.1046			rs41275456	1	11775499	C	T	0.998016	0.113763	4696	367388	1:11835556	1:11775499:C:T	missense_variant				unknown
Hypertensive diseases (excluding secondary)	C1orf167	5.35e-09	-0.1046			rs56001051	1	11778784	A	G	0.998335	0.113771	4698	367388	1:11838841	1:11778784:A:G	missense_variant				unknown
Hypertensive diseases (excluding secondary)	C1orf167	5.35e-09	-0.1046			rs55967531	1	11778977	G	A	0.998337	0.113771	4698	367388	1:11839034	1:11778977:G:A	missense_variant				unknown
Hypertensive diseases (excluding secondary)	C1orf167	2.05e-10	-0.1074			rs12561919	1	11779866	C	T	0.998026	0.13029	6142	367388	1:11839923	1:11779866:C:T	missense_variant				unknown
Hypertensive diseases (excluding secondary)	C1orf167	1.47e-08	-0.1012			rs55867221	1	11785165	T	C	0.998181	0.114794	4782	367388	1:11845222	1:11785165:T:C	missense_variant				unknown
Hypertensive diseases (excluding secondary)	C1orf167	1.47e-08	-0.1012			rs1537514	1	11788011	G	C	0.998178	0.114791	4782	367388	1:11848068	1:11788011:G:C	missense_variant	(likely)Benign	Likely benign	Criteria_oneSubmitter	unknown
Hypertensive diseases (excluding secondary)	CLCN6	1.38e-12	-0.1417			rs55741089	1	11838802	G	A	0.998557	0.0892299	2862	367388	1:11898859	1:11838802:G:A	missense_variant				unknown
Hypertensive diseases (excluding secondary)	DBH	3.81e-09	-0.1549	0.0002939	-0.289	rs77273740	9	133636606	C	T	0.977463	0.0496668	970	367388	9:136501728	9:133636606:C:T	missense_variant	(likely)Benign	Benign/Likely benign	Criteria_multSubmitter	recessive
Hypertensive diseases (excluding secondary)	NPHS1			1.91e-20	28.798	rs386833873	19	35851608	CAG	C	0.966858	0.00903949	26	367388	19:36342510	19:35851608:CAG:C	pLoF	(likely)Pathogenic	Pathogenic	Criteria_multSubmitter	recessive
Hypertensive diseases (excluding secondary)	TUBB1	2.28e-08	0.1639			rs140943896	20	59024502	C	T	0.990898	0.0381504	522	367388	20:57599557	20:59024502:C:T	missense_variant	(likely)Benign	Benign/Likely benign	Criteria_multSubmitter	dominant
Hypertensive diseases (excluding secondary)	ZNF831	4.31e-09	0.0764	0.0002627	0.06	rs56057707	20	59193688	C	T	0.997045	0.249173	23224	367388	20:57768743	20:59193688:C:T	missense_variant				unknown
Hypertensive diseases (excluding secondary)	ZNF831	3.86e-09	0.0766	0.000235	0.06	rs55786258	20	59194085	G	C	0.997155	0.249358	23250	367388	20:57769140	20:59194085:G:C	missense_variant				unknown
Other heart diseases	OR4A47	2.83e-09	1.9261			rs140340264	11	48489468	C	T	0.895595	0.000239529	0	367388	11:48511020	11:48489468:C:T	missense_variant				unknown
Pulmonary heart disease	FGA	2.11e-16	0.2367	1.334e-06	0.153	rs6050	4	154586438	T	C	0.998828	0.315032	36746	367388	4:155507590	4:154586438:T:C	missense_variant	(likely)Benign	Benign	Criteria_multSubmitter	both
Pulmonary heart disease	CYP4V2	7.06e-09	0.1642	9.235e-08	0.101	rs13146272	4	186199057	C	A	0.99987	0.667853	164276	367388	4:187120211	4:186199057:C:A	missense_variant	(likely)Benign	Benign	Criteria_multSubmitter	recessive
Alzheimer's disease, wide definition	ARHGAP45	8.39e-08	0.236	0.0009105	0.327	rs36084354	19	1079960	G	A	0.990202	0.0847388	2778	367388	19:1079959	19:1079960:G:A	missense_variant				unknown
Alzheimer's disease, wide definition	ZNF155	2.61e-14	0.5338	0.003457	0.771	rs58537897	19	43996549	C	T	0.991515	0.0339695	354	367388	19:44500701	19:43996549:C:T	missense_variant				unknown
Alzheimer's disease, wide definition	ZNF230	4.14e-15	0.5733	0.005084	0.768	rs76261208	19	44010922	C	A	0.995232	0.0315906	388	367388	19:44515074	19:44010922:C:A	missense_variant				unknown
Alzheimer's disease, wide definition	ZNF225	6.17e-18	0.6181	0.00155	0.834	rs16978738	19	44132649	A	T	0.995306	0.0330005	432	367388	19:44636802	19:44132649:A:T	missense_variant				unknown
Alzheimer's disease, wide definition	ZNF227	1.6e-18	0.6267	0.001601	0.829	rs922063	19	44228505	C	G	0.997738	0.0332183	432	367388	19:44732658	19:44228505:C:G	missense_variant				unknown
Alzheimer's disease, wide definition	ZNF229	8.99e-20	0.6737			rs141069725	19	44428551	C	T	0.99554	0.0316096	382	367388	19:44932726	19:44428551:C:T	missense_variant				unknown
Alzheimer's disease, wide definition	APOE	4.17e-25	0.2817	5.633e-20	0.158	rs440446	19	44905910	C	G	0.994125	0.716098	188684	367388	19:45409167	19:44905910:C:G	missense_variant				both
Alzheimer's disease, wide definition	APOE	5.04e-15	1.2218			rs769452	19	44907853	T	C	0.995163	0.00781463	38	367388	19:45411110	19:44907853:T:C	missense_variant	VUS	Conflicting interpretations of pathogenicity	Criteria_multSubmitter	both
Alzheimer's disease, wide definition	APOE	3.04e-283	1.2587	7.698e-147	1.617	rs429358	19	44908684	T	C	0.99757	0.182788	11772	367388	19:45411941	19:44908684:T:C	missense_variant	risk factor	Likely pathogenic, other, risk factor	Criteria_multSubmitter	both
Alzheimer's disease, wide definition	APOE	4.48e-16	-0.4456			rs7412	19	44908822	C	T	0.996766	0.0532217	932	367388	19:45412079	19:44908822:C:T	missense_variant	drug response	drug response	Criteria_multSubmitter	both
Alzheimer's disease, wide definition	APOC4-APOC2	2.52e-32	0.2929	1.13e-19	0.212	rs5167	19	44945208	T	G	0.988256	0.41371	62808	367388	19:45448465	19:44945208:T:G	missense_variant				unknown
Alzheimer's disease, wide definition	CLPTM1	1.19e-07	0.1955	5.105e-08	0.111	rs9193	19	44993045	T	C	0.993645	0.876311	282318	367388	19:45496303	19:44993045:T:C	missense_variant				unknown
Alzheimer's disease, wide definition	PPP1R37	2.43e-26	0.5798	1.1e-05	0.657	rs549046469	19	45145480	C	A	0.984526	0.0584205	1350	367388	19:45648738	19:45145480:C:A	missense_variant				unknown
Alzheimer's disease, wide definition	EXOC3L2	7.62e-11	0.5747	0.008209	0.904	rs189063316	19	45213106	C	T	0.985129	0.0208744	168	367388	19:45716364	19:45213106:C:T	missense_variant				unknown
Alzheimer's disease, wide definition	EXOC3L2	3.75e-20	0.3918	2.826e-05	0.376	rs10411314	19	45224801	T	C	0.993517	0.0939252	3270	367388	19:45728059	19:45224801:T:C	missense_variant				unknown
Alzheimer's disease, wide definition	DMPK	1.63e-10	0.5224			rs146680240	19	45771366	G	A	0.993923	0.0234902	218	367388	19:46274624	19:45771366:G:A	missense_variant				dominant
Alzheimer's disease, wide definition (more controls excluded)	ZNF155	7.49e-15	0.5854			rs58537897	19	43996549	C	T	0.991515	0.0339695	354	367388	19:44500701	19:43996549:C:T	missense_variant				unknown
Alzheimer's disease, wide definition (more controls excluded)	ZNF230	3.5e-15	0.6133			rs76261208	19	44010922	C	A	0.995232	0.0315906	388	367388	19:44515074	19:44010922:C:A	missense_variant				unknown
Alzheimer's disease, wide definition (more controls excluded)	ZNF225	9.18e-18	0.6533			rs16978738	19	44132649	A	T	0.995306	0.0330005	432	367388	19:44636802	19:44132649:A:T	missense_variant				unknown
Alzheimer's disease, wide definition (more controls excluded)	ZNF227	4.71e-18	0.6552			rs922063	19	44228505	C	G	0.997738	0.0332183	432	367388	19:44732658	19:44228505:C:G	missense_variant				unknown
Alzheimer's disease, wide definition (more controls excluded)	ZNF229	2.55e-19	0.7033			rs141069725	19	44428551	C	T	0.99554	0.0316096	382	367388	19:44932726	19:44428551:C:T	missense_variant				unknown
Alzheimer's disease, wide definition (more controls excluded)	APOE	1.69e-22	0.2907	8.051e-19	0.167	rs440446	19	44905910	C	G	0.994125	0.716098	188684	367388	19:45409167	19:44905910:C:G	missense_variant				both
Alzheimer's disease, wide definition (more controls excluded)	APOE	2.97e-13	1.1336			rs769452	19	44907853	T	C	0.995163	0.00781463	38	367388	19:45411110	19:44907853:T:C	missense_variant	VUS	Conflicting interpretations of pathogenicity	Criteria_multSubmitter	both
Alzheimer's disease, wide definition (more controls excluded)	APOE	3.64e-252	1.2158	1.34e-128	1.395	rs429358	19	44908684	T	C	0.99757	0.182788	11772	367388	19:45411941	19:44908684:T:C	missense_variant	risk factor	Likely pathogenic, other, risk factor	Criteria_multSubmitter	both
Alzheimer's disease, wide definition (more controls excluded)	APOE	1.77e-16	-0.496			rs7412	19	44908822	C	T	0.996766	0.0532217	932	367388	19:45412079	19:44908822:C:T	missense_variant	drug response	drug response	Criteria_multSubmitter	both
Alzheimer's disease, wide definition (more controls excluded)	APOC4-APOC2	1.97e-13	0.1969	2.899e-12	0.142	rs1132899	19	44944779	T	C	0.985261	0.555465	113586	367388	19:45448036	19:44944779:T:C	missense_variant				unknown
Alzheimer's disease, wide definition (more controls excluded)	PPP1R37	6.44e-24	0.5811	2.435e-05	0.642	rs549046469	19	45145480	C	A	0.984526	0.0584205	1350	367388	19:45648738	19:45145480:C:A	missense_variant				unknown
Alzheimer's disease, wide definition (more controls excluded)	EXOC3L2	7.43e-11	0.604			rs189063316	19	45213106	C	T	0.985129	0.0208744	168	367388	19:45716364	19:45213106:C:T	missense_variant				unknown
Alzheimer's disease, wide definition (more controls excluded)	EXOC3L2	2.39e-18	0.3985	1.919e-05	0.414	rs10411314	19	45224801	T	C	0.993517	0.0939252	3270	367388	19:45728059	19:45224801:T:C	missense_variant				unknown
Alzheimer's disease, wide definition (more controls excluded)	DMPK	9.25e-11	0.5655			rs146680240	19	45771366	G	A	0.993923	0.0234902	218	367388	19:46274624	19:45771366:G:A	missense_variant				dominant
Alzheimer disease	ZNF155	2.47e-09	0.4888			rs58537897	19	43996549	C	T	0.991515	0.0339695	354	367388	19:44500701	19:43996549:C:T	missense_variant				unknown
Alzheimer disease	ZNF230	4.88e-10	0.5319			rs76261208	19	44010922	C	A	0.995232	0.0315906	388	367388	19:44515074	19:44010922:C:A	missense_variant				unknown
Alzheimer disease	ZNF225	1.09e-11	0.5696			rs16978738	19	44132649	A	T	0.995306	0.0330005	432	367388	19:44636802	19:44132649:A:T	missense_variant				unknown
Alzheimer disease	ZNF227	6.72e-12	0.573			rs922063	19	44228505	C	G	0.997738	0.0332183	432	367388	19:44732658	19:44228505:C:G	missense_variant				unknown
Alzheimer disease	ZNF229	6.31e-13	0.6238			rs141069725	19	44428551	C	T	0.99554	0.0316096	382	367388	19:44932726	19:44428551:C:T	missense_variant				unknown
Alzheimer disease	APOE	2e-18	0.2791	2.521e-14	0.154	rs440446	19	44905910	C	G	0.994125	0.716098	188684	367388	19:45409167	19:44905910:C:G	missense_variant				both
Alzheimer disease	APOE	4.93e-13	1.3455			rs769452	19	44907853	T	C	0.995163	0.00781463	38	367388	19:45411110	19:44907853:T:C	missense_variant	VUS	Conflicting interpretations of pathogenicity	Criteria_multSubmitter	both
Alzheimer disease	APOE	3.28e-210	1.286	3.396e-111	1.701	rs429358	19	44908684	T	C	0.99757	0.182788	11772	367388	19:45411941	19:44908684:T:C	missense_variant	risk factor	Likely pathogenic, other, risk factor	Criteria_multSubmitter	both
Alzheimer disease	APOE	4.36e-12	-0.4452			rs7412	19	44908822	C	T	0.996766	0.0532217	932	367388	19:45412079	19:44908822:C:T	missense_variant	drug response	drug response	Criteria_multSubmitter	both
Alzheimer disease	CLPTM1	6.53e-08	0.2344	2.473e-08	0.134	rs9193	19	44993045	T	C	0.993645	0.876311	282318	367388	19:45496303	19:44993045:T:C	missense_variant				unknown
Alzheimer disease	PPP1R37	2.67e-18	0.5592	0.0002511	0.631	rs549046469	19	45145480	C	A	0.984526	0.0584205	1350	367388	19:45648738	19:45145480:C:A	missense_variant				unknown
Alzheimer disease	EXOC3L2	1.3e-08	0.5905			rs189063316	19	45213106	C	T	0.985129	0.0208744	168	367388	19:45716364	19:45213106:C:T	missense_variant				unknown
Alzheimer disease	EXOC3L2	1.43e-16	0.4143	0.004307	0.293	rs10411314	19	45224801	T	C	0.993517	0.0939252	3270	367388	19:45728059	19:45224801:T:C	missense_variant				unknown
Alzheimer disease	DMPK	7.68e-09	0.5559			rs146680240	19	45771366	G	A	0.993923	0.0234902	218	367388	19:46274624	19:45771366:G:A	missense_variant				dominant
Alzheimer disease (more controls excluded)	ZNF155	3.04e-11	0.5958			rs58537897	19	43996549	C	T	0.991515	0.0339695	354	367388	19:44500701	19:43996549:C:T	missense_variant				unknown
Alzheimer disease (more controls excluded)	ZNF230	2.76e-11	0.6142			rs76261208	19	44010922	C	A	0.995232	0.0315906	388	367388	19:44515074	19:44010922:C:A	missense_variant				unknown
Alzheimer disease (more controls excluded)	ZNF225	3.75e-13	0.6559			rs16978738	19	44132649	A	T	0.995306	0.0330005	432	367388	19:44636802	19:44132649:A:T	missense_variant				unknown
Alzheimer disease (more controls excluded)	ZNF227	3.55e-13	0.6525			rs922063	19	44228505	C	G	0.997738	0.0332183	432	367388	19:44732658	19:44228505:C:G	missense_variant				unknown
Alzheimer disease (more controls excluded)	ZNF229	5.22e-14	0.6982			rs141069725	19	44428551	C	T	0.99554	0.0316096	382	367388	19:44932726	19:44428551:C:T	missense_variant				unknown
Alzheimer disease (more controls excluded)	APOE	1.77e-18	0.305	2.186e-15	0.174	rs440446	19	44905910	C	G	0.994125	0.716098	188684	367388	19:45409167	19:44905910:C:G	missense_variant				both
Alzheimer disease (more controls excluded)	APOE	1.11e-11	1.2539			rs769452	19	44907853	T	C	0.995163	0.00781463	38	367388	19:45411110	19:44907853:T:C	missense_variant	VUS	Conflicting interpretations of pathogenicity	Criteria_multSubmitter	both
Alzheimer disease (more controls excluded)	APOE	8.77e-207	1.3156	1.638e-108	1.596	rs429358	19	44908684	T	C	0.99757	0.182788	11772	367388	19:45411941	19:44908684:T:C	missense_variant	risk factor	Likely pathogenic, other, risk factor	Criteria_multSubmitter	both
Alzheimer disease (more controls excluded)	APOE	9.43e-14	-0.5201			rs7412	19	44908822	C	T	0.996766	0.0532217	932	367388	19:45412079	19:44908822:C:T	missense_variant	drug response	drug response	Criteria_multSubmitter	both
Alzheimer disease (more controls excluded)	CLPTM1	3.75e-08	0.2581	2.382e-08	0.145	rs9193	19	44993045	T	C	0.993645	0.876311	282318	367388	19:45496303	19:44993045:T:C	missense_variant				unknown
Alzheimer disease (more controls excluded)	PPP1R37	1.22e-18	0.5983	0.001019	0.56	rs549046469	19	45145480	C	A	0.984526	0.0584205	1350	367388	19:45648738	19:45145480:C:A	missense_variant				unknown
Alzheimer disease (more controls excluded)	EXOC3L2	2.54e-09	0.6555			rs189063316	19	45213106	C	T	0.985129	0.0208744	168	367388	19:45716364	19:45213106:C:T	missense_variant				unknown
Alzheimer disease (more controls excluded)	EXOC3L2	1.35e-15	0.4269	0.005054	0.314	rs10411314	19	45224801	T	C	0.993517	0.0939252	3270	367388	19:45728059	19:45224801:T:C	missense_variant				unknown
Alzheimer disease (more controls excluded)	DMPK	1.09e-09	0.6301			rs146680240	19	45771366	G	A	0.993923	0.0234902	218	367388	19:46274624	19:45771366:G:A	missense_variant				dominant
Carpal tunnel syndrome	THBS3	2.04e-09	1.8309			rs199935580	1	155200601	G	A	0.935788	0.00087918	0	367388	1:155170392	1:155200601:G:A	missense_variant				unknown
Carpal tunnel syndrome	CBFA2T3	3.21e-08	0.2439			rs532600051	16	88877002	C	T	0.955635	0.0374209	612	367388	16:88943410	16:88877002:C:T	missense_variant				unknown
Diabethic neuropathy	PTPN22	3.4e-08	-0.3384	5.779e-06	-0.156	rs2476601	1	113834946	A	G	0.999503	0.851827	266866	367388	1:114377568	1:113834946:A:G	missense_variant				both
Other degenerative diseases of the nervous system	ZNF230	2.11e-08	0.4278			rs76261208	19	44010922	C	A	0.995232	0.0315906	388	367388	19:44515074	19:44010922:C:A	missense_variant				unknown
Other degenerative diseases of the nervous system	ZNF225	1.02e-09	0.4574			rs16978738	19	44132649	A	T	0.995306	0.0330005	432	367388	19:44636802	19:44132649:A:T	missense_variant				unknown
Other degenerative diseases of the nervous system	ZNF227	7.78e-10	0.4585			rs922063	19	44228505	C	G	0.997738	0.0332183	432	367388	19:44732658	19:44228505:C:G	missense_variant				unknown
Other degenerative diseases of the nervous system	ZNF229	2.54e-11	0.5169			rs141069725	19	44428551	C	T	0.99554	0.0316096	382	367388	19:44932726	19:44428551:C:T	missense_variant				unknown
Other degenerative diseases of the nervous system	APOE	2.62e-16	0.2362	5.577e-13	0.132	rs440446	19	44905910	C	G	0.994125	0.716098	188684	367388	19:45409167	19:44905910:C:G	missense_variant				both
Other degenerative diseases of the nervous system	APOE	6.7e-13	1.2022			rs769452	19	44907853	T	C	0.995163	0.00781463	38	367388	19:45411110	19:44907853:T:C	missense_variant	VUS	Conflicting interpretations of pathogenicity	Criteria_multSubmitter	both
Other degenerative diseases of the nervous system	APOE	4.8e-185	1.0808	9.801e-100	1.425	rs429358	19	44908684	T	C	0.99757	0.182788	11772	367388	19:45411941	19:44908684:T:C	missense_variant	risk factor	Likely pathogenic, other, risk factor	Criteria_multSubmitter	both
Other degenerative diseases of the nervous system	APOE	1.82e-10	-0.3705			rs7412	19	44908822	C	T	0.996766	0.0532217	932	367388	19:45412079	19:44908822:C:T	missense_variant	drug response	drug response	Criteria_multSubmitter	both
Other degenerative diseases of the nervous system	CLPTM1	1.68e-08	0.2226	5.112e-09	0.127	rs9193	19	44993045	T	C	0.993645	0.876311	282318	367388	19:45496303	19:44993045:T:C	missense_variant				unknown
Other degenerative diseases of the nervous system	PPP1R37	4.9e-15	0.4499	0.0005653	0.534	rs549046469	19	45145480	C	A	0.984526	0.0584205	1350	367388	19:45648738	19:45145480:C:A	missense_variant				unknown
Other degenerative diseases of the nervous system	EXOC3L2	4.26e-16	0.3689	0.002095	0.289	rs10411314	19	45224801	T	C	0.993517	0.0939252	3270	367388	19:45728059	19:45224801:T:C	missense_variant				unknown
Any gastric operation	ABCG5	2.02e-18	0.1176	0.002557	0.095	rs6756629	2	43837951	G	A	0.997274	0.082877	2548	367388	2:44065090	2:43837951:G:A	missense_variant	(likely)Benign	Benign/Likely benign	Criteria_multSubmitter	recessive
Any gastric operation	ABCG8	1.56e-19	0.1203	0.0005629	0.106	rs11887534	2	43839108	G	C	0.998408	0.0844584	2646	367388	2:44066247	2:43839108:G:C	missense_variant	risk factor	Benign/Likely benign, risk factor	Criteria_multSubmitter	recessive
Gout, FINNGEN	SLC2A9	2.6e-20	-0.3746	4.987e-07	-0.33	rs16890979	4	9920543	C	T	0.999171	0.174763	11710	367388	4:9922167	4:9920543:C:T	missense_variant	(likely)Benign	Benign	Criteria_oneSubmitter	both
Gout, FINNGEN	ZNF518B	7.67e-08	-0.1717	0.0003314	-0.128	rs66538112	4	10445544	C	G	0.99801	0.306668	34634	367388	4:10447168	4:10445544:C:G	missense_variant				unknown
Gout, FINNGEN	ABCG2	4.85e-35	0.7437	6.662e-08	0.885	rs2231142	4	88131171	G	T	0.999142	0.074801	1936	367388	4:89052323	4:88131171:G:T	missense_variant	drug response	drug response	Criteria_multSubmitter	dominant
Gout, FINNGEN	ALDH16A1	9.83e-43	2.597			rs150414818	19	49465749	C	G	0.943671	0.00927085	44	367388	19:49969006	19:49465749:C:G	missense_variant				unknown
Gout, FINNGEN	SIGLEC11	2.26e-11	0.7951			rs144427989	19	49960404	C	G	0.98434	0.0171236	130	367388	19:50463661	19:49960404:C:G	missense_variant				unknown
Idiopathic gout	ABCG2	1.34e-08	0.6797	0.007565	0.819	rs2231142	4	88131171	G	T	0.999142	0.074801	1936	367388	4:89052323	4:88131171:G:T	missense_variant	drug response	drug response	Criteria_multSubmitter	dominant
Idiopathic gout	ALDH16A1	7.18e-20	4.0256			rs150414818	19	49465749	C	G	0.943671	0.00927085	44	367388	19:49969006	19:49465749:C:G	missense_variant				unknown
Gout, unspecified	SLC2A9	1.1e-13	-0.3888	1.22e-05	-0.369	rs16890979	4	9920543	C	T	0.999171	0.174763	11710	367388	4:9922167	4:9920543:C:T	missense_variant	(likely)Benign	Benign	Criteria_oneSubmitter	both
Gout, unspecified	ABCG2	1.48e-21	0.7517	1.336e-05	0.951	rs2231142	4	88131171	G	T	0.999142	0.074801	1936	367388	4:89052323	4:88131171:G:T	missense_variant	drug response	drug response	Criteria_multSubmitter	dominant
Gout, unspecified	ALDH16A1	6.04e-15	1.8962			rs150414818	19	49465749	C	G	0.943671	0.00927085	44	367388	19:49969006	19:49465749:C:G	missense_variant				unknown
Gout, strict definition	SLC2A9	1.37e-14	-0.4454	6.423e-06	-0.426	rs16890979	4	9920543	C	T	0.999171	0.174763	11710	367388	4:9922167	4:9920543:C:T	missense_variant	(likely)Benign	Benign	Criteria_oneSubmitter	both
Gout, strict definition	ABCG2	2.58e-23	0.8636	5.665e-05	0.933	rs2231142	4	88131171	G	T	0.999142	0.074801	1936	367388	4:89052323	4:88131171:G:T	missense_variant	drug response	drug response	Criteria_multSubmitter	dominant
Gout, strict definition	ALDH16A1	6.21e-26	2.9578			rs150414818	19	49465749	C	G	0.943671	0.00927085	44	367388	19:49969006	19:49465749:C:G	missense_variant				unknown
Age-related macular degeneration (whether dry or wet)	CFH	6.52e-65	-0.5725	9.573e-17	-0.325	rs800292	1	196673103	G	A	0.999831	0.291055	31154	367388	1:196642233	1:196673103:G:A	missense_variant	(likely)Benign	Benign	Criteria_multSubmitter	both
Age-related macular degeneration (whether dry or wet)	CFH	3.72e-93	-0.6101	1.221e-43	-0.319	rs1061170	1	196690107	C	T	0.999504	0.563965	117416	367388	1:196659237	1:196690107:C:T	missense_variant	(likely)Benign	Benign	Criteria_oneSubmitter	both
Age-related macular degeneration (whether dry or wet)	CFHR4	3.11e-09	0.2158	4.888e-09	0.128	rs7417769	1	196907328	A	G	0.984743	0.797636	235198	367388	1:196876458	1:196907328:A:G	missense_variant				unknown
Age-related macular degeneration (whether dry or wet)	CFHR4	9.88e-26	0.4496	4.145e-08	0.408	rs10494745	1	196918327	G	A	0.982065	0.14476	7950	367388	1:196887457	1:196918327:G:A	missense_variant				unknown
Age-related macular degeneration (whether dry or wet)	CFHR5	6.39e-14	-0.595			rs565457964	1	196994128	C	CAA	0.986447	0.0401347	602	367388	1:196963258	1:196994128:C:CAA	pLoF	(likely)Benign	Benign/Likely benign	Criteria_multSubmitter	dominant
Age-related macular degeneration (whether dry or wet)	ASPM	1.6e-11	-0.4371			rs12138336	1	197101391	C	G	0.989019	0.0582545	1270	367388	1:197070521	1:197101391:C:G	missense_variant	(likely)Benign	Benign/Likely benign	Criteria_multSubmitter	recessive
Age-related macular degeneration (whether dry or wet)	TACC2	8.95e-10	0.2873			rs2295876	10	122211207	T	A	0.992586	0.11177	4770	367388	10:123970722	10:122211207:T:A	missense_variant				unknown
Age-related macular degeneration (whether dry or wet)	PLEKHA1	1.53e-14	0.2509	7.096e-16	0.167	rs1045216	10	122429681	A	G	0.999948	0.708717	184508	367388	10:124189197	10:122429681:A:G	missense_variant				unknown
Age-related macular degeneration (whether dry or wet)	ARMS2	6.25e-118	0.8342	1.186e-102	1.083	rs10490924	10	122454932	G	T	0.999773	0.243448	21752	367388	10:124214448	10:122454932:G:T	missense_variant	(likely)Benign	Likely benign	Criteria_oneSubmitter	unknown
Age-related macular degeneration (whether dry or wet)	C3	7.43e-08	0.2051	0.009741	0.148	rs2230199	19	6718376	G	C	0.992747	0.181606	12230	367388	19:6718387	19:6718376:G:C	missense_variant	(likely)Benign	Benign	Criteria_oneSubmitter	both
Other cataract	CASP7	3.04e-07	0.4321	2.469e-16	4.768	rs141266925	10	113725526	T	C	0.995973	0.0150468	90	367388	10:115485285	10:113725526:T:C	missense_variant				unknown
Senile cataract	CASP7	4.98e-06	0.2494	2.32e-12	2.078	rs141266925	10	113725526	T	C	0.995973	0.0150468	90	367388	10:115485285	10:113725526:T:C	missense_variant				unknown
Senile cataract	UBE3B	1.6e-10	0.0928	0.0001115	0.065	rs12303137	12	109533676	C	G	0.99824	0.287135	30342	367388	12:109971481	12:109533676:C:G	missense_variant				recessive
Senile cataract	MMAB	1.16e-10	0.0924	0.0002529	0.06	rs10774775	12	109573425	C	T	0.998186	0.298562	32718	367388	12:110011230	12:109573425:C:T	missense_variant	(likely)Benign	Benign	Criteria_multSubmitter	recessive
Senile cataract	LOXL1	6.16e-08	-0.0944	0.003918	-0.079	rs3825942	15	73927241	G	A	0.998932	0.169233	10454	367388	15:74219582	15:73927241:G:A	missense_variant	risk factor	risk factor	no_Criteria	dominant
Disorders of choroid and retina	CFH	8.96e-15	-0.117	0.0002613	-0.063	rs800292	1	196673103	G	A	0.999831	0.291055	31154	367388	1:196642233	1:196673103:G:A	missense_variant	(likely)Benign	Benign	Criteria_multSubmitter	both
Disorders of choroid and retina	PLEKHA1	3.55e-08	0.0831	3.996e-08	0.053	rs1045216	10	122429681	A	G	0.999948	0.708717	184508	367388	10:124189197	10:122429681:A:G	missense_variant				unknown
Disorders of choroid and retina	ARMS2	1.67e-37	0.2067	3.498e-36	0.27	rs10490924	10	122454932	G	T	0.999773	0.243448	21752	367388	10:124214448	10:122454932:G:T	missense_variant	(likely)Benign	Likely benign	Criteria_oneSubmitter	unknown
Disorders of choroid and retina	INS	2.95e-07	0.0871	2.643e-08	0.056	rs3842753	11	2159830	T	G	0.985937	0.791738	230246	367388	11:2181060	11:2159830:T:G	missense_variant	(likely)Benign	Benign	Criteria_oneSubmitter	both
Corneal ulcer	COL4A3	6.3e-08	0.312			rs57611801	2	227298737	C	A	0.996557	0.0844448	2868	367388	2:228163453	2:227298737:C:A	missense_variant	(likely)Benign	Benign/Likely benign	Criteria_multSubmitter	both
Glaucoma	ANGPTL7	1.95e-12	-0.3457			rs147660927	1	11193760	C	T	0.996496	0.0409621	704	367388	1:11253817	1:11193760:C:T	missense_variant				unknown
Glaucoma	DISP3	3.77e-08	-0.159			rs2072993	1	11519447	G	C	0.99558	0.124699	5900	367388	1:11579504	1:11519447:G:C	missense_variant				unknown
Glaucoma	MGST3	8.16e-09	-0.1155	1.453e-07	-0.071	rs6667681	1	165661461	A	G	0.996561	0.658867	159398	367388	1:165630698	1:165661461:A:G	missense_variant				unknown
Glaucoma	MYOC	8.22e-16	1.6399			rs74315329	1	171636338	G	A	0.996943	0.00279541	4	367388	1:171605478	1:171636338:G:A	pLoF	(likely)Pathogenic	Likely pathogenic	Criteria_multSubmitter	dominant
Glaucoma	LOXL1	7.8e-08	-0.1096	0.0004248	-0.079	rs1048661	15	73927205	G	T	0.998416	0.314662	36626	367388	15:74219546	15:73927205:G:T	missense_variant	risk factor	risk factor	no_Criteria	dominant
Glaucoma	LOXL1	1.19e-17	-0.2197			rs3825942	15	73927241	G	A	0.998932	0.169233	10454	367388	15:74219582	15:73927241:G:A	missense_variant	risk factor	risk factor	no_Criteria	dominant
Use of antiglaucoma preparations and miotics	LOXL1	1.58e-09	-0.2982	0.0008901	-0.179	rs1048661	15	73927205	G	T	0.998416	0.314662	36626	367388	15:74219546	15:73927205:G:T	missense_variant	risk factor	risk factor	no_Criteria	dominant
Use of antiglaucoma preparations and miotics	LOXL1	5.22e-10	-0.3878			rs3825942	15	73927241	G	A	0.998932	0.169233	10454	367388	15:74219582	15:73927241:G:A	missense_variant	risk factor	risk factor	no_Criteria	dominant
Normotensive glaucoma	SIX6	1.18e-08	-0.3609	8.887e-08	-0.216	rs33912345	14	60509819	C	A	0.998812	0.709283	185600	367388	14:60976537	14:60509819:C:A	missense_variant	(likely)Benign	Benign	Criteria_multSubmitter	recessive
Primary open-angle glaucoma, strict	MYOC	1.82e-12	2.3823			rs74315329	1	171636338	G	A	0.996943	0.00279541	4	367388	1:171605478	1:171636338:G:A	pLoF	(likely)Pathogenic	Likely pathogenic	Criteria_multSubmitter	dominant
Glaucoma, exfoliation	LOXL1	8.71e-41	-0.6363	7.597e-13	-0.388	rs1048661	15	73927205	G	T	0.998416	0.314662	36626	367388	15:74219546	15:73927205:G:T	missense_variant	risk factor	risk factor	no_Criteria	dominant
Glaucoma, exfoliation	LOXL1	1.08e-52	-0.9598	7.169e-06	-0.437	rs3825942	15	73927241	G	A	0.998932	0.169233	10454	367388	15:74219582	15:73927241:G:A	missense_variant	risk factor	risk factor	no_Criteria	dominant
Glaucoma, exfoliation	RP11-247C2.2	4.5e-08	-0.3148	0.0006833	-0.314	rs2279379	15	74128669	C	G	0.985753	0.177826	11624	367388	15:74421010	15:74128669:C:G	missense_variant				unknown
Glaucoma, exfoliation	STRA6	2.42e-08	0.274	1.713e-05	0.265	rs971756	15	74195628	A	T	0.998982	0.261946	24978	367388	15:74487969	15:74195628:A:T	missense_variant				recessive
Primary open-angle glaucoma	ANGPTL7	1.35e-08	-0.3816			rs147660927	1	11193760	C	T	0.996496	0.0409621	704	367388	1:11253817	1:11193760:C:T	missense_variant				unknown
Primary open-angle glaucoma	MYOC	2.61e-15	2.3522			rs74315329	1	171636338	G	A	0.996943	0.00279541	4	367388	1:171605478	1:171636338:G:A	pLoF	(likely)Pathogenic	Likely pathogenic	Criteria_multSubmitter	dominant
Primary open-angle glaucoma	LOXL1	9.57e-11	-0.1818	0.0003243	-0.111	rs1048661	15	73927205	G	T	0.998416	0.314662	36626	367388	15:74219546	15:73927205:G:T	missense_variant	risk factor	risk factor	no_Criteria	dominant
Primary open-angle glaucoma	LOXL1	1.13e-21	-0.3427			rs3825942	15	73927241	G	A	0.998932	0.169233	10454	367388	15:74219582	15:73927241:G:A	missense_variant	risk factor	risk factor	no_Criteria	dominant
Glaucoma suspect	MYOC	3.12e-10	1.7081			rs74315329	1	171636338	G	A	0.996943	0.00279541	4	367388	1:171605478	1:171636338:G:A	pLoF	(likely)Pathogenic	Likely pathogenic	Criteria_multSubmitter	dominant
Glaucoma suspect	LOXL1	3.42e-11	-0.2209			rs3825942	15	73927241	G	A	0.998932	0.169233	10454	367388	15:74219582	15:73927241:G:A	missense_variant	risk factor	risk factor	no_Criteria	dominant
Hereditary retinal dystrophy	CERKL	1.24e-12	8.4423	1.319e-16	210.807	rs200711686	2	181603943	G	C	0.994958	0.00563165	20	367388	2:182468670	2:181603943:G:C	missense_variant				unknown
Acute and subacute iridocyclitis	CAST	4.66e-11	-0.2082	2.528e-06	-0.16	rs754615	5	96750630	G	C	0.997304	0.334039	41514	367388	5:96086334	5:96750630:G:C	missense_variant				recessive
Acute and subacute iridocyclitis	ERAP1	2.36e-08	-0.2116	0.002377	-0.168	rs17482078	5	96783162	C	T	0.997576	0.195752	14312	367388	5:96118866	5:96783162:C:T	missense_variant				unknown
Acute and subacute iridocyclitis	ERAP1	1.15e-08	-0.2157	0.001563	-0.174	rs10050860	5	96786506	C	T	0.998006	0.197285	14534	367388	5:96122210	5:96786506:C:T	missense_variant				unknown
Acute and subacute iridocyclitis	ERAP1	1.45e-08	-0.214	0.001506	-0.174	rs2287987	5	96793832	T	C	0.99893	0.197489	14586	367388	5:96129535	5:96793832:T:C	missense_variant				unknown
Iridocyclitis	CAST	3.67e-11	-0.195	2.747e-06	-0.148	rs754615	5	96750630	G	C	0.997304	0.334039	41514	367388	5:96086334	5:96750630:G:C	missense_variant				recessive
Iridocyclitis	ERAP1	9.42e-08	-0.188	0.008422	-0.135	rs17482078	5	96783162	C	T	0.997576	0.195752	14312	367388	5:96118866	5:96783162:C:T	missense_variant				unknown
Iridocyclitis	ERAP1	4.18e-08	-0.1926	0.005594	-0.141	rs10050860	5	96786506	C	T	0.998006	0.197285	14534	367388	5:96122210	5:96786506:C:T	missense_variant				unknown
Iridocyclitis	ERAP1	4.55e-07	-0.1465	9.673e-08	-0.106	rs30187	5	96788627	T	C	0.998908	0.648385	154384	367388	5:96124330	5:96788627:T:C	missense_variant				unknown
Iridocyclitis	ERAP1	6.1e-08	-0.1901	0.005354	-0.141	rs2287987	5	96793832	T	C	0.99893	0.197489	14586	367388	5:96129535	5:96793832:T:C	missense_variant				unknown
Disorders of lens	ZNF800	5.25e-09	0.1782			rs62621812	7	127375029	G	A	0.982132	0.0427396	702	367388	7:127015083	7:127375029:G:A	missense_variant				unknown
Disorders of lens	CASP7	2.68e-07	0.2625	6.377e-16	2.239	rs141266925	10	113725526	T	C	0.995973	0.0150468	90	367388	10:115485285	10:113725526:T:C	missense_variant				unknown
Disorders of lens	UBE3B	6.38e-10	0.0839	0.000118	0.061	rs12303137	12	109533676	C	G	0.99824	0.287135	30342	367388	12:109971481	12:109533676:C:G	missense_variant				recessive
Disorders of lens	MMAB	1.9e-10	0.0854	0.0002499	0.056	rs10774775	12	109573425	C	T	0.998186	0.298562	32718	367388	12:110011230	12:109573425:C:T	missense_variant	(likely)Benign	Benign	Criteria_multSubmitter	recessive
Degeneration of macula and posterior pole	CFH	1.35e-39	-0.3272	6.947e-11	-0.187	rs800292	1	196673103	G	A	0.999831	0.291055	31154	367388	1:196642233	1:196673103:G:A	missense_variant	(likely)Benign	Benign	Criteria_multSubmitter	both
Degeneration of macula and posterior pole	CFHR4	2.37e-13	0.2318	3.336e-07	0.282	rs10494745	1	196918327	G	A	0.982065	0.14476	7950	367388	1:196887457	1:196918327:G:A	missense_variant				unknown
Degeneration of macula and posterior pole	CFHR5	2.81e-11	-0.3891			rs565457964	1	196994128	C	CAA	0.986447	0.0401347	602	367388	1:196963258	1:196994128:C:CAA	pLoF	(likely)Benign	Benign/Likely benign	Criteria_multSubmitter	dominant
Degeneration of macula and posterior pole	PLEKHA1	8.24e-11	0.1583	2.295e-10	0.099	rs1045216	10	122429681	A	G	0.999948	0.708717	184508	367388	10:124189197	10:122429681:A:G	missense_variant				unknown
Degeneration of macula and posterior pole	ARMS2	3.34e-73	0.4815	6.061e-68	0.634	rs10490924	10	122454932	G	T	0.999773	0.243448	21752	367388	10:124214448	10:122454932:G:T	missense_variant	(likely)Benign	Likely benign	Criteria_oneSubmitter	unknown
Diabetic maculopathy	PTPN22	6.86e-11	-0.3602	4.064e-10	-0.194	rs2476601	1	113834946	A	G	0.999503	0.851827	266866	367388	1:114377568	1:113834946:A:G	missense_variant				both
Diabetic maculopathy	INS	8.66e-11	0.3252	1.134e-12	0.209	rs3842753	11	2159830	T	G	0.985937	0.791738	230246	367388	11:2181060	11:2159830:T:G	missense_variant	(likely)Benign	Benign	Criteria_oneSubmitter	both
Diabetic maculopathy	INS	2.11e-09	-0.3352			rs3842752	11	2159843	G	A	0.989477	0.155903	8944	367388	11:2181073	11:2159843:G:A	missense_variant	(likely)Benign	Benign/Likely benign	Criteria_multSubmitter	both
Diabetic maculopathy	AIRE	2.2e-09	0.6426			rs74203920	21	44294411	C	T	0.985394	0.0372848	576	367388	21:45714294	21:44294411:C:T	missense_variant	(likely)Benign	Benign/Likely benign	Criteria_multSubmitter	both
Retinal breaks without detachment	FAT3	1.83e-16	-0.314	0.0001833	-0.147	rs10765565	11	92840745	G	T	0.997165	0.348876	44932	367388	11:92573911	11:92840745:G:T	missense_variant				unknown
Retinal detachments and breaks	FAT3	3.73e-08	-0.129			rs10765565	11	92840745	G	T	0.997165	0.348876	44932	367388	11:92573911	11:92840745:G:T	missense_variant				unknown
Other retinal disorders	PTPN22	7.87e-09	-0.1302	5.054e-07	-0.064	rs2476601	1	113834946	A	G	0.999503	0.851827	266866	367388	1:114377568	1:113834946:A:G	missense_variant				both
Other retinal disorders	CFH	2.91e-22	-0.173	5.77e-05	-0.082	rs800292	1	196673103	G	A	0.999831	0.291055	31154	367388	1:196642233	1:196673103:G:A	missense_variant	(likely)Benign	Benign	Criteria_multSubmitter	both
Other retinal disorders	PLEKHA1	3.6e-09	0.1047	1.765e-08	0.064	rs1045216	10	122429681	A	G	0.999948	0.708717	184508	367388	10:124189197	10:122429681:A:G	missense_variant				unknown
Other retinal disorders	ARMS2	1.78e-46	0.2738	3.202e-44	0.359	rs10490924	10	122454932	G	T	0.999773	0.243448	21752	367388	10:124214448	10:122454932:G:T	missense_variant	(likely)Benign	Likely benign	Criteria_oneSubmitter	unknown
Other retinal disorders	INS	4.43e-10	0.125	1.294e-11	0.081	rs3842753	11	2159830	T	G	0.985937	0.791738	230246	367388	11:2181060	11:2159830:T:G	missense_variant	(likely)Benign	Benign	Criteria_oneSubmitter	both
Other retinal disorders	INS	4.31e-08	-0.1225			rs3842752	11	2159843	G	A	0.989477	0.155903	8944	367388	11:2181073	11:2159843:G:A	missense_variant	(likely)Benign	Benign/Likely benign	Criteria_multSubmitter	both
Diabetic retinopathy	PTPN22	2.6e-19	-0.3535	8.548e-16	-0.178	rs2476601	1	113834946	A	G	0.999503	0.851827	266866	367388	1:114377568	1:113834946:A:G	missense_variant				both
Diabetic retinopathy	INS	5.55e-19	0.3219	2.828e-21	0.2	rs3842753	11	2159830	T	G	0.985937	0.791738	230246	367388	11:2181060	11:2159830:T:G	missense_variant	(likely)Benign	Benign	Criteria_oneSubmitter	both
Diabetic retinopathy	INS	5.35e-15	-0.3154			rs3842752	11	2159843	G	A	0.989477	0.155903	8944	367388	11:2181073	11:2159843:G:A	missense_variant	(likely)Benign	Benign/Likely benign	Criteria_multSubmitter	both
Diabetic retinopathy	AIRE	9.48e-11	0.4844	0.005215	0.667	rs74203920	21	44294411	C	T	0.985394	0.0372848	576	367388	21:45714294	21:44294411:C:T	missense_variant	(likely)Benign	Benign/Likely benign	Criteria_multSubmitter	both
Diabetic background retinopathy	PTPN22	1.77e-15	-0.4121	1.892e-12	-0.204	rs2476601	1	113834946	A	G	0.999503	0.851827	266866	367388	1:114377568	1:113834946:A:G	missense_variant				both
Diabetic background retinopathy	INS	2.42e-12	0.3284	2.491e-15	0.217	rs3842753	11	2159830	T	G	0.985937	0.791738	230246	367388	11:2181060	11:2159830:T:G	missense_variant	(likely)Benign	Benign	Criteria_oneSubmitter	both
Diabetic background retinopathy	INS	7.72e-10	-0.3205			rs3842752	11	2159843	G	A	0.989477	0.155903	8944	367388	11:2181073	11:2159843:G:A	missense_variant	(likely)Benign	Benign/Likely benign	Criteria_multSubmitter	both
Other diabetic retinopathy	PTPN22	1.71e-09	-0.4339	7.359e-07	-0.2	rs2476601	1	113834946	A	G	0.999503	0.851827	266866	367388	1:114377568	1:113834946:A:G	missense_variant				both
Other diabetic retinopathy	INS	3.72e-08	0.3661	6.248e-09	0.225	rs3842753	11	2159830	T	G	0.985937	0.791738	230246	367388	11:2181060	11:2159830:T:G	missense_variant	(likely)Benign	Benign	Criteria_oneSubmitter	both
Proliferative diabetic retinopathy	PTPN22	1.12e-11	-0.4285	5.695e-10	-0.219	rs2476601	1	113834946	A	G	0.999503	0.851827	266866	367388	1:114377568	1:113834946:A:G	missense_variant				both
Proliferative diabetic retinopathy	INS	8.4e-09	0.3314	3.643e-10	0.211	rs3842753	11	2159830	T	G	0.985937	0.791738	230246	367388	11:2181060	11:2159830:T:G	missense_variant	(likely)Benign	Benign	Criteria_oneSubmitter	both
Proliferative diabetic retinopathy	INS	8.13e-08	-0.3455			rs3842752	11	2159843	G	A	0.989477	0.155903	8944	367388	11:2181073	11:2159843:G:A	missense_variant	(likely)Benign	Benign/Likely benign	Criteria_multSubmitter	both
Conductive and sensorineural hearing loss	MYH14	1.38e-11	2.6128			rs371254530	19	50276163	G	A	0.834815	0.000440951	0	367388	19:50779420	19:50276163:G:A	missense_variant				dominant
Conductive hearing loss, unspecified	LRBA	1.65e-07	5.8295			rs145709687	4	150265730	G	A	0.962385	0.000871014	4	367388	4:151186882	4:150265730:G:A	missense_variant	VUS	Conflicting interpretations of pathogenicity	Criteria_multSubmitter	recessive
Sudden idiopathic hearing loss	TUBA1C	1.05e-11	4.6907			rs200317762	12	49272869	C	T	0.89128	0.00210132	0	367388	12:49666652	12:49272869:C:T	missense_variant				unknown
Sensorineural hearing loss	MYH14	5.43e-12	2.8285			rs371254530	19	50276163	G	A	0.834815	0.000440951	0	367388	19:50779420	19:50276163:G:A	missense_variant				dominant
Diseases of middle ear and mastoid	CDHR3	8.88e-09	0.0995			rs6967330	7	106018005	G	A	0.982788	0.26628	26022	367388	7:105658451	7:106018005:G:A	missense_variant				unknown
Other disorders of ear	C10orf90	5.87e-05	0.2601	4.82e-11	4.744	rs139123090	10	126459169	G	A	0.962755	0.00847333	26	367388	10:128147738	10:126459169:G:A	missense_variant	(likely)Benign	Benign	Criteria_oneSubmitter	unknown
Other disorders of ear	MYH14	3.18e-10	2.0811			rs371254530	19	50276163	G	A	0.834815	0.000440951	0	367388	19:50779420	19:50276163:G:A	missense_variant				dominant
Other hearing loss	TUBA1C	2.3e-08	2.0583			rs200317762	12	49272869	C	T	0.89128	0.00210132	0	367388	12:49666652	12:49272869:C:T	missense_variant				unknown
Vestibular neuronitis	TUBA1C	2.48e-08	3.9485			rs200317762	12	49272869	C	T	0.89128	0.00210132	0	367388	12:49666652	12:49272869:C:T	missense_variant				unknown
Hypothyroidism (congenital or acquired)	PTPN22	1.34e-50	-0.3071	9.381e-46	-0.166	rs2476601	1	113834946	A	G	0.999503	0.851827	266866	367388	1:114377568	1:113834946:A:G	missense_variant				both
Hypothyroidism (congenital or acquired)	DCLRE1B	3.41e-10	0.1189	4.074e-05	0.114	rs11552449	1	113905767	C	T	0.997669	0.189503	13270	367388	1:114448389	1:113905767:C:T	missense_variant				unknown
Hypothyroidism (congenital or acquired)	IFIH1	1.24e-07	0.0806	6.856e-09	0.065	rs1990760	2	162267541	C	T	0.998473	0.584121	125682	367388	2:163124051	2:162267541:C:T	missense_variant	(likely)Benign	Benign	Criteria_oneSubmitter	dominant
Hypothyroidism, levothyroxin purchases	PTPN22	7.13e-51	-0.309	5.05e-46	-0.168	rs2476601	1	113834946	A	G	0.999503	0.851827	266866	367388	1:114377568	1:113834946:A:G	missense_variant				both
Hypothyroidism, levothyroxin purchases	DCLRE1B	4.53e-10	0.1184	2.625e-05	0.117	rs11552449	1	113905767	C	T	0.997669	0.189503	13270	367388	1:114448389	1:113905767:C:T	missense_variant				unknown
Hypothyroidism, levothyroxin purchases	IFIH1	9.32e-08	0.0817	3.765e-09	0.066	rs1990760	2	162267541	C	T	0.998473	0.584121	125682	367388	2:163124051	2:162267541:C:T	missense_variant	(likely)Benign	Benign	Criteria_oneSubmitter	dominant
Hypothyroidism, levothyroxin purchases	C1QTNF6	6.34e-08	0.1057	0.0009863	0.098	rs229526	22	37185382	G	C	0.99534	0.178248	11840	367388	22:37581422	22:37185382:G:C	missense_variant				unknown
Hypothyroidism and >3 levothyroxin purchases	PTPN22	9.79e-51	-0.3089	7.093e-46	-0.167	rs2476601	1	113834946	A	G	0.999503	0.851827	266866	367388	1:114377568	1:113834946:A:G	missense_variant				both
Hypothyroidism and >3 levothyroxin purchases	DCLRE1B	4.05e-10	0.1188	2.812e-05	0.116	rs11552449	1	113905767	C	T	0.997669	0.189503	13270	367388	1:114448389	1:113905767:C:T	missense_variant				unknown
Hypothyroidism and >3 levothyroxin purchases	IFIH1	1e-07	0.0815	4.843e-09	0.066	rs1990760	2	162267541	C	T	0.998473	0.584121	125682	367388	2:163124051	2:162267541:C:T	missense_variant	(likely)Benign	Benign	Criteria_oneSubmitter	dominant
Hypothyroidism and >3 levothyroxin purchases	C1QTNF6	7.37e-08	0.1053	0.001063	0.098	rs229526	22	37185382	G	C	0.99534	0.178248	11840	367388	22:37581422	22:37185382:G:C	missense_variant				unknown
Hypothyroidism, drug reimbursement	PTPN22	1.01e-44	-0.4593	2.48e-37	-0.237	rs2476601	1	113834946	A	G	0.999503	0.851827	266866	367388	1:114377568	1:113834946:A:G	missense_variant				both
Hypothyroidism, drug reimbursement	DCLRE1B	2.31e-12	0.2075	7.79e-06	0.194	rs11552449	1	113905767	C	T	0.997669	0.189503	13270	367388	1:114448389	1:113905767:C:T	missense_variant				unknown
Atrial fibrillation and flutter	PLEKHA3	4.16e-08	0.1152			rs967507	2	178502359	A	G	0.991476	0.175311	11362	367388	2:179367086	2:178502359:A:G	missense_variant				unknown
Atrial fibrillation and flutter	TTN	1.33e-08	0.1253			rs3829747	2	178532834	C	T	0.997778	0.152806	8782	367388	2:179397561	2:178532834:C:T	missense_variant	(likely)Benign	Benign/Likely benign	Criteria_multSubmitter	both
Atrial fibrillation and flutter	TTN	1.15e-08	0.1258			rs3731749	2	178541464	C	T	0.997761	0.152735	8770	367388	2:179406191	2:178541464:C:T	missense_variant	(likely)Benign	Benign/Likely benign	Criteria_multSubmitter	both
Atrial fibrillation and flutter	TTN	9.15e-10	0.1096	0.004783	0.059	rs9808377	2	178556967	A	G	0.997814	0.27606	28118	367388	2:179421694	2:178556967:A:G	missense_variant	(likely)Benign	Benign/Likely benign	Criteria_multSubmitter	both
Atrial fibrillation and flutter	TTN	1.21e-09	0.1088	0.003519	0.061	rs3829746	2	178562809	T	C	0.997256	0.276525	28192	367388	2:179427536	2:178562809:T:C	missense_variant	(likely)Benign	Benign/Likely benign	Criteria_multSubmitter	both
Atrial fibrillation and flutter	TTN	1.43e-09	0.129			rs3731746	2	178566270	G	A	0.997177	0.167319	10538	367388	2:179430997	2:178566270:G:A	missense_variant	(likely)Benign	Benign/Likely benign	Criteria_multSubmitter	both
Atrial fibrillation and flutter	TTN	1.18e-08	0.1258			rs744426	2	178571293	G	A	0.997151	0.152757	8782	367388	2:179436020	2:178571293:G:A	missense_variant	(likely)Benign	Benign/Likely benign	Criteria_multSubmitter	both
Atrial fibrillation and flutter	TTN	1.27e-09	0.1292			rs2303838	2	178580212	C	T	0.997149	0.16813	10646	367388	2:179444939	2:178580212:C:T	missense_variant	(likely)Benign	Benign/Likely benign	Criteria_multSubmitter	both
Atrial fibrillation and flutter	TTN	6.82e-10	0.1105	0.004713	0.059	rs2042996	2	178586693	G	A	0.997769	0.275681	28028	367388	2:179451420	2:178586693:G:A	missense_variant	(likely)Benign	Benign/Likely benign	Criteria_multSubmitter	both
Atrial fibrillation and flutter	TTN	8.05e-09	0.1273			rs16866406	2	178592420	G	A	0.997261	0.152417	8750	367388	2:179457147	2:178592420:G:A	missense_variant	(likely)Benign	Benign/Likely benign	Criteria_multSubmitter	both
Atrial fibrillation and flutter	TTN	1.03e-09	0.1091	0.003331	0.061	rs1001238	2	178599800	T	C	0.997761	0.277598	28424	367388	2:179464527	2:178599800:T:C	missense_variant	(likely)Benign	Benign/Likely benign	Criteria_multSubmitter	both
Atrial fibrillation and flutter	TTN	4.58e-08	0.101	0.002879	0.069	rs2042995	2	178693639	T	C	0.996896	0.251633	23328	367388	2:179558366	2:178693639:T:C	missense_variant	(likely)Benign	Benign/Likely benign	Criteria_multSubmitter	both
Atrial fibrillation and flutter	CAND2	3.22e-09	0.0985	1.562e-09	0.071	rs11718898	3	12807323	T	C	0.998826	0.615325	139138	367388	3:12848822	3:12807323:T:C	missense_variant				unknown
Atrial fibrillation and flutter	CAND2	1.23e-08	0.0922	4.671e-10	0.08	rs2305397	3	12815994	C	T	0.997961	0.516266	97996	367388	3:12857493	3:12815994:C:T	missense_variant				unknown
Atrial fibrillation and flutter	CAND2	7.49e-08	0.0875	2.234e-09	0.074	rs3732675	3	12816529	T	C	0.996645	0.548502	110458	367388	3:12858028	3:12816529:T:C	missense_variant				unknown
Atrial fibrillation and flutter	CAND2	4.84e-08	0.0894	9.256e-10	0.076	rs3732678	3	12817505	A	C	0.984711	0.556491	113762	367388	3:12859004	3:12817505:A:C	missense_variant				unknown
Atrial fibrillation and flutter	PITX2	5.62e-08	0.4126			rs143452464	4	110622340	G	A	0.995482	0.0099976	42	367388	4:111543496	4:110622340:G:A	missense_variant				dominant
Atrial fibrillation and flutter	RPL3L	6.23e-11	0.4541	0.003358	0.959	rs147972626	16	1947063	G	A	0.985314	0.0128475	78	367388	16:1997064	16:1947063:G:A	missense_variant	(likely)Benign	Benign	Criteria_oneSubmitter	unknown
Atrial fibrillation and flutter	RPL3L	9.73e-08	0.4027			rs201864074	16	1954141	C	T	0.985791	0.0108142	76	367388	16:2004142	16:1954141:C:T	missense_variant				unknown
Atrial fibrillation and flutter	MYH14	5.45e-09	0.3329			rs199600574	19	50301724	C	T	0.992516	0.0188357	116	367388	19:50804981	19:50301724:C:T	missense_variant	(likely)Benign	Benign	Criteria_oneSubmitter	dominant
Atrial fibrillation and flutter with reimbursement	TTN	6.62e-09	0.1339			rs9808377	2	178556967	A	G	0.997814	0.27606	28118	367388	2:179421694	2:178556967:A:G	missense_variant	(likely)Benign	Benign/Likely benign	Criteria_multSubmitter	both
Atrial fibrillation and flutter with reimbursement	TTN	7.78e-09	0.1333			rs3829746	2	178562809	T	C	0.997256	0.276525	28192	367388	2:179427536	2:178562809:T:C	missense_variant	(likely)Benign	Benign/Likely benign	Criteria_multSubmitter	both
Atrial fibrillation and flutter with reimbursement	TTN	4.22e-08	0.1509			rs3731746	2	178566270	G	A	0.997177	0.167319	10538	367388	2:179430997	2:178566270:G:A	missense_variant	(likely)Benign	Benign/Likely benign	Criteria_multSubmitter	both
Atrial fibrillation and flutter with reimbursement	TTN	4.31e-08	0.1505			rs2303838	2	178580212	C	T	0.997149	0.16813	10646	367388	2:179444939	2:178580212:C:T	missense_variant	(likely)Benign	Benign/Likely benign	Criteria_multSubmitter	both
Atrial fibrillation and flutter with reimbursement	TTN	4.84e-09	0.1352			rs2042996	2	178586693	G	A	0.997769	0.275681	28028	367388	2:179451420	2:178586693:G:A	missense_variant	(likely)Benign	Benign/Likely benign	Criteria_multSubmitter	both
Atrial fibrillation and flutter with reimbursement	TTN	7.09e-08	0.1534			rs16866406	2	178592420	G	A	0.997261	0.152417	8750	367388	2:179457147	2:178592420:G:A	missense_variant	(likely)Benign	Benign/Likely benign	Criteria_multSubmitter	both
Atrial fibrillation and flutter with reimbursement	TTN	4.7e-09	0.1351			rs1001238	2	178599800	T	C	0.997761	0.277598	28424	367388	2:179464527	2:178599800:T:C	missense_variant	(likely)Benign	Benign/Likely benign	Criteria_multSubmitter	both
Atrial fibrillation and flutter with reimbursement	TTN	3.31e-08	0.1318			rs2042995	2	178693639	T	C	0.996896	0.251633	23328	367388	2:179558366	2:178693639:T:C	missense_variant	(likely)Benign	Benign/Likely benign	Criteria_multSubmitter	both
Atrial fibrillation and flutter with reimbursement	CAND2	3.91e-08	0.1181	6.707e-08	0.082	rs11718898	3	12807323	T	C	0.998826	0.615325	139138	367388	3:12848822	3:12807323:T:C	missense_variant				unknown
Atrial fibrillation and flutter with reimbursement	CAND2	1.32e-07	0.1118	3.589e-08	0.088	rs3732678	3	12817505	A	C	0.984711	0.556491	113762	367388	3:12859004	3:12817505:A:C	missense_variant				unknown
Atrial fibrillation and flutter with reimbursement	RPL3L	1.74e-11	0.6055	3.467e-05	1.47	rs147972626	16	1947063	G	A	0.985314	0.0128475	78	367388	16:1997064	16:1947063:G:A	missense_variant	(likely)Benign	Benign	Criteria_oneSubmitter	unknown
Angina pectoris	PCSK9	8.92e-09	-0.2323			rs11591147	1	55039974	G	T	0.997581	0.0362532	510	367388	1:55505647	1:55039974:G:T	missense_variant	(likely)Benign	Benign/Likely benign	Criteria_multSubmitter	unknown
Angina pectoris	LPA	1.17e-09	0.4396			rs3798220	6	160540105	T	C	0.998711	0.0116825	52	367388	6:160961137	6:160540105:T:C	missense_variant				unknown
Angina pectoris	HHIPL1	7.18e-08	0.3931	0.0004641	1.212	rs781635564	14	99659451	T	TGC	0.97431	0.010444	76	367388	14:100125788	14:99659451:T:TGC	pLoF				unknown
Angina pectoris	ADAMTS7	2.57e-11	-0.1049	5.473e-10	-0.068	rs7495616	15	78762558	C	G	0.996881	0.635483	148590	367388	15:79054900	15:78762558:C:G	missense_variant				unknown
Angina pectoris	ADAMTS7	3.22e-10	-0.1006	1.114e-09	-0.066	rs2929155	15	78765671	C	T	0.997093	0.662722	161412	367388	15:79058013	15:78765671:C:T	missense_variant				unknown
Angina pectoris	ADAMTS7	1.21e-10	0.1009	9.095e-06	0.069	rs2127898	15	78790778	G	A	0.998281	0.366991	49614	367388	15:79083120	15:78790778:G:A	missense_variant	(likely)Benign	Benign	Criteria_oneSubmitter	unknown
Angina pectoris	ADAMTS7	6.73e-09	-0.0921	0.0005259	-0.057	rs3825807	15	78796769	A	G	0.993652	0.346846	44336	367388	15:79089111	15:78796769:A:G	missense_variant	(likely)Benign	Benign	no_Criteria	unknown
Angina pectoris	MFGE8	1.11e-08	-0.2586			rs534125149	15	88901702	C	CTGT	0.986263	0.0285638	320	367388	15:89444933	15:88901702:C:CTGT	inframe_indel				unknown
Angina pectoris	APOE	3.61e-10	-0.2111			rs7412	19	44908822	C	T	0.996766	0.0532217	932	367388	19:45412079	19:44908822:C:T	missense_variant	drug response	drug response	Criteria_multSubmitter	both
Coronary angiopasty	LPA	7.3e-11	0.6613			rs3798220	6	160540105	T	C	0.998711	0.0116825	52	367388	6:160961137	6:160540105:T:C	missense_variant				unknown
AV-block	TTN	4.97e-08	0.4599	0.0003225	0.996	rs72648257	2	178546284	T	C	0.997867	0.0513218	1056	367388	2:179411011	2:178546284:T:C	missense_variant	(likely)Benign	Benign/Likely benign	Criteria_multSubmitter	both
AV-block	TTN	4.54e-08	0.4615	0.0003037	1.003	rs3731745	2	178566867	A	G	0.998783	0.0512973	1048	367388	2:179431594	2:178566867:A:G	missense_variant	(likely)Benign	Benign/Likely benign	Criteria_multSubmitter	both
AV-block	TTN	4.68e-08	0.4609	0.0002889	1.01	rs56018860	2	178568494	T	C	0.999977	0.0513163	1044	367388	2:179433221	2:178568494:T:C	missense_variant	(likely)Benign	Benign/Likely benign	Criteria_multSubmitter	both
AV-block	TTN	4.54e-08	0.4615	0.0003037	1.003	rs3813246	2	178568853	T	C	0.998783	0.0512973	1048	367388	2:179433580	2:178568853:T:C	missense_variant	(likely)Benign	Benign/Likely benign	Criteria_multSubmitter	both
AV-block	TTN	4.54e-08	0.4615	0.0003037	1.003	rs3813245	2	178569412	A	G	0.998784	0.0513	1048	367388	2:179434139	2:178569412:A:G	missense_variant	(likely)Benign	Benign/Likely benign	Criteria_multSubmitter	both
AV-block	TTN	4.02e-08	0.4593	0.0004724	0.939	rs2303832	2	178607565	T	A	0.998666	0.0521084	1090	367388	2:179472292	2:178607565:T:A	missense_variant	(likely)Benign	Benign/Likely benign	Criteria_multSubmitter	both
AV-block	TTN	4.07e-08	0.459	0.0005004	0.931	rs2288563	2	178634803	T	C	0.998703	0.0521574	1126	367388	2:179499530	2:178634803:T:C	missense_variant	(likely)Benign	Benign/Likely benign	Criteria_multSubmitter	both
Coronary artery bypass grafting	PCSK9	2.14e-09	-0.4072			rs11591147	1	55039974	G	T	0.997581	0.0362532	510	367388	1:55505647	1:55039974:G:T	missense_variant	(likely)Benign	Benign/Likely benign	Criteria_multSubmitter	unknown
Coronary artery bypass grafting	WDR12	6.15e-11	0.257	6.863e-08	0.449	rs35212307	2	202901033	T	C	0.999968	0.113398	4708	367388	2:203765756	2:202901033:T:C	missense_variant				unknown
Coronary artery bypass grafting	CARF	5.18e-11	0.2578	1.438e-07	0.436	rs72932557	2	202982094	A	T	0.999969	0.113825	4706	367388	2:203846817	2:202982094:A:T	missense_variant				unknown
Coronary artery bypass grafting	ADAMTS7	1.06e-12	-0.1835	2.203e-10	-0.115	rs7495616	15	78762558	C	G	0.996881	0.635483	148590	367388	15:79054900	15:78762558:C:G	missense_variant				unknown
Coronary artery bypass grafting	ADAMTS7	3.18e-11	-0.1741	1.649e-10	-0.114	rs2929155	15	78765671	C	T	0.997093	0.662722	161412	367388	15:79058013	15:78765671:C:T	missense_variant				unknown
Coronary artery bypass grafting	ADAMTS7	2.3e-06	0.2304			rs189146505	15	78766388	A	G	0.989541	0.0678683	1692	367388	15:79058730	15:78766388:A:G	missense_variant				unknown
Coronary artery bypass grafting	ADAMTS7	4.84e-11	0.1687	4.14e-06	0.117	rs2127898	15	78790778	G	A	0.998281	0.366991	49614	367388	15:79083120	15:78790778:G:A	missense_variant	(likely)Benign	Benign	Criteria_oneSubmitter	unknown
Coronary artery bypass grafting	MFGE8	8.01e-08	-0.4044			rs534125149	15	88901702	C	CTGT	0.986263	0.0285638	320	367388	15:89444933	15:88901702:C:CTGT	inframe_indel				unknown
Coronary artery bypass grafting	FANCI	8.92e-08	-0.4631			rs139814895	15	89292706	A	G	0.999691	0.0217672	206	367388	15:89835937	15:89292706:A:G	missense_variant	VUS	Conflicting interpretations of pathogenicity	Criteria_multSubmitter	recessive
Coronary artery bypass grafting	FANCI	2.29e-07	-0.448			rs151178507	15	89293988	C	G	0.999248	0.0217699	204	367388	15:89837219	15:89293988:C:G	missense_variant				recessive
Coronary artery bypass grafting	FANCI	1.64e-07	-0.4554			rs118031800	15	89295062	A	C	0.999247	0.0215903	202	367388	15:89838293	15:89295062:A:C	missense_variant	VUS	Conflicting interpretations of pathogenicity	Criteria_multSubmitter	recessive
Cardiomyopathies, Primary/intrinsic	BAG3	2.5e-08	-0.247			rs2234962	10	119670121	T	C	0.99553	0.221823	18100	367388	10:121429633	10:119670121:T:C	missense_variant	(likely)Benign	Benign	Criteria_multSubmitter	dominant
Cardiomyopathies, Primary/intrinsic	MYBPC3	1.04e-08	6.8876			rs397516005	11	47333566	G	A	0.827562	0.000315742	0	367388	11:47355117	11:47333566:G:A	pLoF	(likely)Pathogenic	Pathogenic	Criteria_multSubmitter	dominant
Cardiomyopathies, Primary/intrinsic	OR4A47	1.46e-10	11.4481			rs140340264	11	48489468	C	T	0.895595	0.000239529	0	367388	11:48511020	11:48489468:C:T	missense_variant				unknown
Cardiomyopathy	MYBPC3	6.37e-15	8.5363			rs397516005	11	47333566	G	A	0.827562	0.000315742	0	367388	11:47355117	11:47333566:G:A	pLoF	(likely)Pathogenic	Pathogenic	Criteria_multSubmitter	dominant
Cardiomyopathy	OR4A47	2.62e-18	13.5825			rs140340264	11	48489468	C	T	0.895595	0.000239529	0	367388	11:48511020	11:48489468:C:T	missense_variant				unknown
Cardiomyopathy, Hypertrophic obstructive	MYBPC3	1.5e-15	34.5367			rs397516005	11	47333566	G	A	0.827562	0.000315742	0	367388	11:47355117	11:47333566:G:A	pLoF	(likely)Pathogenic	Pathogenic	Criteria_multSubmitter	dominant
Cardiomyopathy, Hypertrophic obstructive	OR4A47	4.47e-16	48.9426			rs140340264	11	48489468	C	T	0.895595	0.000239529	0	367388	11:48511020	11:48489468:C:T	missense_variant				unknown
Major coronary heart disease event	PCSK9	7.38e-10	-0.239			rs11591147	1	55039974	G	T	0.997581	0.0362532	510	367388	1:55505647	1:55039974:G:T	missense_variant	(likely)Benign	Benign/Likely benign	Criteria_multSubmitter	unknown
Major coronary heart disease event	WDR12	4.57e-10	0.1422	1.68e-06	0.22	rs35212307	2	202901033	T	C	0.999968	0.113398	4708	367388	2:203765756	2:202901033:T:C	missense_variant				unknown
Major coronary heart disease event	CARF	2.53e-10	0.1441	2.043e-06	0.218	rs72932557	2	202982094	A	T	0.999969	0.113825	4706	367388	2:203846817	2:202982094:A:T	missense_variant				unknown
Major coronary heart disease event	EDNRA	9.16e-08	-0.2502			rs192190120	4	147485937	A	G	0.997989	0.0238957	240	367388	4:148407089	4:147485937:A:G	missense_variant				dominant
Major coronary heart disease event	SLC22A1	4.7e-08	0.4132			rs2282143	6	160136611	C	T	0.999447	0.0095131	42	367388	6:160557643	6:160136611:C:T	missense_variant				unknown
Major coronary heart disease event	LPA	9.61e-15	0.5372			rs3798220	6	160540105	T	C	0.998711	0.0116825	52	367388	6:160961137	6:160540105:T:C	missense_variant				unknown
Major coronary heart disease event	HHIPL1	1.13e-09	0.4282			rs781635564	14	99659451	T	TGC	0.97431	0.010444	76	367388	14:100125788	14:99659451:T:TGC	pLoF				unknown
Major coronary heart disease event	ADAMTS7	4.55e-10	-0.0937	1.241e-09	-0.064	rs7495616	15	78762558	C	G	0.996881	0.635483	148590	367388	15:79054900	15:78762558:C:G	missense_variant				unknown
Major coronary heart disease event	ADAMTS7	2.7e-08	-0.085	9.465e-09	-0.059	rs2929155	15	78765671	C	T	0.997093	0.662722	161412	367388	15:79058013	15:78765671:C:T	missense_variant				unknown
Major coronary heart disease event	ADAMTS7	1.67e-08	0.0845	0.0002466	0.054	rs2127898	15	78790778	G	A	0.998281	0.366991	49614	367388	15:79083120	15:78790778:G:A	missense_variant	(likely)Benign	Benign	Criteria_oneSubmitter	unknown
Major coronary heart disease event	MFGE8	1.05e-07	-0.2294			rs534125149	15	88901702	C	CTGT	0.986263	0.0285638	320	367388	15:89444933	15:88901702:C:CTGT	inframe_indel				unknown
Major coronary heart disease event	APOE	3.07e-10	-0.2032			rs7412	19	44908822	C	T	0.996766	0.0532217	932	367388	19:45412079	19:44908822:C:T	missense_variant	drug response	drug response	Criteria_multSubmitter	both
Major coronary heart disease event excluding revascularizations	PCSK9	3.61e-08	-0.2278			rs11591147	1	55039974	G	T	0.997581	0.0362532	510	367388	1:55505647	1:55039974:G:T	missense_variant	(likely)Benign	Benign/Likely benign	Criteria_multSubmitter	unknown
Major coronary heart disease event excluding revascularizations	LPA	2.1e-08	0.4151			rs3798220	6	160540105	T	C	0.998711	0.0116825	52	367388	6:160961137	6:160540105:T:C	missense_variant				unknown
Major coronary heart disease event excluding revascularizations	HHIPL1	8.59e-09	0.4397	0.008091	1.001	rs781635564	14	99659451	T	TGC	0.97431	0.010444	76	367388	14:100125788	14:99659451:T:TGC	pLoF				unknown
Major coronary heart disease event excluding revascularizations	APOE	4.98e-09	-0.2015			rs7412	19	44908822	C	T	0.996766	0.0532217	932	367388	19:45412079	19:44908822:C:T	missense_variant	drug response	drug response	Criteria_multSubmitter	both
Coronary atherosclerosis	PCSK9	4.59e-09	-0.2185			rs11591147	1	55039974	G	T	0.997581	0.0362532	510	367388	1:55505647	1:55039974:G:T	missense_variant	(likely)Benign	Benign/Likely benign	Criteria_multSubmitter	unknown
Coronary atherosclerosis	LPA	5.03e-15	0.5225			rs3798220	6	160540105	T	C	0.998711	0.0116825	52	367388	6:160961137	6:160540105:T:C	missense_variant				unknown
Coronary atherosclerosis	HHIPL1	8.44e-08	0.3616			rs781635564	14	99659451	T	TGC	0.97431	0.010444	76	367388	14:100125788	14:99659451:T:TGC	pLoF				unknown
Coronary atherosclerosis	ADAMTS7	2.04e-11	-0.097	4.486e-10	-0.063	rs7495616	15	78762558	C	G	0.996881	0.635483	148590	367388	15:79054900	15:78762558:C:G	missense_variant				unknown
Coronary atherosclerosis	ADAMTS7	2.16e-09	-0.0881	9.528e-09	-0.057	rs2929155	15	78765671	C	T	0.997093	0.662722	161412	367388	15:79058013	15:78765671:C:T	missense_variant				unknown
Coronary atherosclerosis	ADAMTS7	8e-08	-0.0784	0.001148	-0.049	rs3825807	15	78796769	A	G	0.993652	0.346846	44336	367388	15:79089111	15:78796769:A:G	missense_variant	(likely)Benign	Benign	no_Criteria	unknown
Coronary atherosclerosis	MFGE8	2.81e-12	-0.2933			rs534125149	15	88901702	C	CTGT	0.986263	0.0285638	320	367388	15:89444933	15:88901702:C:CTGT	inframe_indel				unknown
Coronary atherosclerosis	FANCI	1.26e-07	-0.2522			rs151178507	15	89293988	C	G	0.999248	0.0217699	204	367388	15:89837219	15:89293988:C:G	missense_variant				recessive
Coronary atherosclerosis	APOE	6.35e-16	-0.2524			rs7412	19	44908822	C	T	0.996766	0.0532217	932	367388	19:45412079	19:44908822:C:T	missense_variant	drug response	drug response	Criteria_multSubmitter	both
Cardiovascular diseases	OR4A47	2.88e-08	1.4778			rs140340264	11	48489468	C	T	0.895595	0.000239529	0	367388	11:48511020	11:48489468:C:T	missense_variant				unknown
Cardiovascular diseases	NPHS1			3.42e-12	4.083	rs386833873	19	35851608	CAG	C	0.966858	0.00903949	26	367388	19:36342510	19:35851608:CAG:C	pLoF	(likely)Pathogenic	Pathogenic	Criteria_multSubmitter	recessive
Hard cardiovascular diseases	LPA	5.97e-08	0.314			rs3798220	6	160540105	T	C	0.998711	0.0116825	52	367388	6:160961137	6:160540105:T:C	missense_variant				unknown
Hard cardiovascular diseases	HHIPL1	1.77e-12	0.4267			rs781635564	14	99659451	T	TGC	0.97431	0.010444	76	367388	14:100125788	14:99659451:T:TGC	pLoF				unknown
Hard cardiovascular diseases	APOE	1.06e-07	-0.1453			rs7412	19	44908822	C	T	0.996766	0.0532217	932	367388	19:45412079	19:44908822:C:T	missense_variant	drug response	drug response	Criteria_multSubmitter	both
Diseases of veins, lymphatic vessels and lymph nodes, not elsewhere classified	PNO1	9.69e-12	0.084	1.221e-10	0.052	rs2044693	2	68157965	A	G	0.998143	0.698063	179452	367388	2:68385097	2:68157965:A:G	missense_variant				unknown
Diseases of veins, lymphatic vessels and lymph nodes, not elsewhere classified	STAB2	7.24e-08	0.2465	0.001931	0.715	rs142351376	12	103742510	C	T	0.989115	0.0158116	110	367388	12:104136288	12:103742510:C:T	missense_variant				unknown
Diseases of veins, lymphatic vessels and lymph nodes, not elsewhere classified	MVD	2.74e-11	0.1119	0.0006529	0.102	rs6500486	16	88657221	C	T	0.990479	0.131172	6566	367388	16:88723629	16:88657221:C:T	missense_variant				dominant
Diseases of veins, lymphatic vessels and lymph nodes, not elsewhere classified	CTU2	7.15e-10	-0.0958			rs4782321	16	88713767	G	A	0.996047	0.157232	9178	367388	16:88780175	16:88713767:G:A	missense_variant				recessive
Diseases of veins, lymphatic vessels and lymph nodes, not elsewhere classified	CTU2	4.24e-10	-0.0971			rs11549835	16	88714665	G	A	0.995763	0.157006	9248	367388	16:88781073	16:88714665:G:A	missense_variant				recessive
Diseases of veins, lymphatic vessels and lymph nodes, not elsewhere classified	PIEZO1	8.33e-11	-0.1012			rs35265318	16	88734377	C	T	0.990556	0.156998	9242	367388	16:88800785	16:88734377:C:T	missense_variant				both
Diseases of veins, lymphatic vessels and lymph nodes, not elsewhere classified	PIEZO1	9.24e-17	-0.1343	2.068e-14	-0.07	rs7184427	16	88738326	A	G	0.990994	0.857227	270348	367388	16:88804734	16:88738326:A:G	missense_variant	(likely)Benign	Benign	Criteria_multSubmitter	both
Diseases of veins, lymphatic vessels and lymph nodes, not elsewhere classified	PIEZO1	3.51e-14	0.1349	0.001607	0.107	rs7404939	16	88741488	G	A	0.993057	0.113833	5070	367388	16:88807896	16:88741488:G:A	missense_variant	(likely)Benign	Benign	Criteria_oneSubmitter	both
Diseases of veins, lymphatic vessels and lymph nodes, not elsewhere classified	PIEZO1	2.9e-15	-0.1366	1.85e-14	-0.073	rs6500495	16	88742335	A	G	0.992311	0.878551	283850	367388	16:88808743	16:88742335:A:G	missense_variant	(likely)Benign	Benign	Criteria_oneSubmitter	both
Diseases of veins, lymphatic vessels and lymph nodes, not elsewhere classified	CDT1	9.28e-08	0.1434			rs561655241	16	88804016	C	T	0.98579	0.0472226	966	367388	16:88870424	16:88804016:C:T	missense_variant	VUS	Conflicting interpretations of pathogenicity	Criteria_multSubmitter	recessive
Diseases of veins, lymphatic vessels and lymph nodes, not elsewhere classified	PABPN1L	5.46e-08	-0.124	0.00243	-0.173	rs76267236	16	88864866	C	T	0.983154	0.0667414	1800	367388	16:88931274	16:88864866:C:T	missense_variant				unknown
Diseases of veins, lymphatic vessels and lymph nodes, not elsewhere classified	GJD3	1.42e-09	-0.3044			rs201955556	17	40363641	G	T	0.983118	0.0135198	76	367388	17:38519893	17:40363641:G:T	missense_variant				unknown
Diseases of veins, lymphatic vessels and lymph nodes, not elsewhere classified	KLF2	3.34e-07	-0.0706	1.632e-08	-0.047	rs3745318	19	16325451	T	C	0.98401	0.785997	227290	367388	19:16436262	19:16325451:T:C	missense_variant				unknown
DVT of lower extremities and pulmonary embolism	F5	2.78e-11	-0.1548	8.184e-05	-0.124	rs6032	1	169542317	T	C	0.999844	0.222971	18406	367388	1:169511555	1:169542317:T:C	missense_variant	(likely)Benign	Benign/Likely benign	Criteria_multSubmitter	both
DVT of lower extremities and pulmonary embolism	F5	2.49e-11	-0.1553	0.0001054	-0.122	rs4525	1	169542496	T	C	0.999415	0.222694	18342	367388	1:169511734	1:169542496:T:C	missense_variant	(likely)Benign	Benign/Likely benign	Criteria_multSubmitter	both
DVT of lower extremities and pulmonary embolism	F5	1.95e-11	-0.156	7.933e-05	-0.124	rs4524	1	169542517	T	C	0.999979	0.223143	18404	367388	1:169511755	1:169542517:T:C	missense_variant	VUS	Conflicting interpretations of pathogenicity	Criteria_multSubmitter	both
DVT of lower extremities and pulmonary embolism	KIFAP3	1.64e-10	0.5833	0.009466	1.42	rs200944427	1	169961073	C	T	0.989982	0.0122867	84	367388	1:169930214	1:169961073:C:T	missense_variant				unknown
DVT of lower extremities and pulmonary embolism	FGA	3.08e-20	0.1913	2.071e-10	0.146	rs6050	4	154586438	T	C	0.998828	0.315032	36746	367388	4:155507590	4:154586438:T:C	missense_variant	(likely)Benign	Benign	Criteria_multSubmitter	both
DVT of lower extremities and pulmonary embolism	CYP4V2	1.83e-10	0.1304	3.98e-10	0.086	rs13146272	4	186199057	C	A	0.99987	0.667853	164276	367388	4:187120211	4:186199057:C:A	missense_variant	(likely)Benign	Benign	Criteria_multSubmitter	recessive
DVT of lower extremities and pulmonary embolism	OBP2B	1.14e-12	0.2499			rs11244035	9	133205932	C	T	0.969814	0.0871014	2788	367388	9:136081319	9:133205932:C:T	missense_variant				unknown
DVT of lower extremities and pulmonary embolism	STKLD1	5.21e-12	0.2389	0.005976	0.212	rs41302673	9	133405414	T	G	0.988635	0.0881656	2996	367388	9:136270538	9:133405414:T:G	missense_variant				unknown
DVT of lower extremities and pulmonary embolism	CREB3L1	1.61e-10	1.0443			rs187725533	11	46311035	A	T	0.991819	0.00412915	12	367388	11:46332586	11:46311035:A:T	missense_variant	(likely)Benign	Likely benign	Criteria_oneSubmitter	recessive
DVT of lower extremities and pulmonary embolism	MYBPC3	1.16e-07	1.0285			rs370890951	11	47332912	A	G	0.984542	0.0029179	6	367388	11:47354463	11:47332912:A:G	missense_variant	(likely)Benign	Likely benign	Criteria_multSubmitter	dominant
DVT of lower extremities and pulmonary embolism	STAB2	9.46e-12	0.5622	0.001073	1.474	rs142351376	12	103742510	C	T	0.989115	0.0158116	110	367388	12:104136288	12:103742510:C:T	missense_variant				unknown
DVT of lower extremities and pulmonary embolism	MYH7B	8.98e-10	0.1711	0.0001776	0.183	rs11906160	20	34977952	G	A	0.99573	0.139482	7290	367388	20:33565755	20:34977952:G:A	missense_variant				unknown
DVT of lower extremities and pulmonary embolism	PROCR	2.93e-10	0.1803	0.000761	0.173	rs867186	20	35176751	A	G	0.997985	0.131999	6442	367388	20:33764554	20:35176751:A:G	missense_variant				unknown
Hypertensive diseases	AGTRAP	8.59e-08	-0.0838			rs17875987	1	11744533	T	G	0.977673	0.114261	4894	367388	1:11804590	1:11744533:T:G	missense_variant				unknown
Hypertensive diseases	C1orf167	5.69e-15	-0.1218			rs41275456	1	11775499	C	T	0.998016	0.113763	4696	367388	1:11835556	1:11775499:C:T	missense_variant				unknown
Hypertensive diseases	C1orf167	5.63e-15	-0.1217			rs56001051	1	11778784	A	G	0.998335	0.113771	4698	367388	1:11838841	1:11778784:A:G	missense_variant				unknown
Hypertensive diseases	C1orf167	5.63e-15	-0.1217			rs55967531	1	11778977	G	A	0.998337	0.113771	4698	367388	1:11839034	1:11778977:G:A	missense_variant				unknown
Hypertensive diseases	C1orf167	2.65e-15	-0.1163	0.002353	-0.083	rs12561919	1	11779866	C	T	0.998026	0.13029	6142	367388	1:11839923	1:11779866:C:T	missense_variant				unknown
Hypertensive diseases	C1orf167	1.27e-14	-0.1197	0.004973	-0.086	rs55867221	1	11785165	T	C	0.998181	0.114794	4782	367388	1:11845222	1:11785165:T:C	missense_variant				unknown
Hypertensive diseases	C1orf167	1.26e-14	-0.1197	0.004997	-0.086	rs1537514	1	11788011	G	C	0.998178	0.114791	4782	367388	1:11848068	1:11788011:G:C	missense_variant	(likely)Benign	Likely benign	Criteria_oneSubmitter	unknown
Hypertensive diseases	CLCN6	1.28e-18	-0.1532	0.004854	-0.11	rs55741089	1	11838802	G	A	0.998557	0.0892299	2862	367388	1:11898859	1:11838802:G:A	missense_variant				unknown
Hypertensive diseases	DBH	6.16e-13	-0.1642	2.029e-05	-0.289	rs77273740	9	133636606	C	T	0.977463	0.0496668	970	367388	9:136501728	9:133636606:C:T	missense_variant	(likely)Benign	Benign/Likely benign	Criteria_multSubmitter	recessive
Hypertensive diseases	FAM109A	1.62e-07	-0.0624			rs779454863	12	111363022	TGCCACCCCC	T	0.995756	0.218706	18132	367388	12:111800826	12:111363022:TGCCACCCCC:T	inframe_indel				unknown
Hypertensive diseases	ACE	9.73e-07	-0.0839			rs4298	17	63479839	C	T	0.991668	0.0922104	3160	367388	17:61557200	17:63479839:C:T	missense_variant	(likely)Benign	Benign	Criteria_multSubmitter	recessive
Hypertensive diseases	TUBB1	1.11e-09	0.1569			rs140943896	20	59024502	C	T	0.990898	0.0381504	522	367388	20:57599557	20:59024502:C:T	missense_variant	(likely)Benign	Benign/Likely benign	Criteria_multSubmitter	dominant
Hypertensive diseases	ZNF831	1.29e-09	0.069	0.0002385	0.053	rs56057707	20	59193688	C	T	0.997045	0.249173	23224	367388	20:57768743	20:59193688:C:T	missense_variant				unknown
Hypertensive diseases	ZNF831	9.99e-10	0.0695	0.0001918	0.053	rs55786258	20	59194085	G	C	0.997155	0.249358	23250	367388	20:57769140	20:59194085:G:C	missense_variant				unknown
Hypertrophic cardiomyopathy	MYBPC3	5.45e-27	56.065			rs397516005	11	47333566	G	A	0.827562	0.000315742	0	367388	11:47355117	11:47333566:G:A	pLoF	(likely)Pathogenic	Pathogenic	Criteria_multSubmitter	dominant
Hypertrophic cardiomyopathy	OR4A47	4.53e-27	70.1223			rs140340264	11	48489468	C	T	0.895595	0.000239529	0	367388	11:48511020	11:48489468:C:T	missense_variant				unknown
Hypertension	AGTRAP	7.94e-08	-0.0846			rs17875987	1	11744533	T	G	0.977673	0.114261	4894	367388	1:11804590	1:11744533:T:G	missense_variant				unknown
Hypertension	C1orf167	3.77e-15	-0.1233	0.009388	-0.081	rs41275456	1	11775499	C	T	0.998016	0.113763	4696	367388	1:11835556	1:11775499:C:T	missense_variant				unknown
Hypertension	C1orf167	3.73e-15	-0.1233	0.008657	-0.082	rs56001051	1	11778784	A	G	0.998335	0.113771	4698	367388	1:11838841	1:11778784:A:G	missense_variant				unknown
Hypertension	C1orf167	3.73e-15	-0.1233	0.00865	-0.082	rs55967531	1	11778977	G	A	0.998337	0.113771	4698	367388	1:11839034	1:11778977:G:A	missense_variant				unknown
Hypertension	C1orf167	1.69e-15	-0.1178	0.00196	-0.085	rs12561919	1	11779866	C	T	0.998026	0.13029	6142	367388	1:11839923	1:11779866:C:T	missense_variant				unknown
Hypertension	C1orf167	8.53e-15	-0.1212	0.003968	-0.089	rs55867221	1	11785165	T	C	0.998181	0.114794	4782	367388	1:11845222	1:11785165:T:C	missense_variant				unknown
Hypertension	C1orf167	8.51e-15	-0.1212	0.003988	-0.089	rs1537514	1	11788011	G	C	0.998178	0.114791	4782	367388	1:11848068	1:11788011:G:C	missense_variant	(likely)Benign	Likely benign	Criteria_oneSubmitter	unknown
Hypertension	CLCN6	7.93e-19	-0.1551	0.004062	-0.113	rs55741089	1	11838802	G	A	0.998557	0.0892299	2862	367388	1:11898859	1:11838802:G:A	missense_variant				unknown
Hypertension	DBH	5.17e-13	-0.1657	1.969e-05	-0.292	rs77273740	9	133636606	C	T	0.977463	0.0496668	970	367388	9:136501728	9:133636606:C:T	missense_variant	(likely)Benign	Benign/Likely benign	Criteria_multSubmitter	recessive
Hypertension	FAM109A	1.41e-07	-0.0631			rs779454863	12	111363022	TGCCACCCCC	T	0.995756	0.218706	18132	367388	12:111800826	12:111363022:TGCCACCCCC:T	inframe_indel				unknown
Hypertension	ACE	8.17e-07	-0.085			rs4298	17	63479839	C	T	0.991668	0.0922104	3160	367388	17:61557200	17:63479839:C:T	missense_variant	(likely)Benign	Benign	Criteria_multSubmitter	recessive
Hypertension	TUBB1	9.83e-10	0.1583			rs140943896	20	59024502	C	T	0.990898	0.0381504	522	367388	20:57599557	20:59024502:C:T	missense_variant	(likely)Benign	Benign/Likely benign	Criteria_multSubmitter	dominant
Hypertension	ZNF831	1.09e-09	0.0698	0.0002659	0.052	rs56057707	20	59193688	C	T	0.997045	0.249173	23224	367388	20:57768743	20:59193688:C:T	missense_variant				unknown
Hypertension	ZNF831	8.48e-10	0.0702	0.000214	0.053	rs55786258	20	59194085	G	C	0.997155	0.249358	23250	367388	20:57769140	20:59194085:G:C	missense_variant				unknown
Hypertension, essential	C1orf167	4.69e-13	-0.1229			rs41275456	1	11775499	C	T	0.998016	0.113763	4696	367388	1:11835556	1:11775499:C:T	missense_variant				unknown
Hypertension, essential	C1orf167	4.64e-13	-0.1229			rs56001051	1	11778784	A	G	0.998335	0.113771	4698	367388	1:11838841	1:11778784:A:G	missense_variant				unknown
Hypertension, essential	C1orf167	4.64e-13	-0.1229			rs55967531	1	11778977	G	A	0.998337	0.113771	4698	367388	1:11839034	1:11778977:G:A	missense_variant				unknown
Hypertension, essential	C1orf167	1.67e-14	-0.1231	0.005366	-0.083	rs12561919	1	11779866	C	T	0.998026	0.13029	6142	367388	1:11839923	1:11779866:C:T	missense_variant				unknown
Hypertension, essential	C1orf167	9.35e-13	-0.1208			rs55867221	1	11785165	T	C	0.998181	0.114794	4782	367388	1:11845222	1:11785165:T:C	missense_variant				unknown
Hypertension, essential	C1orf167	9.34e-13	-0.1208			rs1537514	1	11788011	G	C	0.998178	0.114791	4782	367388	1:11848068	1:11788011:G:C	missense_variant	(likely)Benign	Likely benign	Criteria_oneSubmitter	unknown
Hypertension, essential	CLCN6	1.2e-16	-0.1571			rs55741089	1	11838802	G	A	0.998557	0.0892299	2862	367388	1:11898859	1:11838802:G:A	missense_variant				unknown
Hypertension, essential	DBH	3e-09	-0.1467	0.0001379	-0.276	rs77273740	9	133636606	C	T	0.977463	0.0496668	970	367388	9:136501728	9:133636606:C:T	missense_variant	(likely)Benign	Benign/Likely benign	Criteria_multSubmitter	recessive
Ischaemic heart disease, wide definition	PARS2	6.2e-09	-0.1368			rs116816976	1	54759100	A	C	0.990908	0.0699342	1982	367388	1:55224773	1:54759100:A:C	missense_variant	(likely)Benign	Benign	Criteria_oneSubmitter	recessive
Ischaemic heart disease, wide definition	PCSK9	9.29e-12	-0.2196			rs11591147	1	55039974	G	T	0.997581	0.0362532	510	367388	1:55505647	1:55039974:G:T	missense_variant	(likely)Benign	Benign/Likely benign	Criteria_multSubmitter	unknown
Ischaemic heart disease, wide definition	LPA	4.41e-15	0.4498			rs3798220	6	160540105	T	C	0.998711	0.0116825	52	367388	6:160961137	6:160540105:T:C	missense_variant				unknown
Ischaemic heart disease, wide definition	HHIPL1	2.76e-08	0.3232	0.005683	0.74	rs781635564	14	99659451	T	TGC	0.97431	0.010444	76	367388	14:100125788	14:99659451:T:TGC	pLoF				unknown
Ischaemic heart disease, wide definition	HHIPL1	6.23e-08	0.3741	3.727e-05	2.041	rs201483470	14	99668272	G	A	0.997367	0.00740362	30	367388	14:100134609	14:99668272:G:A	missense_variant				unknown
Ischaemic heart disease, wide definition	ADAMTS7	3.08e-12	-0.0873	4.566e-11	-0.057	rs7495616	15	78762558	C	G	0.996881	0.635483	148590	367388	15:79054900	15:78762558:C:G	missense_variant				unknown
Ischaemic heart disease, wide definition	ADAMTS7	3.78e-10	-0.0798	7.119e-10	-0.053	rs2929155	15	78765671	C	T	0.997093	0.662722	161412	367388	15:79058013	15:78765671:C:T	missense_variant				unknown
Ischaemic heart disease, wide definition	ADAMTS7	1.81e-10	0.0796	2.294e-05	0.052	rs2127898	15	78790778	G	A	0.998281	0.366991	49614	367388	15:79083120	15:78790778:G:A	missense_variant	(likely)Benign	Benign	Criteria_oneSubmitter	unknown
Ischaemic heart disease, wide definition	ADAMTS7	5.42e-10	-0.0784	0.0004205	-0.046	rs3825807	15	78796769	A	G	0.993652	0.346846	44336	367388	15:79089111	15:78796769:A:G	missense_variant	(likely)Benign	Benign	no_Criteria	unknown
Ischaemic heart disease, wide definition	MFGE8	8.19e-11	-0.2344			rs534125149	15	88901702	C	CTGT	0.986263	0.0285638	320	367388	15:89444933	15:88901702:C:CTGT	inframe_indel				unknown
Ischaemic heart disease, wide definition	APOE	1.39e-15	-0.2155			rs7412	19	44908822	C	T	0.996766	0.0532217	932	367388	19:45412079	19:44908822:C:T	missense_variant	drug response	drug response	Criteria_multSubmitter	both
Ischemic heart diseases	PARS2	7.31e-08	-0.1282			rs116816976	1	54759100	A	C	0.990908	0.0699342	1982	367388	1:55224773	1:54759100:A:C	missense_variant	(likely)Benign	Benign	Criteria_oneSubmitter	recessive
Ischemic heart diseases	PCSK9	5.32e-10	-0.2022			rs11591147	1	55039974	G	T	0.997581	0.0362532	510	367388	1:55505647	1:55039974:G:T	missense_variant	(likely)Benign	Benign/Likely benign	Criteria_multSubmitter	unknown
Ischemic heart diseases	LPA	9.76e-15	0.4496			rs3798220	6	160540105	T	C	0.998711	0.0116825	52	367388	6:160961137	6:160540105:T:C	missense_variant				unknown
Ischemic heart diseases	HHIPL1	6.01e-08	0.3193			rs781635564	14	99659451	T	TGC	0.97431	0.010444	76	367388	14:100125788	14:99659451:T:TGC	pLoF				unknown
Ischemic heart diseases	ADAMTS7	1.7e-11	-0.0852	1.579e-10	-0.056	rs7495616	15	78762558	C	G	0.996881	0.635483	148590	367388	15:79054900	15:78762558:C:G	missense_variant				unknown
Ischemic heart diseases	ADAMTS7	1.82e-09	-0.0775	2.148e-09	-0.052	rs2929155	15	78765671	C	T	0.997093	0.662722	161412	367388	15:79058013	15:78765671:C:T	missense_variant				unknown
Ischemic heart diseases	ADAMTS7	9.13e-10	0.0773	2.861e-05	0.052	rs2127898	15	78790778	G	A	0.998281	0.366991	49614	367388	15:79083120	15:78790778:G:A	missense_variant	(likely)Benign	Benign	Criteria_oneSubmitter	unknown
Ischemic heart diseases	ADAMTS7	6.84e-09	-0.074	0.0007289	-0.045	rs3825807	15	78796769	A	G	0.993652	0.346846	44336	367388	15:79089111	15:78796769:A:G	missense_variant	(likely)Benign	Benign	no_Criteria	unknown
Ischemic heart diseases	MFGE8	9.47e-11	-0.2363			rs534125149	15	88901702	C	CTGT	0.986263	0.0285638	320	367388	15:89444933	15:88901702:C:CTGT	inframe_indel				unknown
Ischemic heart diseases	APOE	5.37e-16	-0.2212			rs7412	19	44908822	C	T	0.996766	0.0532217	932	367388	19:45412079	19:44908822:C:T	missense_variant	drug response	drug response	Criteria_multSubmitter	both
Myocardial infarction	PCSK9	1.48e-11	-0.3241			rs11591147	1	55039974	G	T	0.997581	0.0362532	510	367388	1:55505647	1:55039974:G:T	missense_variant	(likely)Benign	Benign/Likely benign	Criteria_multSubmitter	unknown
Myocardial infarction	ADAMTS7	9.6e-08	-0.0982	1.09e-07	-0.068	rs7495616	15	78762558	C	G	0.996881	0.635483	148590	367388	15:79054900	15:78762558:C:G	missense_variant				unknown
Myocardial infarction	APOE	5.29e-10	-0.2429			rs7412	19	44908822	C	T	0.996766	0.0532217	932	367388	19:45412079	19:44908822:C:T	missense_variant	drug response	drug response	Criteria_multSubmitter	both
Myocardial infarction, strict	PCSK9	3.95e-10	-0.3107			rs11591147	1	55039974	G	T	0.997581	0.0362532	510	367388	1:55505647	1:55039974:G:T	missense_variant	(likely)Benign	Benign/Likely benign	Criteria_multSubmitter	unknown
Myocardial infarction, strict	MFGE8	7.88e-09	-0.3196			rs534125149	15	88901702	C	CTGT	0.986263	0.0285638	320	367388	15:89444933	15:88901702:C:CTGT	inframe_indel				unknown
Myocardial infarction, strict	APOE	1.37e-10	-0.2611			rs7412	19	44908822	C	T	0.996766	0.0532217	932	367388	19:45412079	19:44908822:C:T	missense_variant	drug response	drug response	Criteria_multSubmitter	both
Nonischemic cardiomyopathy	BAG3	9e-09	-0.4003			rs2234962	10	119670121	T	C	0.99553	0.221823	18100	367388	10:121429633	10:119670121:T:C	missense_variant	(likely)Benign	Benign	Criteria_multSubmitter	dominant
Other heart diseases	OR4A47	5.74e-10	1.8365			rs140340264	11	48489468	C	T	0.895595	0.000239529	0	367388	11:48511020	11:48489468:C:T	missense_variant				unknown
Phlebitis and thrombophlebitis (not including DVT)	FGA	1.07e-14	0.2425	1.335e-09	0.213	rs6050	4	154586438	T	C	0.998828	0.315032	36746	367388	4:155507590	4:154586438:T:C	missense_variant	(likely)Benign	Benign	Criteria_multSubmitter	both
Phlebitis and thrombophlebitis (not including DVT)	OBP2B	1.54e-08	0.3026			rs11244035	9	133205932	C	T	0.969814	0.0871014	2788	367388	9:136081319	9:133205932:C:T	missense_variant				unknown
DVT of lower extremities	F5	7.8e-08	0.2385			rs6027	1	169514323	T	C	0.999839	0.0853675	2676	367388	1:169483561	1:169514323:T:C	missense_variant	(likely)Benign	Benign/Likely benign	Criteria_multSubmitter	both
DVT of lower extremities	F5	1.98e-07	0.2346			rs1800595	1	169541110	T	C	0.99086	0.0834077	2564	367388	1:169510348	1:169541110:T:C	missense_variant	(likely)Benign	Benign/Likely benign	Criteria_multSubmitter	both
DVT of lower extremities	F5	1.29e-07	0.2358			rs6018	1	169542640	T	G	0.999328	0.0841154	2624	367388	1:169511878	1:169542640:T:G	missense_variant	(likely)Benign	Benign/Likely benign	Criteria_multSubmitter	both
DVT of lower extremities	KIFAP3	4.55e-15	0.9505			rs200944427	1	169961073	C	T	0.989982	0.0122867	84	367388	1:169930214	1:169961073:C:T	missense_variant				unknown
DVT of lower extremities	OBP2B	2.97e-12	0.3159			rs11244035	9	133205932	C	T	0.969814	0.0871014	2788	367388	9:136081319	9:133205932:C:T	missense_variant				unknown
DVT of lower extremities	STKLD1	1.98e-13	0.3293	0.001349	0.321	rs41302673	9	133405414	T	G	0.988635	0.0881656	2996	367388	9:136270538	9:133405414:T:G	missense_variant				unknown
DVT of lower extremities	CREB3L1	4.1e-09	1.2568			rs187725533	11	46311035	A	T	0.991819	0.00412915	12	367388	11:46332586	11:46311035:A:T	missense_variant	(likely)Benign	Likely benign	Criteria_oneSubmitter	recessive
DVT of lower extremities	ZNF408	2.27e-08	0.1749	0.004016	0.115	rs747265231	11	46703166	CAGTGGTGACAGA	C	0.996895	0.22176	18330	367388	11:46724716	11:46703166:CAGTGGTGACAGA:C	inframe_indel	(likely)Benign	Benign	Criteria_multSubmitter	both
DVT of lower extremities	F2	1.68e-08	0.1764	0.003264	0.118	rs5896	11	46723453	C	T	0.999769	0.222163	18348	367388	11:46745003	11:46723453:C:T	missense_variant	(likely)Benign	Benign/Likely benign	Criteria_multSubmitter	both
DVT of lower extremities	LRP4	2.72e-08	0.174	0.005316	0.112	rs2306033	11	46875895	G	A	0.999798	0.220753	18174	367388	11:46897446	11:46875895:G:A	missense_variant	(likely)Benign	Benign	Criteria_oneSubmitter	both
DVT of lower extremities	OR4C6	4.8e-08	1.6569			rs145608757	11	55666080	C	G	0.922467	0.00227552	4	367388	11:55433556	11:55666080:C:G	missense_variant				unknown
DVT of lower extremities	STAB2	1.5e-08	0.5997	3.562e-05	2.745	rs142351376	12	103742510	C	T	0.989115	0.0158116	110	367388	12:104136288	12:103742510:C:T	missense_variant				unknown
DVT of lower extremities	MYH7B	3.64e-09	0.2114			rs11906160	20	34977952	G	A	0.99573	0.139482	7290	367388	20:33565755	20:34977952:G:A	missense_variant				unknown
DVT of lower extremities	PROCR	1.26e-10	0.2364	0.001365	0.21	rs867186	20	35176751	A	G	0.997985	0.131999	6442	367388	20:33764554	20:35176751:A:G	missense_variant				unknown
Pulmonary embolism	FGA	2.37e-16	0.2367	1.42e-06	0.153	rs6050	4	154586438	T	C	0.998828	0.315032	36746	367388	4:155507590	4:154586438:T:C	missense_variant	(likely)Benign	Benign	Criteria_multSubmitter	both
Pulmonary embolism	CYP4V2	8.16e-09	0.1639	1.042e-07	0.101	rs13146272	4	186199057	C	A	0.99987	0.667853	164276	367388	4:187120211	4:186199057:C:A	missense_variant	(likely)Benign	Benign	Criteria_multSubmitter	recessive
Pulmonary heart disease, diseases of pulmonary circulation	FGA	1.39e-14	0.2114	1.145e-05	0.132	rs6050	4	154586438	T	C	0.998828	0.315032	36746	367388	4:155507590	4:154586438:T:C	missense_variant	(likely)Benign	Benign	Criteria_multSubmitter	both
Coronary revascularization (ANGIO or CABG)	PCSK9	1.1e-12	-0.3555	0.009734	-0.432	rs11591147	1	55039974	G	T	0.997581	0.0362532	510	367388	1:55505647	1:55039974:G:T	missense_variant	(likely)Benign	Benign/Likely benign	Criteria_multSubmitter	unknown
Coronary revascularization (ANGIO or CABG)	WDR12	2.21e-09	0.1731	0.0001914	0.217	rs35212307	2	202901033	T	C	0.999968	0.113398	4708	367388	2:203765756	2:202901033:T:C	missense_variant				unknown
Coronary revascularization (ANGIO or CABG)	CARF	1.81e-09	0.1739	0.0002254	0.214	rs72932557	2	202982094	A	T	0.999969	0.113825	4706	367388	2:203846817	2:202982094:A:T	missense_variant				unknown
Coronary revascularization (ANGIO or CABG)	EDNRA	1.94e-08	-0.3365			rs192190120	4	147485937	A	G	0.997989	0.0238957	240	367388	4:148407089	4:147485937:A:G	missense_variant				dominant
Coronary revascularization (ANGIO or CABG)	SLC22A1	1.86e-08	0.5403			rs2282143	6	160136611	C	T	0.999447	0.0095131	42	367388	6:160557643	6:160136611:C:T	missense_variant				unknown
Coronary revascularization (ANGIO or CABG)	LPA	1.39e-14	0.6856			rs3798220	6	160540105	T	C	0.998711	0.0116825	52	367388	6:160961137	6:160540105:T:C	missense_variant				unknown
Coronary revascularization (ANGIO or CABG)	HHIPL1	4.55e-08	0.4862	0.006762	1.042	rs781635564	14	99659451	T	TGC	0.97431	0.010444	76	367388	14:100125788	14:99659451:T:TGC	pLoF				unknown
Coronary revascularization (ANGIO or CABG)	HHIPL1	5.69e-09	0.6185	1.056e-07	4.998	rs201483470	14	99668272	G	A	0.997367	0.00740362	30	367388	14:100134609	14:99668272:G:A	missense_variant				unknown
Coronary revascularization (ANGIO or CABG)	ADAMTS7	5.3e-16	-0.1546	5.76e-13	-0.096	rs7495616	15	78762558	C	G	0.996881	0.635483	148590	367388	15:79054900	15:78762558:C:G	missense_variant				unknown
Coronary revascularization (ANGIO or CABG)	ADAMTS7	3.94e-14	-0.1468	1.988e-13	-0.097	rs2929155	15	78765671	C	T	0.997093	0.662722	161412	367388	15:79058013	15:78765671:C:T	missense_variant				unknown
Coronary revascularization (ANGIO or CABG)	ADAMTS7	9.07e-13	0.1358	4.982e-07	0.095	rs2127898	15	78790778	G	A	0.998281	0.366991	49614	367388	15:79083120	15:78790778:G:A	missense_variant	(likely)Benign	Benign	Criteria_oneSubmitter	unknown
Coronary revascularization (ANGIO or CABG)	MFGE8	4.35e-11	-0.3675			rs534125149	15	88901702	C	CTGT	0.986263	0.0285638	320	367388	15:89444933	15:88901702:C:CTGT	inframe_indel				unknown
Coronary revascularization (ANGIO or CABG)	APOE	2.48e-11	-0.273			rs7412	19	44908822	C	T	0.996766	0.0532217	932	367388	19:45412079	19:44908822:C:T	missense_variant	drug response	drug response	Criteria_multSubmitter	both
Other embolism and thrombosis	KIFAP3	1.05e-10	1.2595			rs200944427	1	169961073	C	T	0.989982	0.0122867	84	367388	1:169930214	1:169961073:C:T	missense_variant				unknown
Valvular operations	OR4A47	8.51e-09	2.3678			rs140340264	11	48489468	C	T	0.895595	0.000239529	0	367388	11:48511020	11:48489468:C:T	missense_variant				unknown
Varicose veins	ADAM15	6.45e-08	-0.1231	4.491e-07	-0.063	rs6427128	1	155054466	A	C	0.986458	0.883894	287020	367388	1:155026942	1:155054466:A:C	missense_variant				unknown
Varicose veins	PNO1	4.47e-12	0.1094	2.605e-10	0.065	rs2044693	2	68157965	A	G	0.998143	0.698063	179452	367388	2:68385097	2:68157965:A:G	missense_variant				unknown
Varicose veins	TMEM87B	1.43e-08	-0.0931			rs748302198	2	112074958	CAAT	C	0.996199	0.26778	26572	367388	2:112832535	2:112074958:CAAT:C	inframe_indel				unknown
Varicose veins	MVD	3.78e-11	0.142	0.0008496	0.127	rs6500486	16	88657221	C	T	0.990479	0.131172	6566	367388	16:88723629	16:88657221:C:T	missense_variant				dominant
Varicose veins	CTU2	1.72e-15	-0.1596	6.222e-05	-0.133	rs4782321	16	88713767	G	A	0.996047	0.157232	9178	367388	16:88780175	16:88713767:G:A	missense_variant				recessive
Varicose veins	CTU2	1.17e-15	-0.1606	3.919e-05	-0.136	rs11549835	16	88714665	G	A	0.995763	0.157006	9248	367388	16:88781073	16:88714665:G:A	missense_variant				recessive
Varicose veins	PIEZO1	1.9e-08	-0.2007			rs188337046	16	88723279	C	T	0.981076	0.045192	800	367388	16:88789687	16:88723279:C:T	missense_variant	(likely)Benign	Benign	Criteria_multSubmitter	both
Varicose veins	PIEZO1	1.88e-15	-0.1598	0.0001093	-0.129	rs35265318	16	88734377	C	T	0.990556	0.156998	9242	367388	16:88800785	16:88734377:C:T	missense_variant				both
Varicose veins	PIEZO1	1.45e-19	-0.1874	3.668e-16	-0.095	rs7184427	16	88738326	A	G	0.990994	0.857227	270348	367388	16:88804734	16:88738326:A:G	missense_variant	(likely)Benign	Benign	Criteria_multSubmitter	both
Varicose veins	PIEZO1	1.56e-18	0.2005	4.432e-06	0.199	rs7404939	16	88741488	G	A	0.993057	0.113833	5070	367388	16:88807896	16:88741488:G:A	missense_variant	(likely)Benign	Benign	Criteria_oneSubmitter	both
Varicose veins	PIEZO1	1.05e-19	-0.2016	5.366e-18	-0.106	rs6500495	16	88742335	A	G	0.992311	0.878551	283850	367388	16:88808743	16:88742335:A:G	missense_variant	(likely)Benign	Benign	Criteria_oneSubmitter	both
Varicose veins	CDT1	3.75e-08	0.1887			rs561655241	16	88804016	C	T	0.98579	0.0472226	966	367388	16:88870424	16:88804016:C:T	missense_variant	VUS	Conflicting interpretations of pathogenicity	Criteria_multSubmitter	recessive
Varicose veins	PABPN1L	1.99e-09	-0.1764	0.0009427	-0.246	rs76267236	16	88864866	C	T	0.983154	0.0667414	1800	367388	16:88931274	16:88864866:C:T	missense_variant				unknown
Varicose veins	ERBB2	2.69e-07	-0.2898			rs55943169	17	39727923	C	A	0.993745	0.0170637	114	367388	17:37884176	17:39727923:C:A	missense_variant	(likely)Benign	Benign	Criteria_oneSubmitter	unknown
Varicose veins	GJD3	3.8e-12	-0.4547			rs201955556	17	40363641	G	T	0.983118	0.0135198	76	367388	17:38519893	17:40363641:G:T	missense_variant				unknown
Varicose veins	KLF2	5.49e-09	-0.1033	1.126e-09	-0.065	rs3745318	19	16325451	T	C	0.98401	0.785997	227290	367388	19:16436262	19:16325451:T:C	missense_variant				unknown
Oesophageal varices	PNPLA3	2.32e-16	0.8109	1.319e-11	0.991	rs738409	22	43928847	C	G	0.999239	0.227724	19206	367388	22:44324727	22:43928847:C:G	missense_variant	drug response	drug response	Criteria_multSubmitter	unknown
Oesophageal varices	SAMM50	3.15e-10	0.6075	2.606e-07	0.723	rs3761472	22	43972242	A	G	0.999887	0.224272	18756	367388	22:44368122	22:43972242:A:G	missense_variant				unknown
Vascular dementia	APOE	7.19e-24	0.8637	3.106e-10	1.086	rs429358	19	44908684	T	C	0.99757	0.182788	11772	367388	19:45411941	19:44908684:T:C	missense_variant	risk factor	Likely pathogenic, other, risk factor	Criteria_multSubmitter	both
Valvular heart disease including rheumatic fever	OR4A47	2.31e-08	2.2423			rs140340264	11	48489468	C	T	0.895595	0.000239529	0	367388	11:48511020	11:48489468:C:T	missense_variant				unknown
Venous thromboembolism	F5	1.25e-11	-0.1477	8.889e-05	-0.115	rs6032	1	169542317	T	C	0.999844	0.222971	18406	367388	1:169511555	1:169542317:T:C	missense_variant	(likely)Benign	Benign/Likely benign	Criteria_multSubmitter	both
Venous thromboembolism	F5	1.01e-11	-0.1485	0.000116	-0.114	rs4525	1	169542496	T	C	0.999415	0.222694	18342	367388	1:169511734	1:169542496:T:C	missense_variant	(likely)Benign	Benign/Likely benign	Criteria_multSubmitter	both
Venous thromboembolism	F5	8e-12	-0.1491	8.615e-05	-0.116	rs4524	1	169542517	T	C	0.999979	0.223143	18404	367388	1:169511755	1:169542517:T:C	missense_variant	VUS	Conflicting interpretations of pathogenicity	Criteria_multSubmitter	both
Venous thromboembolism	KIFAP3	4.55e-10	0.5302			rs200944427	1	169961073	C	T	0.989982	0.0122867	84	367388	1:169930214	1:169961073:C:T	missense_variant				unknown
Venous thromboembolism	FGA	2.78e-23	0.1937	2.006e-13	0.159	rs6050	4	154586438	T	C	0.998828	0.315032	36746	367388	4:155507590	4:154586438:T:C	missense_variant	(likely)Benign	Benign	Criteria_multSubmitter	both
Venous thromboembolism	CYP4V2	2.66e-10	0.1212	2.455e-09	0.077	rs13146272	4	186199057	C	A	0.99987	0.667853	164276	367388	4:187120211	4:186199057:C:A	missense_variant	(likely)Benign	Benign	Criteria_multSubmitter	recessive
Venous thromboembolism	KLKB1	6.26e-10	0.1217	4.896e-08	0.07	rs925453	4	186258056	T	C	0.999836	0.698319	179464	367388	4:187179210	4:186258056:T:C	missense_variant				recessive
Venous thromboembolism	OBP2B	4.76e-16	0.2687			rs11244035	9	133205932	C	T	0.969814	0.0871014	2788	367388	9:136081319	9:133205932:C:T	missense_variant				unknown
Venous thromboembolism	STKLD1	1.42e-13	0.2403	0.00779	0.192	rs41302673	9	133405414	T	G	0.988635	0.0881656	2996	367388	9:136270538	9:133405414:T:G	missense_variant				unknown
Venous thromboembolism	CREB3L1	9.72e-13	1.1013			rs187725533	11	46311035	A	T	0.991819	0.00412915	12	367388	11:46332586	11:46311035:A:T	missense_variant	(likely)Benign	Likely benign	Criteria_oneSubmitter	recessive
Venous thromboembolism	MYBPC3	7.91e-10	1.1359			rs370890951	11	47332912	A	G	0.984542	0.0029179	6	367388	11:47354463	11:47332912:A:G	missense_variant	(likely)Benign	Likely benign	Criteria_multSubmitter	dominant
Venous thromboembolism	OR4C6	8.07e-09	1.2359			rs145608757	11	55666080	C	G	0.922467	0.00227552	4	367388	11:55433556	11:55666080:C:G	missense_variant				unknown
Venous thromboembolism	STAB2	4.27e-11	0.5065	0.002452	1.232	rs142351376	12	103742510	C	T	0.989115	0.0158116	110	367388	12:104136288	12:103742510:C:T	missense_variant				unknown
Venous thromboembolism	MYH7B	1.52e-10	0.1678	0.000143	0.174	rs11906160	20	34977952	G	A	0.99573	0.139482	7290	367388	20:33565755	20:34977952:G:A	missense_variant				unknown
Venous thromboembolism	PROCR	6.95e-11	0.175	0.0004089	0.171	rs867186	20	35176751	A	G	0.997985	0.131999	6442	367388	20:33764554	20:35176751:A:G	missense_variant				unknown
Interstitial lung disease	SPDL1	8.54e-12	0.7888	1.947e-05	1.963	rs116483731	5	169588475	G	A	0.99787	0.0301289	382	367388	5:169015479	5:169588475:G:A	missense_variant				unknown
Interstitial lung disease	MUC6	3.65e-16	1.357			rs148815783	11	1013992	C	T	0.982418	0.0159722	124	367388	11:1013992	11:1013992:C:T	missense_variant				unknown
Interstitial lung disease	MUC5AC	1.36e-08	0.7048			rs55846509	11	1160678	G	A	0.953404	0.0261876	248	367388	11:1154294	11:1160678:G:A	missense_variant				unknown
Interstitial lung disease	MUC5B	1.45e-26	0.5388	4.112e-12	0.529	rs199749553	11	1244192	G	A	0.993576	0.188809	13246	367388	11:1265422	11:1244192:G:A	missense_variant				dominant
ILD Co-morbidites, CVD and metabolic diseases	PTPN22	3.51e-12	-0.0889	1.903e-09	-0.043	rs2476601	1	113834946	A	G	0.999503	0.851827	266866	367388	1:114377568	1:113834946:A:G	missense_variant				both
Interstitial lung disease endpoints	PTPN22	1.28e-09	-0.1032	2.615e-10	-0.061	rs2476601	1	113834946	A	G	0.999503	0.851827	266866	367388	1:114377568	1:113834946:A:G	missense_variant				both
Interstitial lung disease endpoints	TNRC18	1.63e-10	0.396	0.005529	1.153	rs147458296	7	5362736	C	T	0.977646	0.010278	48	367388	7:5402367	7:5362736:C:T	missense_variant				unknown
Interstitial lung disease endpoints	ZKSCAN2					rs2112811	16	25251957	G	A	0.99786	0.178307	11948	367388	16:25263278	16:25251957:G:A	missense_variant				unknown
ILD, hospital admissions	SPDL1	5.9e-12	0.7999	9.611e-06	2.169	rs116483731	5	169588475	G	A	0.99787	0.0301289	382	367388	5:169015479	5:169588475:G:A	missense_variant				unknown
ILD, hospital admissions	MUC6	8.4e-16	1.3569			rs148815783	11	1013992	C	T	0.982418	0.0159722	124	367388	11:1013992	11:1013992:C:T	missense_variant				unknown
ILD, hospital admissions	MUC5AC	4.18e-08	0.6816			rs55846509	11	1160678	G	A	0.953404	0.0261876	248	367388	11:1154294	11:1160678:G:A	missense_variant				unknown
ILD, hospital admissions	MUC5B	6.15e-25	0.524	4.649e-12	0.533	rs199749553	11	1244192	G	A	0.993576	0.188809	13246	367388	11:1265422	11:1244192:G:A	missense_variant				dominant
ILD, hospital admissions 1, main diag only	SPDL1	3.3e-13	0.9045	3.405e-06	2.486	rs116483731	5	169588475	G	A	0.99787	0.0301289	382	367388	5:169015479	5:169588475:G:A	missense_variant				unknown
ILD, hospital admissions 1, main diag only	MUC6	4.59e-15	1.401			rs148815783	11	1013992	C	T	0.982418	0.0159722	124	367388	11:1013992	11:1013992:C:T	missense_variant				unknown
ILD, hospital admissions 1, main diag only	MUC5B	1.76e-21	0.51	2.047e-09	0.481	rs199749553	11	1244192	G	A	0.993576	0.188809	13246	367388	11:1265422	11:1244192:G:A	missense_variant				dominant
ILD, hospital admissions 1, main diag only	KRTAP5-4	2.51e-08	0.8331			rs181332597	11	1622057	C	T	0.980051	0.0212527	166	367388	11:1643287	11:1622057:C:T	missense_variant				unknown
ILD, hospital admissions 3, with pneumonia sepsis	MUC5B	1.08e-13	0.5344	4.861e-07	0.55	rs199749553	11	1244192	G	A	0.993576	0.188809	13246	367388	11:1265422	11:1244192:G:A	missense_variant				dominant
ILD, hospital admission 2, with pulmonary infections	MUC6	2.52e-08	1.1895			rs148815783	11	1013992	C	T	0.982418	0.0159722	124	367388	11:1013992	11:1013992:C:T	missense_variant				unknown
ILD, hospital admission 2, with pulmonary infections	MUC5B	2.66e-16	0.5403	5.724e-07	0.497	rs199749553	11	1244192	G	A	0.993576	0.188809	13246	367388	11:1265422	11:1244192:G:A	missense_variant				dominant
ILD, hospital admission 2, with pulmonary infections	MUC5B	5.84e-09	-0.2948	0.002017	-0.129	rs60787297	11	1244556	C	T	0.97166	0.490296	88638	367388	11:1265786	11:1244556:C:T	missense_variant	(likely)Benign	Benign	Criteria_oneSubmitter	dominant
ILD, hospital admission 2, with pulmonary infections	MUC5B	1.83e-08	-0.2818	0.004359	-0.119	rs2943521	11	1248605	G	A	0.994036	0.482027	85684	367388	11:1269835	11:1248605:G:A	missense_variant	(likely)Benign	Benign	Criteria_oneSubmitter	dominant
ILD, hospital admission 2, with pulmonary infections	MUC5B	1.21e-08	-0.2863	0.002759	-0.125	rs2943517	11	1250091	C	G	0.987023	0.485051	86748	367388	11:1271321	11:1250091:C:G	missense_variant	(likely)Benign	Benign	Criteria_oneSubmitter	dominant
Autoimmune diseases related-to ILD	PTPN22	5.11e-10	-0.1092	1.071e-10	-0.064	rs2476601	1	113834946	A	G	0.999503	0.851827	266866	367388	1:114377568	1:113834946:A:G	missense_variant				both
Autoimmune diseases related-to ILD	TNRC18	1.57e-10	0.4105	0.003755	1.274	rs147458296	7	5362736	C	T	0.977646	0.010278	48	367388	7:5402367	7:5362736:C:T	missense_variant				unknown
Autoimmune diseases related-to ILD	GRID2IP	9.23e-08	0.1444			rs184043502	7	6508277	G	T	0.982421	0.0575658	1270	367388	7:6547908	7:6508277:G:T	missense_variant				unknown
Autoimmune diseases related-to ILD	ZKSCAN2					rs2112811	16	25251957	G	A	0.99786	0.178307	11948	367388	16:25263278	16:25251957:G:A	missense_variant				unknown
Idiopathic pulmonary fibrosis (attempt to specificity)	SPDL1	3.24e-12	1.1025	6.591e-06	3.06	rs116483731	5	169588475	G	A	0.99787	0.0301289	382	367388	5:169015479	5:169588475:G:A	missense_variant				unknown
Idiopathic pulmonary fibrosis (attempt to specificity)	MUC6	1.82e-18	2.004			rs148815783	11	1013992	C	T	0.982418	0.0159722	124	367388	11:1013992	11:1013992:C:T	missense_variant				unknown
Idiopathic pulmonary fibrosis (attempt to specificity)	MUC5AC	1.68e-09	1.0313			rs55846509	11	1160678	G	A	0.953404	0.0261876	248	367388	11:1154294	11:1160678:G:A	missense_variant				unknown
Idiopathic pulmonary fibrosis (attempt to specificity)	MUC5B	3.32e-26	0.7364	1.655e-10	0.662	rs199749553	11	1244192	G	A	0.993576	0.188809	13246	367388	11:1265422	11:1244192:G:A	missense_variant				dominant
Idiopathic pulmonary fibrosis (attempt to specificity)	MUC5B	2.78e-08	0.8838			rs2943496	11	1244706	T	C	0.980835	0.0299112	310	367388	11:1265936	11:1244706:T:C	missense_variant	(likely)Benign	Likely benign	Criteria_oneSubmitter	dominant
Idiopathic pulmonary fibrosis (attempt to specificity)	KRTAP5-4	1.72e-09	1.1747			rs181332597	11	1622057	C	T	0.980051	0.0212527	166	367388	11:1643287	11:1622057:C:T	missense_variant				unknown
Asthma	IL1RL1	4.06e-09	-0.0936			rs1041973	2	102339008	C	A	0.998917	0.204729	15478	367388	2:102955468	2:102339008:C:A	missense_variant				unknown
Asthma	BCL2L11	6.85e-10	0.1289	3.575e-06	0.198	rs113135335	2	111130177	T	G	0.981981	0.108041	4360	367388	2:111887754	2:111130177:T:G	missense_variant				unknown
Asthma	SLC22A4	2.86e-12	-0.0969	1.666e-07	-0.08	rs1050152	5	132340627	C	T	0.99996	0.316502	36980	367388	5:131676320	5:132340627:C:T	missense_variant	(likely)Benign	Benign	no_Criteria	unknown
Asthma	IL4R	6.34e-11	-0.1581			rs144651842	16	27344903	G	A	0.989332	0.0774985	2290	367388	16:27356224	16:27344903:G:A	missense_variant				dominant
Asthma	GSDMB	3.81e-12	-0.0893	0.0003737	-0.037	rs2305480	17	39905943	G	A	0.999545	0.504415	93600	367388	17:38062196	17:39905943:G:A	missense_variant				unknown
Asthma	GSDMB	4.15e-12	-0.0892	0.0002959	-0.038	rs11078928	17	39908216	T	C	0.99961	0.50466	93598	367388	17:38064469	17:39908216:T:C	pLoF				unknown
Asthma/COPD (KELA code 203)	IL1RL1	1.64e-08	-0.0906	0.00911	-0.059	rs1041973	2	102339008	C	A	0.998917	0.204729	15478	367388	2:102955468	2:102339008:C:A	missense_variant				unknown
Asthma/COPD (KELA code 203)	BCL2L11	2.6e-15	0.167	6.722e-09	0.254	rs113135335	2	111130177	T	G	0.981981	0.108041	4360	367388	2:111887754	2:111130177:T:G	missense_variant				unknown
Asthma/COPD (KELA code 203)	CCNI2	3.46e-08	0.0884			rs803056	5	132747766	G	C	0.994028	0.204881	15700	367388	5:132083458	5:132747766:G:C	missense_variant				unknown
Asthma (more controls excluded)	IL1RL1	9.46e-09	-0.0918			rs1041973	2	102339008	C	A	0.998917	0.204729	15478	367388	2:102955468	2:102339008:C:A	missense_variant				unknown
Asthma (more controls excluded)	BCL2L11	3.69e-10	0.1316	1.381e-06	0.209	rs113135335	2	111130177	T	G	0.981981	0.108041	4360	367388	2:111887754	2:111130177:T:G	missense_variant				unknown
Asthma (more controls excluded)	SLC22A4	3.08e-12	-0.0971	1.315e-07	-0.081	rs1050152	5	132340627	C	T	0.99996	0.316502	36980	367388	5:131676320	5:132340627:C:T	missense_variant	(likely)Benign	Benign	no_Criteria	unknown
Asthma (more controls excluded)	IL4R	1.91e-10	-0.1548			rs144651842	16	27344903	G	A	0.989332	0.0774985	2290	367388	16:27356224	16:27344903:G:A	missense_variant				dominant
Asthma (more controls excluded)	GSDMB	1.37e-12	-0.0916	0.0002818	-0.038	rs2305480	17	39905943	G	A	0.999545	0.504415	93600	367388	17:38062196	17:39905943:G:A	missense_variant				unknown
Asthma (more controls excluded)	GSDMB	1.57e-12	-0.0914	0.0002318	-0.039	rs11078928	17	39908216	T	C	0.99961	0.50466	93598	367388	17:38064469	17:39908216:T:C	pLoF				unknown
Asthma (only as main-diagnosis)	IL1RL1	2.68e-08	-0.0942			rs1041973	2	102339008	C	A	0.998917	0.204729	15478	367388	2:102955468	2:102339008:C:A	missense_variant				unknown
Asthma (only as main-diagnosis)	BCL2L11	2.04e-09	0.1335	7.908e-06	0.205	rs113135335	2	111130177	T	G	0.981981	0.108041	4360	367388	2:111887754	2:111130177:T:G	missense_variant				unknown
Asthma (only as main-diagnosis)	IL4R	4.92e-11	-0.1694			rs144651842	16	27344903	G	A	0.989332	0.0774985	2290	367388	16:27356224	16:27344903:G:A	missense_variant				dominant
Asthma (only as main-diagnosis)	GSDMB	8.03e-13	-0.0981	0.0002099	-0.041	rs2305480	17	39905943	G	A	0.999545	0.504415	93600	367388	17:38062196	17:39905943:G:A	missense_variant				unknown
Asthma (only as main-diagnosis)	GSDMB	9.63e-13	-0.0978	0.0001616	-0.042	rs11078928	17	39908216	T	C	0.99961	0.50466	93598	367388	17:38064469	17:39908216:T:C	pLoF				unknown
Asthma (only as main-diagnosis) (more controls excluded)	IL1RL1	5.43e-08	-0.0922			rs1041973	2	102339008	C	A	0.998917	0.204729	15478	367388	2:102955468	2:102339008:C:A	missense_variant				unknown
Asthma (only as main-diagnosis) (more controls excluded)	BCL2L11	1.29e-09	0.1355	3.607e-06	0.214	rs113135335	2	111130177	T	G	0.981981	0.108041	4360	367388	2:111887754	2:111130177:T:G	missense_variant				unknown
Asthma (only as main-diagnosis) (more controls excluded)	IL4R	1.37e-10	-0.1658			rs144651842	16	27344903	G	A	0.989332	0.0774985	2290	367388	16:27356224	16:27344903:G:A	missense_variant				dominant
Asthma (only as main-diagnosis) (more controls excluded)	GSDMB	3.21e-13	-0.0999	0.0001594	-0.042	rs2305480	17	39905943	G	A	0.999545	0.504415	93600	367388	17:38062196	17:39905943:G:A	missense_variant				unknown
Asthma (only as main-diagnosis) (more controls excluded)	GSDMB	4.03e-13	-0.0996	0.0001271	-0.043	rs11078928	17	39908216	T	C	0.99961	0.50466	93598	367388	17:38064469	17:39908216:T:C	pLoF				unknown
Chronic sinusitis	GAS2L2	5.02e-07	-0.1104			rs3744374	17	35745536	G	A	0.990526	0.229792	19742	367388	17:34072555	17:35745536:G:A	missense_variant				recessive
Chronic diseases of tonsils and adenoids	TNFRSF13B	2.87e-17	0.3401			rs72553883	17	16940415	G	T	0.951214	0.0238576	216	367388	17:16843729	17:16940415:G:T	missense_variant	Conflicting	Conflicting interpretations of pathogenicity	Path_Criteria_multSubmitter_confl	both
COPD	SERPINA1	1.72e-07	0.4067	8.371e-17	4.591	rs28929474	14	94378610	C	T	0.998563	0.0198482	154	367388	14:94844947	14:94378610:C:T	missense_variant	(likely)Pathogenic	Pathogenic	Criteria_multSubmitter	recessive
COPD	CHRNA5	2.09e-19	0.2022	3.528e-11	0.16	rs16969968	15	78590583	G	A	0.999947	0.330531	40346	367388	15:78882925	15:78590583:G:A	missense_variant	drug response	drug response	Criteria_multSubmitter	unknown
Other chronic obstructive pulmonary disease	CHRNA5	2.78e-19	0.2066	9.362e-12	0.169	rs16969968	15	78590583	G	A	0.999947	0.330531	40346	367388	15:78882925	15:78590583:G:A	missense_variant	drug response	drug response	Criteria_multSubmitter	unknown
Other respiratory diseases principally affecting the interstitium	SPDL1	6.95e-11	0.6693	1.079e-05	1.897	rs116483731	5	169588475	G	A	0.99787	0.0301289	382	367388	5:169015479	5:169588475:G:A	missense_variant				unknown
Other respiratory diseases principally affecting the interstitium	MUC6	8.83e-14	1.1064			rs148815783	11	1013992	C	T	0.982418	0.0159722	124	367388	11:1013992	11:1013992:C:T	missense_variant				unknown
Other respiratory diseases principally affecting the interstitium	MUC5B	6.69e-24	0.4534	1.713e-12	0.484	rs199749553	11	1244192	G	A	0.993576	0.188809	13246	367388	11:1265422	11:1244192:G:A	missense_variant				dominant
Chronic lower respiratory diseases	IL1RL1	2.79e-08	-0.0719	0.005365	-0.051	rs1041973	2	102339008	C	A	0.998917	0.204729	15478	367388	2:102955468	2:102339008:C:A	missense_variant				unknown
Chronic lower respiratory diseases	BCL2L11	8.99e-11	0.11	1.068e-07	0.185	rs113135335	2	111130177	T	G	0.981981	0.108041	4360	367388	2:111887754	2:111130177:T:G	missense_variant				unknown
Chronic lower respiratory diseases	SLC22A4	5.47e-13	-0.0812	3.884e-08	-0.068	rs1050152	5	132340627	C	T	0.99996	0.316502	36980	367388	5:131676320	5:132340627:C:T	missense_variant	(likely)Benign	Benign	no_Criteria	unknown
Chronic lower respiratory diseases	CCNI2	2.04e-09	0.0775			rs803056	5	132747766	G	C	0.994028	0.204881	15700	367388	5:132083458	5:132747766:G:C	missense_variant				unknown
Chronic lower respiratory diseases	SERPINA1	2.73e-05	0.1568	2.719e-10	1.271	rs28929474	14	94378610	C	T	0.998563	0.0198482	154	367388	14:94844947	14:94378610:C:T	missense_variant	(likely)Pathogenic	Pathogenic	Criteria_multSubmitter	recessive
Chronic lower respiratory diseases	IL4R	2.36e-09	-0.1169			rs144651842	16	27344903	G	A	0.989332	0.0774985	2290	367388	16:27356224	16:27344903:G:A	missense_variant				dominant
Chronic lower respiratory diseases	GSDMB	3.83e-12	-0.0726	0.000143	-0.032	rs2305480	17	39905943	G	A	0.999545	0.504415	93600	367388	17:38062196	17:39905943:G:A	missense_variant				unknown
Chronic lower respiratory diseases	GSDMB	3.63e-12	-0.0727	0.0001164	-0.033	rs11078928	17	39908216	T	C	0.99961	0.50466	93598	367388	17:38064469	17:39908216:T:C	pLoF				unknown
Other insterstitial pulmonary diseases	SPDL1	1.56e-11	0.7745	1.147e-05	2.115	rs116483731	5	169588475	G	A	0.99787	0.0301289	382	367388	5:169015479	5:169588475:G:A	missense_variant				unknown
Other insterstitial pulmonary diseases	MUC6	2.8e-16	1.3665			rs148815783	11	1013992	C	T	0.982418	0.0159722	124	367388	11:1013992	11:1013992:C:T	missense_variant				unknown
Other insterstitial pulmonary diseases	MUC5AC	1.85e-08	0.6951			rs55846509	11	1160678	G	A	0.953404	0.0261876	248	367388	11:1154294	11:1160678:G:A	missense_variant				unknown
Other insterstitial pulmonary diseases	MUC5B	2.27e-26	0.5359	4.14e-12	0.529	rs199749553	11	1244192	G	A	0.993576	0.188809	13246	367388	11:1265422	11:1244192:G:A	missense_variant				dominant
Diseases of the respiratory system	IL1RL1	3.66e-09	-0.0497	8.736e-05	-0.047	rs1041973	2	102339008	C	A	0.998917	0.204729	15478	367388	2:102955468	2:102339008:C:A	missense_variant				unknown
Other diseases of upper respiratory tract	TNFRSF13B	4.22e-10	0.1792			rs72553883	17	16940415	G	T	0.951214	0.0238576	216	367388	17:16843729	17:16940415:G:T	missense_variant	Conflicting	Conflicting interpretations of pathogenicity	Path_Criteria_multSubmitter_confl	both
Acute pancreatitis	ABCG8	6.87e-08	0.3057	0.002143	0.408	rs11887534	2	43839108	G	C	0.998408	0.0844584	2646	367388	2:44066247	2:43839108:G:C	missense_variant	risk factor	Benign/Likely benign, risk factor	Criteria_multSubmitter	recessive
Acute pancreatitis	SPINK1	8.85e-15	1.0274	0.00326	2.158	rs17107315	5	147828115	T	C	0.9984	0.0162226	122	367388	5:147207678	5:147828115:T:C	missense_variant	risk factor	Conflicting interpretations of pathogenicity, risk factor	Criteria_multSubmitter	both
Alcoholic liver disease	PNPLA3	2.39e-12	0.3779	1.287e-07	0.398	rs738409	22	43928847	C	G	0.999239	0.227724	19206	367388	22:44324727	22:43928847:C:G	missense_variant	drug response	drug response	Criteria_multSubmitter	unknown
Alcoholic liver disease	SAMM50	1.48e-10	0.3437	1.178e-07	0.4	rs3761472	22	43972242	A	G	0.999887	0.224272	18756	367388	22:44368122	22:43972242:A:G	missense_variant				unknown
Acute appendicitis	HLX	8.57e-08	0.0768	0.0003758	0.057	rs12141189	1	220880203	T	C	0.996665	0.302002	33816	367388	1:221053545	1:220880203:T:C	missense_variant				unknown
Acute appendicitis	HLX	4.44e-08	-0.0754	0.001616	-0.044	rs2247213	1	220882121	G	A	0.999026	0.352491	45824	367388	1:221055463	1:220882121:G:A	missense_variant				unknown
Acute appendicitis	HLX	3.55e-08	-0.0759	0.0009031	-0.047	rs2738755	1	220884304	C	T	0.999729	0.352001	45652	367388	1:221057646	1:220884304:C:T	missense_variant				unknown
Diseases of appendix	HLX	9.49e-08	-0.0708	0.006962	-0.037	rs2247213	1	220882121	G	A	0.999026	0.352491	45824	367388	1:221055463	1:220882121:G:A	missense_variant				unknown
Diseases of appendix	HLX	8.48e-08	-0.0711	0.004492	-0.039	rs2738755	1	220884304	C	T	0.999729	0.352001	45652	367388	1:221057646	1:220884304:C:T	missense_variant				unknown
Crohn disease (strict definition, require KELA)	NOD2	1.51e-09	1.6446	1.112e-05	9.334	rs199883290	16	50729867	G	GC	0.977701	0.0152346	88	367388	16:50763778	16:50729867:G:GC	pLoF	risk factor	Conflicting interpretations of pathogenicity, risk factor	Criteria_multSubmitter	dominant
Crohn disease ( strict definition, require KELA, min 2 HDR)	NOD2	2.96e-09	1.7107	0.0001971	7.866	rs199883290	16	50729867	G	GC	0.977701	0.0152346	88	367388	16:50763778	16:50729867:G:GC	pLoF	risk factor	Conflicting interpretations of pathogenicity, risk factor	Criteria_multSubmitter	dominant
Chlocystitis	ABCG5	1.27e-07	0.3658			rs6756629	2	43837951	G	A	0.997274	0.082877	2548	367388	2:44065090	2:43837951:G:A	missense_variant	(likely)Benign	Benign/Likely benign	Criteria_multSubmitter	recessive
Chlocystitis	ABCG8	2.94e-08	0.3815			rs11887534	2	43839108	G	C	0.998408	0.0844584	2646	367388	2:44066247	2:43839108:G:C	missense_variant	risk factor	Benign/Likely benign, risk factor	Criteria_multSubmitter	recessive
Cholelithiasis	ZFP36L2	4.75e-48	0.6605			rs538857577	2	43224855	C	T	0.99412	0.0244592	284	367388	2:43451994	2:43224855:C:T	missense_variant				unknown
Cholelithiasis	ZFP36L2	3.55e-12	-0.1826	0.0002667	-0.245	rs11675632	2	43225479	C	T	0.997748	0.0723513	1912	367388	2:43452618	2:43225479:C:T	missense_variant				unknown
Cholelithiasis	THADA	1.05e-48	0.5981			rs958225355	2	43428137	CAGA	C	0.999594	0.0296499	386	367388	2:43655276	2:43428137:CAGA:C	inframe_indel				unknown
Cholelithiasis	THADA	1.57e-11	-0.11	7.448e-05	-0.09	rs17031056	2	43570480	C	T	0.997164	0.213809	17062	367388	2:43797619	2:43570480:C:T	missense_variant				unknown
Cholelithiasis	THADA	1.86e-15	0.9813			rs111983293	2	43575014	T	C	0.9868	0.00319281	0	367388	2:43802153	2:43575014:T:C	missense_variant				unknown
Cholelithiasis	DYNC2LI1	7.02e-38	-0.2058	6.264e-12	-0.146	rs11556157	2	43800874	A	T	0.995673	0.233704	19912	367388	2:44028013	2:43800874:A:T	missense_variant				recessive
Cholelithiasis	ABCG5	1.22e-38	0.2556	5.43e-12	0.244	rs6720173	2	43813262	G	C	0.998145	0.135973	6958	367388	2:44040401	2:43813262:G:C	missense_variant	(likely)Benign	Benign	Criteria_multSubmitter	recessive
Cholelithiasis	ABCG5	9.57e-08	-0.8477			rs141828689	2	43828024	C	T	0.994913	0.00191351	0	367388	2:44055163	2:43828024:C:T	missense_variant	VUS	Conflicting interpretations of pathogenicity	Criteria_multSubmitter	recessive
Cholelithiasis	ABCG5	3.83e-225	0.8144	9.933e-25	0.614	rs6756629	2	43837951	G	A	0.997274	0.082877	2548	367388	2:44065090	2:43837951:G:A	missense_variant	(likely)Benign	Benign/Likely benign	Criteria_multSubmitter	recessive
Cholelithiasis	ABCG8	2.48e-236	0.8264	8.346e-28	0.641	rs11887534	2	43839108	G	C	0.998408	0.0844584	2646	367388	2:44066247	2:43839108:G:C	missense_variant	risk factor	Benign/Likely benign, risk factor	Criteria_multSubmitter	recessive
Cholelithiasis	PREPL	3.23e-09	1.2375			rs745462411	2	44344565	A	C	0.975366	0.00103433	0	367388	2:44571704	2:44344565:A:C	missense_variant				recessive
Cholelithiasis	UGT1A6	3.4e-08	0.0739	4.074e-11	0.077	rs1105879	2	233693556	A	C	0.999952	0.451147	75358	367388	2:234602202	2:233693556:A:C	missense_variant	(likely)Benign	Benign	Criteria_oneSubmitter	unknown
Cholelithiasis	LRBA	1.31e-13	0.1184	1.515e-06	0.104	rs2290846	4	150277928	G	A	0.99993	0.221648	18096	367388	4:151199080	4:150277928:G:A	missense_variant	(likely)Benign	Benign	Criteria_oneSubmitter	recessive
Cholelithiasis	LRBA	1.16e-11	0.1062	2.695e-06	0.096	rs3749574	4	150285975	C	T	0.999017	0.234828	20356	367388	4:151207127	4:150285975:C:T	missense_variant	(likely)Benign	Benign	Criteria_oneSubmitter	recessive
Cholelithiasis	MARCH8	7.71e-11	0.0962	2.129e-06	0.082	rs2291428	10	45463408	G	C	0.997674	0.280243	29026	367388	10:45958856	10:45463408:G:C	missense_variant				unknown
Cholelithiasis	MARCH8	9.23e-11	0.1019	4.877e-06	0.091	rs2291429	10	45463433	A	C	0.935118	0.269916	26882	367388	10:45958881	10:45463433:A:C	missense_variant				unknown
Cholelithiasis	SERPINA1	4.74e-16	0.3911			rs28929474	14	94378610	C	T	0.998563	0.0198482	154	367388	14:94844947	14:94378610:C:T	missense_variant	(likely)Pathogenic	Pathogenic	Criteria_multSubmitter	recessive
Cholelithiasis	BHMG1	5.69e-08	0.079	0.004275	0.047	rs725660	19	45759028	C	A	0.997054	0.300396	33628	367388	19:46262286	19:45759028:C:A	missense_variant				unknown
Cholelithiasis	SIX5	6.73e-08	0.0785	0.005274	0.046	rs2341097	19	45765644	C	T	0.997588	0.300456	33680	367388	19:46268902	19:45765644:C:T	missense_variant	(likely)Benign	Benign	Criteria_multSubmitter	unknown
Cholelithiasis	HNF4A	1.27e-30	0.3783	0.002799	0.31	rs1800961	20	44413724	C	T	0.995363	0.0450614	752	367388	20:43042364	20:44413724:C:T	missense_variant	(likely)Benign	Benign/Likely benign	Criteria_multSubmitter	dominant
Chronic gastritis	FAM184A	4.61e-08	0.7137			rs41292558	6	118975978	T	A	0.947581	0.00847877	44	367388	6:119297143	6:118975978:T:A	missense_variant				unknown
Chronic pancreatitis	SPINK1	1.97e-11	1.1801			rs17107315	5	147828115	T	C	0.9984	0.0162226	122	367388	5:147207678	5:147828115:T:C	missense_variant	risk factor	Conflicting interpretations of pathogenicity, risk factor	Criteria_multSubmitter	both
Other diseases of liver	PRKCSH	3.47e-15	8.8051			rs371330547	19	11449175	CGT	C	0.97776	0.000590656	0	367388	19:11559990	19:11449175:CGT:C	pLoF	(likely)Pathogenic	Pathogenic	no_Criteria	dominant
Other diseases of liver	PNPLA3	3.49e-14	0.3189	7.029e-12	0.411	rs738409	22	43928847	C	G	0.999239	0.227724	19206	367388	22:44324727	22:43928847:C:G	missense_variant	drug response	drug response	Criteria_multSubmitter	unknown
Other diseases of liver	SAMM50	7.99e-09	0.2403	3.32e-05	0.236	rs3761472	22	43972242	A	G	0.999887	0.224272	18756	367388	22:44368122	22:43972242:A:G	missense_variant				unknown
Diverticular disease of intestine	HMCN2	1.82e-08	0.2113			rs143378550	9	130307462	C	A	0.98031	0.0439971	752	367388	9:133069741	9:130307462:C:A	pLoF				unknown
Noninfective enteritis and colitis	TNRC18	6.43e-11	0.6339			rs147458296	7	5362736	C	T	0.977646	0.010278	48	367388	7:5402367	7:5362736:C:T	missense_variant				unknown
Disorders of gallbladder, biliary tract and pancreas	ZFP36L2	1.23e-41	0.5482			rs538857577	2	43224855	C	T	0.99412	0.0244592	284	367388	2:43451994	2:43224855:C:T	missense_variant				unknown
Disorders of gallbladder, biliary tract and pancreas	ZFP36L2	1.34e-10	-0.1511	0.0001459	-0.229	rs11675632	2	43225479	C	T	0.997748	0.0723513	1912	367388	2:43452618	2:43225479:C:T	missense_variant				unknown
Disorders of gallbladder, biliary tract and pancreas	THADA	1.52e-42	0.4996			rs958225355	2	43428137	CAGA	C	0.999594	0.0296499	386	367388	2:43655276	2:43428137:CAGA:C	inframe_indel				unknown
Disorders of gallbladder, biliary tract and pancreas	THADA	5.09e-14	0.8315			rs111983293	2	43575014	T	C	0.9868	0.00319281	0	367388	2:43802153	2:43575014:T:C	missense_variant				unknown
Disorders of gallbladder, biliary tract and pancreas	DYNC2LI1	2.83e-31	-0.1669	4.957e-10	-0.118	rs11556157	2	43800874	A	T	0.995673	0.233704	19912	367388	2:44028013	2:43800874:A:T	missense_variant				recessive
Disorders of gallbladder, biliary tract and pancreas	ABCG5	4.76e-30	0.201	6.096e-12	0.219	rs6720173	2	43813262	G	C	0.998145	0.135973	6958	367388	2:44040401	2:43813262:G:C	missense_variant	(likely)Benign	Benign	Criteria_multSubmitter	recessive
Disorders of gallbladder, biliary tract and pancreas	ABCG5	3.11e-08	-0.7983			rs141828689	2	43828024	C	T	0.994913	0.00191351	0	367388	2:44055163	2:43828024:C:T	missense_variant	VUS	Conflicting interpretations of pathogenicity	Criteria_multSubmitter	recessive
Disorders of gallbladder, biliary tract and pancreas	ABCG5	2.92e-190	0.6691	3.325e-19	0.479	rs6756629	2	43837951	G	A	0.997274	0.082877	2548	367388	2:44065090	2:43837951:G:A	missense_variant	(likely)Benign	Benign/Likely benign	Criteria_multSubmitter	recessive
Disorders of gallbladder, biliary tract and pancreas	ABCG8	1.38e-199	0.6789	4.006e-22	0.508	rs11887534	2	43839108	G	C	0.998408	0.0844584	2646	367388	2:44066247	2:43839108:G:C	missense_variant	risk factor	Benign/Likely benign, risk factor	Criteria_multSubmitter	recessive
Disorders of gallbladder, biliary tract and pancreas	PREPL	3.95e-08	1.0404			rs745462411	2	44344565	A	C	0.975366	0.00103433	0	367388	2:44571704	2:44344565:A:C	missense_variant				recessive
Disorders of gallbladder, biliary tract and pancreas	LRBA	2.19e-12	0.1012	3.298e-05	0.081	rs2290846	4	150277928	G	A	0.99993	0.221648	18096	367388	4:151199080	4:150277928:G:A	missense_variant	(likely)Benign	Benign	Criteria_oneSubmitter	recessive
Disorders of gallbladder, biliary tract and pancreas	LRBA	4.73e-10	0.0879	7.206e-05	0.073	rs3749574	4	150285975	C	T	0.999017	0.234828	20356	367388	4:151207127	4:150285975:C:T	missense_variant	(likely)Benign	Benign	Criteria_oneSubmitter	recessive
Disorders of gallbladder, biliary tract and pancreas	MARCH8	4.63e-11	0.0877	1.232e-06	0.076	rs2291428	10	45463408	G	C	0.997674	0.280243	29026	367388	10:45958856	10:45463408:G:C	missense_variant				unknown
Disorders of gallbladder, biliary tract and pancreas	MARCH8	1.7e-10	0.0905	5.958e-06	0.081	rs2291429	10	45463433	A	C	0.935118	0.269916	26882	367388	10:45958881	10:45463433:A:C	missense_variant				unknown
Disorders of gallbladder, biliary tract and pancreas	SERPINA1	1.02e-13	0.3217			rs28929474	14	94378610	C	T	0.998563	0.0198482	154	367388	14:94844947	14:94378610:C:T	missense_variant	(likely)Pathogenic	Pathogenic	Criteria_multSubmitter	recessive
Disorders of gallbladder, biliary tract and pancreas	HNF4A	3.82e-25	0.3051	0.003236	0.273	rs1800961	20	44413724	C	T	0.995363	0.0450614	752	367388	20:43042364	20:44413724:C:T	missense_variant	(likely)Benign	Benign/Likely benign	Criteria_multSubmitter	dominant
Gastrointestinal diseases	ZFP36L2	1.79e-10	0.1445			rs538857577	2	43224855	C	T	0.99412	0.0244592	284	367388	2:43451994	2:43224855:C:T	missense_variant				unknown
Gastrointestinal diseases	THADA	7.71e-11	0.1336			rs958225355	2	43428137	CAGA	C	0.999594	0.0296499	386	367388	2:43655276	2:43428137:CAGA:C	inframe_indel				unknown
Gastrointestinal diseases	ABCG5	7.11e-25	0.1305	0.0009035	0.099	rs6756629	2	43837951	G	A	0.997274	0.082877	2548	367388	2:44065090	2:43837951:G:A	missense_variant	(likely)Benign	Benign/Likely benign	Criteria_multSubmitter	recessive
Gastrointestinal diseases	ABCG8	2.36e-26	0.1332	0.0004203	0.103	rs11887534	2	43839108	G	C	0.998408	0.0844584	2646	367388	2:44066247	2:43839108:G:C	missense_variant	risk factor	Benign/Likely benign, risk factor	Criteria_multSubmitter	recessive
Gastrointestinal diseases	SERPINA1	7.37e-08	0.1339			rs28929474	14	94378610	C	T	0.998563	0.0198482	154	367388	14:94844947	14:94378610:C:T	missense_variant	(likely)Pathogenic	Pathogenic	Criteria_multSubmitter	recessive
Inguinal hernia	ELN	1.28e-08	-0.1812			rs17855988	7	74060495	G	C	0.97594	0.054011	1148	367388	7:73474825	7:74060495:G:C	missense_variant	(likely)Benign	Benign	Criteria_multSubmitter	dominant
Inguinal hernia	CDCA2	3.47e-11	0.1114	1.836e-06	0.107	rs3829009	8	25507318	A	T	0.997457	0.225663	18808	367388	8:25364834	8:25507318:A:T	missense_variant				unknown
Inguinal hernia	SMARCC2	5.45e-09	0.7646			rs201829738	12	56173736	G	A	0.996998	0.00303222	2	367388	12:56567520	12:56173736:G:A	missense_variant				dominant
Inguinal hernia	LRRK1	2.43e-10	0.525			rs41531245	15	101029169	C	T	0.975161	0.00764042	8	367388	15:101569374	15:101029169:C:T	missense_variant				unknown
Hernia	LRRK1	9.84e-14	0.4841	0.00536	2.004	rs41531245	15	101029169	C	T	0.975161	0.00764042	8	367388	15:101569374	15:101029169:C:T	missense_variant				unknown
Inflammatory bowel disease	IL23R	9.12e-08	-0.2908			rs11209026	1	67240275	G	A	0.998806	0.0462835	888	367388	1:67705958	1:67240275:G:A	missense_variant	protective	protective	no_Criteria	unknown
Inflammatory bowel disease	TNRC18	3.77e-12	0.8318			rs147458296	7	5362736	C	T	0.977646	0.010278	48	367388	7:5402367	7:5362736:C:T	missense_variant				unknown
Inflammatory bowel disease, strict (require KELA)	IL23R	2.15e-08	-0.3893			rs11209026	1	67240275	G	A	0.998806	0.0462835	888	367388	1:67705958	1:67240275:G:A	missense_variant	protective	protective	no_Criteria	unknown
Inflammatory bowel disease, strict (require KELA)	TNRC18	3.8e-10	0.9505			rs147458296	7	5362736	C	T	0.977646	0.010278	48	367388	7:5402367	7:5362736:C:T	missense_variant				unknown
Crohn's disease patients in KELA-register (KELA code 209, or 208 with ICD K50)	NOD2	1.58e-09	1.5335	1.883e-05	8.302	rs199883290	16	50729867	G	GC	0.977701	0.0152346	88	367388	16:50763778	16:50729867:G:GC	pLoF	risk factor	Conflicting interpretations of pathogenicity, risk factor	Criteria_multSubmitter	dominant
IBD patients in KELA-register	IL23R	1.01e-08	-0.3837			rs11209026	1	67240275	G	A	0.998806	0.0462835	888	367388	1:67705958	1:67240275:G:A	missense_variant	protective	protective	no_Criteria	unknown
IBD patients in KELA-register	TNRC18	7.45e-12	1.0058			rs147458296	7	5362736	C	T	0.977646	0.010278	48	367388	7:5402367	7:5362736:C:T	missense_variant				unknown
UC patients in KELA-register ( KELA 208 prior to 1994, or ICD K51)	TNRC18	3.78e-09	0.9832			rs147458296	7	5362736	C	T	0.977646	0.010278	48	367388	7:5402367	7:5362736:C:T	missense_variant				unknown
Diseases of liver	PRKCSH	5.4e-10	3.7786			rs371330547	19	11449175	CGT	C	0.97776	0.000590656	0	367388	19:11559990	19:11449175:CGT:C	pLoF	(likely)Pathogenic	Pathogenic	no_Criteria	dominant
Diseases of liver	PNPLA3	9.51e-21	0.2616	1.679e-17	0.336	rs738409	22	43928847	C	G	0.999239	0.227724	19206	367388	22:44324727	22:43928847:C:G	missense_variant	drug response	drug response	Criteria_multSubmitter	unknown
Diseases of liver	SAMM50	2.33e-13	0.2039	7.418e-11	0.252	rs3761472	22	43972242	A	G	0.999887	0.224272	18756	367388	22:44368122	22:43972242:A:G	missense_variant				unknown
KELA_REIMBURSEMENT_202	PTPN22	5.25e-26	-0.2562	6.328e-22	-0.131	rs2476601	1	113834946	A	G	0.999503	0.851827	266866	367388	1:114377568	1:113834946:A:G	missense_variant				both
KELA_REIMBURSEMENT_202	DCLRE1B	1.34e-08	0.124	4.871e-05	0.131	rs11552449	1	113905767	C	T	0.997669	0.189503	13270	367388	1:114448389	1:113905767:C:T	missense_variant				unknown
KELA_REIMBURSEMENT_202	SH2B3	1.02e-10	-0.1126	8.497e-10	-0.078	rs3184504	12	111446804	T	C	0.99977	0.591214	128650	367388	12:111884608	12:111446804:T:C	missense_variant				unknown
KELA_REIMBURSEMENT_202	TYK2	6.09e-09	-0.2954			rs34536443	19	10352442	G	C	0.994334	0.030657	348	367388	19:10463118	19:10352442:G:C	missense_variant	(likely)Benign	Benign/Likely benign	Criteria_multSubmitter	recessive
Ulcerative colitis ( strict definition, require KELA)	TNRC18	6.39e-08	0.9525			rs147458296	7	5362736	C	T	0.977646	0.010278	48	367388	7:5402367	7:5362736:C:T	missense_variant				unknown
Ulcerative colitis (strict definition, require KELA, min 2 HDR)	TNRC18	5.11e-08	1.0288			rs147458296	7	5362736	C	T	0.977646	0.010278	48	367388	7:5402367	7:5362736:C:T	missense_variant				unknown
Ulcerative colitis	TNRC18	5.41e-11	0.9057			rs147458296	7	5362736	C	T	0.977646	0.010278	48	367388	7:5402367	7:5362736:C:T	missense_variant				unknown
Umbilical hernia	LRRK1	1.98e-11	1.1142	0.009793	11.533	rs41531245	15	101029169	C	T	0.975161	0.00764042	8	367388	15:101569374	15:101029169:C:T	missense_variant				unknown
Diabetes, insuline treatment (Kela reimbursement)	PTPN22	1.8e-13	-0.1165	7.175e-10	-0.055	rs2476601	1	113834946	A	G	0.999503	0.851827	266866	367388	1:114377568	1:113834946:A:G	missense_variant				both
Diabetes, insuline treatment (Kela reimbursement)	PPARG	5.75e-08	-0.082	0.005146	-0.067	rs1801282	3	12351626	C	G	0.999961	0.168789	10730	367388	3:12393125	3:12351626:C:G	missense_variant	(likely)Benign	Likely benign	Criteria_oneSubmitter	both
Diabetes, insuline treatment (Kela reimbursement)	WFS1	4.05e-12	0.0837	6.524e-12	0.055	rs1801212	4	6300792	G	A	0.99874	0.670354	165366	367388	4:6302519	4:6300792:G:A	missense_variant	(likely)Benign	Benign	Criteria_multSubmitter	both
Diabetes, insuline treatment (Kela reimbursement)	TM6SF2	6.34e-10	0.1605	0.005651	0.211	rs187429064	19	19269704	A	G	0.977229	0.0503228	1024	367388	19:19380513	19:19269704:A:G	missense_variant				unknown
Diabetes, insuline treatment (Kela reimbursement) (more controls excluded)	PTPN22	1.25e-13	-0.1194	4.595e-10	-0.057	rs2476601	1	113834946	A	G	0.999503	0.851827	266866	367388	1:114377568	1:113834946:A:G	missense_variant				both
Diabetes, insuline treatment (Kela reimbursement) (more controls excluded)	PPARG	1.26e-08	-0.0876	0.002494	-0.073	rs1801282	3	12351626	C	G	0.999961	0.168789	10730	367388	3:12393125	3:12351626:C:G	missense_variant	(likely)Benign	Likely benign	Criteria_oneSubmitter	both
Diabetes, insuline treatment (Kela reimbursement) (more controls excluded)	WFS1	1.65e-12	0.0868	3.054e-12	0.057	rs1801212	4	6300792	G	A	0.99874	0.670354	165366	367388	4:6302519	4:6300792:G:A	missense_variant	(likely)Benign	Benign	Criteria_multSubmitter	both
Diabetes, insuline treatment (Kela reimbursement) (more controls excluded)	RFX6	4.84e-08	0.8597			rs770636874	6	116916217	TAC	T	0.938397	0.00149433	0	367388	6:117237380	6:116916217:TAC:T	pLoF				recessive
Diabetes, insuline treatment (Kela reimbursement) (more controls excluded)	HNF1A	3.16e-08	-0.0714	3.088e-05	-0.063	rs56348580	12	120994314	G	C	0.992391	0.28321	29462	367388	12:121432117	12:120994314:G:C	missense_variant	(likely)Benign	Benign	Criteria_multSubmitter	both
Diabetes, insuline treatment (Kela reimbursement) (more controls excluded)	TM6SF2	1.69e-09	0.1593	0.003846	0.225	rs187429064	19	19269704	A	G	0.977229	0.0503228	1024	367388	19:19380513	19:19269704:A:G	missense_variant				unknown
Any mental disorder	APOE	6.27e-30	0.1355	2.485e-16	0.152	rs429358	19	44908684	T	C	0.99757	0.182788	11772	367388	19:45411941	19:44908684:T:C	missense_variant	risk factor	Likely pathogenic, other, risk factor	Criteria_multSubmitter	both
Any mental disorder, or suicide (or attempt), or psychic disorders complicating pregnancy, partum or puerperum or nerve system disorders	APOE	6.3e-30	0.1353	2.27e-16	0.152	rs429358	19	44908684	T	C	0.99757	0.182788	11772	367388	19:45411941	19:44908684:T:C	missense_variant	risk factor	Likely pathogenic, other, risk factor	Criteria_multSubmitter	both
Any dementia	ZNF155	4.46e-15	0.5285	0.001	0.885	rs58537897	19	43996549	C	T	0.991515	0.0339695	354	367388	19:44500701	19:43996549:C:T	missense_variant				unknown
Any dementia	ZNF230	1.09e-14	0.5408	0.005565	0.744	rs76261208	19	44010922	C	A	0.995232	0.0315906	388	367388	19:44515074	19:44010922:C:A	missense_variant				unknown
Any dementia	ZNF225	1.25e-15	0.5467	0.005813	0.684	rs16978738	19	44132649	A	T	0.995306	0.0330005	432	367388	19:44636802	19:44132649:A:T	missense_variant				unknown
Any dementia	ZNF227	1.68e-16	0.5614	0.00589	0.682	rs922063	19	44228505	C	G	0.997738	0.0332183	432	367388	19:44732658	19:44228505:C:G	missense_variant				unknown
Any dementia	ZNF229	6.34e-16	0.5681			rs141069725	19	44428551	C	T	0.99554	0.0316096	382	367388	19:44932726	19:44428551:C:T	missense_variant				unknown
Any dementia	APOE	3.15e-21	0.2445	5.343e-18	0.142	rs440446	19	44905910	C	G	0.994125	0.716098	188684	367388	19:45409167	19:44905910:C:G	missense_variant				both
Any dementia	APOE	5.52e-12	1.0072			rs769452	19	44907853	T	C	0.995163	0.00781463	38	367388	19:45411110	19:44907853:T:C	missense_variant	VUS	Conflicting interpretations of pathogenicity	Criteria_multSubmitter	both
Any dementia	APOE	6.06e-209	1.0176	1.209e-109	1.305	rs429358	19	44908684	T	C	0.99757	0.182788	11772	367388	19:45411941	19:44908684:T:C	missense_variant	risk factor	Likely pathogenic, other, risk factor	Criteria_multSubmitter	both
Any dementia	APOE	2.56e-11	-0.3446			rs7412	19	44908822	C	T	0.996766	0.0532217	932	367388	19:45412079	19:44908822:C:T	missense_variant	drug response	drug response	Criteria_multSubmitter	both
Any dementia	PPP1R37	6.56e-15	0.3993	0.003216	0.401	rs549046469	19	45145480	C	A	0.984526	0.0584205	1350	367388	19:45648738	19:45145480:C:A	missense_variant				unknown
Any dementia	EXOC3L2	2.17e-12	0.2818	0.006535	0.229	rs10411314	19	45224801	T	C	0.993517	0.0939252	3270	367388	19:45728059	19:45224801:T:C	missense_variant				unknown
Any dementia (more controls excluded)	ZNF155	3.96e-15	0.5394	0.0005884	0.957	rs58537897	19	43996549	C	T	0.991515	0.0339695	354	367388	19:44500701	19:43996549:C:T	missense_variant				unknown
Any dementia (more controls excluded)	ZNF230	9.97e-15	0.5511	0.005747	0.74	rs76261208	19	44010922	C	A	0.995232	0.0315906	388	367388	19:44515074	19:44010922:C:A	missense_variant				unknown
Any dementia (more controls excluded)	ZNF225	9e-16	0.5596	0.006826	0.662	rs16978738	19	44132649	A	T	0.995306	0.0330005	432	367388	19:44636802	19:44132649:A:T	missense_variant				unknown
Any dementia (more controls excluded)	ZNF227	1.75e-16	0.5707	0.006894	0.66	rs922063	19	44228505	C	G	0.997738	0.0332183	432	367388	19:44732658	19:44228505:C:G	missense_variant				unknown
Any dementia (more controls excluded)	ZNF229	1.9e-16	0.5911			rs141069725	19	44428551	C	T	0.99554	0.0316096	382	367388	19:44932726	19:44428551:C:T	missense_variant				unknown
Any dementia (more controls excluded)	APOE	7.63e-21	0.2465	8.812e-18	0.144	rs440446	19	44905910	C	G	0.994125	0.716098	188684	367388	19:45409167	19:44905910:C:G	missense_variant				both
Any dementia (more controls excluded)	APOE	2.68e-11	0.9683			rs769452	19	44907853	T	C	0.995163	0.00781463	38	367388	19:45411110	19:44907853:T:C	missense_variant	VUS	Conflicting interpretations of pathogenicity	Criteria_multSubmitter	both
Any dementia (more controls excluded)	APOE	4.33e-202	1.0095	4.962e-106	1.271	rs429358	19	44908684	T	C	0.99757	0.182788	11772	367388	19:45411941	19:44908684:T:C	missense_variant	risk factor	Likely pathogenic, other, risk factor	Criteria_multSubmitter	both
Any dementia (more controls excluded)	APOE	9.62e-12	-0.3584			rs7412	19	44908822	C	T	0.996766	0.0532217	932	367388	19:45412079	19:44908822:C:T	missense_variant	drug response	drug response	Criteria_multSubmitter	both
Any dementia (more controls excluded)	PPP1R37	2.06e-15	0.4146	0.003085	0.407	rs549046469	19	45145480	C	A	0.984526	0.0584205	1350	367388	19:45648738	19:45145480:C:A	missense_variant				unknown
Any dementia (more controls excluded)	EXOC3L2	9.02e-13	0.2923	0.004932	0.242	rs10411314	19	45224801	T	C	0.993517	0.0939252	3270	367388	19:45728059	19:45224801:T:C	missense_variant				unknown
Actinic keratosis	SEPN1	8.5e-08	-0.1574	4.212e-06	-0.084	rs2294228	1	25814082	C	A	0.998378	0.746682	204924	367388	1:26140573	1:25814082:C:A	missense_variant	(likely)Benign	Benign	Criteria_multSubmitter	unknown
Actinic keratosis	TYR	2.8e-09	0.1995	9.292e-06	0.228	rs1126809	11	89284793	G	A	0.998018	0.178944	11978	367388	11:89017961	11:89284793:G:A	missense_variant	Conflicting	Conflicting interpretations of pathogenicity	Path_Criteria_oneSubmitter_confl	both
Actinic keratosis	OCA2	3.51e-38	0.8602	1.375e-10	1.415	rs74653330	15	27983407	C	T	0.998927	0.0441359	812	367388	15:28228553	15:27983407:C:T	missense_variant	Conflicting	Conflicting interpretations of pathogenicity	Criteria_multSubmitter	recessive
Actinic keratosis	OCA2	4.46e-08	0.3475	0.005145	0.563	rs1800407	15	27985172	C	T	0.980961	0.0451648	766	367388	15:28230318	15:27985172:C:T	missense_variant	(likely)Benign	Benign/Likely benign	Criteria_multSubmitter	recessive
Actinic keratosis	GOLGA8M	2.06e-12	0.327	0.0001592	0.401	rs531763484	15	28702279	G	A	0.96956	0.0889359	3026	367388	15:28947425	15:28702279:G:A	missense_variant				unknown
Actinic keratosis	GOLGA8M	1.87e-11	0.305	0.0001318	0.389	rs78557271	15	28702280	A	G	0.96098	0.0930814	3298	367388	15:28947426	15:28702280:A:G	missense_variant				unknown
Actinic keratosis	GOLGA8M	2.45e-11	0.3042	0.0001229	0.393	rs2003233	15	28702528	G	A	0.964317	0.0925561	3288	367388	15:28947674	15:28702528:G:A	missense_variant				unknown
Actinic keratosis	GOLGA8M	5.72e-10	0.2925	0.001238	0.353	rs200180898	15	28705604	T	C	0.945257	0.0893878	3032	367388	15:28950750	15:28705604:T:C	missense_variant				unknown
Actinic keratosis	GOLGA8M	2.7e-11	0.3038	0.0001948	0.38	rs28623038	15	28708257	G	A	0.975447	0.0913095	3216	367388	15:28953403	15:28708257:G:A	missense_variant				unknown
Actinic keratosis	GOLGA8M	2.69e-11	0.3038	0.000194	0.381	rs28418661	15	28708266	C	T	0.975453	0.0913122	3216	367388	15:28953412	15:28708266:C:T	missense_variant				unknown
Actinic keratosis	SPATA33	8.97e-14	0.2999	1.138e-05	0.346	rs35415928	16	89657860	C	T	0.996679	0.117334	5112	367388	16:89724268	16:89657860:C:T	missense_variant				unknown
Actinic keratosis	FANCA	1.56e-08	0.2618	1.503e-05	0.478	rs1800282	16	89816599	A	T	0.980732	0.0843686	2698	367388	16:89883007	16:89816599:A:T	missense_variant	(likely)Benign	Benign/Likely benign	Criteria_multSubmitter	recessive
Actinic keratosis	MC1R	4.77e-31	0.6207	7.55e-08	0.802	rs1805007	16	89919709	C	T	0.989317	0.0670055	1688	367388	16:89986117	16:89919709:C:T	missense_variant	Conflicting	Conflicting interpretations of pathogenicity	Path_Criteria_oneSubmitter_confl	recessive
Actinic keratosis	MC1R	1.24e-13	0.3808	1.313e-05	0.597	rs1805008	16	89919736	C	T	0.995937	0.0685896	1760	367388	16:89986144	16:89919736:C:T	missense_variant	Conflicting	Conflicting interpretations of pathogenicity	Path_Criteria_oneSubmitter_confl	recessive
Actinic keratosis	TUBB3	1.26e-09	0.2837	0.009088	0.279	rs77681059	16	89933636	C	T	0.995589	0.0827381	2522	367388	16:90000044	16:89933636:C:T	missense_variant	(likely)Benign	Benign	Criteria_oneSubmitter	dominant
Actinic keratosis	PRDM7	1.19e-10	0.322	0.003022	0.374	rs150196149	16	90060585	A	G	0.982595	0.0728467	1960	367388	16:90126993	16:90060585:A:G	missense_variant				unknown
Atopic dermatitis	FLG	3.47e-15	1.0228	0.0003139	5.936	rs138726443	1	152307547	G	A	0.989584	0.00736551	16	367388	1:152280023	1:152307547:G:A	LC	(likely)Pathogenic	Pathogenic	Criteria_multSubmitter	dominant
Atopic dermatitis	FLG	1.36e-21	0.9411	0.001563	1.78	rs138381300	1	152312600	CACTG	C	0.906426	0.0134898	86	367388	1:152285076	1:152312600:CACTG:C	LC	Conflicting	Conflicting interpretations of pathogenicity	Path_Criteria_multSubmitter_confl	dominant
Atopic dermatitis	FLG	2.21e-09	1.2865			rs61816761	1	152313385	G	A	0.949337	0.00285801	0	367388	1:152285861	1:152313385:G:A	LC	(likely)Pathogenic	Pathogenic/Likely pathogenic	Criteria_multSubmitter	dominant
Atopic dermatitis	DSC1	1.67e-07	0.4972			rs200047736	18	31134724	G	C	0.984951	0.0122241	82	367388	18:28714687	18:31134724:G:C	missense_variant				unknown
Atopic dermatitis	RTEL1-TNFRSF6B	2.69e-10	0.1485	4.283e-08	0.08	rs41309367	20	63678201	C	T	0.995562	0.735231	199070	367388	20:62309554	20:63678201:C:T	missense_variant	(likely)Benign	Benign	Criteria_oneSubmitter	unknown
Atopic dermatitis	RTEL1-TNFRSF6B	2.38e-12	0.1844	2.401e-10	0.097	rs2236506	20	63690302	G	A	0.993536	0.804966	238564	367388	20:62321655	20:63690302:G:A	missense_variant	(likely)Benign	Benign	Criteria_multSubmitter	unknown
Atopic dermatitis	RTEL1	7.43e-12	0.178	1.096e-10	0.099	rs3208008	20	63694757	A	C	0.99444	0.799357	235198	367388	20:62326110	20:63694757:A:C	missense_variant	(likely)Benign	Benign	Criteria_multSubmitter	both
Atopic dermatitis	RTEL1-TNFRSF6B	7.37e-12	-0.1781	5.16e-05	-0.152	rs2257440	20	63696914	C	T	0.993832	0.200586	15238	367388	20:62328267	20:63696914:C:T	missense_variant				unknown
Atopic dermatitis	ARFRP1	1.13e-11	0.1767	1.532e-10	0.098	rs367993153	20	63701286	A	AC	0.994044	0.800462	235864	367388	20:62332638	20:63701286:A:AC	pLoF				unknown
Atopic dermatitis	SLC2A4RG	2.55e-09	0.1449	1.592e-08	0.084	rs8957	20	63742354	G	T	0.999204	0.761252	213182	367388	20:62373707	20:63742354:G:T	missense_variant				unknown
Dermatitis and eczema	FLG	1.5e-08	0.3184	0.002897	0.964	rs138381300	1	152312600	CACTG	C	0.906426	0.0134898	86	367388	1:152285076	1:152312600:CACTG:C	LC	Conflicting	Conflicting interpretations of pathogenicity	Path_Criteria_multSubmitter_confl	dominant
Dermatitis and eczema	RTEL1-TNFRSF6B	7.9e-09	0.0914	1.155e-08	0.053	rs2236506	20	63690302	G	A	0.993536	0.804966	238564	367388	20:62321655	20:63690302:G:A	missense_variant	(likely)Benign	Benign	Criteria_multSubmitter	unknown
Dermatitis and eczema	RTEL1	7.33e-10	0.0966	1.919e-10	0.059	rs3208008	20	63694757	A	C	0.99444	0.799357	235198	367388	20:62326110	20:63694757:A:C	missense_variant	(likely)Benign	Benign	Criteria_multSubmitter	both
Dermatitis and eczema	RTEL1-TNFRSF6B	7.92e-10	-0.0964			rs2257440	20	63696914	C	T	0.993832	0.200586	15238	367388	20:62328267	20:63696914:C:T	missense_variant				unknown
Dermatitis and eczema	ARFRP1	1.66e-09	0.0947	4.006e-10	0.058	rs367993153	20	63701286	A	AC	0.994044	0.800462	235864	367388	20:62332638	20:63701286:A:AC	pLoF				unknown
Disorders of skin appendages	PLCD1	1.31e-11	0.4211			rs75495843	3	38009720	G	A	0.978452	0.0252322	292	367388	3:38051211	3:38009720:G:A	missense_variant				both
Follicular cysts of skin and subcutaneous tissue	PLCD1	4.5e-23	1.0923			rs75495843	3	38009720	G	A	0.978452	0.0252322	292	367388	3:38051211	3:38009720:G:A	missense_variant				both
Lichen simplex chronicus and prurigo	HTT	7.09e-09	5.1183			rs1065746	4	3146897	G	C	0.985732	0.00200061	2	367388	4:3148624	4:3146897:G:C	missense_variant				both
Skin changes due to chronic exposure to nonionizing radiation	TYR	4.45e-09	0.1923	1.038e-05	0.221	rs1126809	11	89284793	G	A	0.998018	0.178944	11978	367388	11:89017961	11:89284793:G:A	missense_variant	Conflicting	Conflicting interpretations of pathogenicity	Path_Criteria_oneSubmitter_confl	both
Skin changes due to chronic exposure to nonionizing radiation	OCA2	5.48e-39	0.8508	1.744e-11	1.466	rs74653330	15	27983407	C	T	0.998927	0.0441359	812	367388	15:28228553	15:27983407:C:T	missense_variant	Conflicting	Conflicting interpretations of pathogenicity	Criteria_multSubmitter	recessive
Skin changes due to chronic exposure to nonionizing radiation	OCA2	4.87e-08	0.3382	0.007999	0.516	rs1800407	15	27985172	C	T	0.980961	0.0451648	766	367388	15:28230318	15:27985172:C:T	missense_variant	(likely)Benign	Benign/Likely benign	Criteria_multSubmitter	recessive
Skin changes due to chronic exposure to nonionizing radiation	GOLGA8M	5.66e-13	0.3281	2.764e-05	0.443	rs531763484	15	28702279	G	A	0.96956	0.0889359	3026	367388	15:28947425	15:28702279:G:A	missense_variant				unknown
Skin changes due to chronic exposure to nonionizing radiation	GOLGA8M	7.7e-12	0.304	2.664e-05	0.424	rs78557271	15	28702280	A	G	0.96098	0.0930814	3298	367388	15:28947426	15:28702280:A:G	missense_variant				unknown
Skin changes due to chronic exposure to nonionizing radiation	GOLGA8M	9.22e-12	0.3039	2.498e-05	0.428	rs2003233	15	28702528	G	A	0.964317	0.0925561	3288	367388	15:28947674	15:28702528:G:A	missense_variant				unknown
Skin changes due to chronic exposure to nonionizing radiation	GOLGA8M	1.52e-10	0.2958	0.0002519	0.398	rs200180898	15	28705604	T	C	0.945257	0.0893878	3032	367388	15:28950750	15:28705604:T:C	missense_variant				unknown
Skin changes due to chronic exposure to nonionizing radiation	GOLGA8M	9.18e-12	0.3042	3.865e-05	0.418	rs28623038	15	28708257	G	A	0.975447	0.0913095	3216	367388	15:28953403	15:28708257:G:A	missense_variant				unknown
Skin changes due to chronic exposure to nonionizing radiation	GOLGA8M	9.15e-12	0.3042	3.848e-05	0.418	rs28418661	15	28708266	C	T	0.975453	0.0913122	3216	367388	15:28953412	15:28708266:C:T	missense_variant				unknown
Skin changes due to chronic exposure to nonionizing radiation	SPATA33	1.87e-14	0.3015	5.526e-06	0.351	rs35415928	16	89657860	C	T	0.996679	0.117334	5112	367388	16:89724268	16:89657860:C:T	missense_variant				unknown
Skin changes due to chronic exposure to nonionizing radiation	FANCA	4.3e-09	0.2661	2.252e-05	0.455	rs1800282	16	89816599	A	T	0.980732	0.0843686	2698	367388	16:89883007	16:89816599:A:T	missense_variant	(likely)Benign	Benign/Likely benign	Criteria_multSubmitter	recessive
Skin changes due to chronic exposure to nonionizing radiation	MC1R	1.73e-31	0.6111	9.545e-08	0.775	rs1805007	16	89919709	C	T	0.989317	0.0670055	1688	367388	16:89986117	16:89919709:C:T	missense_variant	Conflicting	Conflicting interpretations of pathogenicity	Path_Criteria_oneSubmitter_confl	recessive
Skin changes due to chronic exposure to nonionizing radiation	MC1R	1.61e-14	0.3862	3.298e-05	0.55	rs1805008	16	89919736	C	T	0.995937	0.0685896	1760	367388	16:89986144	16:89919736:C:T	missense_variant	Conflicting	Conflicting interpretations of pathogenicity	Path_Criteria_oneSubmitter_confl	recessive
Skin changes due to chronic exposure to nonionizing radiation	TUBB3	3.92e-10	0.2861			rs77681059	16	89933636	C	T	0.995589	0.0827381	2522	367388	16:90000044	16:89933636:C:T	missense_variant	(likely)Benign	Benign	Criteria_oneSubmitter	dominant
Skin changes due to chronic exposure to nonionizing radiation	PRDM7	7.61e-11	0.3181	0.00644	0.333	rs150196149	16	90060585	A	G	0.982595	0.0728467	1960	367388	16:90126993	16:90060585:A:G	missense_variant				unknown
Psoriasis	GRID2IP	9.3e-08	0.2964	0.002189	0.488	rs184043502	7	6508277	G	T	0.982421	0.0575658	1270	367388	7:6547908	7:6508277:G:T	missense_variant				unknown
Radiation-related disorders of the skin and subcutaneous tissue	TYR	4.58e-08	0.1691	6.14e-05	0.189	rs1126809	11	89284793	G	A	0.998018	0.178944	11978	367388	11:89017961	11:89284793:G:A	missense_variant	Conflicting	Conflicting interpretations of pathogenicity	Path_Criteria_oneSubmitter_confl	both
Radiation-related disorders of the skin and subcutaneous tissue	OCA2	3.45e-37	0.7809	6.443e-11	1.343	rs74653330	15	27983407	C	T	0.998927	0.0441359	812	367388	15:28228553	15:27983407:C:T	missense_variant	Conflicting	Conflicting interpretations of pathogenicity	Criteria_multSubmitter	recessive
Radiation-related disorders of the skin and subcutaneous tissue	GOLGA8M	7.41e-12	0.2932	7.98e-05	0.389	rs531763484	15	28702279	G	A	0.96956	0.0889359	3026	367388	15:28947425	15:28702279:G:A	missense_variant				unknown
Radiation-related disorders of the skin and subcutaneous tissue	GOLGA8M	1.27e-10	0.2687	9.571e-05	0.367	rs78557271	15	28702280	A	G	0.96098	0.0930814	3298	367388	15:28947426	15:28702280:A:G	missense_variant				unknown
Radiation-related disorders of the skin and subcutaneous tissue	GOLGA8M	1.13e-10	0.2703	9.025e-05	0.37	rs2003233	15	28702528	G	A	0.964317	0.0925561	3288	367388	15:28947674	15:28702528:G:A	missense_variant				unknown
Radiation-related disorders of the skin and subcutaneous tissue	GOLGA8M	1.21e-09	0.2643	0.0006605	0.346	rs200180898	15	28705604	T	C	0.945257	0.0893878	3032	367388	15:28950750	15:28705604:T:C	missense_variant				unknown
Radiation-related disorders of the skin and subcutaneous tissue	GOLGA8M	1.47e-10	0.2688	0.0001201	0.364	rs28623038	15	28708257	G	A	0.975447	0.0913095	3216	367388	15:28953403	15:28708257:G:A	missense_variant				unknown
Radiation-related disorders of the skin and subcutaneous tissue	GOLGA8M	1.47e-10	0.2688	0.0001196	0.364	rs28418661	15	28708266	C	T	0.975453	0.0913122	3216	367388	15:28953412	15:28708266:C:T	missense_variant				unknown
Radiation-related disorders of the skin and subcutaneous tissue	SPATA33	3.9e-15	0.2921	7.387e-06	0.326	rs35415928	16	89657860	C	T	0.996679	0.117334	5112	367388	16:89724268	16:89657860:C:T	missense_variant				unknown
Radiation-related disorders of the skin and subcutaneous tissue	FANCA	3.93e-08	0.2346	0.0001227	0.383	rs1800282	16	89816599	A	T	0.980732	0.0843686	2698	367388	16:89883007	16:89816599:A:T	missense_variant	(likely)Benign	Benign/Likely benign	Criteria_multSubmitter	recessive
Radiation-related disorders of the skin and subcutaneous tissue	MC1R	3.12e-29	0.5528	1.458e-06	0.646	rs1805007	16	89919709	C	T	0.989317	0.0670055	1688	367388	16:89986117	16:89919709:C:T	missense_variant	Conflicting	Conflicting interpretations of pathogenicity	Path_Criteria_oneSubmitter_confl	recessive
Radiation-related disorders of the skin and subcutaneous tissue	MC1R	2.91e-12	0.3297	0.0002901	0.441	rs1805008	16	89919736	C	T	0.995937	0.0685896	1760	367388	16:89986144	16:89919736:C:T	missense_variant	Conflicting	Conflicting interpretations of pathogenicity	Path_Criteria_oneSubmitter_confl	recessive
Radiation-related disorders of the skin and subcutaneous tissue	TUBB3	8.91e-09	0.2474			rs77681059	16	89933636	C	T	0.995589	0.0827381	2522	367388	16:90000044	16:89933636:C:T	missense_variant	(likely)Benign	Benign	Criteria_oneSubmitter	dominant
Radiation-related disorders of the skin and subcutaneous tissue	PRDM7	1.25e-09	0.2793			rs150196149	16	90060585	A	G	0.982595	0.0728467	1960	367388	16:90126993	16:90060585:A:G	missense_variant				unknown
Urticaria	GCSAML	6.35e-08	0.2786			rs56043070	1	247556467	G	A	0.995762	0.0544492	1076	367388	1:247719769	1:247556467:G:A	LC				unknown
Ankylosing spondylitis	TNRC18	6.3e-10	1.5101	0.007229	3.803	rs147458296	7	5362736	C	T	0.977646	0.010278	48	367388	7:5402367	7:5362736:C:T	missense_variant				unknown
Ohter specific/unspecified arthritis	KATNAL2	2.08e-08	0.3818	0.002045	0.683	rs145956232	18	47098283	GGAA	G	0.998984	0.0390078	666	367388	18:44624654	18:47098283:GGAA:G	inframe_indel				unknown
Palmar fascial fibromatosis [Dupuytren]	MMP14	5.07e-08	0.2231	8.432e-05	0.228	rs1042704	14	22843385	G	A	0.987987	0.208597	16228	367388	14:23312594	14:22843385:G:A	missense_variant				unknown
Palmar fascial fibromatosis [Dupuytren]	LRRK1	7.7e-10	1.2855			rs41531245	15	101029169	C	T	0.975161	0.00764042	8	367388	15:101569374	15:101029169:C:T	missense_variant				unknown
Gout	SLC2A9	4.2e-20	-0.377	4.502e-07	-0.335	rs16890979	4	9920543	C	T	0.999171	0.174763	11710	367388	4:9922167	4:9920543:C:T	missense_variant	(likely)Benign	Benign	Criteria_oneSubmitter	both
Gout	ZNF518B	4.22e-08	-0.177	0.0001884	-0.135	rs66538112	4	10445544	C	G	0.99801	0.306668	34634	367388	4:10447168	4:10445544:C:G	missense_variant				unknown
Gout	ABCG2	6.19e-35	0.7472	3.607e-08	0.915	rs2231142	4	88131171	G	T	0.999142	0.074801	1936	367388	4:89052323	4:88131171:G:T	missense_variant	drug response	drug response	Criteria_multSubmitter	dominant
Gout	ALDH16A1	8.05e-42	2.5123			rs150414818	19	49465749	C	G	0.943671	0.00927085	44	367388	19:49969006	19:49465749:C:G	missense_variant				unknown
Gout	SIGLEC11	2.56e-11	0.7957			rs144427989	19	49960404	C	G	0.98434	0.0171236	130	367388	19:50463661	19:49960404:C:G	missense_variant				unknown
Polyarthropathies	PTPN22	3.51e-21	-0.1965	1.548e-18	-0.103	rs2476601	1	113834946	A	G	0.999503	0.851827	266866	367388	1:114377568	1:113834946:A:G	missense_variant				both
Polyarthropathies	ABCG2	6.29e-10	0.1747	2.419e-05	0.311	rs2231142	4	88131171	G	T	0.999142	0.074801	1936	367388	4:89052323	4:88131171:G:T	missense_variant	drug response	drug response	Criteria_multSubmitter	dominant
Polyarthropathies	ALDH16A1	1.86e-16	0.6681			rs150414818	19	49465749	C	G	0.943671	0.00927085	44	367388	19:49969006	19:49465749:C:G	missense_variant				unknown
Rheumatoid arthritis	PTPN22	6.31e-32	-0.3735	1.718e-27	-0.194	rs2476601	1	113834946	A	G	0.999503	0.851827	266866	367388	1:114377568	1:113834946:A:G	missense_variant				both
Rheumatoid arthritis	DCLRE1B	1.65e-12	0.2007	2.079e-06	0.2	rs11552449	1	113905767	C	T	0.997669	0.189503	13270	367388	1:114448389	1:113905767:C:T	missense_variant				unknown
Systemic lupus erythematosus	NCF2	7.98e-08	1.0852	2.237e-08	5.652	rs17849502	1	183563445	G	T	0.992467	0.0378918	642	367388	1:183532580	1:183563445:G:T	missense_variant	(likely)Benign	Benign/Likely benign	Criteria_multSubmitter	recessive
Memory loss	APOE	3.05e-13	0.444	3.486e-08	0.605	rs429358	19	44908684	T	C	0.99757	0.182788	11772	367388	19:45411941	19:44908684:T:C	missense_variant	risk factor	Likely pathogenic, other, risk factor	Criteria_multSubmitter	both
Migraine, single triptan purchase ok & required. ICD-code if available is included	FHL5	4e-12	0.1224	5.707e-07	0.099	rs2273621	6	96610677	A	G	0.999862	0.302794	33738	367388	6:97058553	6:96610677:A:G	missense_variant				unknown
Migraine, single triptan purchase ok & required. ICD-code if available is included	FHL5	6.26e-12	0.1215	9.75e-07	0.097	rs9373985	6	96615646	C	G	0.998388	0.301523	33450	367388	6:97063522	6:96615646:C:G	missense_variant				unknown
Myeloproliferative diseases	JAK2	3.52e-124	52.0336	5.836e-21	43.208	rs77375493	9	5073770	G	T	0.875366	0.000593378	24	367388	9:5073770	9:5073770:G:T	missense_variant	(likely)Pathogenic	Pathogenic	Criteria_multSubmitter	dominant
Myeloproliferative diseases	CHEK2	8.33e-08	2.1705			rs555607708	22	28695868	AG	A	0.982805	0.00733557	32	367388	22:29091856	22:28695868:AG:A	pLoF	Conflicting	Conflicting interpretations of pathogenicity	Path_Criteria_multSubmitter_confl	dominant
Myeloproliferative diseases (CML excluded)	JAK2	2.09e-122	46.5534	4.021e-20	34.652	rs77375493	9	5073770	G	T	0.875366	0.000593378	24	367388	9:5073770	9:5073770:G:T	missense_variant	(likely)Pathogenic	Pathogenic	Criteria_multSubmitter	dominant
Myeloproliferative diseases (CML excluded)	CHEK2	1.98e-08	2.4855			rs555607708	22	28695868	AG	A	0.982805	0.00733557	32	367388	22:29091856	22:28695868:AG:A	pLoF	Conflicting	Conflicting interpretations of pathogenicity	Path_Criteria_multSubmitter_confl	dominant
Acute renal failure	RP5-862P8.2	5.72e-09	1.6426			rs776921086	1	233328172	C	G	0.933914	0.00579496	14	367388	1:233463918	1:233328172:C:G	missense_variant				unknown
Disorders of breast	KCNU1	6.16e-09	-0.1548	0.009976	-0.123	rs16885577	8	36930961	A	G	0.999761	0.133026	6628	367388	8:36788479	8:36930961:A:G	missense_variant				unknown
Dialysis	NPHS1	3.66e-12	2.9077	1.085e-15	12.552	rs386833873	19	35851608	CAG	C	0.966858	0.00903949	26	367388	19:36342510	19:35851608:CAG:C	pLoF	(likely)Pathogenic	Pathogenic	Criteria_multSubmitter	recessive
Endometriosis	AKAP12	1.79e-11	0.2704	0.009988	0.277	rs61748676	6	151351050	A	T	0.955475	0.064044	1542	367388	6:151672185	6:151351050:A:T	missense_variant				unknown
Endometriosis of ovary	PPP1R26	1.17e-07	0.6323			rs199680517	9	135486839	G	A	0.97936	0.0172597	68	367388	9:138378685	9:135486839:G:A	missense_variant				unknown
Endometriosis of rectovaginal septum and vagina	AKAP12	1.24e-09	0.591	0.004681	0.733	rs61748676	6	151351050	A	T	0.955475	0.064044	1542	367388	6:151672185	6:151351050:A:T	missense_variant				unknown
Noninflammatory disorders of female genital tract	SEMA3F	2.09e-07	-0.0554	5.696e-08	-0.036	rs1046956	3	50185493	T	A	0.998442	0.743263	202970	367388	3:50222926	3:50185493:T:A	missense_variant				unknown
Hypertrophy of breast	KCNU1	5.15e-13	-0.3809	0.0001258	-0.37	rs16885577	8	36930961	A	G	0.999761	0.133026	6628	367388	8:36788479	8:36930961:A:G	missense_variant				unknown
Nephrotic syndrome	FFAR3	3.28e-07	1.1459	1.471e-08	6.75	rs4806132	19	35358981	C	G	0.968878	0.0354829	496	367388	19:35849883	19:35358981:C:G	missense_variant				unknown
Nephrotic syndrome	NPHS1	1.29e-14	4.042	6.207e-22	33.507	rs386833873	19	35851608	CAG	C	0.966858	0.00903949	26	367388	19:36342510	19:35851608:CAG:C	pLoF	(likely)Pathogenic	Pathogenic	Criteria_multSubmitter	recessive
Postmenopausal atrophic vaginitsi	FGD6	1.12e-08	11.0043			rs150803698	12	95210691	T	C	0.95033	0.000770303	0	367388	12:95604467	12:95210691:T:C	missense_variant				unknown
Hyperplasia of prostate	SLC25A37	2.39e-08	-0.1174	0.0008076	-0.089	rs2942194	8	23566156	A	G	0.990837	0.258811	24654	367388	8:23423669	8:23566156:A:G	missense_variant				unknown
Nonalcoholic fatty liver disease	PNPLA3	3.78e-20	0.6505	6.213e-14	0.776	rs738409	22	43928847	C	G	0.999239	0.227724	19206	367388	22:44324727	22:43928847:C:G	missense_variant	drug response	drug response	Criteria_multSubmitter	unknown
Nonalcoholic fatty liver disease	SAMM50	1.39e-16	0.5822	1.521e-08	0.565	rs3761472	22	43972242	A	G	0.999887	0.224272	18756	367388	22:44368122	22:43972242:A:G	missense_variant				unknown
Other degenerative diseases of the nervous system	ZNF225	5.48e-08	0.3515			rs16978738	19	44132649	A	T	0.995306	0.0330005	432	367388	19:44636802	19:44132649:A:T	missense_variant				unknown
Other degenerative diseases of the nervous system	ZNF227	5.06e-08	0.3503			rs922063	19	44228505	C	G	0.997738	0.0332183	432	367388	19:44732658	19:44228505:C:G	missense_variant				unknown
Other degenerative diseases of the nervous system	ZNF229	5.16e-09	0.3868			rs141069725	19	44428551	C	T	0.99554	0.0316096	382	367388	19:44932726	19:44428551:C:T	missense_variant				unknown
Other degenerative diseases of the nervous system	APOE	2.01e-13	0.1867	4.692e-11	0.106	rs440446	19	44905910	C	G	0.994125	0.716098	188684	367388	19:45409167	19:44905910:C:G	missense_variant				both
Other degenerative diseases of the nervous system	APOE	2.8e-08	0.7488			rs769452	19	44907853	T	C	0.995163	0.00781463	38	367388	19:45411110	19:44907853:T:C	missense_variant	VUS	Conflicting interpretations of pathogenicity	Criteria_multSubmitter	both
Other degenerative diseases of the nervous system	APOE	6.81e-127	0.7467	9.444e-65	0.882	rs429358	19	44908684	T	C	0.99757	0.182788	11772	367388	19:45411941	19:44908684:T:C	missense_variant	risk factor	Likely pathogenic, other, risk factor	Criteria_multSubmitter	both
Other degenerative diseases of the nervous system	CLPTM1	1.24e-07	0.1826	8.199e-08	0.102	rs9193	19	44993045	T	C	0.993645	0.876311	282318	367388	19:45496303	19:44993045:T:C	missense_variant				unknown
Other degenerative diseases of the nervous system	PPP1R37	3.46e-13	0.3603			rs549046469	19	45145480	C	A	0.984526	0.0584205	1350	367388	19:45648738	19:45145480:C:A	missense_variant				unknown
Other degenerative diseases of the nervous system	EXOC3L2	1.4e-12	0.2777	0.002314	0.253	rs10411314	19	45224801	T	C	0.993517	0.0939252	3270	367388	19:45728059	19:45224801:T:C	missense_variant				unknown
Intrahepatic Cholestasis of Pregnancy (ICP)	GCKR	3.98e-08	0.3067	8.337e-08	0.204	rs1260326	2	27508073	T	C	0.995194	0.648905	154626	367388	2:27730940	2:27508073:T:C	missense_variant	association	association	no_Criteria	unknown
Intrahepatic Cholestasis of Pregnancy (ICP)	ABCG8	1.23e-10	0.4263	2.91e-05	0.388	rs4148217	2	43872294	C	A	0.983786	0.216158	17372	367388	2:44099433	2:43872294:C:A	missense_variant	(likely)Benign	Benign	Criteria_multSubmitter	recessive
Intrahepatic Cholestasis of Pregnancy (ICP)	ABCB11	4.15e-08	0.2902	6.385e-09	0.252	rs2287622	2	168973818	A	G	0.999486	0.509943	95854	367388	2:169830328	2:168973818:A:G	missense_variant	(likely)Benign	Benign	Criteria_multSubmitter	recessive
Intrahepatic Cholestasis of Pregnancy (ICP)	PPP4R4	1.74e-08	7.1343			rs202012355	14	94208483	G	C	0.966445	0.00109693	2	367388	14:94674820	14:94208483:G:C	missense_variant				unknown
Intrahepatic Cholestasis of Pregnancy (ICP)	SERPINA1	8.09e-17	1.8298			rs28929474	14	94378610	C	T	0.998563	0.0198482	154	367388	14:94844947	14:94378610:C:T	missense_variant	(likely)Pathogenic	Pathogenic	Criteria_multSubmitter	recessive
Intrahepatic Cholestasis of Pregnancy (ICP)	HNF4A	2.43e-09	0.815			rs1800961	20	44413724	C	T	0.995363	0.0450614	752	367388	20:43042364	20:44413724:C:T	missense_variant	(likely)Benign	Benign/Likely benign	Criteria_multSubmitter	dominant
Colectomy operation	ALDH4A1	4.27e-07	0.5378			rs61757683	1	18872954	G	T	0.984029	0.0360028	490	367388	1:19199448	1:18872954:G:T	missense_variant	(likely)Benign	Benign	Criteria_oneSubmitter	recessive
Other ILD-related CVD-co-morbidities	FGA	4.11e-14	0.2148	1.752e-05	0.133	rs6050	4	154586438	T	C	0.998828	0.315032	36746	367388	4:155507590	4:154586438:T:C	missense_variant	(likely)Benign	Benign	Criteria_multSubmitter	both
Parkinson's disease, strict definition (more controls excluded)	GBA	2.56e-07	0.514			rs2230288	1	155236376	C	T	0.997941	0.0415229	612	367388	1:155206167	1:155236376:C:T	missense_variant	risk factor	Conflicting interpretations of pathogenicity, risk factor	Criteria_multSubmitter	both
Polycythaemia vera	JAK2	2.82e-115	101.1283	1.286e-24	93.672	rs77375493	9	5073770	G	T	0.875366	0.000593378	24	367388	9:5073770	9:5073770:G:T	missense_variant	(likely)Pathogenic	Pathogenic	Criteria_multSubmitter	dominant
Immune disease comorbidities	PTPN22	2.61e-19	-0.176	2.357e-17	-0.094	rs2476601	1	113834946	A	G	0.999503	0.851827	266866	367388	1:114377568	1:113834946:A:G	missense_variant				both
Medication related adverse effects (Asthma/COPD)	CASP7	5.51e-05	0.178	9.843e-11	1.539	rs141266925	10	113725526	T	C	0.995973	0.0150468	90	367388	10:115485285	10:113725526:T:C	missense_variant				unknown
Cleft lip and cleft palate	SERTAD4	6.65e-11	3.5248	0.001043	10.085	rs138733991	1	210242225	C	T	0.992738	0.0234765	230	367388	1:210415570	1:210242225:C:T	missense_variant				unknown
Other congenital malformations of the digestive system	PRKCSH	5.68e-31	45.1912			rs371330547	19	11449175	CGT	C	0.97776	0.000590656	0	367388	19:11559990	19:11449175:CGT:C	pLoF	(likely)Pathogenic	Pathogenic	no_Criteria	dominant
Abdominal and pelvic pain	ABCG5	6.8e-08	0.0809			rs6756629	2	43837951	G	A	0.997274	0.082877	2548	367388	2:44065090	2:43837951:G:A	missense_variant	(likely)Benign	Benign/Likely benign	Criteria_multSubmitter	recessive
Abdominal and pelvic pain	ABCG8	1.27e-08	0.0845			rs11887534	2	43839108	G	C	0.998408	0.0844584	2646	367388	2:44066247	2:43839108:G:C	missense_variant	risk factor	Benign/Likely benign, risk factor	Criteria_multSubmitter	recessive
Abnormal findings on examination of blood, without diagnosis	KLK3	3.9e-08	-0.2289			rs17632542	19	50858501	T	C	0.998998	0.0671307	1736	367388	19:51361757	19:50858501:T:C	missense_variant				unknown
Abnormal serum enzyme levels	HOXB13	6.39e-10	1.0538	0.0003819	5.418	rs138213197	17	48728343	C	T	0.99205	0.00755332	28	367388	17:46805705	17:48728343:C:T	missense_variant	risk factor	Pathogenic/Likely pathogenic, risk factor	Criteria_multSubmitter	unknown
Abnormal serum enzyme levels	KLK3	1.94e-11	-0.3783	0.008431	-0.379	rs17632542	19	50858501	T	C	0.998998	0.0671307	1736	367388	19:51361757	19:50858501:T:C	missense_variant				unknown
Malaise and fatigue	TTC8	3.51e-08	0.5833			rs142938748	14	88872358	A	G	0.995673	0.00998944	22	367388	14:89338702	14:88872358:A:G	missense_variant	VUS	Conflicting interpretations of pathogenicity	Criteria_multSubmitter	recessive
Other general symptoms and signs	TTC39B	1.16e-07	2.5335			rs74561491	9	15187994	A	T	0.952119	0.00980435	50	367388	9:15187992	9:15187994:A:T	missense_variant				unknown
Other symptoms and signs involving cognitive functions and awareness	APOE	1.22e-30	0.3081	1.795e-13	0.317	rs429358	19	44908684	T	C	0.99757	0.182788	11772	367388	19:45411941	19:44908684:T:C	missense_variant	risk factor	Likely pathogenic, other, risk factor	Criteria_multSubmitter	both
Rash and other nonspecific skin eruption	NELL1	1.02e-07	2.8213			rs146222427	11	20919317	G	T	0.994765	0.00221564	6	367388	11:20940863	11:20919317:G:T	missense_variant				unknown
Symptoms and signs involving cognition, perception, emotional state and behaviour	APOE	3.11e-10	0.0947	0.0002481	0.086	rs429358	19	44908684	T	C	0.99757	0.182788	11772	367388	19:45411941	19:44908684:T:C	missense_variant	risk factor	Likely pathogenic, other, risk factor	Criteria_multSubmitter	both
Symptoms and signs involving the digestive system and abdomen	ABCG8	7.89e-08	0.0759			rs11887534	2	43839108	G	C	0.998408	0.0844584	2646	367388	2:44066247	2:43839108:G:C	missense_variant	risk factor	Benign/Likely benign, risk factor	Criteria_multSubmitter	recessive
Unspecified urinary incontinence	MIRLET7BHG	6.7e-08	0.7427			rs78060012	22	46103226	C	T	0.913534	0.03235	340	367388	22:46499106	22:46103226:C:T	LC				unknown
Other/unspecified rheumatoid arthritis	PTPN22	6.62e-17	-0.4544	1.966e-16	-0.249	rs2476601	1	113834946	A	G	0.999503	0.851827	266866	367388	1:114377568	1:113834946:A:G	missense_variant				both
Other/unspecified rheumatoid arthritis	DCLRE1B	1.05e-09	0.2946	3.865e-05	0.3	rs11552449	1	113905767	C	T	0.997669	0.189503	13270	367388	1:114448389	1:113905767:C:T	missense_variant				unknown
Other (seronegative) rheumatoid arthritis, wide	PTPN22	1.57e-17	-0.3764	2.082e-15	-0.196	rs2476601	1	113834946	A	G	0.999503	0.851827	266866	367388	1:114377568	1:113834946:A:G	missense_variant				both
Seronegative rheumatoid arthritis	PTPN22	2.57e-08	-0.3029	5.485e-06	-0.138	rs2476601	1	113834946	A	G	0.999503	0.851827	266866	367388	1:114377568	1:113834946:A:G	missense_variant				both
Seropositive rheumatoid arthritis	PTPN22	5.91e-34	-0.4461	1.397e-28	-0.228	rs2476601	1	113834946	A	G	0.999503	0.851827	266866	367388	1:114377568	1:113834946:A:G	missense_variant				both
Seropositive rheumatoid arthritis	DCLRE1B	1.37e-15	0.2618	9.056e-08	0.262	rs11552449	1	113905767	C	T	0.997669	0.189503	13270	367388	1:114448389	1:113905767:C:T	missense_variant				unknown
Other/unspecified seropositiverheumatoid arthritis	PTPN22	1.87e-34	-0.4502	1.669e-28	-0.227	rs2476601	1	113834946	A	G	0.999503	0.851827	266866	367388	1:114377568	1:113834946:A:G	missense_variant				both
Other/unspecified seropositiverheumatoid arthritis	DCLRE1B	2.78e-15	0.2586	2.291e-08	0.277	rs11552449	1	113905767	C	T	0.997669	0.189503	13270	367388	1:114448389	1:113905767:C:T	missense_variant				unknown
Seropositive rheumatoid arthritis, strict definition	PTPN22	7.08e-14	-0.5628	2.438e-12	-0.292	rs2476601	1	113834946	A	G	0.999503	0.851827	266866	367388	1:114377568	1:113834946:A:G	missense_variant				both
Seropositive rheumatoid arthritis, wide	PTPN22	4.99e-34	-0.4439	4.236e-28	-0.224	rs2476601	1	113834946	A	G	0.999503	0.851827	266866	367388	1:114377568	1:113834946:A:G	missense_variant				both
Seropositive rheumatoid arthritis, wide	DCLRE1B	2.55e-15	0.257	3.41e-08	0.271	rs11552449	1	113905767	C	T	0.997669	0.189503	13270	367388	1:114448389	1:113905767:C:T	missense_variant				unknown
Other arthritis (FG)	KATNAL2	2.84e-08	0.3422	0.006035	0.548	rs145956232	18	47098283	GGAA	G	0.998984	0.0390078	666	367388	18:44624654	18:47098283:GGAA:G	inframe_indel				unknown
Statin medication	FAM151A	6.74e-25	-0.1782	0.0005772	-0.132	rs373739034	1	54610464	CCACTCCACATTCAGACCGTCATCCCCAGG	C	0.975519	0.087771	2946	367388	1:55076137	1:54610464:CCACTCCACATTCAGACCGTCATCCCCAGG:C	pLoF	(likely)Benign	Benign	Criteria_oneSubmitter	unknown
Statin medication	MROH7	6.74e-12	0.0898	3.149e-11	0.05	rs646356	1	54702100	T	A	0.97752	0.833133	255218	367388	1:55167773	1:54702100:T:A	missense_variant				unknown
Statin medication	PARS2	3.61e-29	-0.2142	3.746e-06	-0.212	rs116816976	1	54759100	A	C	0.990908	0.0699342	1982	367388	1:55224773	1:54759100:A:C	missense_variant	(likely)Benign	Benign	Criteria_oneSubmitter	recessive
Statin medication	PCSK9	5.26e-119	-0.6135	2.95e-10	-0.577	rs11591147	1	55039974	G	T	0.997581	0.0362532	510	367388	1:55505647	1:55039974:G:T	missense_variant	(likely)Benign	Benign/Likely benign	Criteria_multSubmitter	unknown
Statin medication	PCSK9	3.26e-33	0.1553	1.509e-29	0.084	rs540796	1	55058524	A	G	0.999587	0.830493	253606	367388	1:55524197	1:55058524:A:G	missense_variant	(likely)Benign	Benign/Likely benign	Criteria_multSubmitter	unknown
Statin medication	PCSK9	3.98e-33	0.1551	1.604e-29	0.084	rs562556	1	55058564	G	A	0.99985	0.83046	253582	367388	1:55524237	1:55058564:G:A	missense_variant	(likely)Benign	Benign/Likely benign	Criteria_multSubmitter	unknown
Statin medication	DAB1	1.14e-17	-0.3042	0.0001391	-0.599	rs34341631	1	57023566	C	T	0.996817	0.0191188	166	367388	1:57489239	1:57023566:C:T	missense_variant				dominant
Statin medication	CELSR2	1.21e-08	-0.2071			rs72703203	1	109267578	G	A	0.996253	0.0182205	168	367388	1:109810200	1:109267578:G:A	missense_variant				unknown
Statin medication	CELSR2	1.44e-09	-0.2385			rs77619489	1	109273244	C	T	0.995787	0.015798	68	367388	1:109815866	1:109273244:C:T	missense_variant				unknown
Statin medication	SYPL2	1.05e-11	-0.1285	0.009882	-0.126	rs62623713	1	109476817	A	G	0.996119	0.0713306	1868	367388	1:110019439	1:109476817:A:G	missense_variant				unknown
Statin medication	APOB	1.09e-24	0.1128	6.581e-23	0.068	rs1042034	2	21002409	C	T	0.999921	0.733192	197602	367388	2:21225281	2:21002409:C:T	missense_variant	(likely)Benign	Benign/Likely benign	Criteria_multSubmitter	both
Statin medication	APOB	2.76e-25	-0.1142	3.965e-09	-0.079	rs676210	2	21008652	G	A	0.999962	0.266408	26266	367388	2:21231524	2:21008652:G:A	missense_variant	(likely)Benign	Benign/Likely benign	Criteria_multSubmitter	both
Statin medication	APOB	3.91e-37	-0.2483	0.0001071	-0.201	rs533617	2	21011100	T	C	0.998319	0.0668612	1708	367388	2:21233972	2:21011100:T:C	missense_variant	VUS	Conflicting interpretations of pathogenicity	Criteria_multSubmitter	both
Statin medication	APOB	1.18e-63	0.1813	3.53e-31	0.146	rs1367117	2	21041028	G	A	0.999383	0.28033	29396	367388	2:21263900	2:21041028:G:A	missense_variant	(likely)Benign	Benign/Likely benign	Criteria_multSubmitter	both
Statin medication	GCKR	8.84e-16	-0.082	8.883e-14	-0.052	rs1260326	2	27508073	T	C	0.995194	0.648905	154626	367388	2:27730940	2:27508073:T:C	missense_variant	association	association	no_Criteria	unknown
Statin medication	ZFP36L2	3.74e-08	-0.1741			rs538857577	2	43224855	C	T	0.99412	0.0244592	284	367388	2:43451994	2:43224855:C:T	missense_variant				unknown
Statin medication	ABCG5	8.15e-34	-0.2138	6.66e-05	-0.164	rs6756629	2	43837951	G	A	0.997274	0.082877	2548	367388	2:44065090	2:43837951:G:A	missense_variant	(likely)Benign	Benign/Likely benign	Criteria_multSubmitter	recessive
Statin medication	ABCG8	1.59e-33	-0.2107	2.655e-05	-0.169	rs11887534	2	43839108	G	C	0.998408	0.0844584	2646	367388	2:44066247	2:43839108:G:C	missense_variant	risk factor	Benign/Likely benign, risk factor	Criteria_multSubmitter	recessive
Statin medication	ANKRD31	8.79e-17	0.0985	1.903e-07	0.086	rs56174528	5	75104691	G	C	0.999852	0.213393	16780	367388	5:74400516	5:75104691:G:C	missense_variant				unknown
Statin medication	ANKRD31	6.35e-11	0.0901	6.7e-05	0.096	rs6893216	5	75147139	T	C	0.999139	0.144776	7716	367388	5:74442964	5:75147139:T:C	missense_variant				unknown
Statin medication	ANKRD31	2.54e-17	0.0849	8.244e-08	0.053	rs1422698	5	75147307	C	T	0.999966	0.372565	51006	367388	5:74443132	5:75147307:C:T	missense_variant				unknown
Statin medication	ANKRD31	2.12e-17	0.0851	6.01e-08	0.054	rs10563854	5	75195890	TTCA	T	0.999602	0.372481	50996	367388	5:74491715	5:75195890:TTCA:T	inframe_indel				unknown
Statin medication	POLK	2.09e-11	0.0973	7.318e-07	0.133	rs5744694	5	75590468	GTTT	G	0.998667	0.12762	6086	367388	5:74886293	5:75590468:GTTT:G	inframe_indel				unknown
Statin medication	ANKDD1B	2.51e-13	0.0836	9.05e-07	0.073	rs9332464	5	75625861	G	A	0.999769	0.235081	20440	367388	5:74921686	5:75625861:G:A	missense_variant				unknown
Statin medication	SLC22A1	1.14e-17	0.4303			rs2282143	6	160136611	C	T	0.999447	0.0095131	42	367388	6:160557643	6:160136611:C:T	missense_variant				unknown
Statin medication	LPA	7.27e-21	0.4299			rs3798220	6	160540105	T	C	0.998711	0.0116825	52	367388	6:160961137	6:160540105:T:C	missense_variant				unknown
Statin medication	CYP2W1	3.44e-08	-0.0598	3.811e-05	-0.053	rs3808348	7	988812	C	T	0.993733	0.277823	28754	367388	7:1028448	7:988812:C:T	missense_variant				unknown
Statin medication	OBP2B	1.77e-12	0.1227			rs11244035	9	133205932	C	T	0.969814	0.0871014	2788	367388	9:136081319	9:133205932:C:T	missense_variant				unknown
Statin medication	STKLD1	9.18e-11	0.1111			rs41302673	9	133405414	T	G	0.988635	0.0881656	2996	367388	9:136270538	9:133405414:T:G	missense_variant				unknown
Statin medication	BUD13	1.09e-29	0.2158	2.375e-05	0.207	rs11820589	11	116763146	G	A	0.99814	0.0699016	1840	367388	11:116633862	11:116763146:G:A	missense_variant				unknown
Statin medication	ZPR1	3.62e-29	0.2232	0.0001635	0.2	rs35120633	11	116784884	G	A	0.999343	0.0635894	1528	367388	11:116655600	11:116784884:G:A	missense_variant				unknown
Statin medication	APOA5	3.77e-29	0.221	8.07e-06	0.232	rs3135506	11	116791691	G	C	0.999267	0.0648824	1590	367388	11:116662407	11:116791691:G:C	missense_variant	risk factor	risk factor	no_Criteria	dominant
Statin medication	APOA4	2.33e-09	-0.0698	9.494e-08	-0.038	rs5104	11	116821618	C	T	0.994315	0.776781	222080	367388	11:116692334	11:116821618:C:T	missense_variant				unknown
Statin medication	PAFAH1B2	8.69e-08	-0.0763	7.787e-08	-0.043	rs4936367	11	117171661	G	A	0.999937	0.865592	275378	367388	11:117042377	11:117171661:G:A	missense_variant				unknown
Statin medication	TRIM65	7.58e-08	-0.0624	4.33e-05	-0.064	rs7222757	17	75892346	A	C	0.998473	0.22633	19038	367388	17:73888427	17:75892346:A:C	missense_variant				unknown
Statin medication	ATG4D	1.36e-13	-0.1047	0.0007619	-0.085	rs2304165	19	10548983	C	T	0.998922	0.136959	6956	367388	19:10659659	19:10548983:C:T	missense_variant				unknown
Statin medication	KRI1	7.5e-09	0.1431			rs11545166	19	10561218	T	G	0.991628	0.0405185	606	367388	19:10671894	19:10561218:T:G	missense_variant				unknown
Statin medication	SLC44A2	2.94e-25	0.1323	2.379e-24	0.075	rs2288904	19	10631494	A	G	0.999678	0.823775	249314	367388	19:10742170	19:10631494:A:G	missense_variant				unknown
Statin medication	YIPF2	9.53e-24	-0.2106	0.002713	-0.171	rs17850995	19	10923363	T	A	0.990447	0.0572964	1326	367388	19:11034039	19:10923363:T:A	missense_variant				unknown
Statin medication	LDLR	3.88e-09	0.2478			rs45508991	19	11123210	C	T	0.997807	0.0133537	66	367388	19:11233886	19:11123210:C:T	missense_variant	VUS	Conflicting interpretations of pathogenicity	Criteria_multSubmitter	dominant
Statin medication	CCDC159	5.16e-13	-0.1017	0.0006878	-0.084	rs111737410	19	11348993	G	A	0.984818	0.139411	7276	367388	19:11459669	19:11348993:G:A	missense_variant				unknown
Statin medication	NCAN	2.03e-07	-0.0999	5.474e-08	-0.273	rs2228603	19	19219115	C	T	0.98753	0.069809	1792	367388	19:19329924	19:19219115:C:T	missense_variant				unknown
Statin medication	TM6SF2	1.67e-08	-0.1121	6.723e-07	-0.266	rs58542926	19	19268740	C	T	0.996009	0.0645503	1552	367388	19:19379549	19:19268740:C:T	missense_variant				unknown
Statin medication	TM6SF2	2.72e-10	-0.1413	2.186e-11	-0.451	rs187429064	19	19269704	A	G	0.977229	0.0503228	1024	367388	19:19380513	19:19269704:A:G	missense_variant				unknown
Statin medication	ZNF574	1.53e-11	-0.2829			rs201596848	19	42080806	C	T	0.982246	0.0140641	52	367388	19:42584958	19:42080806:C:T	missense_variant				unknown
Statin medication	CBLC	1.08e-20	-0.3073			rs3208856	19	44793549	C	T	0.98973	0.0224449	198	367388	19:45296806	19:44793549:C:T	missense_variant				unknown
Statin medication	BCAM	3.73e-33	-0.4877	0.006969	-0.634	rs28399653	19	44812188	G	A	0.994314	0.0149079	92	367388	19:45315445	19:44812188:G:A	missense_variant	(likely)Benign	Benign	no_Criteria	recessive
Statin medication	BCAM	3.05e-33	-0.4882	0.006956	-0.634	rs28399654	19	44813331	G	A	0.994023	0.0149134	92	367388	19:45316588	19:44813331:G:A	missense_variant				recessive
Statin medication	APOE	7.58e-17	0.0901	4.046e-15	0.054	rs440446	19	44905910	C	G	0.994125	0.716098	188684	367388	19:45409167	19:44905910:C:G	missense_variant				both
Statin medication	APOE	2.03e-09	0.3319			rs769452	19	44907853	T	C	0.995163	0.00781463	38	367388	19:45411110	19:44907853:T:C	missense_variant	VUS	Conflicting interpretations of pathogenicity	Criteria_multSubmitter	both
Statin medication	APOE	2.63e-135	0.3143	1.129e-28	0.218	rs429358	19	44908684	T	C	0.99757	0.182788	11772	367388	19:45411941	19:44908684:T:C	missense_variant	risk factor	Likely pathogenic, other, risk factor	Criteria_multSubmitter	both
Statin medication	APOE	1.07e-212	-0.6905	0.002724	-0.206	rs7412	19	44908822	C	T	0.996766	0.0532217	932	367388	19:45412079	19:44908822:C:T	missense_variant	drug response	drug response	Criteria_multSubmitter	both
Statin medication	APOC4-APOC2	1.05e-12	0.0707	6.802e-06	0.041	rs5167	19	44945208	T	G	0.988256	0.41371	62808	367388	19:45448465	19:44945208:T:G	missense_variant				unknown
Statin medication	CLPTM1	8.31e-13	0.1062	1.158e-12	0.058	rs9193	19	44993045	T	C	0.993645	0.876311	282318	367388	19:45496303	19:44993045:T:C	missense_variant				unknown
Statin medication	MARK4	1.28e-07	-0.4586			rs144086640	19	45294407	C	T	0.99491	0.00313021	4	367388	19:45797665	19:45294407:C:T	missense_variant				unknown
Statin medication	EML2	6.27e-14	-0.165			rs35384424	19	45642403	C	T	0.979396	0.0524105	1116	367388	19:46145661	19:45642403:C:T	missense_variant				unknown
Statin medication	DMPK	9.32e-12	0.2178	0.003953	0.397	rs146680240	19	45771366	G	A	0.993923	0.0234902	218	367388	19:46274624	19:45771366:G:A	missense_variant				dominant
SLE (Finngen)	NCF2	5.04e-08	1.1101	1.002e-08	6.233	rs17849502	1	183563445	G	T	0.992467	0.0378918	642	367388	1:183532580	1:183563445:G:T	missense_variant	(likely)Benign	Benign/Likely benign	Criteria_multSubmitter	recessive
Spondyloarthritis	TNRC18	2.3e-09	0.9954			rs147458296	7	5362736	C	T	0.977646	0.010278	48	367388	7:5402367	7:5362736:C:T	missense_variant				unknown
Spondylopathies (FG)	TNRC18	4.28e-10	1.2132			rs147458296	7	5362736	C	T	0.977646	0.010278	48	367388	7:5402367	7:5362736:C:T	missense_variant				unknown
Fracture of forearm	IDUA	6.68e-09	0.1364	0.0008879	0.129	rs3755955	4	1000626	G	A	0.995774	0.156777	8980	367388	4:994414	4:1000626:G:A	missense_variant	(likely)Benign	Benign/Likely benign	Criteria_multSubmitter	recessive
Fracture of forearm	IDUA	3.62e-09	0.139	0.0008666	0.13	rs6830825	4	1002131	G	C	0.997595	0.155977	8896	367388	4:995919	4:1002131:G:C	missense_variant	(likely)Benign	Benign	Criteria_multSubmitter	recessive
Fracture of forearm	IDUA	3.24e-09	0.1394	0.0009258	0.129	rs6811373	4	1002209	A	G	0.997825	0.156004	8900	367388	4:995997	4:1002209:A:G	missense_variant	(likely)Benign	Benign	Criteria_oneSubmitter	recessive
Fracture of forearm	IDUA	3.24e-09	0.1394	0.0009246	0.129	rs6831021	4	1002224	G	C	0.997857	0.156004	8900	367388	4:996012	4:1002224:G:C	missense_variant	(likely)Benign	Benign	Criteria_oneSubmitter	recessive
Fracture of forearm	IDUA	3.63e-09	0.1388	0.0006937	0.133	rs6831280	4	1002377	G	A	0.998859	0.156889	8858	367388	4:996165	4:1002377:G:A	missense_variant	(likely)Benign	Benign	Criteria_multSubmitter	recessive
Fracture of forearm	IDUA	3.22e-09	0.1394	0.0009556	0.129	rs73066479	4	1002902	G	A	0.997545	0.156004	8900	367388	4:996690	4:1002902:G:A	missense_variant	(likely)Benign	Benign	Criteria_multSubmitter	recessive
Fracture of forearm	CPED1	1.85e-10	-0.1136	6.063e-05	-0.073	rs10953934	7	121261641	G	A	0.99513	0.358098	47152	367388	7:120901695	7:121261641:G:A	missense_variant				unknown
Injuries to the elbow and forearm	CPED1	9.21e-09	-0.0876	0.0008892	-0.051	rs10953934	7	121261641	G	A	0.99513	0.358098	47152	367388	7:120901695	7:121261641:G:A	missense_variant				unknown
Adult-onset Still disease	PTPN22	6.03e-21	-0.3901	1.962e-18	-0.204	rs2476601	1	113834946	A	G	0.999503	0.851827	266866	367388	1:114377568	1:113834946:A:G	missense_variant				both
Adult-onset Still disease	DCLRE1B	1.9e-08	0.2068	2.365e-05	0.231	rs11552449	1	113905767	C	T	0.997669	0.189503	13270	367388	1:114448389	1:113905767:C:T	missense_variant				unknown
Type1 diabetes, definitions combined	PTPN22	1.77e-36	-0.5845	3.497e-29	-0.291	rs2476601	1	113834946	A	G	0.999503	0.851827	266866	367388	1:114377568	1:113834946:A:G	missense_variant				both
Type1 diabetes, definitions combined	DCLRE1B	3.35e-10	0.2614	6.73e-06	0.278	rs11552449	1	113905767	C	T	0.997669	0.189503	13270	367388	1:114448389	1:113905767:C:T	missense_variant				unknown
Type1 diabetes, definitions combined	INS	1.52e-34	0.5361	6.469e-35	0.309	rs3842753	11	2159830	T	G	0.985937	0.791738	230246	367388	11:2181060	11:2159830:T:G	missense_variant	(likely)Benign	Benign	Criteria_oneSubmitter	both
Type1 diabetes, definitions combined	INS	9.67e-24	-0.4907	0.000116	-0.332	rs3842752	11	2159843	G	A	0.989477	0.155903	8944	367388	11:2181073	11:2159843:G:A	missense_variant	(likely)Benign	Benign/Likely benign	Criteria_multSubmitter	both
Type 1 diabetes, strict definition	PTPN22	2.76e-32	-0.5962	4.071e-26	-0.3	rs2476601	1	113834946	A	G	0.999503	0.851827	266866	367388	1:114377568	1:113834946:A:G	missense_variant				both
Type 1 diabetes, strict definition	INS	5.29e-31	0.5583	1.992e-31	0.322	rs3842753	11	2159830	T	G	0.985937	0.791738	230246	367388	11:2181060	11:2159830:T:G	missense_variant	(likely)Benign	Benign	Criteria_oneSubmitter	both
Type 1 diabetes, strict definition	INS	8.87e-21	-0.5037	0.0002125	-0.356	rs3842752	11	2159843	G	A	0.989477	0.155903	8944	367388	11:2181073	11:2159843:G:A	missense_variant	(likely)Benign	Benign/Likely benign	Criteria_multSubmitter	both
Type 1 diabetes, strict definition, subgroup 1	PTPN22	8.65e-34	-0.6514	1.328e-27	-0.329	rs2476601	1	113834946	A	G	0.999503	0.851827	266866	367388	1:114377568	1:113834946:A:G	missense_variant				both
Type 1 diabetes, strict definition, subgroup 1	INS	7.96e-29	0.5712	1.077e-29	0.333	rs3842753	11	2159830	T	G	0.985937	0.791738	230246	367388	11:2181060	11:2159830:T:G	missense_variant	(likely)Benign	Benign	Criteria_oneSubmitter	both
Type 1 diabetes, strict definition, subgroup 1	INS	6.91e-20	-0.5236	0.0006934	-0.344	rs3842752	11	2159843	G	A	0.989477	0.155903	8944	367388	11:2181073	11:2159843:G:A	missense_variant	(likely)Benign	Benign/Likely benign	Criteria_multSubmitter	both
Type 1 diabetes, wide definition	PTPN22	3.98e-41	-0.4048	1.088e-32	-0.203	rs2476601	1	113834946	A	G	0.999503	0.851827	266866	367388	1:114377568	1:113834946:A:G	missense_variant				both
Type 1 diabetes, wide definition	INS	2.42e-33	0.3356	1.723e-36	0.205	rs3842753	11	2159830	T	G	0.985937	0.791738	230246	367388	11:2181060	11:2159830:T:G	missense_variant	(likely)Benign	Benign	Criteria_oneSubmitter	both
Type 1 diabetes, wide definition	INS	7.91e-25	-0.3199	0.000382	-0.185	rs3842752	11	2159843	G	A	0.989477	0.155903	8944	367388	11:2181073	11:2159843:G:A	missense_variant	(likely)Benign	Benign/Likely benign	Criteria_multSubmitter	both
Type 1 diabetes, wide definition	HNF1A	5.11e-08	0.2872			rs1800574	12	120979061	C	T	0.998343	0.0427069	722	367388	12:121416864	12:120979061:C:T	missense_variant	(likely)Benign	Benign/Likely benign	Criteria_multSubmitter	both
Type 1 diabetes, wide definition	AIRE	6.84e-09	0.3258			rs74203920	21	44294411	C	T	0.985394	0.0372848	576	367388	21:45714294	21:44294411:C:T	missense_variant	(likely)Benign	Benign/Likely benign	Criteria_multSubmitter	both
Type 1 diabetes, wide definition, subgroup 1	PTPN22	7.5e-49	-0.5245	1.598e-39	-0.266	rs2476601	1	113834946	A	G	0.999503	0.851827	266866	367388	1:114377568	1:113834946:A:G	missense_variant				both
Type 1 diabetes, wide definition, subgroup 1	DCLRE1B	1.17e-09	0.1953	8.078e-06	0.209	rs11552449	1	113905767	C	T	0.997669	0.189503	13270	367388	1:114448389	1:113905767:C:T	missense_variant				unknown
Type 1 diabetes, wide definition, subgroup 1	INS	2.76e-42	0.4586	5.706e-46	0.277	rs3842753	11	2159830	T	G	0.985937	0.791738	230246	367388	11:2181060	11:2159830:T:G	missense_variant	(likely)Benign	Benign	Criteria_oneSubmitter	both
Type 1 diabetes, wide definition, subgroup 1	INS	1.22e-30	-0.4324	4.558e-05	-0.261	rs3842752	11	2159843	G	A	0.989477	0.155903	8944	367388	11:2181073	11:2159843:G:A	missense_variant	(likely)Benign	Benign/Likely benign	Criteria_multSubmitter	both
Type 1 diabetes, wide definition, subgroup 1	AIRE	3.01e-08	0.368			rs74203920	21	44294411	C	T	0.985394	0.0372848	576	367388	21:45714294	21:44294411:C:T	missense_variant	(likely)Benign	Benign/Likely benign	Criteria_multSubmitter	both
Type 2 diabetes, definitions combined	PPARG	9.76e-12	-0.1073	0.0006979	-0.084	rs1801282	3	12351626	C	G	0.999961	0.168789	10730	367388	3:12393125	3:12351626:C:G	missense_variant	(likely)Benign	Likely benign	Criteria_oneSubmitter	both
Type 2 diabetes, definitions combined	WFS1	5.27e-14	0.0946	7.909e-13	0.06	rs1801212	4	6300792	G	A	0.99874	0.670354	165366	367388	4:6302519	4:6300792:G:A	missense_variant	(likely)Benign	Benign	Criteria_multSubmitter	both
Type 2 diabetes, definitions combined	GPSM1	4.63e-14	-0.098	5.119e-08	-0.081	rs60980157	9	136340958	C	T	0.983273	0.297832	32882	367388	9:139235415	9:136340958:C:T	missense_variant				unknown
Type 2 diabetes, definitions combined	RP11-366L20.2	5.95e-10	0.2501	0.001448	0.563	rs73119894	12	65866936	G	A	0.993848	0.0219278	194	367388	12:66260716	12:65866936:G:A	missense_variant				unknown
Type 2 diabetes, definitions combined	HNF1A	9.06e-11	-0.0854	1.446e-05	-0.067	rs56348580	12	120994314	G	C	0.992391	0.28321	29462	367388	12:121432117	12:120994314:G:C	missense_variant	(likely)Benign	Benign	Criteria_multSubmitter	both
Type 2 diabetes, definitions combined	CRB3	8.01e-08	0.7813	0.003904	2.229	rs141345495	19	6466466	C	T	0.978145	0.00166581	10	367388	19:6466477	19:6466466:C:T	missense_variant				unknown
Type 2 diabetes, definitions combined	TM6SF2	7.07e-08	0.1456	0.0007271	0.271	rs187429064	19	19269704	A	G	0.977229	0.0503228	1024	367388	19:19380513	19:19269704:A:G	missense_variant				unknown
Type 2 diabetes, wide definition	TET1	8.39e-09	0.1607			rs142008363	10	68572720	G	T	0.984565	0.0737776	2178	367388	10:70332477	10:68572720:G:T	missense_variant				unknown
Essential (haemorrhagic) thrombocythaemia	JAK2	1.03e-36	78.5667	0.0006681	116.298	rs77375493	9	5073770	G	T	0.875366	0.000593378	24	367388	9:5073770	9:5073770:G:T	missense_variant	(likely)Pathogenic	Pathogenic	Criteria_multSubmitter	dominant
Disorders of thyroid, IBD co-morbidities	PTPN22	5.88e-18	-0.3133	2.915e-16	-0.166	rs2476601	1	113834946	A	G	0.999503	0.851827	266866	367388	1:114377568	1:113834946:A:G	missense_variant				both
Thyrotoxicosis	PTPN22	2.6e-12	-0.2634	2.613e-11	-0.141	rs2476601	1	113834946	A	G	0.999503	0.851827	266866	367388	1:114377568	1:113834946:A:G	missense_variant				both
Thyrotoxicosis	CEP128	3.88e-11	0.1795	6.461e-06	0.118	rs2288347	14	80894614	C	T	0.999714	0.385056	55018	367388	14:81360958	14:80894614:C:T	missense_variant				unknown
Thyrotoxicosis	SECISBP2L	1.39e-09	0.1764	1.159e-05	0.146	rs34895054	15	48992804	G	C	0.992667	0.298464	32760	367388	15:49285001	15:48992804:G:C	missense_variant				unknown
Vascular dementia (subcortical)	APOE	3.64e-10	0.9814	5.766e-05	1.275	rs429358	19	44908684	T	C	0.99757	0.182788	11772	367388	19:45411941	19:44908684:T:C	missense_variant	risk factor	Likely pathogenic, other, risk factor	Criteria_multSubmitter	both
Vascular dementia (undefined)	APOE	4.78e-15	1.0039	1.752e-08	1.598	rs429358	19	44908684	T	C	0.99757	0.182788	11772	367388	19:45411941	19:44908684:T:C	missense_variant	risk factor	Likely pathogenic, other, risk factor	Criteria_multSubmitter	both
Suicide or other Intentional self-harm	APOE	6.27e-30	0.1355	2.485e-16	0.152	rs429358	19	44908684	T	C	0.99757	0.182788	11772	367388	19:45411941	19:44908684:T:C	missense_variant	risk factor	Likely pathogenic, other, risk factor	Criteria_multSubmitter	both
Wet age-related macular degeneration	CFH	7.54e-44	-0.6229	1.23e-11	-0.352	rs800292	1	196673103	G	A	0.999831	0.291055	31154	367388	1:196642233	1:196673103:G:A	missense_variant	(likely)Benign	Benign	Criteria_multSubmitter	both
Wet age-related macular degeneration	CFHR4	3.35e-08	0.2664	6.012e-09	0.168	rs7417769	1	196907328	A	G	0.984743	0.797636	235198	367388	1:196876458	1:196907328:A:G	missense_variant				unknown
Wet age-related macular degeneration	CFHR4	2.29e-14	0.4318	2.688e-06	0.466	rs10494745	1	196918327	G	A	0.982065	0.14476	7950	367388	1:196887457	1:196918327:G:A	missense_variant				unknown
Wet age-related macular degeneration	CFHR5	2.35e-10	-0.6704			rs565457964	1	196994128	C	CAA	0.986447	0.0401347	602	367388	1:196963258	1:196994128:C:CAA	pLoF	(likely)Benign	Benign/Likely benign	Criteria_multSubmitter	dominant
Wet age-related macular degeneration	ASPM	8.6e-08	-0.4574			rs12138336	1	197101391	C	G	0.989019	0.0582545	1270	367388	1:197070521	1:197101391:C:G	missense_variant	(likely)Benign	Benign/Likely benign	Criteria_multSubmitter	recessive
Wet age-related macular degeneration	TACC2	5e-08	0.3404			rs2295876	10	122211207	T	A	0.992586	0.11177	4770	367388	10:123970722	10:122211207:T:A	missense_variant				unknown
Wet age-related macular degeneration	PLEKHA1	5e-15	0.3416	1.452e-15	0.22	rs1045216	10	122429681	A	G	0.999948	0.708717	184508	367388	10:124189197	10:122429681:A:G	missense_variant				unknown
Wet age-related macular degeneration	ARMS2	1.62e-08	-0.3052			rs2736911	10	122454839	C	T	0.998665	0.159891	9628	367388	10:124214355	10:122454839:C:T	pLoF	(likely)Benign	Likely benign	Criteria_oneSubmitter	unknown
Wet age-related macular degeneration	ARMS2	1.9e-104	1.061	2.156e-91	1.407	rs10490924	10	122454932	G	T	0.999773	0.243448	21752	367388	10:124214448	10:122454932:G:T	missense_variant	(likely)Benign	Likely benign	Criteria_oneSubmitter	unknown
Family history of certain disabilities and chronic diseases leading to disablement	MYBPC3	1.9e-08	25.971			rs397516005	11	47333566	G	A	0.827562	0.000315742	0	367388	11:47355117	11:47333566:G:A	pLoF	(likely)Pathogenic	Pathogenic	Criteria_multSubmitter	dominant
Family history of certain disabilities and chronic diseases leading to disablement	OR4A47	2.9e-09	37.7317			rs140340264	11	48489468	C	T	0.895595	0.000239529	0	367388	11:48511020	11:48489468:C:T	missense_variant				unknown
Persons with potential health hazards related to socioeconomic and psychosocial circumstances	IRAK3	6.9e-09	-0.2405	5.629e-08	-0.12	rs1152888	12	66211448	A	G	0.992389	0.912278	305836	367388	12:66605228	12:66211448:A:G	missense_variant				unknown
Presence of cardiac and vascular implants and grafts	ADAMTS7	1.13e-06	0.1947			rs189146505	15	78766388	A	G	0.989541	0.0678683	1692	367388	15:79058730	15:78766388:A:G	missense_variant				unknown
Hereditary retinal dystrophy	CLRN1	1.84e-08	7.3087	0	390.999	rs121908140	3	150928107	A	C	0.995026	0.00444761	12	367388	3:150645894	3:150928107:A:C	LC	(likely)Pathogenic	Pathogenic	Criteria_multSubmitter	recessive
Other specified/unspecified hearing loss	CLRN1			0	74.894	rs121908140	3	150928107	A	C	0.995026	0.00444761	12	367388	3:150645894	3:150928107:A:C	LC	(likely)Pathogenic	Pathogenic	Criteria_multSubmitter	recessive
Care involving use of rehabilitation procedures	CLRN1			0	7.23	rs121908140	3	150928107	A	C	0.995026	0.00444761	12	367388	3:150645894	3:150928107:A:C	LC	(likely)Pathogenic	Pathogenic	Criteria_multSubmitter	recessive
Care involving use of rehabilitation procedures	LRBA			0	7.822	rs145709687	4	150265730	G	A	0.962385	0.000871014	4	367388	4:151186882	4:150265730:G:A	missense_variant	VUS	Conflicting interpretations of pathogenicity	Criteria_multSubmitter	recessive
Fitting and adjustment of other devices	CLRN1			0	39.127	rs121908140	3	150928107	A	C	0.995026	0.00444761	12	367388	3:150645894	3:150928107:A:C	LC	(likely)Pathogenic	Pathogenic	Criteria_multSubmitter	recessive
Persons encountering health services in other circumstances	LRBA			0	4.841	rs145709687	4	150265730	G	A	0.962385	0.000871014	4	367388	4:151186882	4:150265730:G:A	missense_variant	VUS	Conflicting interpretations of pathogenicity	Criteria_multSubmitter	recessive
Presence of other devices	CLRN1			0	65.343	rs121908140	3	150928107	A	C	0.995026	0.00444761	12	367388	3:150645894	3:150928107:A:C	LC	(likely)Pathogenic	Pathogenic	Criteria_multSubmitter	recessive
Wet age-related macular degeneration	CFH	8.22e-69	-0.6965	5.308e-34	-0.373	rs1061170	1	196690107	C	T	0.999504	0.563965	117416	367388	1:196659237	1:196690107:C:T	missense_variant	(likely)Benign	Benign	Criteria_oneSubmitter	both
Lactose intolerance	R3HDM1	1.4e-28	0.9284	1.01e-29	1.11	rs1446585	2	135649909	A	G	0.998065	0.34911	45530	367388	2:136407479	2:135649909:A:G	missense_variant				unknown
Sensorineural hearing loss	GJB2			2.859e-28	6.485	rs398123814	13	20189546	AC	A	0.990104	0.01156	52	367388	13:20763685	13:20189546:AC:A	pLoF	(likely)Pathogenic	Pathogenic	Criteria_multSubmitter	both
Conductive and sensorineural hearing loss	GJB2			4.909e-27	6.042	rs398123814	13	20189546	AC	A	0.990104	0.01156	52	367388	13:20763685	13:20189546:AC:A	pLoF	(likely)Pathogenic	Pathogenic	Criteria_multSubmitter	both
Other disorders of ear	GJB2	9.29e-05	0.2149	9.266e-26	4.744	rs398123814	13	20189546	AC	A	0.990104	0.01156	52	367388	13:20763685	13:20189546:AC:A	pLoF	(likely)Pathogenic	Pathogenic	Criteria_multSubmitter	both
Lactose intolerance, other/unspecified	R3HDM1	1.16e-25	0.9434	8.618e-25	1.069	rs1446585	2	135649909	A	G	0.998065	0.34911	45530	367388	2:136407479	2:135649909:A:G	missense_variant				unknown
Degeneration of macula and posterior pole	CFH	3.9e-49	-0.3277	4.041e-23	-0.168	rs1061170	1	196690107	C	T	0.999504	0.563965	117416	367388	1:196659237	1:196690107:C:T	missense_variant	(likely)Benign	Benign	Criteria_oneSubmitter	both
Alzheimer's disease, wide definition (more controls excluded)	APOC4-APOC2	3.56e-33	0.324	3.511e-22	0.246	rs5167	19	44945208	T	G	0.988256	0.41371	62808	367388	19:45448465	19:44945208:T:G	missense_variant				unknown
Emphysema	SERPINA1	7.9e-11	1.7889	2.161e-21	28	rs28929474	14	94378610	C	T	0.998563	0.0198482	154	367388	14:94844947	14:94378610:C:T	missense_variant	(likely)Pathogenic	Pathogenic	Criteria_multSubmitter	recessive
Chronic kidney disease	NPHS1			2.875e-21	42.335	rs386833873	19	35851608	CAG	C	0.966858	0.00903949	26	367388	19:36342510	19:35851608:CAG:C	pLoF	(likely)Pathogenic	Pathogenic	Criteria_multSubmitter	recessive
Renal failure	NPHS1			8.53e-21	37.422	rs386833873	19	35851608	CAG	C	0.966858	0.00903949	26	367388	19:36342510	19:35851608:CAG:C	pLoF	(likely)Pathogenic	Pathogenic	Criteria_multSubmitter	recessive
Dementia	APOC4-APOC2	1.44e-27	0.2389	1.883e-20	0.192	rs5167	19	44945208	T	G	0.988256	0.41371	62808	367388	19:45448465	19:44945208:T:G	missense_variant				unknown
Statin medication	APOB	9.05e-25	-0.1004	2.977e-20	-0.069	rs679899	2	21028042	G	A	0.999704	0.551156	111650	367388	2:21250914	2:21028042:G:A	missense_variant	(likely)Benign	Benign/Likely benign	Criteria_multSubmitter	both
Glomerulonephritis	NPHS1			1.313e-19	31.604	rs386833873	19	35851608	CAG	C	0.966858	0.00903949	26	367388	19:36342510	19:35851608:CAG:C	pLoF	(likely)Pathogenic	Pathogenic	Criteria_multSubmitter	recessive
Hereditary retinal dystrophy	EYS	2.24e-11	6.8872	3.79e-19	224.21	rs528919874	6	63721375	TTCTGCATG	T	0.98815	0.00692456	24	367388	6:64431271	6:63721375:TTCTGCATG:T	pLoF	(likely)Pathogenic	Pathogenic/Likely pathogenic	Criteria_multSubmitter	recessive
Transplanted organ and tissue status	NPHS1	3.1e-09	1.6437	6.654e-19	29.194	rs386833873	19	35851608	CAG	C	0.966858	0.00903949	26	367388	19:36342510	19:35851608:CAG:C	pLoF	(likely)Pathogenic	Pathogenic	Criteria_multSubmitter	recessive
Lung transplantation	NPHS1	4.52e-09	1.612	7.276e-19	29.411	rs386833873	19	35851608	CAG	C	0.966858	0.00903949	26	367388	19:36342510	19:35851608:CAG:C	pLoF	(likely)Pathogenic	Pathogenic	Criteria_multSubmitter	recessive
Alzheimer disease (more controls excluded)	APOC4-APOC2	2e-28	0.3491	8.338e-19	0.265	rs5167	19	44945208	T	G	0.988256	0.41371	62808	367388	19:45448465	19:44945208:T:G	missense_variant				unknown
Diseases of the ear and mastoid process	GJB2			9.669e-19	2.585	rs398123814	13	20189546	AC	A	0.990104	0.01156	52	367388	13:20763685	13:20189546:AC:A	pLoF	(likely)Pathogenic	Pathogenic	Criteria_multSubmitter	both
Glomerular diseases	NPHS1			3.489e-18	17.264	rs386833873	19	35851608	CAG	C	0.966858	0.00903949	26	367388	19:36342510	19:35851608:CAG:C	pLoF	(likely)Pathogenic	Pathogenic	Criteria_multSubmitter	recessive
COPD-related respiratory insufficiency	NPHS1			3.206e-17	20.396	rs386833873	19	35851608	CAG	C	0.966858	0.00903949	26	367388	19:36342510	19:35851608:CAG:C	pLoF	(likely)Pathogenic	Pathogenic	Criteria_multSubmitter	recessive
Organic, including symptomatic, mental disorders	APOC4-APOC2	3.24e-24	0.1896	4.277e-17	0.148	rs5167	19	44945208	T	G	0.988256	0.41371	62808	367388	19:45448465	19:44945208:T:G	missense_variant				unknown
Alzheimer's disease (Late onset) (more controls excluded)	APOC4-APOC2	2.1e-24	0.3796	4.982e-17	0.298	rs5167	19	44945208	T	G	0.988256	0.41371	62808	367388	19:45448465	19:44945208:T:G	missense_variant				unknown
Hypothyroidism, levothyroxin purchases	SH2B3	6.44e-29	-0.1699	1.452e-16	-0.092	rs3184504	12	111446804	T	C	0.99977	0.591214	128650	367388	12:111884608	12:111446804:T:C	missense_variant				unknown
Any dementia	APOC4-APOC2	1.08e-21	0.2254	1.633e-16	0.183	rs5167	19	44945208	T	G	0.988256	0.41371	62808	367388	19:45448465	19:44945208:T:G	missense_variant				unknown
Hypothyroidism,other/unspecified	SH2B3	1.78e-29	-0.137	1.852e-16	-0.073	rs3184504	12	111446804	T	C	0.99977	0.591214	128650	367388	12:111884608	12:111446804:T:C	missense_variant				unknown
Any dementia (more controls excluded)	APOC4-APOC2	6.27e-21	0.2253	2.456e-16	0.185	rs5167	19	44945208	T	G	0.988256	0.41371	62808	367388	19:45448465	19:44945208:T:G	missense_variant				unknown
Diabetic nephropathy	NPHS1	1.54e-05	0.697	2.642e-16	14.071	rs386833873	19	35851608	CAG	C	0.966858	0.00903949	26	367388	19:36342510	19:35851608:CAG:C	pLoF	(likely)Pathogenic	Pathogenic	Criteria_multSubmitter	recessive
Hypothyroidism and >3 levothyroxin purchases	SH2B3	1.16e-28	-0.1693	2.704e-16	-0.092	rs3184504	12	111446804	T	C	0.99977	0.591214	128650	367388	12:111884608	12:111446804:T:C	missense_variant				unknown
Diabetic nephropathy (more controls excluded)	NPHS1	2.95e-05	0.6671	4.921e-16	12.833	rs386833873	19	35851608	CAG	C	0.966858	0.00903949	26	367388	19:36342510	19:35851608:CAG:C	pLoF	(likely)Pathogenic	Pathogenic	Criteria_multSubmitter	recessive
Hypothyroidism (congenital or acquired)	SH2B3	2.76e-28	-0.1674	5.246e-16	-0.09	rs3184504	12	111446804	T	C	0.99977	0.591214	128650	367388	12:111884608	12:111446804:T:C	missense_variant				unknown
Persons with potential health hazards related to family and personal history and certain conditions influencing health status	NPHS1			6.347e-16	12.865	rs386833873	19	35851608	CAG	C	0.966858	0.00903949	26	367388	19:36342510	19:35851608:CAG:C	pLoF	(likely)Pathogenic	Pathogenic	Criteria_multSubmitter	recessive
Bronchiectasis	SERPINA1	1.41e-07	1.0594	2.645e-15	16.198	rs28929474	14	94378610	C	T	0.998563	0.0198482	154	367388	14:94844947	14:94378610:C:T	missense_variant	(likely)Pathogenic	Pathogenic	Criteria_multSubmitter	recessive
Childhood asthma (age<16) (more controls excluded)	GSDMA	7.99e-21	0.3128	2.802e-15	0.252	rs3894194	17	39965740	G	A	0.992691	0.405773	60490	367388	17:38121993	17:39965740:G:A	missense_variant				unknown
Childhood asthma (age<16)	GSDMA	1.07e-20	0.3121	3.419e-15	0.252	rs3894194	17	39965740	G	A	0.992691	0.405773	60490	367388	17:38121993	17:39965740:G:A	missense_variant				unknown
Diabetes-related co-morbidities/complications (more controls excluded)	NPHS1			4.451e-15	7.169	rs386833873	19	35851608	CAG	C	0.966858	0.00903949	26	367388	19:36342510	19:35851608:CAG:C	pLoF	(likely)Pathogenic	Pathogenic	Criteria_multSubmitter	recessive
Other hearing loss	GJB2			6.144e-15	22.667	rs398123814	13	20189546	AC	A	0.990104	0.01156	52	367388	13:20763685	13:20189546:AC:A	pLoF	(likely)Pathogenic	Pathogenic	Criteria_multSubmitter	both
Hypertension	NPHS1			6.533e-15	9.282	rs386833873	19	35851608	CAG	C	0.966858	0.00903949	26	367388	19:36342510	19:35851608:CAG:C	pLoF	(likely)Pathogenic	Pathogenic	Criteria_multSubmitter	recessive
Hypertensive diseases	NPHS1			8.491e-15	9.199	rs386833873	19	35851608	CAG	C	0.966858	0.00903949	26	367388	19:36342510	19:35851608:CAG:C	pLoF	(likely)Pathogenic	Pathogenic	Criteria_multSubmitter	recessive
Dementia in Alzheimer disease	APOC4-APOC2	3e-20	0.3482	9.413e-15	0.28	rs5167	19	44945208	T	G	0.988256	0.41371	62808	367388	19:45448465	19:44945208:T:G	missense_variant				unknown
Alzheimer disease	APOC4-APOC2	1.14e-24	0.2975	9.535e-15	0.212	rs5167	19	44945208	T	G	0.988256	0.41371	62808	367388	19:45448465	19:44945208:T:G	missense_variant				unknown
Other degenerative diseases of the nervous system	APOC4-APOC2	4.65e-20	0.2126	2.227e-14	0.167	rs5167	19	44945208	T	G	0.988256	0.41371	62808	367388	19:45448465	19:44945208:T:G	missense_variant				unknown
Childhood asthma (age<16) (more controls excluded)	GSDMB	4.27e-26	-0.3479	2.813e-14	-0.194	rs2305479	17	39905964	C	T	0.999902	0.549024	110656	367388	17:38062217	17:39905964:C:T	missense_variant				unknown
Childhood asthma (age<16)	GSDMB	6.34e-26	-0.3471	3.519e-14	-0.193	rs2305479	17	39905964	C	T	0.999902	0.549024	110656	367388	17:38062217	17:39905964:C:T	missense_variant				unknown
Diseases of the myoneural junction and muscle	CLCN1	1.89e-05	0.7107	3.665e-14	13.073	rs55960271	7	143351678	C	T	0.995509	0.0165928	106	367388	7:143048771	7:143351678:C:T	pLoF	(likely)Pathogenic	Pathogenic/Likely pathogenic	Criteria_multSubmitter	both
Normotensive glaucoma	RP11-145E5.5	1.78e-16	0.4699	7.283e-14	0.361	rs10965215	9	22029446	G	A	0.998711	0.501206	92610	367388	9:22029445	9:22029446:G:A	missense_variant				unknown
Other degenerative diseases of the nervous system	APOC4-APOC2	4.28e-21	0.2479	1.125e-13	0.184	rs5167	19	44945208	T	G	0.988256	0.41371	62808	367388	19:45448465	19:44945208:T:G	missense_variant				unknown
Alzheimer's disease (Late onset)	APOC4-APOC2	1.47e-21	0.3292	1.25e-13	0.243	rs5167	19	44945208	T	G	0.988256	0.41371	62808	367388	19:45448465	19:44945208:T:G	missense_variant				unknown
Primary open-angle glaucoma, strict	RP11-145E5.5	1.13e-16	0.246	1.473e-13	0.18	rs10965215	9	22029446	G	A	0.998711	0.501206	92610	367388	9:22029445	9:22029446:G:A	missense_variant				unknown
Childhood asthma (age<16) (more controls excluded)	GSDMB	1.35e-25	-0.3427	2.641e-13	-0.197	rs2305480	17	39905943	G	A	0.999545	0.504415	93600	367388	17:38062196	17:39905943:G:A	missense_variant				unknown
Chronic lower respiratory diseases	GSDMA	8.24e-13	0.0764	2.933e-13	0.073	rs3894194	17	39965740	G	A	0.992691	0.405773	60490	367388	17:38121993	17:39965740:G:A	missense_variant				unknown
Childhood asthma (age<16)	GSDMB	1.78e-25	-0.3423	3.066e-13	-0.197	rs2305480	17	39905943	G	A	0.999545	0.504415	93600	367388	17:38062196	17:39905943:G:A	missense_variant				unknown
Childhood asthma (age<16) (more controls excluded)	GSDMB	1.06e-25	-0.3436	3.351e-13	-0.196	rs11078928	17	39908216	T	C	0.99961	0.50466	93598	367388	17:38064469	17:39908216:T:C	pLoF				unknown
Childhood asthma (age<16)	GSDMB	1.39e-25	-0.3432	3.884e-13	-0.196	rs11078928	17	39908216	T	C	0.99961	0.50466	93598	367388	17:38064469	17:39908216:T:C	pLoF				unknown
Nephrotic syndrome	WDR62	9.57e-08	1.0214	4.904e-13	6.801	rs17851503	19	36103951	G	A	0.992618	0.0472008	838	367388	19:36594853	19:36103951:G:A	missense_variant	VUS	Conflicting interpretations of pathogenicity	Criteria_multSubmitter	recessive
Care involving dialysis	NPHS1	1.6e-06	1.4676	5.674e-13	26.31	rs386833873	19	35851608	CAG	C	0.966858	0.00903949	26	367388	19:36342510	19:35851608:CAG:C	pLoF	(likely)Pathogenic	Pathogenic	Criteria_multSubmitter	recessive
Intrahepatic Cholestasis of Pregnancy (ICP)	ABCG8	3.4e-22	-0.5238	7.438e-13	-0.36	rs4148211	2	43844604	A	G	0.991933	0.442573	72234	367388	2:44071743	2:43844604:A:G	missense_variant	(likely)Benign	Benign	Criteria_multSubmitter	recessive
Childhood asthma (age<16) (more controls excluded)	ZPBP2	3.41e-23	-0.3267	1.122e-12	-0.178	rs11557467	17	39872381	G	T	0.999935	0.560737	115402	367388	17:38028634	17:39872381:G:T	missense_variant				unknown
Childhood asthma (age<16)	ZPBP2	5e-23	-0.3259	1.397e-12	-0.178	rs11557467	17	39872381	G	T	0.999935	0.560737	115402	367388	17:38028634	17:39872381:G:T	missense_variant				unknown
Hypertensive diseases (excluding secondary)	SH2B3	2.23e-17	-0.0974	1.745e-12	-0.059	rs3184504	12	111446804	T	C	0.99977	0.591214	128650	367388	12:111884608	12:111446804:T:C	missense_variant				unknown
Asthma (more controls excluded)	GSDMA	8.92e-13	0.0942	1.877e-12	0.087	rs3894194	17	39965740	G	A	0.992691	0.405773	60490	367388	17:38121993	17:39965740:G:A	missense_variant				unknown
Conductive and sensorineural hearing loss	C10orf90			2.251e-12	5.958	rs139123090	10	126459169	G	A	0.962755	0.00847333	26	367388	10:128147738	10:126459169:G:A	missense_variant	(likely)Benign	Benign	Criteria_oneSubmitter	unknown
Hallux valgus (acquired)	UQCC1	5.25e-15	0.1555	2.699e-12	0.103	rs4911494	20	35384111	C	T	0.999857	0.573821	120892	367388	20:33971914	20:35384111:C:T	missense_variant				unknown
Idiopathic pulmonary fibrosis (attempt to specificity)	MUC5B	4.7e-16	-0.4303	3.656e-12	-0.286	rs55813014	11	1246095	T	C	0.994481	0.556374	113730	367388	11:1267325	11:1246095:T:C	missense_variant	(likely)Benign	Benign	Criteria_oneSubmitter	dominant
Disorders of the thyroid gland	SH2B3	2.06e-21	-0.1062	3.678e-12	-0.057	rs3184504	12	111446804	T	C	0.99977	0.591214	128650	367388	12:111884608	12:111446804:T:C	missense_variant				unknown
Gestational diabetes (for exclusion)	MTNR1B	2.3e-19	0.2126	4.159e-12	0.121	rs1447350	11	92984961	G	C	0.996537	0.577801	122848	367388	11:92718127	11:92984961:G:C	missense_variant				dominant
Primary open-angle glaucoma	RP11-145E5.5	4.37e-14	0.1967	4.32e-12	0.148	rs10965215	9	22029446	G	A	0.998711	0.501206	92610	367388	9:22029445	9:22029446:G:A	missense_variant				unknown
Asthma	GSDMA	2.72e-12	0.0918	5e-12	0.085	rs3894194	17	39965740	G	A	0.992691	0.405773	60490	367388	17:38121993	17:39965740:G:A	missense_variant				unknown
Idiopathic pulmonary fibrosis (attempt to specificity)	MUC5B	6.37e-16	-0.429	6.692e-12	-0.284	rs2943529	11	1247283	G	C	0.989454	0.55458	113014	367388	11:1268513	11:1247283:G:C	missense_variant	(likely)Benign	Benign	Criteria_oneSubmitter	dominant
Other chronic obstructive pulmonary disease	SERPINA1	8.84e-06	0.3516	8.209e-12	3.887	rs28929474	14	94378610	C	T	0.998563	0.0198482	154	367388	14:94844947	14:94378610:C:T	missense_variant	(likely)Pathogenic	Pathogenic	Criteria_multSubmitter	recessive
Female infertility	PKHD1L1	8.78e-07	0.2067	9.368e-12	0.825	rs17368310	8	109459837	G	C	0.995384	0.0685678	1794	367388	8:110472066	8:109459837:G:C	pLoF				unknown
Asthma (only as main-diagnosis) (more controls excluded)	GSDMA	6.02e-13	0.1009	1.387e-11	0.089	rs3894194	17	39965740	G	A	0.992691	0.405773	60490	367388	17:38121993	17:39965740:G:A	missense_variant				unknown
Metabolic disorders	SERPINA1			1.431e-11	1.72	rs28929474	14	94378610	C	T	0.998563	0.0198482	154	367388	14:94844947	14:94378610:C:T	missense_variant	(likely)Pathogenic	Pathogenic	Criteria_multSubmitter	recessive
Hereditary retinal dystrophy	DST	1.53e-05	2.807	1.544e-11	88.402	rs201429821	6	56463608	G	A	0.995524	0.0119601	58	367388	6:56328406	6:56463608:G:A	missense_variant	VUS	Conflicting interpretations of pathogenicity	Criteria_multSubmitter	recessive
Sensorineural hearing loss	GJB2			1.564e-11	1.529	rs35887622	13	20189481	A	G	0.964565			367388	13:20763620	13:20189481:A:G	missense_variant	(likely)Pathogenic	Pathogenic	Criteria_multSubmitter	both
Unspecified lump in breast	PLTP			1.613e-11	15.455	rs56126980	20	45904979	C	T	0.995209			367388	20:44533618	20:45904979:C:T	missense_variant				unknown
Asthma (mode)	GSDMA	1.35e-12	0.0948	2.072e-11	0.084	rs3894194	17	39965740	G	A	0.992691	0.405773	60490	367388	17:38121993	17:39965740:G:A	missense_variant				unknown
Female infertility, cervigal, vaginal, other or unspecified origin	PKHD1L1	4.13e-06	0.2035	2.808e-11	0.873	rs17368310	8	109459837	G	C	0.995384	0.0685678	1794	367388	8:110472066	8:109459837:G:C	pLoF				unknown
IBD patients in KELA-register	MST1	3.89e-11	0.183	3.015e-11	0.178	rs3197999	3	49684099	G	A	0.999906	0.392288	56796	367388	3:49721532	3:49684099:G:A	missense_variant				unknown
Asthma (only as main-diagnosis)	GSDMA	1.59e-12	0.0988	3.099e-11	0.087	rs3894194	17	39965740	G	A	0.992691	0.405773	60490	367388	17:38121993	17:39965740:G:A	missense_variant				unknown
Conductive and sensorineural hearing loss	GJB2			3.255e-11	1.431	rs35887622	13	20189481	A	G	0.964565			367388	13:20763620	13:20189481:A:G	missense_variant	(likely)Pathogenic	Pathogenic	Criteria_multSubmitter	both
Sensorineural hearing loss	C10orf90			3.576e-11	5.842	rs139123090	10	126459169	G	A	0.962755	0.00847333	26	367388	10:128147738	10:126459169:G:A	missense_variant	(likely)Benign	Benign	Criteria_oneSubmitter	unknown
Cholelithiasis	FUT6	5.9e-10	0.0846	3.65e-11	0.088	rs778805	19	5832198	G	A	0.999513	0.382909	54144	367388	19:5832209	19:5832198:G:A	missense_variant				unknown
Lactose intolerance	LCT	1.5e-21	-0.8782	3.693e-11	-0.36	rs2322659	2	135798089	T	C	0.999886	0.7305	196510	367388	2:136555659	2:135798089:T:C	missense_variant	(likely)Benign	Benign	Criteria_oneSubmitter	recessive
Pain (limb, back, neck, head abdominally)	TMEM214	5.45e-08	-0.0426	3.792e-11	-0.061	rs1124649	2	27037601	G	A	0.997405	0.280815	29122	367388	2:27260469	2:27037601:G:A	missense_variant				unknown
Statin medication	HNF1A	1.55e-14	0.0775	6.949e-11	0.065	rs1169288	12	120978847	A	C	0.996877	0.373404	51256	367388	12:121416650	12:120978847:A:C	missense_variant	(likely)Benign	Benign	Criteria_multSubmitter	both
Other joint disorders	UQCC1	3.5e-13	0.0696	7.504e-11	0.046	rs4911494	20	35384111	C	T	0.999857	0.573821	120892	367388	20:33971914	20:35384111:C:T	missense_variant				unknown
Childhood asthma (age<16) (more controls excluded)	GSDMA	1.69e-16	-0.276	7.691e-11	-0.158	rs7212938	17	39966427	G	T	0.99017	0.59966	132268	367388	17:38122680	17:39966427:G:T	missense_variant				unknown
Interstitial lung disease	MUC5B	6.44e-18	-0.3341	7.882e-11	-0.193	rs55813014	11	1246095	T	C	0.994481	0.556374	113730	367388	11:1267325	11:1246095:T:C	missense_variant	(likely)Benign	Benign	Criteria_oneSubmitter	dominant
Asthma, hospital admissions , main diagnosis only	GSDMA	3.46e-12	0.0946	8.625e-11	0.083	rs3894194	17	39965740	G	A	0.992691	0.405773	60490	367388	17:38121993	17:39965740:G:A	missense_variant				unknown
Other insterstitial pulmonary diseases	MUC5B	5.21e-18	-0.3349	9.102e-11	-0.193	rs55813014	11	1246095	T	C	0.994481	0.556374	113730	367388	11:1267325	11:1246095:T:C	missense_variant	(likely)Benign	Benign	Criteria_oneSubmitter	dominant
Childhood asthma (age<16)	GSDMA	2.35e-16	-0.275	9.46e-11	-0.158	rs7212938	17	39966427	G	T	0.99017	0.59966	132268	367388	17:38122680	17:39966427:G:T	missense_variant				unknown
Hypertensive diseases	SH2B3	1.09e-14	-0.0776	1.085e-10	-0.047	rs3184504	12	111446804	T	C	0.99977	0.591214	128650	367388	12:111884608	12:111446804:T:C	missense_variant				unknown
Dialysis	WDR62	3.17e-08	0.9298	1.102e-10	4.184	rs17851503	19	36103951	G	A	0.992618	0.0472008	838	367388	19:36594853	19:36103951:G:A	missense_variant	VUS	Conflicting interpretations of pathogenicity	Criteria_multSubmitter	recessive
Endometriosis	SYNE1	2.32e-11	-0.13	1.206e-10	-0.098	rs4645434	6	152344126	C	A	0.999937	0.541648	108228	367388	6:152665261	6:152344126:C:A	missense_variant	(likely)Benign	Benign	Criteria_multSubmitter	both
Hypertension	SH2B3	9.63e-15	-0.0783	1.235e-10	-0.047	rs3184504	12	111446804	T	C	0.99977	0.591214	128650	367388	12:111884608	12:111446804:T:C	missense_variant				unknown
COPD, hospital admissions	SERPINA1	2.33e-05	0.3311	1.264e-10	3.404	rs28929474	14	94378610	C	T	0.998563	0.0198482	154	367388	14:94844947	14:94378610:C:T	missense_variant	(likely)Pathogenic	Pathogenic	Criteria_multSubmitter	recessive
Lactose intolerance, other/unspecified	LCT	2.86e-18	-0.8594	1.341e-10	-0.377	rs2322659	2	135798089	T	C	0.999886	0.7305	196510	367388	2:136555659	2:135798089:T:C	missense_variant	(likely)Benign	Benign	Criteria_oneSubmitter	recessive
IBD patients in KELA-register	BSN	2.35e-10	0.1742	1.372e-10	0.165	rs34762726	3	49651777	G	A	0.999839	0.412248	62790	367388	3:49689210	3:49651777:G:A	missense_variant				unknown
COPD, early/later onset	SERPINA1	2.42e-05	0.3283	1.384e-10	3.38	rs28929474	14	94378610	C	T	0.998563	0.0198482	154	367388	14:94844947	14:94378610:C:T	missense_variant	(likely)Pathogenic	Pathogenic	Criteria_multSubmitter	recessive
Benign neoplasm of breast (other cancers excluded from controls)	PLTP			1.397e-10	15.042	rs56126980	20	45904979	C	T	0.995209			367388	20:44533618	20:45904979:C:T	missense_variant				unknown
Hypertension	LSP1	1.22e-11	0.0685	1.413e-10	0.06	rs621679	11	1881538	G	A	0.991394	0.413239	63334	367388	11:1902768	11:1881538:G:A	missense_variant				unknown
Hypertensive diseases	LSP1	1.21e-11	0.0681	1.443e-10	0.06	rs621679	11	1881538	G	A	0.991394	0.413239	63334	367388	11:1902768	11:1881538:G:A	missense_variant				unknown
Interstitial lung disease	MUC5B	1.15e-17	-0.3321	1.472e-10	-0.192	rs2943529	11	1247283	G	C	0.989454	0.55458	113014	367388	11:1268513	11:1247283:G:C	missense_variant	(likely)Benign	Benign	Criteria_oneSubmitter	dominant
Other insterstitial pulmonary diseases	MUC5B	8.72e-18	-0.3332	1.658e-10	-0.191	rs2943529	11	1247283	G	C	0.989454	0.55458	113014	367388	11:1268513	11:1247283:G:C	missense_variant	(likely)Benign	Benign	Criteria_oneSubmitter	dominant
ILD, hospital admissions 1, main diag only	MUC5B	1.72e-16	-0.3405	1.785e-10	-0.202	rs55813014	11	1246095	T	C	0.994481	0.556374	113730	367388	11:1267325	11:1246095:T:C	missense_variant	(likely)Benign	Benign	Criteria_oneSubmitter	dominant
Allergic asthma (mode) (more controls excluded)	GSDMA	3.03e-09	0.1464	1.792e-10	0.15	rs3894194	17	39965740	G	A	0.992691	0.405773	60490	367388	17:38121993	17:39965740:G:A	missense_variant				unknown
Genitourinary diseases	NPHS1			1.897e-10	2.612	rs386833873	19	35851608	CAG	C	0.966858	0.00903949	26	367388	19:36342510	19:35851608:CAG:C	pLoF	(likely)Pathogenic	Pathogenic	Criteria_multSubmitter	recessive
Transplanted organ and tissue status	WDR62	1.92e-05	0.4637	1.959e-10	3.249	rs17851503	19	36103951	G	A	0.992618	0.0472008	838	367388	19:36594853	19:36103951:G:A	missense_variant	VUS	Conflicting interpretations of pathogenicity	Criteria_multSubmitter	recessive
Gout, unspecified	SLC2A9	5.2e-14	0.2894	2.005e-10	0.191	rs2276961	4	10021357	C	T	0.997243	0.5371	106128	367388	4:10022981	4:10021357:C:T	missense_variant	(likely)Benign	Benign	Criteria_oneSubmitter	both
Hereditary retinal dystrophy	CNGB1	5.82e-07	5.0517	2.01e-10	124.317	rs201162411	16	57901371	T	A	0.990294	0.00623319	28	367388	16:57935275	16:57901371:T:A	missense_variant	Conflicting	Conflicting interpretations of pathogenicity	Path_Criteria_oneSubmitter_confl	recessive
Hypothyroidism, drug reimbursement	SH2B3	1.23e-17	-0.2032	2.039e-10	-0.11	rs3184504	12	111446804	T	C	0.99977	0.591214	128650	367388	12:111884608	12:111446804:T:C	missense_variant				unknown
Inflammatory bowel disease, strict (require KELA)	MST1	7.14e-10	0.1773	2.098e-10	0.177	rs3197999	3	49684099	G	A	0.999906	0.392288	56796	367388	3:49721532	3:49684099:G:A	missense_variant				unknown
Allergic asthma (mode)	GSDMA	3.95e-09	0.1449	2.39e-10	0.149	rs3894194	17	39965740	G	A	0.992691	0.405773	60490	367388	17:38121993	17:39965740:G:A	missense_variant				unknown
Childhood asthma (age<16) (more controls excluded)	GSDMA	2.1e-14	0.2519	2.424e-10	0.185	rs56030650	17	39974934	C	A	0.995064	0.443041	72004	367388	17:38131187	17:39974934:C:A	missense_variant				unknown
Childhood asthma (age<16)	GSDMA	2.16e-14	0.2521	2.442e-10	0.186	rs56030650	17	39974934	C	A	0.995064	0.443041	72004	367388	17:38131187	17:39974934:C:A	missense_variant				unknown
ILD, hospital admissions	MUC5B	1.12e-17	-0.3345	2.696e-10	-0.189	rs55813014	11	1246095	T	C	0.994481	0.556374	113730	367388	11:1267325	11:1246095:T:C	missense_variant	(likely)Benign	Benign	Criteria_oneSubmitter	dominant
Cholelithiasis, broad definition with cholecystitis	SLC3A1	1.71e-14	0.1023	2.698e-10	0.06	rs698761	2	44320435	G	A	0.998557	0.603329	134298	367388	2:44547574	2:44320435:G:A	missense_variant	(likely)Benign	Benign	Criteria_oneSubmitter	both
Cholelithiasis, broad definition with cholecystitis	FUT6	7.34e-10	0.0824	2.826e-10	0.082	rs778805	19	5832198	G	A	0.999513	0.382909	54144	367388	19:5832209	19:5832198:G:A	missense_variant				unknown
Other specified congenital malformation syndromes affecting multiple systems	TRIM37	6.29e-05	3.9159	2.985e-10	37.451	rs186251998	17	59079879	T	C	0.960066	0.0052288	10	367388	17:57157240	17:59079879:T:C	pLoF				recessive
Asthma/COPD (KELA code 203)	SERPINA1			3.461e-10	1.701	rs28929474	14	94378610	C	T	0.998563	0.0198482	154	367388	14:94844947	14:94378610:C:T	missense_variant	(likely)Pathogenic	Pathogenic	Criteria_multSubmitter	recessive
Other heart diseases	NPHS1			3.519e-10	7.857	rs386833873	19	35851608	CAG	C	0.966858	0.00903949	26	367388	19:36342510	19:35851608:CAG:C	pLoF	(likely)Pathogenic	Pathogenic	Criteria_multSubmitter	recessive
ILD, hospital admissions 1, main diag only	MUC5B	2.56e-16	-0.3391	3.575e-10	-0.2	rs2943529	11	1247283	G	C	0.989454	0.55458	113014	367388	11:1268513	11:1247283:G:C	missense_variant	(likely)Benign	Benign	Criteria_oneSubmitter	dominant
Lung transplantation	WDR62	2.06e-05	0.461	3.66e-10	3.106	rs17851503	19	36103951	G	A	0.992618	0.0472008	838	367388	19:36594853	19:36103951:G:A	missense_variant	VUS	Conflicting interpretations of pathogenicity	Criteria_multSubmitter	recessive
Gout	SLC2A9	1.29e-12	0.213	3.847e-10	0.146	rs2276961	4	10021357	C	T	0.997243	0.5371	106128	367388	4:10022981	4:10021357:C:T	missense_variant	(likely)Benign	Benign	Criteria_oneSubmitter	both
Undefined dementia (more controls excluded)	APOC4-APOC2	1.43e-11	0.2957	3.865e-10	0.265	rs5167	19	44945208	T	G	0.988256	0.41371	62808	367388	19:45448465	19:44945208:T:G	missense_variant				unknown
Other retinal disorders	CFH	5.89e-23	-0.1597	3.917e-10	-0.076	rs1061170	1	196690107	C	T	0.999504	0.563965	117416	367388	1:196659237	1:196690107:C:T	missense_variant	(likely)Benign	Benign	Criteria_oneSubmitter	both
Hypertension, essential	SH2B3	6.55e-14	-0.0821	4.466e-10	-0.05	rs3184504	12	111446804	T	C	0.99977	0.591214	128650	367388	12:111884608	12:111446804:T:C	missense_variant				unknown
ILD, hospital admissions	MUC5B	1.75e-17	-0.333	4.737e-10	-0.188	rs2943529	11	1247283	G	C	0.989454	0.55458	113014	367388	11:1268513	11:1247283:G:C	missense_variant	(likely)Benign	Benign	Criteria_oneSubmitter	dominant
Inflammatory bowel disease, strict (require KELA)	BSN	2.2e-09	0.1709	4.878e-10	0.166	rs34762726	3	49651777	G	A	0.999839	0.412248	62790	367388	3:49689210	3:49651777:G:A	missense_variant				unknown
Cholelithiasis	SLC3A1	4.57e-14	0.1027	5.556e-10	0.061	rs698761	2	44320435	G	A	0.998557	0.603329	134298	367388	2:44547574	2:44320435:G:A	missense_variant	(likely)Benign	Benign	Criteria_oneSubmitter	both
Gout, FINNGEN	SLC2A9	1.57e-12	0.2095	6.013e-10	0.143	rs2276961	4	10021357	C	T	0.997243	0.5371	106128	367388	4:10022981	4:10021357:C:T	missense_variant	(likely)Benign	Benign	Criteria_oneSubmitter	both
Diabetes mellitus in pregnancy	ACOXL			6.49e-10	6.805	rs150003283	2	110794148	G	A	0.99526			367388	2:111551725	2:110794148:G:A	missense_variant				unknown
Actinic keratosis	FANCA	4.35e-14	0.1956	7.81e-10	0.139	rs7190823	16	89799635	T	C	0.988053	0.459773	77656	367388	16:89866043	16:89799635:T:C	missense_variant	(likely)Benign	Benign	Criteria_multSubmitter	recessive
Disorders of gallbladder, biliary tract and pancreas	UGT1A6	4.82e-08	0.0658	8.148e-10	0.065	rs1105879	2	233693556	A	C	0.999952	0.451147	75358	367388	2:234602202	2:233693556:A:C	missense_variant	(likely)Benign	Benign	Criteria_oneSubmitter	unknown
Cholelithiasis, broad definition with cholecystitis	UGT1A6	3.04e-08	0.0734	8.333e-10	0.075	rs2070959	2	233693545	A	G	0.999944	0.414061	63450	367388	2:234602191	2:233693545:A:G	missense_variant	(likely)Benign	Benign	Criteria_oneSubmitter	unknown
Renal tubulo-intestitial diseases	NPHS1			8.714e-10	7.3	rs386833873	19	35851608	CAG	C	0.966858	0.00903949	26	367388	19:36342510	19:35851608:CAG:C	pLoF	(likely)Pathogenic	Pathogenic	Criteria_multSubmitter	recessive
Type 1 diabetes without complications	TH	2.13e-16	0.2096	9.881e-10	0.137	rs6356	11	2169721	C	T	0.979479	0.439726	71322	367388	11:2190951	11:2169721:C:T	missense_variant	(likely)Benign	Benign	Criteria_multSubmitter	recessive
Alzheimer's disease, wide definition	APOC4-APOC2	1.68e-12	0.1725	1.011e-09	0.114	rs1132899	19	44944779	T	C	0.985261	0.555465	113586	367388	19:45448036	19:44944779:T:C	missense_variant				unknown
Type 1 diabetes, wide definition, subgroup 1	TH	1.91e-14	0.1979	1.039e-09	0.139	rs6356	11	2169721	C	T	0.979479	0.439726	71322	367388	11:2190951	11:2169721:C:T	missense_variant	(likely)Benign	Benign	Criteria_multSubmitter	recessive
Childhood asthma (age<16) (more controls excluded)	ERBB2	1.61e-14	-0.2671	1.068e-09	-0.141	rs1058808	17	39727784	C	G	0.999318	0.674565	167122	367388	17:37884037	17:39727784:C:G	missense_variant	not_provided	not provided	none	unknown
Hypertension	LSP1	3.18e-11	0.0674	1.124e-09	0.059	rs686722	11	1870492	C	T	0.996813	0.395478	57866	367388	11:1891722	11:1870492:C:T	missense_variant				unknown
Hypertensive diseases	LSP1	3.14e-11	0.067	1.178e-09	0.058	rs686722	11	1870492	C	T	0.996813	0.395478	57866	367388	11:1891722	11:1870492:C:T	missense_variant				unknown
Childhood asthma (age<16)	ERBB2	1.77e-14	-0.2671	1.234e-09	-0.141	rs1058808	17	39727784	C	G	0.999318	0.674565	167122	367388	17:37884037	17:39727784:C:G	missense_variant	not_provided	not provided	none	unknown
Organic, including symptomatic, mental disorders	APOC4-APOC2	1.85e-12	0.1302	1.574e-09	0.085	rs1132899	19	44944779	T	C	0.985261	0.555465	113586	367388	19:45448036	19:44944779:T:C	missense_variant				unknown
Other retinal disorders	CERKL			1.841e-09	7.516	rs200711686	2	181603943	G	C	0.994958	0.00563165	20	367388	2:182468670	2:181603943:G:C	missense_variant				unknown
Diabetes, varying definitions	WFS1	6.47e-11	0.0685	1.932e-09	0.052	rs734312	4	6301627	G	A	0.99972	0.497561	90926	367388	4:6303354	4:6301627:G:A	missense_variant	(likely)Benign	Benign	Criteria_multSubmitter	both
Other retinal disorders	EYS			2.109e-09	9.279	rs528919874	6	63721375	TTCTGCATG	T	0.98815	0.00692456	24	367388	6:64431271	6:63721375:TTCTGCATG:T	pLoF	(likely)Pathogenic	Pathogenic/Likely pathogenic	Criteria_multSubmitter	recessive
Presence of other devices	GJB2			2.223e-09	9.621	rs398123814	13	20189546	AC	A	0.990104	0.01156	52	367388	13:20763685	13:20189546:AC:A	pLoF	(likely)Pathogenic	Pathogenic	Criteria_multSubmitter	both
Gestational diabetes (for exclusion)	ACOXL			2.297e-09	8.066	rs150003283	2	110794148	G	A	0.99526			367388	2:111551725	2:110794148:G:A	missense_variant				unknown
Other respiratory diseases principally affecting the interstitium	MUC5B	4.99e-16	-0.2814	2.31e-09	-0.158	rs55813014	11	1246095	T	C	0.994481	0.556374	113730	367388	11:1267325	11:1246095:T:C	missense_variant	(likely)Benign	Benign	Criteria_oneSubmitter	dominant
Other diabetes, wide definition	WFS1	1.96e-12	0.0793	2.44e-09	0.055	rs734312	4	6301627	G	A	0.99972	0.497561	90926	367388	4:6303354	4:6301627:G:A	missense_variant	(likely)Benign	Benign	Criteria_multSubmitter	both
Asthma and opportunit respiratory infection	SERPINA1	8.33e-05	1.1047	2.635e-09	16.823	rs28929474	14	94378610	C	T	0.998563	0.0198482	154	367388	14:94844947	14:94378610:C:T	missense_variant	(likely)Pathogenic	Pathogenic	Criteria_multSubmitter	recessive
Disorders of the thyroid gland	TRMO	1.98e-13	0.0864	2.736e-09	0.075	rs2282192	9	97910056	C	T	0.993649	0.321551	38204	367388	9:100672338	9:97910056:C:T	missense_variant				unknown
UC patients in KELA-register ( KELA 208 prior to 1994, or ICD K51)	MST1	1.92e-10	0.2004	2.794e-09	0.181	rs3197999	3	49684099	G	A	0.999906	0.392288	56796	367388	3:49721532	3:49684099:G:A	missense_variant				unknown
Cholelithiasis	UGT1A6	1.54e-07	0.0709	2.904e-09	0.074	rs2070959	2	233693545	A	G	0.999944	0.414061	63450	367388	2:234602191	2:233693545:A:G	missense_variant	(likely)Benign	Benign	Criteria_oneSubmitter	unknown
Gout, strict definition	SLC2A9	8.23e-12	0.2879	2.905e-09	0.195	rs2276961	4	10021357	C	T	0.997243	0.5371	106128	367388	4:10022981	4:10021357:C:T	missense_variant	(likely)Benign	Benign	Criteria_oneSubmitter	both
Diabetes-related co-morbidities/complications (more controls excluded)	SH2B3	4.38e-11	-0.0646	2.922e-09	-0.042	rs3184504	12	111446804	T	C	0.99977	0.591214	128650	367388	12:111884608	12:111446804:T:C	missense_variant				unknown
Chronic lower respiratory diseases	GSDMA	9.21e-09	0.0606	3.333e-09	0.055	rs56030650	17	39974934	C	A	0.995064	0.443041	72004	367388	17:38131187	17:39974934:C:A	missense_variant				unknown
Skin changes due to chronic exposure to nonionizing radiation	FANCA	2.55e-13	0.1852	3.634e-09	0.13	rs7190823	16	89799635	T	C	0.988053	0.459773	77656	367388	16:89866043	16:89799635:T:C	missense_variant	(likely)Benign	Benign	Criteria_multSubmitter	recessive
Other respiratory diseases principally affecting the interstitium	MUC5B	8.88e-16	-0.2795	3.661e-09	-0.157	rs2943529	11	1247283	G	C	0.989454	0.55458	113014	367388	11:1268513	11:1247283:G:C	missense_variant	(likely)Benign	Benign	Criteria_oneSubmitter	dominant
Disorders of gallbladder, biliary tract and pancreas	UGT1A3	1.68e-06	0.0581	4.268e-09	0.065	rs6431625	2	233729266	T	C	0.999406	0.420509	65620	367388	2:234637912	2:233729266:T:C	missense_variant				unknown
Dementia	APOC4-APOC2	7.13e-11	0.1415	4.45e-09	0.097	rs1132899	19	44944779	T	C	0.985261	0.555465	113586	367388	19:45448036	19:44944779:T:C	missense_variant				unknown
Type 1 diabetes, strict (exclude DM2)	TH	1.12e-11	0.2271	4.49e-09	0.173	rs6356	11	2169721	C	T	0.979479	0.439726	71322	367388	11:2190951	11:2169721:C:T	missense_variant	(likely)Benign	Benign	Criteria_multSubmitter	recessive
Asthma (only as main-diagnosis) (more controls excluded)	GSDMA	2.92e-08	0.0768	4.496e-09	0.072	rs56030650	17	39974934	C	A	0.995064	0.443041	72004	367388	17:38131187	17:39974934:C:A	missense_variant				unknown
Type 1 diabetes, wide definition, subgroup 1	SH2B3	3.66e-13	-0.1877	4.92e-09	-0.111	rs3184504	12	111446804	T	C	0.99977	0.591214	128650	367388	12:111884608	12:111446804:T:C	missense_variant				unknown
UC patients in KELA-register ( KELA 208 prior to 1994, or ICD K51)	BSN	2.03e-09	0.1873	5.049e-09	0.171	rs34762726	3	49651777	G	A	0.999839	0.412248	62790	367388	3:49689210	3:49651777:G:A	missense_variant				unknown
Type 1 diabetes without complications	SH2B3	2.57e-14	-0.1941	5.439e-09	-0.109	rs3184504	12	111446804	T	C	0.99977	0.591214	128650	367388	12:111884608	12:111446804:T:C	missense_variant				unknown
Diabetes mellitus	WFS1	9.4e-11	0.0683	5.524e-09	0.05	rs734312	4	6301627	G	A	0.99972	0.497561	90926	367388	4:6303354	4:6301627:G:A	missense_variant	(likely)Benign	Benign	Criteria_multSubmitter	both
Cardiac arrhytmias, COPD co-morbidities	CAND2	1.53e-08	0.0665	5.531e-09	0.055	rs2305397	3	12815994	C	T	0.997961	0.516266	97996	367388	3:12857493	3:12815994:C:T	missense_variant				unknown
Coronary revascularization (ANGIO or CABG)	RP11-145E5.5	2.17e-14	0.1402	6.123e-09	0.087	rs10965215	9	22029446	G	A	0.998711	0.501206	92610	367388	9:22029445	9:22029446:G:A	missense_variant				unknown
Type1 diabetes, definitions combined	TH	1.97e-11	0.2225	6.353e-09	0.17	rs6356	11	2169721	C	T	0.979479	0.439726	71322	367388	11:2190951	11:2169721:C:T	missense_variant	(likely)Benign	Benign	Criteria_multSubmitter	recessive
IBD patients in KELA-register	GPX1	7.06e-09	0.1581	6.393e-09	0.143	rs1050450	3	49357401	G	A	0.999364	0.434756	69716	367388	3:49394834	3:49357401:G:A	missense_variant	(likely)Benign	Benign	no_Criteria	recessive
Hypothyroidism, drug reimbursement	CTLA4	4.35e-12	0.1619	6.53e-09	0.107	rs231775	2	203867991	A	G	0.999974	0.518705	99544	367388	2:204732714	2:203867991:A:G	missense_variant	(likely)Benign	Benign	Criteria_oneSubmitter	dominant
Alzheimer disease (more controls excluded)	APOC4-APOC2	5.59e-10	0.1938	6.829e-09	0.138	rs1132899	19	44944779	T	C	0.985261	0.555465	113586	367388	19:45448036	19:44944779:T:C	missense_variant				unknown
Type 2 diabetes, definitions combined	SLC30A8	1.39e-10	-0.0781	8.433e-09	-0.069	rs13266634	8	117172544	C	T	0.998683	0.376041	52102	367388	8:118184783	8:117172544:C:T	missense_variant	risk factor	risk factor	no_Criteria	dominant
Malignant neoplasm of skin (other cancers excluded from controls)	ALS2CR12	2.15e-13	-0.1286	8.63e-09	-0.075	rs13014235	2	201350769	C	G	0.995831	0.576973	122106	367388	2:202215492	2:201350769:C:G	missense_variant				unknown
Asthma (only as main-diagnosis)	GSDMA	3.97e-08	0.0759	8.83e-09	0.07	rs56030650	17	39974934	C	A	0.995064	0.443041	72004	367388	17:38131187	17:39974934:C:A	missense_variant				unknown
Mucosal proctocolitis	BSN	2.59e-07	0.198	8.959e-09	0.208	rs34762726	3	49651777	G	A	0.999839	0.412248	62790	367388	3:49689210	3:49651777:G:A	missense_variant				unknown
Other malignant neoplasms of skin (=non-melanoma skin cancer) (other cancers excluded from controls)	ALS2CR12	2.19e-13	-0.1288	9.401e-09	-0.075	rs13014235	2	201350769	C	G	0.995831	0.576973	122106	367388	2:202215492	2:201350769:C:G	missense_variant				unknown
Type 1 diabetes	TH	1.81e-13	0.1717	9.513e-09	0.118	rs6356	11	2169721	C	T	0.979479	0.439726	71322	367388	11:2190951	11:2169721:C:T	missense_variant	(likely)Benign	Benign	Criteria_multSubmitter	recessive
Unspecified dementia	APOC4-APOC2	2.47e-10	0.2629	9.729e-09	0.228	rs5167	19	44945208	T	G	0.988256	0.41371	62808	367388	19:45448465	19:44945208:T:G	missense_variant				unknown
Childhood asthma (age<16) (more controls excluded)	STARD3	3.46e-14	-0.2661	1.02e-08	-0.132	rs1877031	17	39657827	G	A	0.998956	0.684783	172280	367388	17:37814080	17:39657827:G:A	missense_variant				unknown
Inflammatory bowel disease	MST1	1.52e-08	0.1297	1.038e-08	0.126	rs3197999	3	49684099	G	A	0.999906	0.392288	56796	367388	3:49721532	3:49684099:G:A	missense_variant				unknown
Gastrointestinal diseases	NPHS1			1.053e-08	1.973	rs386833873	19	35851608	CAG	C	0.966858	0.00903949	26	367388	19:36342510	19:35851608:CAG:C	pLoF	(likely)Pathogenic	Pathogenic	Criteria_multSubmitter	recessive
Arthropathies	UQCC1	2.12e-11	0.055	1.063e-08	0.035	rs4911494	20	35384111	C	T	0.999857	0.573821	120892	367388	20:33971914	20:35384111:C:T	missense_variant				unknown
Medical observation and evaluation for suspected diseases and conditions	NPHS1			1.063e-08	2.553	rs386833873	19	35851608	CAG	C	0.966858	0.00903949	26	367388	19:36342510	19:35851608:CAG:C	pLoF	(likely)Pathogenic	Pathogenic	Criteria_multSubmitter	recessive
Hereditary retinal dystrophy	EYS	1.86e-06	4.9012	1.081e-08	153.741	rs143994166	6	65402507	A	T	0.973242	0.00574597	12	367388	6:66112400	6:65402507:A:T	pLoF	(likely)Pathogenic	Pathogenic	Criteria_oneSubmitter	recessive
Statin medication	ANKDD1B	1.01e-12	-0.0703	1.088e-08	-0.041	rs34358	5	75669297	G	A	0.999741	0.593895	130000	367388	5:74965122	5:75669297:G:A	pLoF				unknown
Diseases of the ear and mastoid process	C10orf90			1.105e-08	2.56	rs139123090	10	126459169	G	A	0.962755	0.00847333	26	367388	10:128147738	10:126459169:G:A	missense_variant	(likely)Benign	Benign	Criteria_oneSubmitter	unknown
Other disorders of ear	GJB2			1.151e-08	1.064	rs35887622	13	20189481	A	G	0.964565			367388	13:20763620	13:20189481:A:G	missense_variant	(likely)Pathogenic	Pathogenic	Criteria_multSubmitter	both
Childhood asthma (age<16)	STARD3	3.88e-14	-0.2659	1.17e-08	-0.132	rs1877031	17	39657827	G	A	0.998956	0.684783	172280	367388	17:37814080	17:39657827:G:A	missense_variant				unknown
Type 2 diabetes, strict (exclude DM1)	SLC30A8	1.8e-10	-0.0773	1.188e-08	-0.068	rs13266634	8	117172544	C	T	0.998683	0.376041	52102	367388	8:118184783	8:117172544:C:T	missense_variant	risk factor	risk factor	no_Criteria	dominant
Immune disease comorbidities	SH2B3	1.31e-10	-0.0909	1.227e-08	-0.059	rs3184504	12	111446804	T	C	0.99977	0.591214	128650	367388	12:111884608	12:111446804:T:C	missense_variant				unknown
Hard cardiovascular diseases	SH2B3	3.27e-11	-0.0827	1.246e-08	-0.052	rs3184504	12	111446804	T	C	0.99977	0.591214	128650	367388	12:111884608	12:111446804:T:C	missense_variant				unknown
Cardiovascular diseases (excluding rheumatic etc)	SH2B3	1.23e-12	-0.0623	1.25e-08	-0.036	rs3184504	12	111446804	T	C	0.99977	0.591214	128650	367388	12:111884608	12:111446804:T:C	missense_variant				unknown
Varicose veins	CEP250			1.274e-08	4.331	rs56259282	20	35504248	G	A	0.951318			367388	20:34092076	20:35504248:G:A	missense_variant				recessive
Motor neuron disease	SOD1			1.306e-08	116.661	rs80265967	21	31667290	A	C	0.99867	0.00915381	18	367388	21:33039603	21:31667290:A:C	missense_variant	Conflicting	Conflicting interpretations of pathogenicity	Path_Criteria_multSubmitter_confl	both
Asthma, hospital admissions , main diagnosis only	GSDMA	6.87e-08	0.0725	1.332e-08	0.068	rs56030650	17	39974934	C	A	0.995064	0.443041	72004	367388	17:38131187	17:39974934:C:A	missense_variant				unknown
Acute tubulo-interstitial nephritis	NPHS1			1.335e-08	10.894	rs386833873	19	35851608	CAG	C	0.966858	0.00903949	26	367388	19:36342510	19:35851608:CAG:C	pLoF	(likely)Pathogenic	Pathogenic	Criteria_multSubmitter	recessive
Inflammatory bowel disease, strict (require KELA)	GPX1	3.74e-08	0.1562	1.358e-08	0.145	rs1050450	3	49357401	G	A	0.999364	0.434756	69716	367388	3:49394834	3:49357401:G:A	missense_variant	(likely)Benign	Benign	no_Criteria	recessive
Cardiac murmurs and other cardiac sounds	SLCO1A2			1.379e-08	1.031	rs10841795	12	21334610	A	G	0.99995			367388	12:21487544	12:21334610:A:G	missense_variant				unknown
Malignant neoplasm of skin	ALS2CR12	4.22e-13	-0.1249	1.381e-08	-0.073	rs13014235	2	201350769	C	G	0.995831	0.576973	122106	367388	2:202215492	2:201350769:C:G	missense_variant				unknown
Thyrotoxicosis with diffuse goitr	IGLV3-21	2.45e-09	-0.2218	1.385e-08	-0.189	rs4446155	22	22713048	G	A	0.881217	0.454266	76154	367388	22:23055533	22:22713048:G:A	missense_variant				unknown
Persons encountering health services for specific procedures and health care	NPHS1			1.394e-08	4.981	rs386833873	19	35851608	CAG	C	0.966858	0.00903949	26	367388	19:36342510	19:35851608:CAG:C	pLoF	(likely)Pathogenic	Pathogenic	Criteria_multSubmitter	recessive
Undefined dementia	APOC4-APOC2	4.3e-10	0.258	1.43e-08	0.224	rs5167	19	44945208	T	G	0.988256	0.41371	62808	367388	19:45448465	19:44945208:T:G	missense_variant				unknown
Thyrotoxicosis with diffuse goitr	IGLV3-21	4.74e-09	-0.2181	1.473e-08	-0.19	rs1985791	22	22713054	G	T	0.880787	0.450976	75072	367388	22:23055539	22:22713054:G:T	missense_variant				unknown
Asthma (more controls excluded)	GSDMA	6.72e-08	0.0704	1.503e-08	0.065	rs56030650	17	39974934	C	A	0.995064	0.443041	72004	367388	17:38131187	17:39974934:C:A	missense_variant				unknown
Other malignant neoplasms of skin (=non-melanoma skin cancer)	ALS2CR12	4.36e-13	-0.1249	1.512e-08	-0.072	rs13014235	2	201350769	C	G	0.995831	0.576973	122106	367388	2:202215492	2:201350769:C:G	missense_variant				unknown
Mild mental retardation	ZNF415			1.563e-08	2.098	rs10410030	19	53108802	T	C	0.996264			367388	19:53612055	19:53108802:T:C	missense_variant				unknown
Hypothyroidism,other/unspecified	CTLA4	3.24e-14	0.0909	1.564e-08	0.054	rs231775	2	203867991	A	G	0.999974	0.518705	99544	367388	2:204732714	2:203867991:A:G	missense_variant	(likely)Benign	Benign	Criteria_oneSubmitter	dominant
Dependence on enabling machines and devices, not elsewhere classified	NPHS1	2.13e-07	4.3321	1.679e-08	12.061	rs386833873	19	35851608	CAG	C	0.966858	0.00903949	26	367388	19:36342510	19:35851608:CAG:C	pLoF	(likely)Pathogenic	Pathogenic	Criteria_multSubmitter	recessive
Cholelithiasis	UGT1A3	8.05e-06	0.0601	1.727e-08	0.069	rs6431625	2	233729266	T	C	0.999406	0.420509	65620	367388	2:234637912	2:233729266:T:C	missense_variant				unknown
COPD related to chronic (opportunist) infections	SERPINA1	4.89e-05	1.9085	1.754e-08	47.651	rs28929474	14	94378610	C	T	0.998563	0.0198482	154	367388	14:94844947	14:94378610:C:T	missense_variant	(likely)Pathogenic	Pathogenic	Criteria_multSubmitter	recessive
Interstitial lung disease endpoints	SH2B3	1.82e-11	-0.0829	1.769e-08	-0.051	rs3184504	12	111446804	T	C	0.99977	0.591214	128650	367388	12:111884608	12:111446804:T:C	missense_variant				unknown
Type 1 diabetes	SH2B3	1.15e-13	-0.1726	1.778e-08	-0.096	rs3184504	12	111446804	T	C	0.99977	0.591214	128650	367388	12:111884608	12:111446804:T:C	missense_variant				unknown
Diabetes, insuline treatment (Kela reimbursement) (more controls excluded)	WFS1	1.75e-09	0.0696	1.779e-08	0.053	rs734312	4	6301627	G	A	0.99972	0.497561	90926	367388	4:6303354	4:6301627:G:A	missense_variant	(likely)Benign	Benign	Criteria_multSubmitter	both
Disorders of choroid and retina	CERKL			1.853e-08	5.723	rs200711686	2	181603943	G	C	0.994958	0.00563165	20	367388	2:182468670	2:181603943:G:C	missense_variant				unknown
Lung transplantation	DMBT1			1.873e-08	36.648	rs189221852	10	122618145	G	A	0.959452			367388	10:124377661	10:122618145:G:A	missense_variant				unknown
Ulcerative ileocolitis	BSN	1.3e-06	0.3138	1.895e-08	0.354	rs34762726	3	49651777	G	A	0.999839	0.412248	62790	367388	3:49689210	3:49651777:G:A	missense_variant				unknown
Postpartum haemorrhage	USP8			2.048e-08	17.553	rs147742292	15	50465088	A	G	0.994454			367388	15:50757285	15:50465088:A:G	missense_variant	(likely)Benign	Benign	Criteria_oneSubmitter	unknown
Type 2 diabetes	SLC30A8	1.36e-09	-0.0702	2.052e-08	-0.064	rs13266634	8	117172544	C	T	0.998683	0.376041	52102	367388	8:118184783	8:117172544:C:T	missense_variant	risk factor	risk factor	no_Criteria	dominant
Secondary hypertension	NPHS1			2.082e-08	30.649	rs386833873	19	35851608	CAG	C	0.966858	0.00903949	26	367388	19:36342510	19:35851608:CAG:C	pLoF	(likely)Pathogenic	Pathogenic	Criteria_multSubmitter	recessive
Transplanted organ and tissue status	DMBT1			2.146e-08	35.738	rs189221852	10	122618145	G	A	0.959452			367388	10:124377661	10:122618145:G:A	missense_variant				unknown
Type 1 diabetes, strict definition	FUT2	6.35e-07	0.184	2.208e-08	0.205	rs601338	19	48703417	G	A	0.997446	0.374424	51810	367388	19:49206674	19:48703417:G:A	pLoF	association	Benign, association	no_Criteria	recessive
Motor neuron disease (with DMD)	SOD1	5.26e-05	2.7917	2.251e-08	110.811	rs80265967	21	31667290	A	C	0.99867	0.00915381	18	367388	21:33039603	21:31667290:A:C	missense_variant	Conflicting	Conflicting interpretations of pathogenicity	Path_Criteria_multSubmitter_confl	both
Asthma, hospital admissions , main diagnosis only	SLC22A4	3.82e-12	-0.0996	2.504e-08	-0.088	rs1050152	5	132340627	C	T	0.99996	0.316502	36980	367388	5:131676320	5:132340627:C:T	missense_variant	(likely)Benign	Benign	no_Criteria	unknown
Sensorineural hearing loss	CLRN1			2.531e-08	13.073	rs121908140	3	150928107	A	C	0.995026	0.00444761	12	367388	3:150645894	3:150928107:A:C	LC	(likely)Pathogenic	Pathogenic	Criteria_multSubmitter	recessive
Dialysis	SIPA1L3	3.29e-05	0.5405	2.591e-08	2.232	rs3745945	19	38182658	C	G	0.991643	0.0727678	2062	367388	19:38673298	19:38182658:C:G	missense_variant	(likely)Benign	Benign	Criteria_oneSubmitter	recessive
Non-small cell lung cancer (other cancers excluded from controls)	CHRNA5	2.92e-09	0.2868	2.593e-08	0.298	rs16969968	15	78590583	G	A	0.999947	0.330531	40346	367388	15:78882925	15:78590583:G:A	missense_variant	drug response	drug response	Criteria_multSubmitter	unknown
Other retinal disorders	CLRN1			2.746e-08	14.784	rs121908140	3	150928107	A	C	0.995026	0.00444761	12	367388	3:150645894	3:150928107:A:C	LC	(likely)Pathogenic	Pathogenic	Criteria_multSubmitter	recessive
Lactose intolerance	MAP3K19	2.41e-07	0.5622	2.804e-08	1.19	rs16831235	2	134987559	G	A	0.983584	0.154379	8864	367388	2:135745129	2:134987559:G:A	missense_variant				unknown
Mucosal proctocolitis	GPX1	1.77e-06	0.1824	2.836e-08	0.192	rs1050450	3	49357401	G	A	0.999364	0.434756	69716	367388	3:49394834	3:49357401:G:A	missense_variant	(likely)Benign	Benign	no_Criteria	recessive
Other cataract	CLRN1			2.844e-08	14.568	rs121908140	3	150928107	A	C	0.995026	0.00444761	12	367388	3:150645894	3:150928107:A:C	LC	(likely)Pathogenic	Pathogenic	Criteria_multSubmitter	recessive
Disorders of gallbladder, biliary tract and pancreas	SLC3A1	1.87e-12	0.0864	2.902e-08	0.049	rs698761	2	44320435	G	A	0.998557	0.603329	134298	367388	2:44547574	2:44320435:G:A	missense_variant	(likely)Benign	Benign	Criteria_oneSubmitter	both
Statin medication	HNF1A	2.73e-10	0.0669	3.078e-08	0.066	rs2464196	12	120997624	G	A	0.999145	0.300181	33042	367388	12:121435427	12:120997624:G:A	missense_variant	(likely)Benign	Benign	Criteria_multSubmitter	both
Diabetes, insuline treatment (Kela reimbursement)	WFS1	3.08e-09	0.0673	3.09e-08	0.051	rs734312	4	6301627	G	A	0.99972	0.497561	90926	367388	4:6303354	4:6301627:G:A	missense_variant	(likely)Benign	Benign	Criteria_multSubmitter	both
Ulcerative colitis	MST1	1.08e-07	0.1391	3.142e-08	0.139	rs3197999	3	49684099	G	A	0.999906	0.392288	56796	367388	3:49721532	3:49684099:G:A	missense_variant				unknown
Non-small cell lung cancer	CHRNA5	4.47e-09	0.2826	3.145e-08	0.296	rs16969968	15	78590583	G	A	0.999947	0.330531	40346	367388	15:78882925	15:78590583:G:A	missense_variant	drug response	drug response	Criteria_multSubmitter	unknown
Redundant prepuce, phimosis and paraphimosis	FUT11			3.215e-08	18.338	rs200368257	10	73773302	A	G	0.980027	0.00571875	12	367388	10:75533060	10:73773302:A:G	missense_variant				unknown
Type 1 diabetes, strict definition	TH	3.97e-10	0.2274	3.239e-08	0.176	rs6356	11	2169721	C	T	0.979479	0.439726	71322	367388	11:2190951	11:2169721:C:T	missense_variant	(likely)Benign	Benign	Criteria_multSubmitter	recessive
DVT of lower extremities	FGA	3.64e-12	0.1843	3.268e-08	0.162	rs6050	4	154586438	T	C	0.998828	0.315032	36746	367388	4:155507590	4:154586438:T:C	missense_variant	(likely)Benign	Benign	Criteria_multSubmitter	both
Hypertensive diseases	PLCE1	1.23e-12	-0.074	3.275e-08	-0.06	rs2274224	10	94279840	G	C	0.999495	0.346144	44056	367388	10:96039597	10:94279840:G:C	missense_variant	(likely)Benign	Benign	Criteria_multSubmitter	recessive
Asthma	GSDMA	9.78e-08	0.0692	3.296e-08	0.064	rs56030650	17	39974934	C	A	0.995064	0.443041	72004	367388	17:38131187	17:39974934:C:A	missense_variant				unknown
ILD Co-morbidites, CVD and metabolic diseases	TTF1			3.356e-08	0.175	rs8999	9	132401954	C	A	0.998502			367388	9:135277341	9:132401954:C:A	missense_variant				unknown
Hypertension	PLCE1	9.31e-13	-0.0749	3.377e-08	-0.06	rs2274224	10	94279840	G	C	0.999495	0.346144	44056	367388	10:96039597	10:94279840:G:C	missense_variant	(likely)Benign	Benign	Criteria_multSubmitter	recessive
Asthma/COPD (KELA code 203)	SLC22A4	3.77e-12	-0.0969	3.485e-08	-0.085	rs1050152	5	132340627	C	T	0.99996	0.316502	36980	367388	5:131676320	5:132340627:C:T	missense_variant	(likely)Benign	Benign	no_Criteria	unknown
Other noninflammatory disorders of uterus, except cervix	APPL2			3.687e-08	5.539	rs138491961	12	105211248	G	A	0.995936			367388	12:105605026	12:105211248:G:A	pLoF				unknown
Venous thromboembolism	KLKB1	5.95e-12	0.1255	3.74e-08	0.075	rs3733402	4	186236880	G	A	0.999945	0.575816	122208	367388	4:187158034	4:186236880:G:A	missense_variant	Conflicting	Conflicting interpretations of pathogenicity	no_Criteria	recessive
Type 1 diabetes with other specified/multiple/unspecified complications	TH	1.73e-10	0.1914	3.757e-08	0.146	rs6356	11	2169721	C	T	0.979479	0.439726	71322	367388	11:2190951	11:2169721:C:T	missense_variant	(likely)Benign	Benign	Criteria_multSubmitter	recessive
Endometriosis of ovary	USP5			3.806e-08	8.472	rs200723728	12	6856835	G	A	0.987681			367388	12:6965999	12:6856835:G:A	missense_variant				unknown
Disorders of the thyroid gland	CTLA4	9.29e-14	0.082	3.82e-08	0.048	rs231775	2	203867991	A	G	0.999974	0.518705	99544	367388	2:204732714	2:203867991:A:G	missense_variant	(likely)Benign	Benign	Criteria_oneSubmitter	dominant
Type 1 diabetes, wide definition	TH	5.18e-11	0.1435	3.842e-08	0.106	rs6356	11	2169721	C	T	0.979479	0.439726	71322	367388	11:2190951	11:2169721:C:T	missense_variant	(likely)Benign	Benign	Criteria_multSubmitter	recessive
Disorders of gallbladder, biliary tract and pancreas	UGT1A6	1.6e-07	0.0639	3.884e-08	0.062	rs2070959	2	233693545	A	G	0.999944	0.414061	63450	367388	2:234602191	2:233693545:A:G	missense_variant	(likely)Benign	Benign	Criteria_oneSubmitter	unknown
Demyelenating diseases of the central nervous system	C15orf40			3.938e-08	11.258	rs115868366	15	82988716	T	C	0.998482			367388	15:83657468	15:82988716:T:C	missense_variant				unknown
Demyelenating diseases of the central nervous system	FAM103A1			3.938e-08	11.258	rs61738562	15	82989048	G	T	0.998482			367388	15:83657800	15:82989048:G:T	missense_variant				unknown
Viral infections characterized by skin and mucous membrane lesions	NPHS1			4.21e-08	9.762	rs386833873	19	35851608	CAG	C	0.966858	0.00903949	26	367388	19:36342510	19:35851608:CAG:C	pLoF	(likely)Pathogenic	Pathogenic	Criteria_multSubmitter	recessive
Asthma (only as main-diagnosis) (more controls excluded)	SLC22A4	8.47e-12	-0.101	4.229e-08	-0.09	rs1050152	5	132340627	C	T	0.99996	0.316502	36980	367388	5:131676320	5:132340627:C:T	missense_variant	(likely)Benign	Benign	no_Criteria	unknown
Disorders of choroid and retina	EYS			4.289e-08	6.057	rs528919874	6	63721375	TTCTGCATG	T	0.98815	0.00692456	24	367388	6:64431271	6:63721375:TTCTGCATG:T	pLoF	(likely)Pathogenic	Pathogenic/Likely pathogenic	Criteria_multSubmitter	recessive
Disorders of gallbladder, biliary tract and pancreas	FUT6	8.98e-08	0.0658	4.321e-08	0.066	rs778805	19	5832198	G	A	0.999513	0.382909	54144	367388	19:5832209	19:5832198:G:A	missense_variant				unknown
Hypertension, essential	LSP1	2.79e-08	0.0609	4.337e-08	0.056	rs621679	11	1881538	G	A	0.991394	0.413239	63334	367388	11:1902768	11:1881538:G:A	missense_variant				unknown
Diabetes, varying definitions	SLC30A8	7.59e-09	-0.0624	4.366e-08	-0.058	rs13266634	8	117172544	C	T	0.998683	0.376041	52102	367388	8:118184783	8:117172544:C:T	missense_variant	risk factor	risk factor	no_Criteria	dominant
Hypothyroidism,other/unspecified	C1QTNF6	1.87e-12	0.0862	4.497e-08	0.064	rs229527	22	37185445	C	A	0.998635	0.393875	56892	367388	22:37581485	22:37185445:C:A	missense_variant				unknown
Fibrosis and chirrhosis of liver	PNPLA3	2e-10	0.4707	4.58e-08	0.582	rs738409	22	43928847	C	G	0.999239	0.227724	19206	367388	22:44324727	22:43928847:C:G	missense_variant	drug response	drug response	Criteria_multSubmitter	unknown
Other disorders of glucose regulation and pancreatic internal secretion	PCK1			4.645e-08	9.773	rs201186470	20	57563691	G	A	0.99664	0.010836	50	367388	20:56138747	20:57563691:G:A	missense_variant	Conflicting	Conflicting interpretations of pathogenicity	Path_Criteria_oneSubmitter_confl	recessive
Varicose veins	HDAC7	6.5e-09	0.092	4.683e-08	0.098	rs7972177	12	47784730	A	G	0.988182	0.300209	33362	367388	12:48178513	12:47784730:A:G	missense_variant				unknown
Malignant neoplasm of liver and intrahepatic bile ducts (other cancers excluded from controls)	PNPLA3	1.02e-07	0.6075	4.804e-08	0.927	rs738409	22	43928847	C	G	0.999239	0.227724	19206	367388	22:44324727	22:43928847:C:G	missense_variant	drug response	drug response	Criteria_multSubmitter	unknown
Asthma (only as main-diagnosis)	SLC22A4	7.59e-12	-0.1011	4.969e-08	-0.089	rs1050152	5	132340627	C	T	0.99996	0.316502	36980	367388	5:131676320	5:132340627:C:T	missense_variant	(likely)Benign	Benign	no_Criteria	unknown
Autoimmune diseases related-to ILD	SH2B3	1.59e-10	-0.0815	5.02e-08	-0.051	rs3184504	12	111446804	T	C	0.99977	0.591214	128650	367388	12:111884608	12:111446804:T:C	missense_variant				unknown
Type 2 diabetes	WFS1	2.4e-11	0.0752	5.427e-08	0.05	rs734312	4	6301627	G	A	0.99972	0.497561	90926	367388	4:6303354	4:6301627:G:A	missense_variant	(likely)Benign	Benign	Criteria_multSubmitter	both
Nonalcoholic fatty liver disease	PARVB	6.51e-09	0.3259	5.522e-08	0.266	rs1007863	22	43999571	T	C	0.997845	0.468464	80750	367388	22:44395451	22:43999571:T:C	missense_variant				unknown
Myeloproliferative diseases	EXPH5			5.926e-08	0.735	rs10749920	11	108512949	A	G	0.997505			367388	11:108383676	11:108512949:A:G	missense_variant				recessive
Polyarthropathies	SH2B3	1.31e-09	-0.0912	5.998e-08	-0.06	rs3184504	12	111446804	T	C	0.99977	0.591214	128650	367388	12:111884608	12:111446804:T:C	missense_variant				unknown
Asthma (mode)	GSDMA	5.24e-08	0.0719	6.118e-08	0.063	rs56030650	17	39974934	C	A	0.995064	0.443041	72004	367388	17:38131187	17:39974934:C:A	missense_variant				unknown
DVT of lower extremities and pulmonary embolism	KLKB1	6.51e-11	0.137	6.163e-08	0.074	rs925453	4	186258056	T	C	0.999836	0.698319	179464	367388	4:187179210	4:186258056:T:C	missense_variant				recessive
Conductive and sensorineural hearing loss	CLRN1			6.326e-08	11.462	rs121908140	3	150928107	A	C	0.995026	0.00444761	12	367388	3:150645894	3:150928107:A:C	LC	(likely)Pathogenic	Pathogenic	Criteria_multSubmitter	recessive
Chronic diseases of tonsils and adenoids	IL17REL	5.91e-06	0.056	6.375e-08	0.066	rs9617090	22	50000765	C	T	0.995347	0.372489	51050	367388	22:50439194	22:50000765:C:T	missense_variant				unknown
Inflammatory bowel disease	BSN	2.77e-08	0.1264	6.722e-08	0.114	rs34762726	3	49651777	G	A	0.999839	0.412248	62790	367388	3:49689210	3:49651777:G:A	missense_variant				unknown
Hypertension, essential	FES	5.66e-10	-0.068	6.787e-08	-0.043	rs7177338	15	90885406	G	A	0.996156	0.590852	128382	367388	15:91428636	15:90885406:G:A	missense_variant				unknown
DVT of lower extremities and pulmonary embolism	KLKB1	3.42e-13	0.1414	6.793e-08	0.078	rs3733402	4	186236880	G	A	0.999945	0.575816	122208	367388	4:187158034	4:186236880:G:A	missense_variant	Conflicting	Conflicting interpretations of pathogenicity	no_Criteria	recessive
Ulcerative colitis ( strict definition, require KELA)	MST1	4.78e-08	0.1827	6.86e-08	0.174	rs3197999	3	49684099	G	A	0.999906	0.392288	56796	367388	3:49721532	3:49684099:G:A	missense_variant				unknown
Excessive, freguent and irrelgular menstruation	ABCA13			6.951e-08	2.404	rs79809732	7	48281413	G	A	0.934452			367388	7:48321010	7:48281413:G:A	missense_variant				unknown
Type 1 diabetes, strict definition, subgroup 1	FUT2	1.91e-06	0.1871	6.972e-08	0.21	rs601338	19	48703417	G	A	0.997446	0.374424	51810	367388	19:49206674	19:48703417:G:A	pLoF	association	Benign, association	no_Criteria	recessive
malignant neoplasm of male genital organs	POU5F1B	4.6e-10	-0.1432	6.998e-08	-0.116	rs6998061	8	127416393	G	A	0.997801	0.40844	61620	367388	8:128428638	8:127416393:G:A	missense_variant				unknown
Chronic lower respiratory diseases	IL1RL1	5.49e-13	-0.0767	7.088e-08	-0.053	rs10206753	2	102351902	T	C	0.999919	0.408647	61384	367388	2:102968362	2:102351902:T:C	missense_variant				unknown
Myeloproliferative diseases (CML excluded)	EXPH5			7.324e-08	0.787	rs10749920	11	108512949	A	G	0.997505			367388	11:108383676	11:108512949:A:G	missense_variant				recessive
Hypertensive diseases (excluding secondary)	LSP1	1.7e-07	0.0599	7.38e-08	0.057	rs621679	11	1881538	G	A	0.991394	0.413239	63334	367388	11:1902768	11:1881538:G:A	missense_variant				unknown
Chronic lower respiratory diseases	IL1RL1	5.47e-13	-0.0767	7.54e-08	-0.053	rs10192036	2	102351751	C	A	0.999915	0.40865	61390	367388	2:102968211	2:102351751:C:A	missense_variant				unknown
Moderate visual impairment, binocular	ARMS2	3.96e-07	0.479	7.591e-08	0.71	rs10490924	10	122454932	G	T	0.999773	0.243448	21752	367388	10:124214448	10:122454932:G:T	missense_variant	(likely)Benign	Likely benign	Criteria_oneSubmitter	unknown
Type 2 diabetes, definitions combined	WFS1	1.09e-10	0.0763	7.593e-08	0.052	rs734312	4	6301627	G	A	0.99972	0.497561	90926	367388	4:6303354	4:6301627:G:A	missense_variant	(likely)Benign	Benign	Criteria_multSubmitter	both
Atopic dermatitis, strict definition with reimbursement	IL6R	5.26e-07	0.126	7.681e-08	0.155	rs2228145	1	154454494	A	C	0.99727	0.297816	32800	367388	1:154426970	1:154454494:A:C	missense_variant	association	association	no_Criteria	unknown
Dementia in Alzheimer disease	APOC4-APOC2	2.05e-08	0.2079	7.903e-08	0.152	rs1132899	19	44944779	T	C	0.985261	0.555465	113586	367388	19:45448036	19:44944779:T:C	missense_variant				unknown
Complications following infusion, transfusion and therapeutic injection	DNAH3	4.33e-05	0.5896	7.939e-08	1.144	rs72780891	16	21140592	G	T	0.997721	0.255044	24028	367388	16:21151913	16:21140592:G:T	missense_variant				unknown
Alzheimer's disease (Early onset) (more controls excluded)	APOC4-APOC2	1.14e-08	0.3836	8.095e-08	0.354	rs5167	19	44945208	T	G	0.988256	0.41371	62808	367388	19:45448465	19:44945208:T:G	missense_variant				unknown
Chronic lower respiratory diseases	IL1RL1	6.03e-13	-0.0766	8.098e-08	-0.053	rs4988956	2	102351547	G	A	0.999972	0.408658	61388	367388	2:102968007	2:102351547:G:A	missense_variant				unknown
Chronic lower respiratory diseases	IL1RL1	6.44e-13	-0.0765	8.127e-08	-0.053	rs10192157	2	102351896	C	T	0.999919	0.408663	61394	367388	2:102968356	2:102351896:C:T	missense_variant				unknown
Chronic lower respiratory diseases	IL1RL1	5.75e-13	-0.0766	8.132e-08	-0.053	rs10204137	2	102351752	A	G	0.999916	0.408658	61394	367388	2:102968212	2:102351752:A:G	missense_variant				unknown
Persons with potential health hazards related to family and personal history and certain conditions influencing health status	CLRN1			8.16e-08	8.351	rs121908140	3	150928107	A	C	0.995026	0.00444761	12	367388	3:150645894	3:150928107:A:C	LC	(likely)Pathogenic	Pathogenic	Criteria_multSubmitter	recessive
Type 1 diabetes with ophthalmic complications	INS-IGF2	4.65e-09	0.1902	8.183e-08	0.129	rs10770125	11	2147784	A	G	0.998678	0.570974	120056	367388	11:2169014	11:2147784:A:G	missense_variant				unknown
Type 1 diabetes, wide definition, subgroup 1	INS-IGF2	4.1e-08	0.1406	8.229e-08	0.102	rs10770125	11	2147784	A	G	0.998678	0.570974	120056	367388	11:2169014	11:2147784:A:G	missense_variant				unknown
Type 2 diabetes, strict (exclude DM1)	WFS1	9.33e-11	0.0763	8.355e-08	0.052	rs734312	4	6301627	G	A	0.99972	0.497561	90926	367388	4:6303354	4:6301627:G:A	missense_variant	(likely)Benign	Benign	Criteria_multSubmitter	both
Other malignant neoplasms of skin (=non-melanoma skin cancer)	TRAK2	9.21e-08	0.0959	8.499e-08	0.102	rs2244438	2	201387816	G	A	0.999529	0.337014	41776	367388	2:202252539	2:201387816:G:A	missense_variant				unknown
Fitting and adjustment of other devices	GJB2			8.511e-08	5.34	rs398123814	13	20189546	AC	A	0.990104	0.01156	52	367388	13:20763685	13:20189546:AC:A	pLoF	(likely)Pathogenic	Pathogenic	Criteria_multSubmitter	both
Asthma, hospital admissions , main diagnosis only	IL13	4.41e-09	-0.081	8.725e-08	-0.052	rs20541	5	132660272	A	G	0.997119	0.631752	146944	367388	5:131995964	5:132660272:A:G	missense_variant	risk factor	risk factor	no_Criteria	dominant
Idiopathic pulmonary fibrosis (attempt to specificity)	MUC5B	4.59e-12	-0.3667	8.778e-08	-0.238	rs60787297	11	1244556	C	T	0.97166	0.490296	88638	367388	11:1265786	11:1244556:C:T	missense_variant	(likely)Benign	Benign	Criteria_oneSubmitter	dominant
Other diabetes, wide definition	GPSM1	2.68e-10	-0.0781	8.787e-08	-0.075	rs60980157	9	136340958	C	T	0.983273	0.297832	32882	367388	9:139235415	9:136340958:C:T	missense_variant				unknown
Malignant neoplasm of skin	TRAK2	9.6e-08	0.0957	8.92e-08	0.101	rs2244438	2	201387816	G	A	0.999529	0.337014	41776	367388	2:202252539	2:201387816:G:A	missense_variant				unknown
malignant neoplasm of male genital organs (other cancers excluded from controls)	POU5F1B	4.46e-10	-0.1469	8.943e-08	-0.118	rs6998061	8	127416393	G	A	0.997801	0.40844	61620	367388	8:128428638	8:127416393:G:A	missense_variant				unknown
Hypertension, essential	FES	7.34e-10	-0.0676	8.969e-08	-0.043	rs7183988	15	90885359	T	G	0.995674	0.591285	128564	367388	15:91428589	15:90885359:T:G	missense_variant				unknown
Ulcerative colitis ( strict definition, require KELA)	BSN	2.4e-07	0.1716	9.237e-08	0.166	rs34762726	3	49651777	G	A	0.999839	0.412248	62790	367388	3:49689210	3:49651777:G:A	missense_variant				unknown
Malignant neoplasm of prostate	POU5F1B	2.78e-10	-0.1486	9.263e-08	-0.117	rs6998061	8	127416393	G	A	0.997801	0.40844	61620	367388	8:128428638	8:127416393:G:A	missense_variant				unknown
Atopic dermatitis, strict definition	IL6R	8.48e-07	0.1262	9.389e-08	0.158	rs2228145	1	154454494	A	C	0.99727	0.297816	32800	367388	1:154426970	1:154454494:A:C	missense_variant	association	association	no_Criteria	unknown
Ulcerative colitis	BSN	3.4e-07	0.1325	9.411e-08	0.129	rs34762726	3	49651777	G	A	0.999839	0.412248	62790	367388	3:49689210	3:49651777:G:A	missense_variant				unknown
Diabetes mellitus	SLC30A8	4.86e-09	-0.0636	9.572e-08	-0.057	rs13266634	8	117172544	C	T	0.998683	0.376041	52102	367388	8:118184783	8:117172544:C:T	missense_variant	risk factor	risk factor	no_Criteria	dominant
Follow-up examination after treatment for conditions other than malignant neoplasms	TTN			9.672e-08	5.38	rs72647870	2	178781235	C	G	0.995345	0.00443673	12	367388	2:179645962	2:178781235:C:G	missense_variant	VUS	Conflicting interpretations of pathogenicity	Criteria_multSubmitter	both
Atopic dermatitis	IL6R	2.82e-07	0.116	9.943e-08	0.138	rs2228145	1	154454494	A	C	0.99727	0.297816	32800	367388	1:154426970	1:154454494:A:C	missense_variant	association	association	no_Criteria	unknown
Type 2 diabetes with other specified/multiple/unspecified complications	GPSM1	1.08e-10	-0.0902	9.953e-08	-0.085	rs60980157	9	136340958	C	T	0.983273	0.297832	32882	367388	9:139235415	9:136340958:C:T	missense_variant				unknown
Other malignant neoplasms of skin (=non-melanoma skin cancer) (other cancers excluded from controls)	TRAK2	8.14e-08	0.098	1.014e-07	0.103	rs2244438	2	201387816	G	A	0.999529	0.337014	41776	367388	2:202252539	2:201387816:G:A	missense_variant				unknown
Asthma (only as main-diagnosis) (more controls excluded)	GSDMB	6.88e-16	-0.1113	1.031e-07	-0.056	rs2305479	17	39905964	C	T	0.999902	0.549024	110656	367388	17:38062217	17:39905964:C:T	missense_variant				unknown
Statin medication	POC5	3.13e-10	0.0617	1.038e-07	0.047	rs2307111	5	75707853	T	C	0.998356	0.425988	66846	367388	5:75003678	5:75707853:T:C	missense_variant				unknown
Coxarthrosis [arthrosis of hip](FG)	GNL3	9.63e-08	0.0953	1.043e-07	0.087	rs2289247	3	52693241	G	A	0.999984	0.41917	64604	367388	3:52727257	3:52693241:G:A	missense_variant				unknown
Primary coxarthrosis, bilateral	GNL3	9.6e-08	0.143	1.067e-07	0.131	rs2289247	3	52693241	G	A	0.999984	0.41917	64604	367388	3:52727257	3:52693241:G:A	missense_variant				unknown
Hypertension	LSP1	3.4e-11	0.0666	1.072e-07	0.04	rs7938342	11	1866576	T	A	0.995387	0.575596	122088	367388	11:1887806	11:1866576:T:A	missense_variant				unknown
Malignant neoplasm of skin (other cancers excluded from controls)	TRAK2	8.61e-08	0.0976	1.08e-07	0.102	rs2244438	2	201387816	G	A	0.999529	0.337014	41776	367388	2:202252539	2:201387816:G:A	missense_variant				unknown
Type 1 diabetes, wide definition	SH2B3	6.68e-12	-0.1492	1.095e-07	-0.085	rs3184504	12	111446804	T	C	0.99977	0.591214	128650	367388	12:111884608	12:111446804:T:C	missense_variant				unknown
Hypertensive diseases	LSP1	3.04e-11	0.0664	1.119e-07	0.039	rs7938342	11	1866576	T	A	0.995387	0.575596	122088	367388	11:1887806	11:1866576:T:A	missense_variant				unknown
Coxarthrosis [arthrosis of hip](FG)	SPCS1	9.48e-08	0.0953	1.125e-07	0.087	rs6617	3	52706166	C	G	0.999685	0.419121	64610	367388	3:52740182	3:52706166:C:G	missense_variant				unknown
Asthma (only as main-diagnosis)	IL13	8.46e-09	-0.0817	1.129e-07	-0.053	rs20541	5	132660272	A	G	0.997119	0.631752	146944	367388	5:131995964	5:132660272:A:G	missense_variant	risk factor	risk factor	no_Criteria	dominant
Asthma/COPD (KELA code 203)	IL1RL1	6.07e-13	-0.0948	1.152e-07	-0.065	rs10206753	2	102351902	T	C	0.999919	0.408647	61384	367388	2:102968362	2:102351902:T:C	missense_variant				unknown
Malignant neoplasm of prostate (other cancers excluded from controls)	POU5F1B	3.43e-10	-0.1521	1.186e-07	-0.12	rs6998061	8	127416393	G	A	0.997801	0.40844	61620	367388	8:128428638	8:127416393:G:A	missense_variant				unknown
Asthma/COPD (KELA code 203)	IL1RL1	6.29e-13	-0.0948	1.208e-07	-0.065	rs4988956	2	102351547	G	A	0.999972	0.408658	61388	367388	2:102968007	2:102351547:G:A	missense_variant				unknown
Asthma/COPD (KELA code 203)	IL1RL1	6e-13	-0.0949	1.243e-07	-0.065	rs10204137	2	102351752	A	G	0.999916	0.408658	61394	367388	2:102968212	2:102351752:A:G	missense_variant				unknown
Asthma/COPD (KELA code 203)	IL1RL1	6.96e-13	-0.0946	1.243e-07	-0.065	rs10192157	2	102351896	C	T	0.999919	0.408663	61394	367388	2:102968356	2:102351896:C:T	missense_variant				unknown
Asthma/COPD (KELA code 203)	IL1RL1	6.57e-13	-0.0947	1.267e-07	-0.065	rs10192036	2	102351751	C	A	0.999915	0.40865	61390	367388	2:102968211	2:102351751:C:A	missense_variant				unknown
Noninfective enteritis and colitis	FCGR2A	9.92e-08	-0.098	1.322e-07	-0.079	rs1801274	1	161509955	A	G	0.999052	0.502265	92940	367388	1:161479745	1:161509955:A:G	missense_variant	drug response	drug response	Criteria_multSubmitter	both
Diabetes mellitus in pregnancy	MTNR1B	3e-14	0.1774	1.336e-07	0.091	rs1447350	11	92984961	G	C	0.996537	0.577801	122848	367388	11:92718127	11:92984961:G:C	missense_variant				dominant
Disorders of the thyroid gland	C1QTNF6	2.87e-11	0.0748	1.341e-07	0.057	rs229527	22	37185445	C	A	0.998635	0.393875	56892	367388	22:37581485	22:37185445:C:A	missense_variant				unknown
Coxarthrosis,	GNL3	7.56e-08	0.0976	1.354e-07	0.087	rs2289247	3	52693241	G	A	0.999984	0.41917	64604	367388	3:52727257	3:52693241:G:A	missense_variant				unknown
Asthma (more controls excluded)	ZPBP2	1.8e-14	-0.0997	1.459e-07	-0.052	rs11557467	17	39872381	G	T	0.999935	0.560737	115402	367388	17:38028634	17:39872381:G:T	missense_variant				unknown
Type 2 diabetes, wide definition	GPSM1	1.53e-09	-0.0971	1.465e-07	-0.096	rs60980157	9	136340958	C	T	0.983273	0.297832	32882	367388	9:139235415	9:136340958:C:T	missense_variant				unknown
Type 1 diabetes, strict (exclude DM2)	INS-IGF2	1.37e-08	0.189	1.505e-07	0.129	rs10770125	11	2147784	A	G	0.998678	0.570974	120056	367388	11:2169014	11:2147784:A:G	missense_variant				unknown
Other malignant neoplasms of skin (=non-melanoma skin cancer)	PRDM7	3.25e-08	-0.0947	1.526e-07	-0.07	rs12925933	16	90074947	A	C	0.995417	0.542514	108530	367388	16:90141355	16:90074947:A:C	missense_variant				unknown
Coxarthrosis,	SPCS1	7.72e-08	0.0975	1.574e-07	0.087	rs6617	3	52706166	C	G	0.999685	0.419121	64610	367388	3:52740182	3:52706166:C:G	missense_variant				unknown
Malignant neoplasm of skin	PRDM7	3.22e-08	-0.0947	1.626e-07	-0.069	rs12925933	16	90074947	A	C	0.995417	0.542514	108530	367388	16:90141355	16:90074947:A:C	missense_variant				unknown
Asthma (only as main-diagnosis) (more controls excluded)	ZPBP2	1.28e-14	-0.1065	1.662e-07	-0.055	rs11557467	17	39872381	G	T	0.999935	0.560737	115402	367388	17:38028634	17:39872381:G:T	missense_variant				unknown
Coronary atherosclerosis	RP11-145E5.5	1.1e-11	0.0944	1.72e-07	0.059	rs10965215	9	22029446	G	A	0.998711	0.501206	92610	367388	9:22029445	9:22029446:G:A	missense_variant				unknown
Asthma (more controls excluded)	GSDMB	9.93e-16	-0.1042	1.778e-07	-0.052	rs2305479	17	39905964	C	T	0.999902	0.549024	110656	367388	17:38062217	17:39905964:C:T	missense_variant				unknown
Asthma (only as main-diagnosis)	GSDMB	2.25e-15	-0.1091	1.789e-07	-0.055	rs2305479	17	39905964	C	T	0.999902	0.549024	110656	367388	17:38062217	17:39905964:C:T	missense_variant				unknown
Cardiovascular diseases	SH2B3	3.71e-10	-0.054	1.847e-07	-0.033	rs3184504	12	111446804	T	C	0.99977	0.591214	128650	367388	12:111884608	12:111446804:T:C	missense_variant				unknown
Other embolism and thrombosis	FGA	3.27e-09	0.2421	1.942e-07	0.24	rs6050	4	154586438	T	C	0.998828	0.315032	36746	367388	4:155507590	4:154586438:T:C	missense_variant	(likely)Benign	Benign	Criteria_multSubmitter	both
Coronary artery bypass grafting	RP11-145E5.5	5.39e-11	0.1627	1.999e-07	0.105	rs10965215	9	22029446	G	A	0.998711	0.501206	92610	367388	9:22029445	9:22029446:G:A	missense_variant				unknown
[truncated: 236 more rows]
