# Supplementary material for: Mono- and biallelic variant effects on disease at biobank scale
Source: Nature. 2023 Jan 18;613(7944):519–25. doi: 10.1038/s41586-022-05420-7 (PMC9849130; doi:10.1038/s41586-022-05420-7)
Supplement: Supplementary file 7 — A more detailed version of Table 1. Recessive associations. Only the most significant variant is shown per locus. hom, homozygotes in FinnGen; R6, FinnGen data release 6 (n = 234,553); UKBB, UK biobank (n = 420,531). [file 41586_2022_5420_MOESM7_ESM.xlsx]

## Sheet: Table2manuscript
Gene	Lead variant (GRCh38)	rsid	AF	OMiM	n hom.	type	ClinVar	Phenotype	p-value	beta	p-value R6	beta R6	p-value UKBB	beta UKBB	p-value without hom.	beta without hom.
CLRN1	3:150928107:A:C	rs121908140	0.0044	recessive	6	LC	P/LP	Hereditary retinal dystrophy	5.90E-16ˆ	701.1	2.403e-18	648.3			0.5705	0.4804
								Sensorineural hearing loss	2.5e-08	13	2.438e-09	15.2228
CEP250	20:35504248:G:A	rs56259282	0.0046	recessive	5	mis		Varicose veins	1.3e-08	4.3	2.228e-05	6.0075	0.0270186	1.97326	0.3525	-0.1039
TRIM37	17:59079879:T:C	rs186251998	0.0052	recessive	5	pLoF		Congenital malformation syndrome	3e-10	37	1.801e-20	109.95			0.6968	-0.302
CERKL	2:181603943:G:C	rs200711686	0.0056	unknown	10	mis	P/LP	Hereditary retinal dystrophy	1.3e-16	210	1.319e-32	470.714			0.0035	2.7
															(0.13)*	(0.9)*
CNGB1	16:57901371:T:A	rs201162411	0.0062	recessive	14	mis	Confl.	Hereditary retinal dystrophy	2e-10	120	1.022e-22	359.671			0.108	1.1887
EYS	6:63721375:TTCTGCATG:T	rs528919874	0.0069	recessive	12	pLoF	P/LP	Hereditary retinal dystrophy	3.8e-19	220	1.073e-26	471.01			0.1862	0.9008
C10orf90	10:126459169:G:A	rs139123090	0.0085	unknown	13	mis	B	Sensorineural hearing loss	2.2e-12	6	8.833e-14	8.2645	0.000117202	56.653	0.06242	0.1394
NPHS1	19:35851608:CAG:C	rs386833873	0.009	recessive	13	pLoF	P	Nephrotic syndrome	6.2e-22	34	9.848e-41	72.4479			0.0046	1.2
															(0.0004)*	(1.3)*
								Glomerulonephritis	1.3e-19	32
SOD1	21:31667290:A:C	rs80265967	0.0092	both	9	mis	Confl.	Motor neuron disease	1.3e-08	120	1.758e-19	213.968			0.172	0.8165
PCK1	20:57563691:G:A	rs201186470	0.011	recessive	25	mis	Confl.	Glucose regulation and pancreatic secretion	4.6e-08	9.8	1.798e-12	28.4026			0.2246	-0.2696
GJB2	13:20189546:AC:A	rs80338939	0.012	both	26	pLoF	P	Sensorineural hearing loss	2.9e-28	6.5	3.689e-42	14.662	3.10754e-08	81.9761	0.28	0.07
															(0.03)*	(0.12)*
CASP7	10:113725526:T:C	rs141266925	0.015	unknown	45	mis		Other cataract	2.5e-16	4.8	3.946e-26	10.5547			0.003492	0.2467
								Senile cataract	2.3e-12	2.1
								Medication related adverse effects (Asthma/COPD)	9.8e-11	1.5
CLCN1	7:143351678:C:T	rs55960271	0.017	both	53	pLoF	Confl.	Diseases of myoneural junction and muscle	3.7e-14	13	1.054e-15	19.9532			0.1971	0.2094
SERPINA1	14:94378610:C:T	rs28929474	0.02	recessive	77		P	Emphysema	2.2e-21	28	2.524e-31	51.8453	1.42959e-26	20.5853	0.03675	0.5006
EBAG9	8:109551075:C:G	rs1422	0.056	unknown	339	intronic		Female infertility	1.6e-11	2	9e-16	1.98	0.0018	3.9	0.08163	0.087
TMEM214	2:27037601:G:A	rs1124649	0.28	unknown	14561	mis		Pain (limb, back, neck, head, abd.)	3.8e-11	-0.061	6.054e-09	-0.0979	0.408901	-0.0996724	0.2171	-0.0139
FUT2	19:48703417:G:A	rs601338	0.37	recessive	25905	pLoF	B	Intestinal infectious diseases	4e-09	-0.069	4.335e-15	-0.1534	0.212432	-0.0256027	0.06357	0.0331
IGHG3	14:105769806:G:A	rs74093865	0.4	unknown	29078	mis		Immunodeficiency w. predominantly antibody defects	4.4e-08	0.5	3.226e-05	0.574	0.0273391	0.532077	0.4536	-0.109
UGT1A6	2:233693556:A:C	rs1105879	0.45	unknown	37679	mis	B	Cholelithiasis	1.5e-11	0.077	7.006e-23	0.1887	1.58185e-10	0.155313	0.3093	0.0217
INS	11:2159830:T:G	rs3842753	0.79	both	115123	mis	B	Type 1 diabetes	1.2e-41	0.24	9.95e-80	0.6088	6.31e-23	0.354856	0.07239	0.1935
