# Supplementary material for: Mono- and biallelic variant effects on disease at biobank scale
Source: Nature. 2023 Jan 18;613(7944):519–25. doi: 10.1038/s41586-022-05420-7 (PMC9849130; doi:10.1038/s41586-022-05420-7)
Supplement: Supplementary file 8 — Summary statistics of coding variants with any recessive association with P < 10−7 (all available disease end-points, associations with P < 0.01). [file 41586_2022_5420_MOESM8_ESM.txt]

phenotype	gene	variant	chr	pos	rsid	variant_category	AF	AC_Hom	AC_Het	enrichment_nfsee	INFO	ClinVar: Category	ClinVar: Review Category	Mode of inheritance (OMIM)	rec_p	rec_beta	rec_beta_se	add_pval	add_beta	add_beta_se	cs	pip	R4_case_hom	R6_case_hom	R6_rec_p	R6_rec_beta	het_pval
Disorders of porphyrin and bilirubin metabolism	UGT1A3	2:233729266:T:C	2	233729266	rs6431625	missense_variant	0.420509	65620	88870	1.1	0.999			unknown	1.18e-26	1.667	0.156	8.81e-25	1.508	0.1467	-1	0.00043
Disorders of porphyrin and bilirubin metabolism	UGT1A6	2:233693556:A:C	2	233693556	rs1105879	missense_variant	0.451147	75358	90388	1.4	1	(likely)Benign	Criteria_oneSubmitter	unknown	2.54e-23	1.422	0.143	1.22e-21	1.3686	0.1432	-1	3.3e-07
Disorders of porphyrin and bilirubin metabolism	UGT1A6	2:233693023:T:G	2	233693023	rs6759892	missense_variant	0.482354	86036	91175	1.2	1	(likely)Benign	Criteria_oneSubmitter	unknown	3.82e-20	1.212	0.132	2.21e-19	1.2661	0.1406	-1	2e-09
Cholelithiasis	UGT1A6	2:233693556:A:C	2	233693556	rs1105879	missense_variant	0.451147	75358	90388	1.4	1	(likely)Benign	Criteria_oneSubmitter	unknown	4.07e-11	0.077	0.012	3.4e-08	0.0739	0.0134	1	0.0064
Cholelithiasis	UGT1A3	2:233729266:T:C	2	233729266	rs6431625	missense_variant	0.420509	65620	88870	1.1	0.999			unknown	1.73e-08	0.069	0.012	8.05e-06	0.0601	0.0135	-1	0.00018
Cholelithiasis	UGT1A6	2:233693023:T:G	2	233693023	rs6759892	missense_variant	0.482354	86036	91175	1.2	1	(likely)Benign	Criteria_oneSubmitter	unknown	1.22e-07	0.059	0.011	6.27e-05	0.0533	0.0133	-1	2.8e-05
Disorders of gallbladder, biliary tract and pancreas	UGT1A6	2:233693556:A:C	2	233693556	rs1105879	missense_variant	0.451147	75358	90388	1.4	1	(likely)Benign	Criteria_oneSubmitter	unknown	8.15e-10	0.065	0.011	4.82e-08	0.0658	0.0121	-1	0.0028
Disorders of gallbladder, biliary tract and pancreas	UGT1A3	2:233729266:T:C	2	233729266	rs6431625	missense_variant	0.420509	65620	88870	1.1	0.999			unknown	4.27e-09	0.065	0.011	1.68e-06	0.0581	0.0121	-1	8.7e-05
Disorders of gallbladder, biliary tract and pancreas	UGT1A6	2:233693023:T:G	2	233693023	rs6759892	missense_variant	0.482354	86036	91175	1.2	1	(likely)Benign	Criteria_oneSubmitter	unknown	5.23e-07	0.05	0.01	2.72e-05	0.0503	0.012	-1	1.1e-05
Cholelithiasis, broad definition with cholecystitis	UGT1A6	2:233693556:A:C	2	233693556	rs1105879	missense_variant	0.451147	75358	90388	1.4	1	(likely)Benign	Criteria_oneSubmitter	unknown	1.53e-11	0.077	0.011	4.84e-09	0.0768	0.0131	1	0.02	3516.9	5440	7.006e-23	0.1887	0.3093
Cholelithiasis, broad definition with cholecystitis	UGT1A3	2:233729266:T:C	2	233729266	rs6431625	missense_variant	0.420509	65620	88870	1.1	0.999			unknown	2.49e-09	0.072	0.012	4e-06	0.0608	0.0132	-1	2e-04
Cholelithiasis, broad definition with cholecystitis	UGT1A6	2:233693023:T:G	2	233693023	rs6759892	missense_variant	0.482354	86036	91175	1.2	1	(likely)Benign	Criteria_oneSubmitter	unknown	3.88e-08	0.06	0.011	1.38e-05	0.0567	0.013	-1	6.2e-05
Hereditary retinal dystrophy	CERKL	2:181603943:G:C	2	181603943	rs200711686	missense_variant	0.00563165	20	2049	830	0.995			unknown	1.32e-16	210.807	25.485	1.24e-12	8.4423	1.189	1	0.086	6	12	1.319e-32	470.7142	0.003481
Diabetes mellitus in pregnancy	ACOXL	2:110794148:G:A	2	110794148	rs150003283	missense_variant			1363		0.995			unknown	6.49e-10	6.805	1.101	1e-04					2	0			0.9206
Gestational diabetes (for exclusion)	ACOXL	2:110794148:G:A	2	110794148	rs150003283	missense_variant			1363		0.995			unknown	2.3e-09	8.066	1.35	1e-04
Maternal care for known or suspected malpresentation of fetus	ACOXL	2:110794148:G:A	2	110794148	rs150003283	missense_variant			1363		0.995			unknown	4.9e-07	9.703	1.929	1e-04
Oedema, proteinuria and hypertensive disorders in pregnancy, childbirth and the puerperium	ACOXL	2:110794148:G:A	2	110794148	rs150003283	missense_variant			1363		0.995			unknown	5.97e-07	5.524	1.107	1e-04
Other maternal disorders predominantly related to pregnancy	ACOXL	2:110794148:G:A	2	110794148	rs150003283	missense_variant			1363		0.995			unknown	5.51e-05	3.837	0.951	1e-04
Follow-up examination after treatment for conditions other than malignant neoplasms	TTN	2:178781235:C:G	2	178781235	rs72647870	missense_variant	0.00443673	12	1618	1.2	0.995	VUS	Criteria_multSubmitter	both	9.67e-08	5.38	1.009	1e-04
Other retinal disorders	CERKL	2:181603943:G:C	2	181603943	rs200711686	missense_variant	0.00563165	20	2049	830	0.995			unknown	1.84e-09	7.516	1.25	1e-04
Disorders of choroid and retina	CERKL	2:181603943:G:C	2	181603943	rs200711686	missense_variant	0.00563165	20	2049	830	0.995			unknown	1.85e-08	5.723	1.017	1e-04
Statin medication	UGT1A6	2:233693556:A:C	2	233693556	rs1105879	missense_variant	0.451147	75358	90388	1.4	1	(likely)Benign	Criteria_oneSubmitter	unknown	1.21e-05	-0.037	0.009	3.92e-06	-0.0451	0.0098			10771
Chlocystitis	UGT1A3	2:233729266:T:C	2	233729266	rs6431625	missense_variant	0.420509	65620	88870	1.1	0.999			unknown	5.26e-05	0.136	0.034	1e-04
Other and unspecified nerve root and plexus disorders, also in other diseases	UGT1A3	2:233729266:T:C	2	233729266	rs6431625	missense_variant	0.420509	65620	88870	1.1	0.999			unknown	9.01e-05	0.124	0.032	1e-04
Pain (limb, back, neck, head abdominally)	TMEM214	2:27037601:G:A	2	27037601	rs1124649	missense_variant	0.280815	29122	74046	0.88	0.997			unknown	3.79e-11	-0.061	0.009	5.45e-08	-0.0426	0.0078			4974.3	8035.8	6.054e-09	-0.0979	0.2171
Other soft tissue disorders, not elsewhere classified	TMEM214	2:27037601:G:A	2	27037601	rs1124649	missense_variant	0.280815	29122	74046	0.88	0.997			unknown	3.76e-07	-0.088	0.017	1e-04
Pain in joint	TMEM214	2:27037601:G:A	2	27037601	rs1124649	missense_variant	0.280815	29122	74046	0.88	0.997			unknown	1.25e-06	-0.097	0.02	1e-04
Dorsalgia	TMEM214	2:27037601:G:A	2	27037601	rs1124649	missense_variant	0.280815	29122	74046	0.88	0.997			unknown	1.62e-06	-0.069	0.014	3.78e-05	-0.0505	0.0122
Dorsopathies	TMEM214	2:27037601:G:A	2	27037601	rs1124649	missense_variant	0.280815	29122	74046	0.88	0.997			unknown	5.68e-06	-0.052	0.011	1e-04
Lower back pain or/and sciatica	TMEM214	2:27037601:G:A	2	27037601	rs1124649	missense_variant	0.280815	29122	74046	0.88	0.997			unknown	7.53e-06	-0.072	0.016	1e-04
Low back pain	TMEM214	2:27037601:G:A	2	27037601	rs1124649	missense_variant	0.280815	29122	74046	0.88	0.997			unknown	8.28e-06	-0.09	0.02	1e-04
Diseases of the musculoskeletal system and connective tissue	TMEM214	2:27037601:G:A	2	27037601	rs1124649	missense_variant	0.280815	29122	74046	0.88	0.997			unknown	1.65e-05	-0.043	0.01	1e-04
Soft tissue disorders	TMEM214	2:27037601:G:A	2	27037601	rs1124649	missense_variant	0.280815	29122	74046	0.88	0.997			unknown	2e-05	-0.049	0.011	1e-04
Other joint disorders	TMEM214	2:27037601:G:A	2	27037601	rs1124649	missense_variant	0.280815	29122	74046	0.88	0.997			unknown	2.06e-05	-0.053	0.012	9.11e-05	-0.0413	0.0106
Other specific joint derangements/joint disorders	TMEM214	2:27037601:G:A	2	27037601	rs1124649	missense_variant	0.280815	29122	74046	0.88	0.997			unknown	2.2e-05	-0.078	0.018	1e-04
Other dorsopathies, not elsewhere classified	TMEM214	2:27037601:G:A	2	27037601	rs1124649	missense_variant	0.280815	29122	74046	0.88	0.997			unknown	3.18e-05	-0.052	0.013	1e-04
Arthropathies	TMEM214	2:27037601:G:A	2	27037601	rs1124649	missense_variant	0.280815	29122	74046	0.88	0.997			unknown	3.42e-05	-0.044	0.011	1e-04
Hereditary retinal dystrophy	CLRN1	3:150928107:A:C	3	150928107	rs121908140	LC	0.00444761	12	1622	150	0.995	(likely)Pathogenic	Criteria_multSubmitter	recessive	0	390.999	0	1.84e-08	7.3087	1.2989	1	0.62	5	6	2.403e-18	701.0549	0.5705
Other specified/unspecified hearing loss	CLRN1	3:150928107:A:C	3	150928107	rs121908140	LC	0.00444761	12	1622	150	0.995	(likely)Pathogenic	Criteria_multSubmitter	recessive	0	74.894	0	1e-04
Care involving use of rehabilitation procedures	CLRN1	3:150928107:A:C	3	150928107	rs121908140	LC	0.00444761	12	1622	150	0.995	(likely)Pathogenic	Criteria_multSubmitter	recessive	0	7.23	0	1e-04
Fitting and adjustment of other devices	CLRN1	3:150928107:A:C	3	150928107	rs121908140	LC	0.00444761	12	1622	150	0.995	(likely)Pathogenic	Criteria_multSubmitter	recessive	0	39.127	0	1e-04
Presence of other devices	CLRN1	3:150928107:A:C	3	150928107	rs121908140	LC	0.00444761	12	1622	150	0.995	(likely)Pathogenic	Criteria_multSubmitter	recessive	0	65.343	0	1e-04
Sensorineural hearing loss	CLRN1	3:150928107:A:C	3	150928107	rs121908140	LC	0.00444761	12	1622	150	0.995	(likely)Pathogenic	Criteria_multSubmitter	recessive	2.53e-08	13.073	2.347	1e-04					5	6	2.438e-09	15.2228
Other retinal disorders	CLRN1	3:150928107:A:C	3	150928107	rs121908140	LC	0.00444761	12	1622	150	0.995	(likely)Pathogenic	Criteria_multSubmitter	recessive	2.75e-08	14.784	2.661	1e-04
Other cataract	CLRN1	3:150928107:A:C	3	150928107	rs121908140	LC	0.00444761	12	1622	150	0.995	(likely)Pathogenic	Criteria_multSubmitter	recessive	2.84e-08	14.568	2.625	1e-04					4
Conductive and sensorineural hearing loss	CLRN1	3:150928107:A:C	3	150928107	rs121908140	LC	0.00444761	12	1622	150	0.995	(likely)Pathogenic	Criteria_multSubmitter	recessive	6.33e-08	11.462	2.119	1e-04					5	6	6.137e-09	13.8984
Persons with potential health hazards related to family and personal history and certain conditions influencing health status	CLRN1	3:150928107:A:C	3	150928107	rs121908140	LC	0.00444761	12	1622	150	0.995	(likely)Pathogenic	Criteria_multSubmitter	recessive	8.16e-08	8.351	1.557	1e-04
Disorders of lens	CLRN1	3:150928107:A:C	3	150928107	rs121908140	LC	0.00444761	12	1622	150	0.995	(likely)Pathogenic	Criteria_multSubmitter	recessive	1.68e-07	7.075	1.352	1e-04
Disorders of choroid and retina	CLRN1	3:150928107:A:C	3	150928107	rs121908140	LC	0.00444761	12	1622	150	0.995	(likely)Pathogenic	Criteria_multSubmitter	recessive	2.12e-07	10.485	2.021	1e-04
Other disorders of ear	CLRN1	3:150928107:A:C	3	150928107	rs121908140	LC	0.00444761	12	1622	150	0.995	(likely)Pathogenic	Criteria_multSubmitter	recessive	4.04e-07	8.283	1.635	1e-04
Persons encountering health services for specific procedures and health care	CLRN1	3:150928107:A:C	3	150928107	rs121908140	LC	0.00444761	12	1622	150	0.995	(likely)Pathogenic	Criteria_multSubmitter	recessive	9.9e-07	5.257	1.074	1e-04
Presence of other functional implants	CLRN1	3:150928107:A:C	3	150928107	rs121908140	LC	0.00444761	12	1622	150	0.995	(likely)Pathogenic	Criteria_multSubmitter	recessive	1.35e-06	24.505	5.071	1e-04
Moderate visual impairment, binocular	CLRN1	3:150928107:A:C	3	150928107	rs121908140	LC	0.00444761	12	1622	150	0.995	(likely)Pathogenic	Criteria_multSubmitter	recessive	2.75e-06	125.134	26.689	1e-04
Medication related adverse effects (Asthma/COPD)	CLRN1	3:150928107:A:C	3	150928107	rs121908140	LC	0.00444761	12	1622	150	0.995	(likely)Pathogenic	Criteria_multSubmitter	recessive	5.14e-06	4.877	1.07	1e-04
Conductive hearing loss, unspecified	CLRN1	3:150928107:A:C	3	150928107	rs121908140	LC	0.00444761	12	1622	150	0.995	(likely)Pathogenic	Criteria_multSubmitter	recessive	8.63e-06	174.861	39.304	1e-04
Diseases of the ear and mastoid process	CLRN1	3:150928107:A:C	3	150928107	rs121908140	LC	0.00444761	12	1622	150	0.995	(likely)Pathogenic	Criteria_multSubmitter	recessive	1.02e-05	3.124	0.708	1e-04
Visual impairment including blindness (binocular or monocular)	CLRN1	3:150928107:A:C	3	150928107	rs121908140	LC	0.00444761	12	1622	150	0.995	(likely)Pathogenic	Criteria_multSubmitter	recessive	3.14e-05	45.745	10.988	1e-04
Care involving use of rehabilitation procedures	LRBA	4:150265730:G:A	4	150265730	rs145709687	missense_variant	0.000871014	4	316	0.31	0.962	VUS	Criteria_multSubmitter	recessive	0	7.822	0	1e-04
Persons encountering health services in other circumstances	LRBA	4:150265730:G:A	4	150265730	rs145709687	missense_variant	0.000871014	4	316	0.31	0.962	VUS	Criteria_multSubmitter	recessive	0	4.841	0	1e-04
Dysphagia	LRBA	4:150265730:G:A	4	150265730	rs145709687	missense_variant	0.000871014	4	316	0.31	0.962	VUS	Criteria_multSubmitter	recessive	1.17e-06	12.02	2.473	1e-04
Hereditary retinal dystrophy	EYS	6:63721375:TTCTGCATG:T	6	63721375	rs528919874	pLoF	0.00692456	24	2520	63	0.988	(likely)Pathogenic	Criteria_multSubmitter	recessive	3.79e-19	224.21	25.071	2.24e-11	6.8872	1.0296	1	0.22	7	10	1.073e-26	471.0101	0.1862
Hereditary retinal dystrophy	DST	6:56463608:G:A	6	56463608	rs201429821	missense_variant	0.0119601	58	4336	7.2	0.996	VUS	Criteria_multSubmitter	recessive	1.54e-11	88.402	13.109	1.53e-05	2.807	0.6491
Other retinal disorders	EYS	6:63721375:TTCTGCATG:T	6	63721375	rs528919874	pLoF	0.00692456	24	2520	63	0.988	(likely)Pathogenic	Criteria_multSubmitter	recessive	2.11e-09	9.279	1.549	1e-04
Disorders of choroid and retina	EYS	6:63721375:TTCTGCATG:T	6	63721375	rs528919874	pLoF	0.00692456	24	2520	63	0.988	(likely)Pathogenic	Criteria_multSubmitter	recessive	4.29e-08	6.057	1.106	1e-04
Hereditary retinal dystrophy	EYS	6:65402507:A:T	6	65402507	rs143994166	pLoF	0.00574597	12	2099	280	0.973	(likely)Pathogenic	Criteria_oneSubmitter	recessive	1.08e-08	153.741	26.89	1.86e-06	4.9012	1.0279
Diseases of the myoneural junction and muscle	CLCN1	7:143351678:C:T	7	143351678	rs55960271	pLoF	0.0165928	106	5990	7.2	0.996	(likely)Pathogenic	Criteria_multSubmitter	both	3.67e-14	13.073	1.726	1.89e-05	0.7107	0.1661			11	14	1.054e-15	19.9532	0.1971
Excessive, freguent and irrelgular menstruation	ABCA13	7:48281413:G:A	7	48281413	rs79809732	missense_variant			2539		0.934			unknown	6.95e-08	2.404	0.446	1e-04
Female infertility	PKHD1L1	8:109459837:G:C	8	109459837	rs17368310	pLoF	0.0685678	1794	23397	1.6	0.995			unknown	9.37e-12	0.825	0.121	8.78e-07	0.2067	0.042			62	97.1	3.811e-17	1.6407	0.02779
Female infertility, cervigal, vaginal, other or unspecified origin	PKHD1L1	8:109459837:G:C	8	109459837	rs17368310	pLoF	0.0685678	1794	23397	1.6	0.995			unknown	2.81e-11	0.873	0.131	4.13e-06	0.2035	0.0442
ILD Co-morbidites, CVD and metabolic diseases	TTF1	9:132401954:C:A	9	132401954	rs8999	missense_variant			33665		0.999			unknown	3.36e-08	0.175	0.032	1e-04					742	0			0.6445
ILD-related co-morbidities	TTF1	9:132401954:C:A	9	132401954	rs8999	missense_variant			33665		0.999			unknown	4.46e-07	0.129	0.026	1e-04
Type 1 diabetes	TTF1	9:132401954:C:A	9	132401954	rs8999	missense_variant			33665		0.999			unknown	1.65e-05	0.337	0.078	1e-04
Type 1 diabetes, strict definition	TTF1	9:132401954:C:A	9	132401954	rs8999	missense_variant			33665		0.999			unknown	3.98e-05	0.493	0.12	1e-04
Type 1 diabetes, strict (exclude DM2)	TTF1	9:132401954:C:A	9	132401954	rs8999	missense_variant			33665		0.999			unknown	4.28e-05	0.461	0.113	1e-04
Type 1 diabetes, strict definition, subgroup 1	TTF1	9:132401954:C:A	9	132401954	rs8999	missense_variant			33665		0.999			unknown	4.33e-05	0.522	0.128	1e-04
Type1 diabetes, definitions combined	TTF1	9:132401954:C:A	9	132401954	rs8999	missense_variant			33665		0.999			unknown	6.69e-05	0.443	0.111	1e-04
Type 1 diabetes without complications	TTF1	9:132401954:C:A	9	132401954	rs8999	missense_variant			33665		0.999			unknown	6.7e-05	0.337	0.085	1e-04
Other disorders of ear	C10orf90	10:126459169:G:A	10	126459169	rs139123090	missense_variant	0.00847333	26	3087	2.8	0.963	(likely)Benign	Criteria_oneSubmitter	unknown	4.82e-11	4.744	0.721	5.87e-05	0.2601	0.0647	-1	0.0011
Sensorineural hearing loss	C10orf90	10:126459169:G:A	10	126459169	rs139123090	missense_variant	0.00847333	26	3087	2.8	0.963	(likely)Benign	Criteria_oneSubmitter	unknown	3.58e-11	5.842	0.882	1e-04			-1	7e-07	9.5	13.5	7.958e-13	8.1742
Conductive and sensorineural hearing loss	C10orf90	10:126459169:G:A	10	126459169	rs139123090	missense_variant	0.00847333	26	3087	2.8	0.963	(likely)Benign	Criteria_oneSubmitter	unknown	2.25e-12	5.958	0.849	1e-04			-1	9.9e-06	10.5	14.5	8.833e-14	8.2645	0.06242
Other cataract	CASP7	10:113725526:T:C	10	113725526	rs141266925	missense_variant	0.0150468	90	5438	6.5	0.996			unknown	2.47e-16	4.768	0.582	3.04e-07	0.4321	0.0844			16.8	27	3.946e-26	10.5547	0.003492
Senile cataract	CASP7	10:113725526:T:C	10	113725526	rs141266925	missense_variant	0.0150468	90	5438	6.5	0.996			unknown	2.32e-12	2.078	0.296	4.98e-06	0.2494	0.0546
Disorders of lens	CASP7	10:113725526:T:C	10	113725526	rs141266925	missense_variant	0.0150468	90	5438	6.5	0.996			unknown	6.38e-16	2.239	0.277	2.68e-07	0.2625	0.051
Medication related adverse effects (Asthma/COPD)	CASP7	10:113725526:T:C	10	113725526	rs141266925	missense_variant	0.0150468	90	5438	6.5	0.996			unknown	9.84e-11	1.539	0.238	5.51e-05	0.178	0.0441
Diseases of the eye and adnexa	CASP7	10:113725526:T:C	10	113725526	rs141266925	missense_variant	0.0150468	90	5438	6.5	0.996			unknown	6.69e-05	0.671	0.168	1e-04
Diabetic nephropathy	DMBT1	10:122618145:G:A	10	122618145	rs189221852	missense_variant			2662		0.959			unknown	2.76e-07	19.312	3.758	1e-04
Lung transplantation	DMBT1	10:122618145:G:A	10	122618145	rs189221852	missense_variant			2662		0.959			unknown	1.87e-08	36.648	6.517	1e-04					4				0.1441
Transplanted organ and tissue status	DMBT1	10:122618145:G:A	10	122618145	rs189221852	missense_variant			2662		0.959			unknown	2.15e-08	35.738	6.382	1e-04						4	1.248e-07	50.89
Diabetic nephropathy (more controls excluded)	DMBT1	10:122618145:G:A	10	122618145	rs189221852	missense_variant			2662		0.959			unknown	4.37e-07	16.828	3.331	1e-04
Renal failure	DMBT1	10:122618145:G:A	10	122618145	rs189221852	missense_variant			2662		0.959			unknown	2.13e-06	12.819	2.704	1e-04
COPD-related respiratory insufficiency	DMBT1	10:122618145:G:A	10	122618145	rs189221852	missense_variant			2662		0.959			unknown	7.97e-06	9.371	2.098	1e-04
Chronic kidney disease	DMBT1	10:122618145:G:A	10	122618145	rs189221852	missense_variant			2662		0.959			unknown	2.33e-05	13.965	3.301	1e-04
Renal tubulo-intestitial diseases	DMBT1	10:122618145:G:A	10	122618145	rs189221852	missense_variant			2662		0.959			unknown	4.52e-05	3.313	0.812	1e-04
Congenital malformations of the urinary system	DMBT1	10:122618145:G:A	10	122618145	rs189221852	missense_variant			2662		0.959			unknown	8.06e-05	30.83	7.82	1e-04
Glomerulonephritis	DMBT1	10:122618145:G:A	10	122618145	rs189221852	missense_variant			2662		0.959			unknown	8.81e-05	9.654	2.462	1e-04
Acute tubulo-interstitial nephritis	DMBT1	10:122618145:G:A	10	122618145	rs189221852	missense_variant			2662		0.959			unknown	9.14e-05	4.002	1.023	1e-04
All influenza	DMBT1	10:122618145:G:A	10	122618145	rs189221852	missense_variant			2662		0.959			unknown	9.33e-05	9.327	2.387	1e-04
Diseases of the ear and mastoid process	C10orf90	10:126459169:G:A	10	126459169	rs139123090	missense_variant	0.00847333	26	3087	2.8	0.963	(likely)Benign	Criteria_oneSubmitter	unknown	1.11e-08	2.56	0.448	1e-04
Mixed conductive and sensorineural hearing loss	C10orf90	10:126459169:G:A	10	126459169	rs139123090	missense_variant	0.00847333	26	3087	2.8	0.963	(likely)Benign	Criteria_oneSubmitter	unknown	7.28e-05	30.142	7.598	1e-04
Redundant prepuce, phimosis and paraphimosis	FUT11	10:73773302:A:G	10	73773302	rs200368257	missense_variant	0.00571875	12	2089	550	0.98			unknown	3.22e-08	18.338	3.316	1e-04					2	3			0.838
Type 1 diabetes with coma	INS	11:2159830:T:G	11	2159830	rs3842753	missense_variant	0.791738	230246	60629	1.1	0.986	(likely)Benign	Criteria_oneSubmitter	both	1.09e-20	0.325	0.035	1.42e-18	0.5311	0.0604	1	0.23
Type 1 diabetes, wide definition, subgroup 1	INS	11:2159830:T:G	11	2159830	rs3842753	missense_variant	0.791738	230246	60629	1.1	0.986	(likely)Benign	Criteria_oneSubmitter	both	5.71e-46	0.277	0.019	2.76e-42	0.4586	0.0337	1	0.39	2982.9	4727.9	9.95e-80	0.6088	0.07239
Type 1 diabetes, wide definition	INS	11:2159830:T:G	11	2159830	rs3842753	missense_variant	0.791738	230246	60629	1.1	0.986	(likely)Benign	Criteria_oneSubmitter	both	1.72e-36	0.205	0.016	2.42e-33	0.3356	0.0279	1	0.27
Type 1 diabetes, strict definition, subgroup 1	INS	11:2159830:T:G	11	2159830	rs3842753	missense_variant	0.791738	230246	60629	1.1	0.986	(likely)Benign	Criteria_oneSubmitter	both	1.08e-29	0.333	0.029	7.96e-29	0.5712	0.0513	1	0.47
Type 1 diabetes, strict definition	INS	11:2159830:T:G	11	2159830	rs3842753	missense_variant	0.791738	230246	60629	1.1	0.986	(likely)Benign	Criteria_oneSubmitter	both	1.99e-31	0.322	0.028	5.29e-31	0.5583	0.0482	1	0.45
Type1 diabetes, definitions combined	INS	11:2159830:T:G	11	2159830	rs3842753	missense_variant	0.791738	230246	60629	1.1	0.986	(likely)Benign	Criteria_oneSubmitter	both	6.47e-35	0.309	0.025	1.52e-34	0.5361	0.0437	1	0.42
Proliferative diabetic retinopathy	INS	11:2159830:T:G	11	2159830	rs3842753	missense_variant	0.791738	230246	60629	1.1	0.986	(likely)Benign	Criteria_oneSubmitter	both	3.64e-10	0.211	0.034	8.4e-09	0.3314	0.0575	1	0.25
Other diabetic retinopathy	INS	11:2159830:T:G	11	2159830	rs3842753	missense_variant	0.791738	230246	60629	1.1	0.986	(likely)Benign	Criteria_oneSubmitter	both	6.25e-09	0.225	0.039	3.72e-08	0.3661	0.0665	1	0.4
Unspecified diabetes	INS	11:2159830:T:G	11	2159830	rs3842753	missense_variant	0.791738	230246	60629	1.1	0.986	(likely)Benign	Criteria_oneSubmitter	both	1.92e-13	0.154	0.021	1.19e-11	0.241	0.0355	1	0.37
Type 1 diabetes, strict (exclude DM2)	INS	11:2159830:T:G	11	2159830	rs3842753	missense_variant	0.791738	230246	60629	1.1	0.986	(likely)Benign	Criteria_oneSubmitter	both	1.49e-36	0.32	0.025	6.25e-36	0.5529	0.0442	1	0.43
Type 1 diabetes with ophthalmic complications	INS	11:2159830:T:G	11	2159830	rs3842753	missense_variant	0.791738	230246	60629	1.1	0.986	(likely)Benign	Criteria_oneSubmitter	both	4.81e-38	0.32	0.025	1.73e-34	0.5251	0.0429	1	0.4
Type 1 diabetes without complications	INS	11:2159830:T:G	11	2159830	rs3842753	missense_variant	0.791738	230246	60629	1.1	0.986	(likely)Benign	Criteria_oneSubmitter	both	1.58e-45	0.272	0.019	2.08e-44	0.4652	0.0333	1	0.39
Type 1 diabetes with other specified/multiple/unspecified complications	INS	11:2159830:T:G	11	2159830	rs3842753	missense_variant	0.791738	230246	60629	1.1	0.986	(likely)Benign	Criteria_oneSubmitter	both	3.63e-37	0.287	0.023	1.73e-33	0.4691	0.0389	1	0.47
Type 1 diabetes with ketoacidosis	INS	11:2159830:T:G	11	2159830	rs3842753	missense_variant	0.791738	230246	60629	1.1	0.986	(likely)Benign	Criteria_oneSubmitter	both	3.64e-24	0.354	0.035	2.43e-22	0.5916	0.0609	1	0.41
Type 1 diabetes	INS	11:2159830:T:G	11	2159830	rs3842753	missense_variant	0.791738	230246	60629	1.1	0.986	(likely)Benign	Criteria_oneSubmitter	both	1.25e-41	0.236	0.017	2.53e-38	0.3889	0.03	1	0.42
Proliferative diabetic retinopathy	INS	11:2159830:T:G	11	2159830	rs3842753	missense_variant	0.791738	230246	60629	1.1	0.986	(likely)Benign	Criteria_oneSubmitter	both	5.47e-13	0.099	0.014	1.19e-10	0.1492	0.0232	1	0.36
Unspecified diabetic retinopathy	INS	11:2159830:T:G	11	2159830	rs3842753	missense_variant	0.791738	230246	60629	1.1	0.986	(likely)Benign	Criteria_oneSubmitter	both	7.8e-12	0.201	0.029	1.13e-09	0.3051	0.0501	1	0.46
Diabetic ketoacidosis	INS	11:2159830:T:G	11	2159830	rs3842753	missense_variant	0.791738	230246	60629	1.1	0.986	(likely)Benign	Criteria_oneSubmitter	both	6.51e-30	0.219	0.019	1.25e-28	0.369	0.0332	1	0.44
Diabetic background retinopathy	INS	11:2159830:T:G	11	2159830	rs3842753	missense_variant	0.791738	230246	60629	1.1	0.986	(likely)Benign	Criteria_oneSubmitter	both	2.49e-15	0.217	0.027	2.42e-12	0.3284	0.0469	1	0.5
Diabetic retinopathy	INS	11:2159830:T:G	11	2159830	rs3842753	missense_variant	0.791738	230246	60629	1.1	0.986	(likely)Benign	Criteria_oneSubmitter	both	2.83e-21	0.2	0.021	5.55e-19	0.3219	0.0362	1	0.51	2118.9
Other retinal disorders	INS	11:2159830:T:G	11	2159830	rs3842753	missense_variant	0.791738	230246	60629	1.1	0.986	(likely)Benign	Criteria_oneSubmitter	both	1.29e-11	0.081	0.012	4.43e-10	0.125	0.02	1	0.48
Diabetic maculopathy	INS	11:2159830:T:G	11	2159830	rs3842753	missense_variant	0.791738	230246	60629	1.1	0.986	(likely)Benign	Criteria_oneSubmitter	both	1.13e-12	0.209	0.029	8.66e-11	0.3252	0.0501	1	0.45
Diabetic maculopathy (more controls excluded)	INS	11:2159830:T:G	11	2159830	rs3842753	missense_variant	0.791738	230246	60629	1.1	0.986	(likely)Benign	Criteria_oneSubmitter	both	2.02e-13	0.217	0.029	1.67e-11	0.3384	0.0503	1	0.45
Diabetic maculopathy	INS	11:2159830:T:G	11	2159830	rs3842753	missense_variant	0.791738	230246	60629	1.1	0.986	(likely)Benign	Criteria_oneSubmitter	both	1.42e-12	0.207	0.029	1.04e-10	0.3227	0.05	1	0.44
Background diabetic retinopathy	INS	11:2159830:T:G	11	2159830	rs3842753	missense_variant	0.791738	230246	60629	1.1	0.986	(likely)Benign	Criteria_oneSubmitter	both	1.49e-15	0.219	0.027	1.79e-12	0.3306	0.0469	1	0.5
Myeloproliferative diseases	EXPH5	11:108512949:A:G	11	108512949	rs10749920	missense_variant			51261		0.998			recessive	5.93e-08	0.735	0.136	1e-04
Myeloproliferative diseases (CML excluded)	EXPH5	11:108512949:A:G	11	108512949	rs10749920	missense_variant			51261		0.998			recessive	7.32e-08	0.787	0.146	1e-04
Essential (haemorrhagic) thrombocythaemia	EXPH5	11:108512949:A:G	11	108512949	rs10749920	missense_variant			51261		0.998			recessive	1.32e-05	0.913	0.209	1e-04
Polycythaemia vera	EXPH5	11:108512949:A:G	11	108512949	rs10749920	missense_variant			51261		0.998			recessive	3.84e-05	0.816	0.198	1e-04
Alzheimer's disease (Late onset) (more controls excluded)	INS	11:2159830:T:G	11	2159830	rs3842753	missense_variant	0.791738	230246	60629	1.1	0.986	(likely)Benign	Criteria_oneSubmitter	both	5.48e-05	-0.107	0.027	8.28e-06	-0.1964	0.0441			1254.5
Severe non-proliferative background diabetic retinopathy	INS	11:2159830:T:G	11	2159830	rs3842753	missense_variant	0.791738	230246	60629	1.1	0.986	(likely)Benign	Criteria_oneSubmitter	both	3.2e-06	0.271	0.058	9.35e-07	0.4938	0.1007
Diabetic hypoglycemia	INS	11:2159830:T:G	11	2159830	rs3842753	missense_variant	0.791738	230246	60629	1.1	0.986	(likely)Benign	Criteria_oneSubmitter	both	2.06e-07	0.105	0.02	2.64e-06	0.1605	0.0342
Diabetic retinopathy	INS	11:2159830:T:G	11	2159830	rs3842753	missense_variant	0.791738	230246	60629	1.1	0.986	(likely)Benign	Criteria_oneSubmitter	both	1.52e-08	0.059	0.01	4.39e-07	0.0886	0.0175
Diabetic retinopathy (more controls excluded)	INS	11:2159830:T:G	11	2159830	rs3842753	missense_variant	0.791738	230246	60629	1.1	0.986	(likely)Benign	Criteria_oneSubmitter	both	5.56e-08	0.06	0.011	1.15e-06	0.0899	0.0185
Diabetes, several complications	INS	11:2159830:T:G	11	2159830	rs3842753	missense_variant	0.791738	230246	60629	1.1	0.986	(likely)Benign	Criteria_oneSubmitter	both	8.94e-07	0.08	0.016	4.15e-05	0.1123	0.0274
Type 1 diabetes with neurological complications	INS	11:2159830:T:G	11	2159830	rs3842753	missense_variant	0.791738	230246	60629	1.1	0.986	(likely)Benign	Criteria_oneSubmitter	both	5.42e-08	0.275	0.051	1.19e-06	0.4191	0.0863
Type 1 diabetes with renal complications	INS	11:2159830:T:G	11	2159830	rs3842753	missense_variant	0.791738	230246	60629	1.1	0.986	(likely)Benign	Criteria_oneSubmitter	both	4.12e-09	0.23	0.039	2.6e-07	0.3436	0.0667
Type 2 diabetes with ketoacidosis	INS	11:2159830:T:G	11	2159830	rs3842753	missense_variant	0.791738	230246	60629	1.1	0.986	(likely)Benign	Criteria_oneSubmitter	both	7.24e-06	0.291	0.065	1.02e-05	0.4888	0.1108
Type 2 diabetes with ophthalmic complications	INS	11:2159830:T:G	11	2159830	rs3842753	missense_variant	0.791738	230246	60629	1.1	0.986	(likely)Benign	Criteria_oneSubmitter	both	9.53e-05	0.106	0.027	1e-04
Other disorders of glucose regulation and pancreatic internal secretion	INS	11:2159830:T:G	11	2159830	rs3842753	missense_variant	0.791738	230246	60629	1.1	0.986	(likely)Benign	Criteria_oneSubmitter	both	1.14e-05	0.148	0.034	4.33e-05	0.2338	0.0572			709.7	1114.2	1.982e-07	0.2764
Hypoglycaemia, other or unspecified	INS	11:2159830:T:G	11	2159830	rs3842753	missense_variant	0.791738	230246	60629	1.1	0.986	(likely)Benign	Criteria_oneSubmitter	both	1.18e-05	0.169	0.039	2.74e-05	0.2761	0.0658
Alzheimer disease	INS	11:2159830:T:G	11	2159830	rs3842753	missense_variant	0.791738	230246	60629	1.1	0.986	(likely)Benign	Criteria_oneSubmitter	both	9.31e-05	-0.082	0.021	2.91e-05	-0.1457	0.0348
Alzheimer disease (more controls excluded)	INS	11:2159830:T:G	11	2159830	rs3842753	missense_variant	0.791738	230246	60629	1.1	0.986	(likely)Benign	Criteria_oneSubmitter	both	3.49e-05	-0.093	0.023	3.14e-05	-0.1563	0.0375
Other degenerative diseases of the nervous system	INS	11:2159830:T:G	11	2159830	rs3842753	missense_variant	0.791738	230246	60629	1.1	0.986	(likely)Benign	Criteria_oneSubmitter	both	5.91e-05	-0.076	0.019	2.21e-05	-0.1344	0.0317
Disorders of choroid and retina	INS	11:2159830:T:G	11	2159830	rs3842753	missense_variant	0.791738	230246	60629	1.1	0.986	(likely)Benign	Criteria_oneSubmitter	both	2.64e-08	0.056	0.01	2.95e-07	0.0871	0.017
Severe diabetic background retinopathy	INS	11:2159830:T:G	11	2159830	rs3842753	missense_variant	0.791738	230246	60629	1.1	0.986	(likely)Benign	Criteria_oneSubmitter	both	4.41e-06	0.268	0.058	1.26e-06	0.4882	0.1007
Other noninflammatory disorders of uterus, except cervix	APPL2	12:105211248:G:A	12	105211248	rs138491961	pLoF			1145		0.996			unknown	3.69e-08	5.539	1.006	1e-04					3	0			0.3279
Endometriosis	APPL2	12:105211248:G:A	12	105211248	rs138491961	pLoF			1145		0.996			unknown	4.62e-06	2.953	0.645	1e-04
Cardiac murmurs and other cardiac sounds	SLCO1A2	12:21334610:A:G	12	21334610	rs10841795	missense_variant			34663		1			unknown	1.38e-08	1.031	0.182	1e-04					34	44	2.581e-07	1.3632	0.4764
Endometriosis of ovary	USP5	12:6856835:G:A	12	6856835	rs200723728	missense_variant			1061		0.988			unknown	3.81e-08	8.472	1.54	1e-04					1.8	0			0.433
Endometriosis	USP5	12:6856835:G:A	12	6856835	rs200723728	missense_variant			1061		0.988			unknown	9.56e-07	4.225	0.862	1e-04
Other noninflammatory disorders of uterus, except cervix	USP5	12:6856835:G:A	12	6856835	rs200723728	missense_variant			1061		0.988			unknown	1.26e-06	4.842	0.999	1e-04					2.5
Sensorineural hearing loss	GJB2	13:20189481:A:G	13	20189481	rs35887622	missense_variant			8062		0.965	(likely)Pathogenic	Criteria_multSubmitter	both	1.56e-11	1.529	0.227	1e-04
Conductive and sensorineural hearing loss	GJB2	13:20189481:A:G	13	20189481	rs35887622	missense_variant			8062		0.965	(likely)Pathogenic	Criteria_multSubmitter	both	3.26e-11	1.431	0.216	1e-04
Other disorders of ear	GJB2	13:20189481:A:G	13	20189481	rs35887622	missense_variant			8062		0.965	(likely)Pathogenic	Criteria_multSubmitter	both	1.15e-08	1.064	0.186	1e-04
Diseases of the ear and mastoid process	GJB2	13:20189481:A:G	13	20189481	rs35887622	missense_variant			8062		0.965	(likely)Pathogenic	Criteria_multSubmitter	both	2.54e-05	0.55	0.131	1e-04
Presence of other devices	GJB2	13:20189481:A:G	13	20189481	rs35887622	missense_variant			8062		0.965	(likely)Pathogenic	Criteria_multSubmitter	both	9.25e-05	2.48	0.634	1e-04
Sensorineural hearing loss	GJB2	13:20189546:AC:A	13	20189546	rs398123814	pLoF	0.01156	52	4195	0.86	0.99	(likely)Pathogenic	Criteria_multSubmitter	both	2.86e-28	6.485	0.588	1e-04					22.1	31.1	3.689e-42	14.662	0.28
Conductive and sensorineural hearing loss	GJB2	13:20189546:AC:A	13	20189546	rs398123814	pLoF	0.01156	52	4195	0.86	0.99	(likely)Pathogenic	Criteria_multSubmitter	both	4.91e-27	6.042	0.561	1e-04					22.1	31.1	1.883e-40	13.6669
Other disorders of ear	GJB2	13:20189546:AC:A	13	20189546	rs398123814	pLoF	0.01156	52	4195	0.86	0.99	(likely)Pathogenic	Criteria_multSubmitter	both	9.27e-26	4.744	0.452	9.29e-05	0.2149	0.055
Diseases of the ear and mastoid process	GJB2	13:20189546:AC:A	13	20189546	rs398123814	pLoF	0.01156	52	4195	0.86	0.99	(likely)Pathogenic	Criteria_multSubmitter	both	9.67e-19	2.585	0.292	1e-04
Other hearing loss	GJB2	13:20189546:AC:A	13	20189546	rs398123814	pLoF	0.01156	52	4195	0.86	0.99	(likely)Pathogenic	Criteria_multSubmitter	both	6.14e-15	22.667	2.906	1e-04
Presence of other devices	GJB2	13:20189546:AC:A	13	20189546	rs398123814	pLoF	0.01156	52	4195	0.86	0.99	(likely)Pathogenic	Criteria_multSubmitter	both	2.22e-09	9.621	1.609	1e-04
Fitting and adjustment of other devices	GJB2	13:20189546:AC:A	13	20189546	rs398123814	pLoF	0.01156	52	4195	0.86	0.99	(likely)Pathogenic	Criteria_multSubmitter	both	8.51e-08	5.34	0.997	1e-04
Other specified/unspecified hearing loss	GJB2	13:20189546:AC:A	13	20189546	rs398123814	pLoF	0.01156	52	4195	0.86	0.99	(likely)Pathogenic	Criteria_multSubmitter	both	1.15e-07	60.856	11.481	1e-04
Persons encountering health services for specific procedures and health care	GJB2	13:20189546:AC:A	13	20189546	rs398123814	pLoF	0.01156	52	4195	0.86	0.99	(likely)Pathogenic	Criteria_multSubmitter	both	3.88e-06	1.691	0.366	1e-04
Persons with potential health hazards related to family and personal history and certain conditions influencing health status	GJB2	13:20189546:AC:A	13	20189546	rs398123814	pLoF	0.01156	52	4195	0.86	0.99	(likely)Pathogenic	Criteria_multSubmitter	both	3.29e-05	1.606	0.387	1e-04
Emphysema	SERPINA1	14:94378610:C:T	14	94378610	rs28929474	missense_variant	0.0198482	154	7138	1.1	0.999	(likely)Pathogenic	Criteria_multSubmitter	recessive	2.16e-21	28	2.948	7.9e-11	1.7889	0.2751	1	0.9	13	20	2.524e-31	51.8453	0.03675
Other metabolic disorders	SERPINA1	14:94378610:C:T	14	94378610	rs28929474	missense_variant	0.0198482	154	7138	1.1	0.999	(likely)Pathogenic	Criteria_multSubmitter	recessive	6.08e-34	17.346	1.428	5.89e-21	1.6323	0.1738	1	0.96	25	38	1.886e-47	27.957
Immunodeficiency with predominantly antibody defects	IGHG3	14:105769806:G:A	14	105769806	rs74093865	missense_variant	0.397386	58156	87839	1.4	0.921			unknown	4.44e-08	0.497	0.091	7.46e-05	0.352	0.0889			79.4	101.1	3.226e-05	0.574	0.4536
Immunodeficiencies	IGHG3	14:105769806:G:A	14	105769806	rs74093865	missense_variant	0.397386	58156	87839	1.4	0.921			unknown	9.8e-07	0.315	0.064	1e-04
Recurrent dislocation of patella	IGHG3	14:105769806:G:A	14	105769806	rs74093865	missense_variant	0.397386	58156	87839	1.4	0.921			unknown	8.17e-05	0.225	0.057	1e-04
Early onset COPD	SERPINA1	14:94378610:C:T	14	94378610	rs28929474	missense_variant	0.0198482	154	7138	1.1	0.999	(likely)Pathogenic	Criteria_multSubmitter	recessive	1.67e-10	5.118	0.801	3.13e-07	0.5414	0.1058
COPD (mode)	SERPINA1	14:94378610:C:T	14	94378610	rs28929474	missense_variant	0.0198482	154	7138	1.1	0.999	(likely)Pathogenic	Criteria_multSubmitter	recessive	1.45e-08	3.353	0.592	1.46e-05	0.3719	0.0858
COPD	SERPINA1	14:94378610:C:T	14	94378610	rs28929474	missense_variant	0.0198482	154	7138	1.1	0.999	(likely)Pathogenic	Criteria_multSubmitter	recessive	8.37e-17	4.591	0.551	1.72e-07	0.4067	0.0778
Chronic lower respiratory diseases	SERPINA1	14:94378610:C:T	14	94378610	rs28929474	missense_variant	0.0198482	154	7138	1.1	0.999	(likely)Pathogenic	Criteria_multSubmitter	recessive	2.72e-10	1.271	0.201	2.73e-05	0.1568	0.0374
Bronchiectasis	SERPINA1	14:94378610:C:T	14	94378610	rs28929474	missense_variant	0.0198482	154	7138	1.1	0.999	(likely)Pathogenic	Criteria_multSubmitter	recessive	2.65e-15	16.198	2.049	1.41e-07	1.0594	0.2013
Other chronic obstructive pulmonary disease	SERPINA1	14:94378610:C:T	14	94378610	rs28929474	missense_variant	0.0198482	154	7138	1.1	0.999	(likely)Pathogenic	Criteria_multSubmitter	recessive	8.21e-12	3.887	0.569	8.84e-06	0.3516	0.0791
Metabolic disorders	SERPINA1	14:94378610:C:T	14	94378610	rs28929474	missense_variant	0.0198482	154	7138	1.1	0.999	(likely)Pathogenic	Criteria_multSubmitter	recessive	1.43e-11	1.72	0.255	1e-04
COPD, hospital admissions	SERPINA1	14:94378610:C:T	14	94378610	rs28929474	missense_variant	0.0198482	154	7138	1.1	0.999	(likely)Pathogenic	Criteria_multSubmitter	recessive	1.26e-10	3.404	0.529	2.33e-05	0.3311	0.0783
COPD, early/later onset	SERPINA1	14:94378610:C:T	14	94378610	rs28929474	missense_variant	0.0198482	154	7138	1.1	0.999	(likely)Pathogenic	Criteria_multSubmitter	recessive	1.38e-10	3.38	0.527	2.42e-05	0.3283	0.0778
Asthma/COPD (KELA code 203)	SERPINA1	14:94378610:C:T	14	94378610	rs28929474	missense_variant	0.0198482	154	7138	1.1	0.999	(likely)Pathogenic	Criteria_multSubmitter	recessive	3.46e-10	1.701	0.271	1e-04
Asthma and opportunit respiratory infection	SERPINA1	14:94378610:C:T	14	94378610	rs28929474	missense_variant	0.0198482	154	7138	1.1	0.999	(likely)Pathogenic	Criteria_multSubmitter	recessive	2.64e-09	16.823	2.826	8.33e-05	1.1047	0.2808
COPD related to chronic (opportunist) infections	SERPINA1	14:94378610:C:T	14	94378610	rs28929474	missense_variant	0.0198482	154	7138	1.1	0.999	(likely)Pathogenic	Criteria_multSubmitter	recessive	1.75e-08	47.651	8.457	4.89e-05	1.9085	0.47
Lung transplantation	SERPINA1	14:94378610:C:T	14	94378610	rs28929474	missense_variant	0.0198482	154	7138	1.1	0.999	(likely)Pathogenic	Criteria_multSubmitter	recessive	7.22e-07	5.446	1.099	1e-04					7	9	1.944e-18	156.0303
Asthma	SERPINA1	14:94378610:C:T	14	94378610	rs28929474	missense_variant	0.0198482	154	7138	1.1	0.999	(likely)Pathogenic	Criteria_multSubmitter	recessive	8.6e-07	1.219	0.248	1e-04
Transplanted organ and tissue status	SERPINA1	14:94378610:C:T	14	94378610	rs28929474	missense_variant	0.0198482	154	7138	1.1	0.999	(likely)Pathogenic	Criteria_multSubmitter	recessive	9.43e-07	5.2	1.061	1e-04
Asthma (more controls excluded)	SERPINA1	14:94378610:C:T	14	94378610	rs28929474	missense_variant	0.0198482	154	7138	1.1	0.999	(likely)Pathogenic	Criteria_multSubmitter	recessive	1.31e-06	1.179	0.244	1e-04
COPD-related respiratory insufficiency	SERPINA1	14:94378610:C:T	14	94378610	rs28929474	missense_variant	0.0198482	154	7138	1.1	0.999	(likely)Pathogenic	Criteria_multSubmitter	recessive	1.42e-06	2.097	0.435	1e-04
All pneumoniae	SERPINA1	14:94378610:C:T	14	94378610	rs28929474	missense_variant	0.0198482	154	7138	1.1	0.999	(likely)Pathogenic	Criteria_multSubmitter	recessive	1.81e-06	0.994	0.208	1e-04
Pneumonias (Asthma/COPD co-morbidities)	SERPINA1	14:94378610:C:T	14	94378610	rs28929474	missense_variant	0.0198482	154	7138	1.1	0.999	(likely)Pathogenic	Criteria_multSubmitter	recessive	2.12e-06	0.981	0.207	1e-04
Asthma-related pneumonia or sepsis	SERPINA1	14:94378610:C:T	14	94378610	rs28929474	missense_variant	0.0198482	154	7138	1.1	0.999	(likely)Pathogenic	Criteria_multSubmitter	recessive	2.25e-06	0.976	0.206	1e-04
Influenza and pneumonia	SERPINA1	14:94378610:C:T	14	94378610	rs28929474	missense_variant	0.0198482	154	7138	1.1	0.999	(likely)Pathogenic	Criteria_multSubmitter	recessive	2.36e-06	0.935	0.198	1e-04
Respiratory insufficiency	SERPINA1	14:94378610:C:T	14	94378610	rs28929474	missense_variant	0.0198482	154	7138	1.1	0.999	(likely)Pathogenic	Criteria_multSubmitter	recessive	3.7e-06	11.816	2.553	1e-04
Asthma (only as main-diagnosis)	SERPINA1	14:94378610:C:T	14	94378610	rs28929474	missense_variant	0.0198482	154	7138	1.1	0.999	(likely)Pathogenic	Criteria_multSubmitter	recessive	5.49e-06	1.218	0.268	1e-04
Asthma (only as main-diagnosis) (more controls excluded)	SERPINA1	14:94378610:C:T	14	94378610	rs28929474	missense_variant	0.0198482	154	7138	1.1	0.999	(likely)Pathogenic	Criteria_multSubmitter	recessive	8.04e-06	1.174	0.263	1e-04
Asthma-related pneumonia	SERPINA1	14:94378610:C:T	14	94378610	rs28929474	missense_variant	0.0198482	154	7138	1.1	0.999	(likely)Pathogenic	Criteria_multSubmitter	recessive	1.52e-05	0.827	0.191	1e-04
COPD/asthma related pneumonia or pneumonia derived septichaemia	SERPINA1	14:94378610:C:T	14	94378610	rs28929474	missense_variant	0.0198482	154	7138	1.1	0.999	(likely)Pathogenic	Criteria_multSubmitter	recessive	1.62e-05	0.822	0.191	1e-04
COPD/asthma/ILD related pneumonia or pneumonia derived septichaemia	SERPINA1	14:94378610:C:T	14	94378610	rs28929474	missense_variant	0.0198482	154	7138	1.1	0.999	(likely)Pathogenic	Criteria_multSubmitter	recessive	1.62e-05	0.822	0.191	1e-04
Pneumonia (excl. viral and due to other infectious organisms not elsewhere classified)	SERPINA1	14:94378610:C:T	14	94378610	rs28929474	missense_variant	0.0198482	154	7138	1.1	0.999	(likely)Pathogenic	Criteria_multSubmitter	recessive	1.68e-05	0.888	0.206	1e-04
Asthma, hospital admissions , main diagnosis only	SERPINA1	14:94378610:C:T	14	94378610	rs28929474	missense_variant	0.0198482	154	7138	1.1	0.999	(likely)Pathogenic	Criteria_multSubmitter	recessive	1.72e-05	1.113	0.259	1e-04
Problems related to employment and unemployment	SERPINA1	14:94378610:C:T	14	94378610	rs28929474	missense_variant	0.0198482	154	7138	1.1	0.999	(likely)Pathogenic	Criteria_multSubmitter	recessive	2e-05	17.818	4.178	1e-04
Pneumonia, organism unsepcified	SERPINA1	14:94378610:C:T	14	94378610	rs28929474	missense_variant	0.0198482	154	7138	1.1	0.999	(likely)Pathogenic	Criteria_multSubmitter	recessive	2.96e-05	0.963	0.23	1e-04
ILD differential diagnosis	SERPINA1	14:94378610:C:T	14	94378610	rs28929474	missense_variant	0.0198482	154	7138	1.1	0.999	(likely)Pathogenic	Criteria_multSubmitter	recessive	8.15e-05	0.469	0.119	1e-04
Multiple delivery	SERPINA1	14:94378610:C:T	14	94378610	rs28929474	missense_variant	0.0198482	154	7138	1.1	0.999	(likely)Pathogenic	Criteria_multSubmitter	recessive	9.93e-05	5.577	1.433	1e-04
Postpartum haemorrhage	USP8	15:50465088:A:G	15	50465088	rs147742292	missense_variant			3791		0.994	(likely)Benign	Criteria_oneSubmitter	unknown	2.05e-08	17.553	3.13	1e-04					2	0			0.4909
Demyelenating diseases of the central nervous system	C15orf40	15:82988716:T:C	15	82988716	rs115868366	missense_variant			4571		0.998			unknown	3.94e-08	11.258	2.049	1e-04					6	6	1.55e-06	12.299	0.1958
MS-disease / Multiple Sclerosis	C15orf40	15:82988716:T:C	15	82988716	rs115868366	missense_variant			4571		0.998			unknown	4.32e-07	11.444	2.264	1e-04
Other degenerative diseases of the nervous system	C15orf40	15:82988716:T:C	15	82988716	rs115868366	missense_variant			4571		0.998			unknown	3.06e-06	3.596	0.771	1e-04
Other demyelinating diseases of the central nervous system	C15orf40	15:82988716:T:C	15	82988716	rs115868366	missense_variant			4571		0.998			unknown	2.38e-05	16.234	3.841	1e-04
Demyelenating diseases of the central nervous system	FAM103A1	15:82989048:G:T	15	82989048	rs61738562	missense_variant			4571		0.998			unknown	3.94e-08	11.258	2.049	1e-04
MS-disease / Multiple Sclerosis	FAM103A1	15:82989048:G:T	15	82989048	rs61738562	missense_variant			4571		0.998			unknown	4.32e-07	11.444	2.264	1e-04
Other degenerative diseases of the nervous system	FAM103A1	15:82989048:G:T	15	82989048	rs61738562	missense_variant			4571		0.998			unknown	3.06e-06	3.596	0.771	1e-04
Other demyelinating diseases of the central nervous system	FAM103A1	15:82989048:G:T	15	82989048	rs61738562	missense_variant			4571		0.998			unknown	2.38e-05	16.234	3.841	1e-04
Complications following infusion, transfusion and therapeutic injection	DNAH3	16:21140592:G:T	16	21140592	rs72780891	missense_variant	0.255044	24028	69672	1.4	0.998			unknown	7.94e-08	1.144	0.213	4.33e-05	0.5896	0.1442
Hereditary retinal dystrophy	CNGB1	16:57901371:T:A	16	57901371	rs201162411	missense_variant	0.00623319	28	2262	8.2	0.99	Conflicting	Path_Criteria_oneSubmitter_confl	recessive	2.01e-10	124.317	19.545	5.82e-07	5.0517	1.0109			4	9	1.022e-22	359.6706	0.108
Other specified congenital malformation syndromes affecting multiple systems	TRIM37	17:59079879:T:C	17	59079879	rs186251998	pLoF	0.0052288	10	1911	250	0.96			recessive	2.99e-10	37.451	5.945	6.29e-05	3.9159	0.9785			4	8	1.801e-20	109.9502	0.6968
Other congenital malformations	TRIM37	17:59079879:T:C	17	59079879	rs186251998	pLoF	0.0052288	10	1911	250	0.96			recessive	1.04e-07	18.662	3.508	1e-04
Endocrine, nutritional and metabolic diseases	TRIM37	17:59079879:T:C	17	59079879	rs186251998	pLoF	0.0052288	10	1911	250	0.96			recessive	3.16e-05	2.4	0.577	1e-04
Asthma, hospital admissions , main diagnosis only	TRIM37	17:59079879:T:C	17	59079879	rs186251998	pLoF	0.0052288	10	1911	250	0.96			recessive	8.36e-05	3.715	0.944	1e-04
Statin medication	FUT2	19:48703417:G:A	19	48703417	rs601338	pLoF	0.374424	51810	85749	0.77	0.997	association	no_Criteria	recessive	4.61e-07	0.05	0.01	5.85e-08	0.0544	0.01	1	0.019	7866.3
Disorders of gallbladder, biliary tract and pancreas	FUT2	19:48703417:G:A	19	48703417	rs601338	pLoF	0.374424	51810	85749	0.77	0.997	association	no_Criteria	recessive	5.44e-06	0.055	0.012	1e-04			-1	1.1e-12
Cholelithiasis, broad definition with cholecystitis	FUT2	19:48703417:G:A	19	48703417	rs601338	pLoF	0.374424	51810	85749	0.77	0.997	association	no_Criteria	recessive	1.16e-05	0.058	0.013	1e-04			-1	4.9e-15	2401.3	3696.8	2.747e-07	0.1125
Cholelithiasis	FUT2	19:48703417:G:A	19	48703417	rs601338	pLoF	0.374424	51810	85749	0.77	0.997	association	no_Criteria	recessive	7.34e-06	0.061	0.014	1e-04			-1	1.1e-06
Dependence on enabling machines and devices, not elsewhere classified	NPHS1	19:35851608:CAG:C	19	35851608	rs386833873	pLoF	0.00903949	26	3295	470	0.967	(likely)Pathogenic	Criteria_multSubmitter	recessive	1.68e-08	12.061	2.138	2.13e-07	4.3321	0.8351	-1	0.049
Dependence on enabling machines and devices, not elsewhere classified	WDR62	19:36103951:G:A	19	36103951	rs17851503	missense_variant	0.0472008	838	16503	0.9	0.993	VUS	Criteria_multSubmitter	recessive	2.33e-07	5.845	1.13	1.22e-05	1.5331	0.3505	-1	0.001
Transplanted organ and tissue status	NPHS1	19:35851608:CAG:C	19	35851608	rs386833873	pLoF	0.00903949	26	3295	470	0.967	(likely)Pathogenic	Criteria_multSubmitter	recessive	6.65e-19	29.194	3.287	3.1e-09	1.6437	0.2774	1	0.96
Transplanted organ and tissue status	WDR62	19:36103951:G:A	19	36103951	rs17851503	missense_variant	0.0472008	838	16503	0.9	0.993	VUS	Criteria_multSubmitter	recessive	1.96e-10	3.249	0.511	1.92e-05	0.4637	0.1085	-1	0.00021
Nephrotic syndrome	NPHS1	19:35851608:CAG:C	19	35851608	rs386833873	pLoF	0.00903949	26	3295	470	0.967	(likely)Pathogenic	Criteria_multSubmitter	recessive	6.21e-22	33.507	3.481	1.29e-14	4.042	0.5245	1	0.98	11	21	9.848e-41	72.4479	0.004598
Nephrotic syndrome	WDR62	19:36103951:G:A	19	36103951	rs17851503	missense_variant	0.0472008	838	16503	0.9	0.993	VUS	Criteria_multSubmitter	recessive	4.9e-13	6.801	0.941	9.57e-08	1.0214	0.1915	-1	1.9e-07
Dialysis	NPHS1	19:35851608:CAG:C	19	35851608	rs386833873	pLoF	0.00903949	26	3295	470	0.967	(likely)Pathogenic	Criteria_multSubmitter	recessive	1.09e-15	12.552	1.566	3.66e-12	2.9077	0.4184	1	0.83
Dialysis	WDR62	19:36103951:G:A	19	36103951	rs17851503	missense_variant	0.0472008	838	16503	0.9	0.993	VUS	Criteria_multSubmitter	recessive	1.1e-10	4.184	0.648	3.17e-08	0.9298	0.1681	-1	0.00012
Lung transplantation	NPHS1	19:35851608:CAG:C	19	35851608	rs386833873	pLoF	0.00903949	26	3295	470	0.967	(likely)Pathogenic	Criteria_multSubmitter	recessive	7.28e-19	29.411	3.316	4.52e-09	1.612	0.2749	1	0.95	10
Lung transplantation	WDR62	19:36103951:G:A	19	36103951	rs17851503	missense_variant	0.0472008	838	16503	0.9	0.993	VUS	Criteria_multSubmitter	recessive	3.66e-10	3.106	0.496	2.06e-05	0.461	0.1083	-1	0.00028
COPD/asthma related pneumonia or pneumonia derived septichaemia	NPHS1	19:35851608:CAG:C	19	35851608	rs386833873	pLoF	0.00903949	26	3295	470	0.967	(likely)Pathogenic	Criteria_multSubmitter	recessive	2.53e-05	2.739	0.65	1e-04
Cardiovascular diseases (excluding rheumatic etc)	NPHS1	19:35851608:CAG:C	19	35851608	rs386833873	pLoF	0.00903949	26	3295	470	0.967	(likely)Pathogenic	Criteria_multSubmitter	recessive	2.36e-13	4.95	0.676	1e-04
Hypertensive diseases (excluding secondary)	NPHS1	19:35851608:CAG:C	19	35851608	rs386833873	pLoF	0.00903949	26	3295	470	0.967	(likely)Pathogenic	Criteria_multSubmitter	recessive	1.91e-20	28.798	3.107	1e-04
Cardiovascular diseases	NPHS1	19:35851608:CAG:C	19	35851608	rs386833873	pLoF	0.00903949	26	3295	470	0.967	(likely)Pathogenic	Criteria_multSubmitter	recessive	3.42e-12	4.083	0.587	1e-04
COPD/asthma/ILD related pneumonia or pneumonia derived septichaemia	NPHS1	19:35851608:CAG:C	19	35851608	rs386833873	pLoF	0.00903949	26	3295	470	0.967	(likely)Pathogenic	Criteria_multSubmitter	recessive	2.53e-05	2.739	0.65	1e-04
Chronic kidney disease	NPHS1	19:35851608:CAG:C	19	35851608	rs386833873	pLoF	0.00903949	26	3295	470	0.967	(likely)Pathogenic	Criteria_multSubmitter	recessive	2.88e-21	42.335	4.472	1e-04
Renal failure	NPHS1	19:35851608:CAG:C	19	35851608	rs386833873	pLoF	0.00903949	26	3295	470	0.967	(likely)Pathogenic	Criteria_multSubmitter	recessive	8.53e-21	37.422	4.001	1e-04
Glomerulonephritis	NPHS1	19:35851608:CAG:C	19	35851608	rs386833873	pLoF	0.00903949	26	3295	470	0.967	(likely)Pathogenic	Criteria_multSubmitter	recessive	1.31e-19	31.604	3.489	1e-04
Glomerular diseases	NPHS1	19:35851608:CAG:C	19	35851608	rs386833873	pLoF	0.00903949	26	3295	470	0.967	(likely)Pathogenic	Criteria_multSubmitter	recessive	3.49e-18	17.264	1.986	1e-04
COPD-related respiratory insufficiency	NPHS1	19:35851608:CAG:C	19	35851608	rs386833873	pLoF	0.00903949	26	3295	470	0.967	(likely)Pathogenic	Criteria_multSubmitter	recessive	3.21e-17	20.396	2.417	1e-04
Diabetic nephropathy	NPHS1	19:35851608:CAG:C	19	35851608	rs386833873	pLoF	0.00903949	26	3295	470	0.967	(likely)Pathogenic	Criteria_multSubmitter	recessive	2.64e-16	14.071	1.718	1.54e-05	0.697	0.1613
Diabetic nephropathy (more controls excluded)	NPHS1	19:35851608:CAG:C	19	35851608	rs386833873	pLoF	0.00903949	26	3295	470	0.967	(likely)Pathogenic	Criteria_multSubmitter	recessive	4.92e-16	12.833	1.582	2.95e-05	0.6671	0.1597
Persons with potential health hazards related to family and personal history and certain conditions influencing health status	NPHS1	19:35851608:CAG:C	19	35851608	rs386833873	pLoF	0.00903949	26	3295	470	0.967	(likely)Pathogenic	Criteria_multSubmitter	recessive	6.35e-16	12.865	1.592	1e-04
Diabetes-related co-morbidities/complications (more controls excluded)	NPHS1	19:35851608:CAG:C	19	35851608	rs386833873	pLoF	0.00903949	26	3295	470	0.967	(likely)Pathogenic	Criteria_multSubmitter	recessive	4.45e-15	7.169	0.914	1e-04
Hypertension	NPHS1	19:35851608:CAG:C	19	35851608	rs386833873	pLoF	0.00903949	26	3295	470	0.967	(likely)Pathogenic	Criteria_multSubmitter	recessive	6.53e-15	9.282	1.191	1e-04
Hypertensive diseases	NPHS1	19:35851608:CAG:C	19	35851608	rs386833873	pLoF	0.00903949	26	3295	470	0.967	(likely)Pathogenic	Criteria_multSubmitter	recessive	8.49e-15	9.199	1.185	1e-04
Care involving dialysis	NPHS1	19:35851608:CAG:C	19	35851608	rs386833873	pLoF	0.00903949	26	3295	470	0.967	(likely)Pathogenic	Criteria_multSubmitter	recessive	5.67e-13	26.31	3.65	1.6e-06	1.4676	0.3059
Genitourinary diseases	NPHS1	19:35851608:CAG:C	19	35851608	rs386833873	pLoF	0.00903949	26	3295	470	0.967	(likely)Pathogenic	Criteria_multSubmitter	recessive	1.9e-10	2.612	0.41	1e-04
Other heart diseases	NPHS1	19:35851608:CAG:C	19	35851608	rs386833873	pLoF	0.00903949	26	3295	470	0.967	(likely)Pathogenic	Criteria_multSubmitter	recessive	3.52e-10	7.857	1.252	1e-04
Renal tubulo-intestitial diseases	NPHS1	19:35851608:CAG:C	19	35851608	rs386833873	pLoF	0.00903949	26	3295	470	0.967	(likely)Pathogenic	Criteria_multSubmitter	recessive	8.71e-10	7.3	1.191	1e-04
Gastrointestinal diseases	NPHS1	19:35851608:CAG:C	19	35851608	rs386833873	pLoF	0.00903949	26	3295	470	0.967	(likely)Pathogenic	Criteria_multSubmitter	recessive	1.05e-08	1.973	0.345	1e-04
Medical observation and evaluation for suspected diseases and conditions	NPHS1	19:35851608:CAG:C	19	35851608	rs386833873	pLoF	0.00903949	26	3295	470	0.967	(likely)Pathogenic	Criteria_multSubmitter	recessive	1.06e-08	2.553	0.446	1e-04
Acute tubulo-interstitial nephritis	NPHS1	19:35851608:CAG:C	19	35851608	rs386833873	pLoF	0.00903949	26	3295	470	0.967	(likely)Pathogenic	Criteria_multSubmitter	recessive	1.34e-08	10.894	1.917	1e-04
Persons encountering health services for specific procedures and health care	NPHS1	19:35851608:CAG:C	19	35851608	rs386833873	pLoF	0.00903949	26	3295	470	0.967	(likely)Pathogenic	Criteria_multSubmitter	recessive	1.39e-08	4.981	0.878	1e-04
Secondary hypertension	NPHS1	19:35851608:CAG:C	19	35851608	rs386833873	pLoF	0.00903949	26	3295	470	0.967	(likely)Pathogenic	Criteria_multSubmitter	recessive	2.08e-08	30.649	5.468	1e-04
Viral infections characterized by skin and mucous membrane lesions	NPHS1	19:35851608:CAG:C	19	35851608	rs386833873	pLoF	0.00903949	26	3295	470	0.967	(likely)Pathogenic	Criteria_multSubmitter	recessive	4.21e-08	9.762	1.781	1e-04
All-cause Heart Failure	NPHS1	19:35851608:CAG:C	19	35851608	rs386833873	pLoF	0.00903949	26	3295	470	0.967	(likely)Pathogenic	Criteria_multSubmitter	recessive	1.17e-07	9.02	1.702	1e-04
Heart failure, not strict	NPHS1	19:35851608:CAG:C	19	35851608	rs386833873	pLoF	0.00903949	26	3295	470	0.967	(likely)Pathogenic	Criteria_multSubmitter	recessive	1.45e-07	8.865	1.686	1e-04
Hernia	NPHS1	19:35851608:CAG:C	19	35851608	rs386833873	pLoF	0.00903949	26	3295	470	0.967	(likely)Pathogenic	Criteria_multSubmitter	recessive	1.95e-07	5.47	1.051	1e-04
Other special examinations and investigations of persons without complaint or reported diagnosis	NPHS1	19:35851608:CAG:C	19	35851608	rs386833873	pLoF	0.00903949	26	3295	470	0.967	(likely)Pathogenic	Criteria_multSubmitter	recessive	2.27e-07	1.976	0.382	1e-04
Any gastric operation	NPHS1	19:35851608:CAG:C	19	35851608	rs386833873	pLoF	0.00903949	26	3295	470	0.967	(likely)Pathogenic	Criteria_multSubmitter	recessive	4.11e-07	2.069	0.409	1e-04
Non-ischemic cardiomyopathy	NPHS1	19:35851608:CAG:C	19	35851608	rs386833873	pLoF	0.00903949	26	3295	470	0.967	(likely)Pathogenic	Criteria_multSubmitter	recessive	6.41e-07	11.116	2.233	1e-04
Hernia of abodminal wall, postoperative	NPHS1	19:35851608:CAG:C	19	35851608	rs386833873	pLoF	0.00903949	26	3295	470	0.967	(likely)Pathogenic	Criteria_multSubmitter	recessive	1.04e-06	20.335	4.164	1e-04
Other heart diseases	NPHS1	19:35851608:CAG:C	19	35851608	rs386833873	pLoF	0.00903949	26	3295	470	0.967	(likely)Pathogenic	Criteria_multSubmitter	recessive	1.21e-06	3.348	0.69	1e-04
Intestinal infectious diseases	NPHS1	19:35851608:CAG:C	19	35851608	rs386833873	pLoF	0.00903949	26	3295	470	0.967	(likely)Pathogenic	Criteria_multSubmitter	recessive	3.43e-06	2.147	0.462	1e-04					9	19	3.945e-13	5.0637
Influenza and pneumonia	NPHS1	19:35851608:CAG:C	19	35851608	rs386833873	pLoF	0.00903949	26	3295	470	0.967	(likely)Pathogenic	Criteria_multSubmitter	recessive	4.12e-06	3.064	0.665	1e-04
Cough	NPHS1	19:35851608:CAG:C	19	35851608	rs386833873	pLoF	0.00903949	26	3295	470	0.967	(likely)Pathogenic	Criteria_multSubmitter	recessive	4.49e-06	6.392	1.393	1e-04
Medication related adverse effects (Asthma/COPD)	NPHS1	19:35851608:CAG:C	19	35851608	rs386833873	pLoF	0.00903949	26	3295	470	0.967	(likely)Pathogenic	Criteria_multSubmitter	recessive	5.77e-06	5.149	1.135	1e-04
Other bacterial diseases	NPHS1	19:35851608:CAG:C	19	35851608	rs386833873	pLoF	0.00903949	26	3295	470	0.967	(likely)Pathogenic	Criteria_multSubmitter	recessive	5.94e-06	5.075	1.121	1e-04
Other disorders of ear	NPHS1	19:35851608:CAG:C	19	35851608	rs386833873	pLoF	0.00903949	26	3295	470	0.967	(likely)Pathogenic	Criteria_multSubmitter	recessive	8.82e-06	6.764	1.522	1e-04
Cystitis	NPHS1	19:35851608:CAG:C	19	35851608	rs386833873	pLoF	0.00903949	26	3295	470	0.967	(likely)Pathogenic	Criteria_multSubmitter	recessive	9.81e-06	8.234	1.862	1e-04
Examination and observation for other reasons	NPHS1	19:35851608:CAG:C	19	35851608	rs386833873	pLoF	0.00903949	26	3295	470	0.967	(likely)Pathogenic	Criteria_multSubmitter	recessive	1.06e-05	4.846	1.1	1e-04
General symptoms and signs	NPHS1	19:35851608:CAG:C	19	35851608	rs386833873	pLoF	0.00903949	26	3295	470	0.967	(likely)Pathogenic	Criteria_multSubmitter	recessive	1.1e-05	1.853	0.421	1e-04
General examination and investigation of persons without complaint and reported diagnosis	NPHS1	19:35851608:CAG:C	19	35851608	rs386833873	pLoF	0.00903949	26	3295	470	0.967	(likely)Pathogenic	Criteria_multSubmitter	recessive	1.28e-05	3.15	0.722	1e-04
Disorders of refraction and accommodation	NPHS1	19:35851608:CAG:C	19	35851608	rs386833873	pLoF	0.00903949	26	3295	470	0.967	(likely)Pathogenic	Criteria_multSubmitter	recessive	1.3e-05	5.284	1.212	1e-04
Persons encountering health services for examination and investigation	NPHS1	19:35851608:CAG:C	19	35851608	rs386833873	pLoF	0.00903949	26	3295	470	0.967	(likely)Pathogenic	Criteria_multSubmitter	recessive	1.58e-05	1.146	0.265	1e-04
Asthma-related pneumonia or sepsis	NPHS1	19:35851608:CAG:C	19	35851608	rs386833873	pLoF	0.00903949	26	3295	470	0.967	(likely)Pathogenic	Criteria_multSubmitter	recessive	2.24e-05	3.047	0.719	1e-04
Other disorders of urethra and urinary system	NPHS1	19:35851608:CAG:C	19	35851608	rs386833873	pLoF	0.00903949	26	3295	470	0.967	(likely)Pathogenic	Criteria_multSubmitter	recessive	3.12e-05	6.12	1.47	1e-04
Valvular heart disease including rheumatic fever	NPHS1	19:35851608:CAG:C	19	35851608	rs386833873	pLoF	0.00903949	26	3295	470	0.967	(likely)Pathogenic	Criteria_multSubmitter	recessive	4.1e-05	3.153	0.769	1e-04
Valvular operations	NPHS1	19:35851608:CAG:C	19	35851608	rs386833873	pLoF	0.00903949	26	3295	470	0.967	(likely)Pathogenic	Criteria_multSubmitter	recessive	4.15e-05	3.138	0.765	1e-04
Pneumonia, organism unsepcified	NPHS1	19:35851608:CAG:C	19	35851608	rs386833873	pLoF	0.00903949	26	3295	470	0.967	(likely)Pathogenic	Criteria_multSubmitter	recessive	4.17e-05	3.541	0.864	1e-04
Other diseases of urinary system	NPHS1	19:35851608:CAG:C	19	35851608	rs386833873	pLoF	0.00903949	26	3295	470	0.967	(likely)Pathogenic	Criteria_multSubmitter	recessive	5.54e-05	4.053	1.005	1e-04
Conductive and sensorineural hearing loss	NPHS1	19:35851608:CAG:C	19	35851608	rs386833873	pLoF	0.00903949	26	3295	470	0.967	(likely)Pathogenic	Criteria_multSubmitter	recessive	5.63e-05	7.171	1.781	1e-04					3.2
All influenza (not pneumonia)	NPHS1	19:35851608:CAG:C	19	35851608	rs386833873	pLoF	0.00903949	26	3295	470	0.967	(likely)Pathogenic	Criteria_multSubmitter	recessive	5.69e-05	11.202	2.783	1e-04
Other cataract	NPHS1	19:35851608:CAG:C	19	35851608	rs386833873	pLoF	0.00903949	26	3295	470	0.967	(likely)Pathogenic	Criteria_multSubmitter	recessive	6.43e-05	11.695	2.926	1e-04					2.2
Other nutritional anaemias	NPHS1	19:35851608:CAG:C	19	35851608	rs386833873	pLoF	0.00903949	26	3295	470	0.967	(likely)Pathogenic	Criteria_multSubmitter	recessive	6.75e-05	785.143	197.024	1e-04
Glomerular disorders in diseases classified elsewhere	NPHS1	19:35851608:CAG:C	19	35851608	rs386833873	pLoF	0.00903949	26	3295	470	0.967	(likely)Pathogenic	Criteria_multSubmitter	recessive	7.24e-05	26.962	6.794	1e-04
All influenza	NPHS1	19:35851608:CAG:C	19	35851608	rs386833873	pLoF	0.00903949	26	3295	470	0.967	(likely)Pathogenic	Criteria_multSubmitter	recessive	7.46e-05	10.326	2.607	1e-04
Other CVD (FINNGEN)	NPHS1	19:35851608:CAG:C	19	35851608	rs386833873	pLoF	0.00903949	26	3295	470	0.967	(likely)Pathogenic	Criteria_multSubmitter	recessive	8.9e-05	57.685	14.72	1e-04
Hyperosmolality and hypernatraemia	NPHS1	19:35851608:CAG:C	19	35851608	rs386833873	pLoF	0.00903949	26	3295	470	0.967	(likely)Pathogenic	Criteria_multSubmitter	recessive	9.24e-05	496.815	127.07	1e-04
Other specified/unspecified bacterial intestinal infections	NPHS1	19:35851608:CAG:C	19	35851608	rs386833873	pLoF	0.00903949	26	3295	470	0.967	(likely)Pathogenic	Criteria_multSubmitter	recessive	9.36e-05	29.404	7.527	1e-04
Glomerular diseases	WDR62	19:36103951:G:A	19	36103951	rs17851503	missense_variant	0.0472008	838	16503	0.9	0.993	VUS	Criteria_multSubmitter	recessive	1.04e-07	1.243	0.234	1e-04
Care involving dialysis	WDR62	19:36103951:G:A	19	36103951	rs17851503	missense_variant	0.0472008	838	16503	0.9	0.993	VUS	Criteria_multSubmitter	recessive	1.92e-07	2.772	0.532	5.09e-06	0.5673	0.1244
Diabetic nephropathy	WDR62	19:36103951:G:A	19	36103951	rs17851503	missense_variant	0.0472008	838	16503	0.9	0.993	VUS	Criteria_multSubmitter	recessive	8.69e-07	1.29	0.262	1e-04
Diabetic nephropathy (more controls excluded)	WDR62	19:36103951:G:A	19	36103951	rs17851503	missense_variant	0.0472008	838	16503	0.9	0.993	VUS	Criteria_multSubmitter	recessive	1.5e-06	1.221	0.254	1e-04
Glomerulonephritis	WDR62	19:36103951:G:A	19	36103951	rs17851503	missense_variant	0.0472008	838	16503	0.9	0.993	VUS	Criteria_multSubmitter	recessive	7.62e-06	1.008	0.225	1e-04
Chronic kidney disease	WDR62	19:36103951:G:A	19	36103951	rs17851503	missense_variant	0.0472008	838	16503	0.9	0.993	VUS	Criteria_multSubmitter	recessive	2.08e-05	1.051	0.247	1e-04
Dialysis	SIPA1L3	19:38182658:C:G	19	38182658	rs3745945	missense_variant	0.0727678	2062	24672	0.96	0.992	(likely)Benign	Criteria_oneSubmitter	recessive	2.59e-08	2.232	0.401	3.29e-05	0.5405	0.1302
Care involving dialysis	SIPA1L3	19:38182658:C:G	19	38182658	rs3745945	missense_variant	0.0727678	2062	24672	0.96	0.992	(likely)Benign	Criteria_oneSubmitter	recessive	1.33e-07	1.61	0.305	5.01e-06	0.4578	0.1003
Nephrotic syndrome	SIPA1L3	19:38182658:C:G	19	38182658	rs3745945	missense_variant	0.0727678	2062	24672	0.96	0.992	(likely)Benign	Criteria_oneSubmitter	recessive	1.4e-07	2.595	0.493	2.01e-05	0.6312	0.148
Lung transplantation	SIPA1L3	19:38182658:C:G	19	38182658	rs3745945	missense_variant	0.0727678	2062	24672	0.96	0.992	(likely)Benign	Criteria_oneSubmitter	recessive	2.25e-07	1.374	0.265	2.08e-05	0.3729	0.0876
Transplanted organ and tissue status	SIPA1L3	19:38182658:C:G	19	38182658	rs3745945	missense_variant	0.0727678	2062	24672	0.96	0.992	(likely)Benign	Criteria_oneSubmitter	recessive	2.31e-07	1.369	0.265	2.15e-05	0.3724	0.0876
Dependence on enabling machines and devices, not elsewhere classified	SIPA1L3	19:38182658:C:G	19	38182658	rs3745945	missense_variant	0.0727678	2062	24672	0.96	0.992	(likely)Benign	Criteria_oneSubmitter	recessive	2.42e-06	3.573	0.758	1e-04
Glomerular diseases	SIPA1L3	19:38182658:C:G	19	38182658	rs3745945	missense_variant	0.0727678	2062	24672	0.96	0.992	(likely)Benign	Criteria_oneSubmitter	recessive	4.34e-05	0.533	0.13	1e-04
Diabetic nephropathy	SIPA1L3	19:38182658:C:G	19	38182658	rs3745945	missense_variant	0.0727678	2062	24672	0.96	0.992	(likely)Benign	Criteria_oneSubmitter	recessive	9.92e-05	0.596	0.153	1e-04
Intestinal infectious diseases	FUT2	19:48703417:G:A	19	48703417	rs601338	pLoF	0.374424	51810	85749	0.77	0.997	association	no_Criteria	recessive	4.01e-09	-0.069	0.012	1e-04					2093.9	3252.6	4.335e-15	-0.1534	0.06357
Duodenal ulcer	FUT2	19:48703417:G:A	19	48703417	rs601338	pLoF	0.374424	51810	85749	0.77	0.997	association	no_Criteria	recessive	2.12e-05	0.171	0.04	1e-04
Type 1 diabetes, strict definition	FUT2	19:48703417:G:A	19	48703417	rs601338	pLoF	0.374424	51810	85749	0.77	0.997	association	no_Criteria	recessive	2.21e-08	0.205	0.037	6.35e-07	0.184	0.0369
Type 1 diabetes, strict definition, subgroup 1	FUT2	19:48703417:G:A	19	48703417	rs601338	pLoF	0.374424	51810	85749	0.77	0.997	association	no_Criteria	recessive	6.97e-08	0.21	0.039	1.91e-06	0.1871	0.0393
Type1 diabetes, definitions combined	FUT2	19:48703417:G:A	19	48703417	rs601338	pLoF	0.374424	51810	85749	0.77	0.997	association	no_Criteria	recessive	1.24e-07	0.176	0.033	3.27e-07	0.172	0.0337
Type 1 diabetes, strict (exclude DM2)	FUT2	19:48703417:G:A	19	48703417	rs601338	pLoF	0.374424	51810	85749	0.77	0.997	association	no_Criteria	recessive	1.69e-07	0.175	0.034	1e-06	0.1661	0.034
Type 1 diabetes without complications	FUT2	19:48703417:G:A	19	48703417	rs601338	pLoF	0.374424	51810	85749	0.77	0.997	association	no_Criteria	recessive	2.51e-06	0.119	0.025	1e-04
Type 1 diabetes	FUT2	19:48703417:G:A	19	48703417	rs601338	pLoF	0.374424	51810	85749	0.77	0.997	association	no_Criteria	recessive	2.37e-05	0.097	0.023	1e-04
Type 1 diabetes, wide definition, subgroup 1	FUT2	19:48703417:G:A	19	48703417	rs601338	pLoF	0.374424	51810	85749	0.77	0.997	association	no_Criteria	recessive	3.53e-05	0.106	0.026	1e-04					662.6	1067.8	4.996e-09	0.2484
Other noninflammatory disorders of uterus, except cervix	FUT2	19:48703417:G:A	19	48703417	rs601338	pLoF	0.374424	51810	85749	0.77	0.997	association	no_Criteria	recessive	3.53e-05	0.1	0.024	1e-04					709	972.6	0.0003353	0.1455
Diabetic ketoacidosis	FUT2	19:48703417:G:A	19	48703417	rs601338	pLoF	0.374424	51810	85749	0.77	0.997	association	no_Criteria	recessive	3.9e-05	0.106	0.026	1e-04
Alcohol abuse counselling and surveillance	FUT2	19:48703417:G:A	19	48703417	rs601338	pLoF	0.374424	51810	85749	0.77	0.997	association	no_Criteria	recessive	4.46e-05	0.609	0.149	1e-04
Type 1 diabetes with other specified/multiple/unspecified complications	FUT2	19:48703417:G:A	19	48703417	rs601338	pLoF	0.374424	51810	85749	0.77	0.997	association	no_Criteria	recessive	5.6e-05	0.12	0.03	1e-04
Type 1 diabetes with ophthalmic complications	FUT2	19:48703417:G:A	19	48703417	rs601338	pLoF	0.374424	51810	85749	0.77	0.997	association	no_Criteria	recessive	7.79e-05	0.128	0.032	1e-04
Mild mental retardation	ZNF415	19:53108802:T:C	19	53108802	rs10410030	missense_variant			31943		0.996			unknown	1.56e-08	2.098	0.371	1e-04					17.5	16.5	1.825e-05	2.3146	0.6558
Mental retardation	ZNF415	19:53108802:T:C	19	53108802	rs10410030	missense_variant			31943		0.996			unknown	1.71e-07	1.523	0.291	1e-04
Mental retardation	ZNF415	19:53108802:T:C	19	53108802	rs10410030	missense_variant			31943		0.996			unknown	4.77e-07	1.396	0.277	1e-04
Varicose veins	CEP250	20:35504248:G:A	20	35504248	rs56259282	missense_variant			1694		0.951			recessive	1.27e-08	4.331	0.761	1e-04					4.1	5.4	2.228e-05	6.0075	0.3525
Diseases of veins, lymphatic vessels and lymph nodes, not elsewhere classified	CEP250	20:35504248:G:A	20	35504248	rs56259282	missense_variant			1694		0.951			recessive	7.07e-06	2.86	0.637	1e-04
Unspecified lump in breast	PLTP	20:45904979:C:T	20	45904979	rs56126980	missense_variant			1779		0.995			unknown	1.61e-11	15.455	2.294	1e-04					3.1	3			0.932
Benign neoplasm of breast (other cancers excluded from controls)	PLTP	20:45904979:C:T	20	45904979	rs56126980	missense_variant			1779		0.995			unknown	1.4e-10	15.042	2.344	1e-04
Disorders of breast	PLTP	20:45904979:C:T	20	45904979	rs56126980	missense_variant			1779		0.995			unknown	3.34e-06	7.412	1.595	1e-04
Other disorders of glucose regulation and pancreatic internal secretion	PCK1	20:57563691:G:A	20	57563691	rs201186470	missense_variant	0.010836	50	3931	72	0.997	Conflicting	Path_Criteria_oneSubmitter_confl	recessive	4.65e-08	9.773	1.788	1e-04					6	9	1.798e-12	28.4026	0.2246
Hypoglycaemia, other or unspecified	PCK1	20:57563691:G:A	20	57563691	rs201186470	missense_variant	0.010836	50	3931	72	0.997	Conflicting	Path_Criteria_oneSubmitter_confl	recessive	3.36e-06	12.321	2.651	1e-04
Motor neuron disease	SOD1	21:31667290:A:C	21	31667290	rs80265967	missense_variant	0.00915381	18	3345	20	0.999	Conflicting	Path_Criteria_multSubmitter_confl	both	1.31e-08	116.661	20.52	1e-04					3	8	1.758e-19	213.9682	0.172
Motor neuron disease (with DMD)	SOD1	21:31667290:A:C	21	31667290	rs80265967	missense_variant	0.00915381	18	3345	20	0.999	Conflicting	Path_Criteria_multSubmitter_confl	both	2.25e-08	110.811	19.818	5.26e-05	2.7917	0.6904
Systemic atrophies primarly affecting the central nervous system	SOD1	21:31667290:A:C	21	31667290	rs80265967	missense_variant	0.00915381	18	3345	20	0.999	Conflicting	Path_Criteria_multSubmitter_confl	both	1.68e-07	57.863	11.06	1e-04
Other respiratory disorders and diseases	SOD1	21:31667290:A:C	21	31667290	rs80265967	missense_variant	0.00915381	18	3345	20	0.999	Conflicting	Path_Criteria_multSubmitter_confl	both	3.5e-06	23.066	4.972	1e-04
Other diseases of the respiratory system	SOD1	21:31667290:A:C	21	31667290	rs80265967	missense_variant	0.00915381	18	3345	20	0.999	Conflicting	Path_Criteria_multSubmitter_confl	both	3.5e-06	23.066	4.972	1e-04
Other diseases of pleura	SOD1	21:31667290:A:C	21	31667290	rs80265967	missense_variant	0.00915381	18	3345	20	0.999	Conflicting	Path_Criteria_multSubmitter_confl	both	6.71e-05	9.056	2.272	1e-04
