# Supplementary material for: Mono- and biallelic variant effects on disease at biobank scale
Source: Nature. 2023 Jan 18;613(7944):519–25. doi: 10.1038/s41586-022-05420-7 (PMC9849130; doi:10.1038/s41586-022-05420-7)
Supplement: Supplementary file 9 — Simulation results of genotype and phenotype data to assess the output of our recessive and additive model in the presence of a strictly recessive or additive association. [file 41586_2022_5420_MOESM9_ESM.xlsx]

## Sheet: Sheet1
Association model	MAF	Heterozygous effect	Homozygous effect	recessive p < 5x10e-8	additive p < 5x10e-8	recessive p < additive p	recessive p - 10e2 < additive p	recessive p - 10e2 < additive p &	recessive p < additive p &
									(additive p < 5x10e-8 OR
								recessive p < 5x10e-8
									recessive p < 5x10e-8)
recessive	0.01	1	5	14987	1	96967	73875	14987	14987
recessive	0.02	1	5	83431	9	99967	99217	83427	83431
recessive	0.05	1	5	100000	80780	100000	100000	100000	100000
recessive	0.1	1	5	100000	100000	100000	100000	100000	100000
additive	0.01	1.5	2.25	206	93337	9	0	0	5
additive	0.02	1.5	2.25	2014	99998	0	0	0	0
additive	0.05	1.5	2.25	55696	100000	0	0	0	0
additive	0.1	1.5	2.25	99999	100000	0	0	0	0
