# Supplementary material for: Mono- and biallelic variant effects on disease at biobank scale
Source: Nature. 2023 Jan 18;613(7944):519–25. doi: 10.1038/s41586-022-05420-7 (PMC9849130; doi:10.1038/s41586-022-05420-7)
Supplement: Supplementary file 10 — Most significant disease associations of all 15,140 coding variants annotated in ClinVar. [file 41586_2022_5420_MOESM10_ESM.txt]

gene	rsid	variant	chr	pos	ref	alt	grch37_locus	INFO	AF	AC_Hom	AC_Het	variant_category	Mode of inheritance (OMIM)	ClinVar: Clinical significance	ClinVar: Category	ClinVar: Review	ClinVar: Review Category	ClinVar: Associated Phenotype	top_associated_phenotype_add	top_add_pval	top_add_beta	top_add_sebeta	top_associated_phenotype_rec	top_rec_pval	top_rec_beta	top_rec_sebeta
SAMD11	rs41285790	1:930248:G:A	1	930248	G	A	1:865628	0.871264			629	missense_variant	unknown	Likely benign	(likely)Benign	criteria provided, single submitter	Criteria_oneSubmitter		Specific personality disorders	0.000231	1.1598	0.315
SAMD11	rs568340123	1:939398:GCCTCCCCAGCCACGGTGAGGACCCACCCTGGCATGATCCCCCTCATCA:G	1	939398	GCCTCCCCAGCCACGGTGAGGACCCACCCTGGCATGATCCCCCTCATCA	G	1:874778	0.912416	0.0835084	2628	28052	LC	unknown	Benign	(likely)Benign	criteria provided, single submitter	Criteria_oneSubmitter		Persons with potential health hazards related to family and personal history and certain conditions influencing health status	2.75e-05	0.0921	0.022	Mental retardation	0.001266	0.999	0.31
KLHL17	rs138690517	1:961629:A:G	1	961629	A	G	1:897009	0.818599			1769	missense_variant	unknown	Likely benign	(likely)Benign	criteria provided, single submitter	Criteria_oneSubmitter		Infective bursitis	0.00057	2.3933	0.6946	Contusion of toe(s) without damage to nail	0.0008171	89.755	26.817
ISG15	rs1921	1:1014228:G:A	1	1014228	G	A	1:949608	0.988585			91336	missense_variant	recessive	Benign	(likely)Benign	criteria provided, single submitter	Criteria_oneSubmitter		Other disorders of kidney and ureter	0.000355	0.1492	0.0418	Other specified disorders of kidney and ureter	0.0001329	0.268	0.07
AGRN	rs201073369	1:1020239:G:C	1	1020239	G	C	1:955619	0.975998			2424	missense_variant	recessive	Conflicting interpretations of pathogenicity	VUS	criteria provided, conflicting interpretations	Criteria_multSubmitter	Myasthenic syndrome, congenital, 8;not provided;not specified	Other assisted single delivery	0.000318	3.3466	0.9296	Paralytic ileus and intestinal obstruction	0.001796	6.764	2.167
AGRN	rs200607541	1:1041218:C:T	1	1041218	C	T	1:976598	0.971232			5706	missense_variant	recessive	Benign/Likely benign	(likely)Benign	criteria provided, multiple submitters, no conflicts	Criteria_multSubmitter	Myasthenic syndrome, congenital, 8;not specified	Other and unspecified immunodeficiencies with predominantly antibody defects	0.000885	1.8855	0.5671	Abnormal serum enzyme levels	0.0007259	3.208	0.949
AGRN	rs150359724	1:1041583:A:G	1	1041583	A	G	1:976963	0.98973			261	missense_variant	recessive	Benign	(likely)Benign	criteria provided, multiple submitters, no conflicts	Criteria_multSubmitter		Statin medication	0.00104	-0.5837	0.1779
AGRN	rs138031468	1:1041648:G:T	1	1041648	G	T	1:977028	0.851752			848	missense_variant	recessive	Benign/Likely benign	(likely)Benign	criteria provided, multiple submitters, no conflicts	Criteria_multSubmitter	Myasthenic syndrome, congenital, 8;not provided;not specified	Pyogenic arthritis	0.0014	1.8951	0.5932	Other respiratory disorders and diseases	4.019e-05	26.889	6.548
AGRN	rs201280723	1:1042016:G:A	1	1042016	G	A	1:977396	0.963614			920	missense_variant	recessive	Likely benign	(likely)Benign	criteria provided, single submitter	Criteria_oneSubmitter		Personal history of other diseases and conditions	0.00112	1.66	0.5094
AGRN	rs138288952	1:1043382:G:A	1	1043382	G	A	1:978762	0.873557			2859	missense_variant	recessive	Benign/Likely benign	(likely)Benign	criteria provided, multiple submitters, no conflicts	Criteria_multSubmitter	Myasthenic syndrome, congenital, 8;not specified	Adhesive middle ear disease	0.000223	2.7667	0.7496	Other puerperal infections	0.0004713	13.576	3.883
AGRN	rs79016973	1:1043594:G:A	1	1043594	G	A	1:978974	0.987898			9112	missense_variant	recessive	Benign/Likely benign	(likely)Benign	criteria provided, multiple submitters, no conflicts	Criteria_multSubmitter	Myasthenic syndrome, congenital, 8;not provided;not specified	Unspecified maternal hypertension	0.000263	1.6325	0.4474	Chronic pancreatitis	0.001003	2.266	0.689
AGRN	rs143324306	1:1044017:G:A	1	1044017	G	A	1:979397	0.952978	0.012842	62	4656	missense_variant	recessive	Conflicting interpretations of pathogenicity	VUS	criteria provided, conflicting interpretations	Criteria_multSubmitter	Myasthenic syndrome, congenital, 8;not provided;not specified	Symptoms and signs involving the circulatory and respiratory systems	8.92e-06	0.1601	0.036	Other facial nerve disorders	0.0003357	17.485	4.876
AGRN	rs113288277	1:1044368:A:T	1	1044368	A	T	1:979748	0.980085	0.0331856	432	11760	missense_variant	recessive	Benign	(likely)Benign	criteria provided, multiple submitters, no conflicts	Criteria_multSubmitter	Myasthenic syndrome, congenital, 8;not specified	Emotional disorders starting during childhood or adolecense	4.36e-05	0.7414	0.1814	Autism	0.0002987	7.187	1.987
AGRN	rs140764403	1:1045172:G:A	1	1045172	G	A	1:980552	0.966998			1366	missense_variant	recessive	Likely benign	(likely)Benign	criteria provided, multiple submitters, no conflicts	Criteria_multSubmitter	Myasthenic syndrome, congenital, 8;not specified	Essential (haemorrhagic) thrombocythaemia	0.000212	3.1884	0.8608	Bullous pemphigoid	0.0005377	136.993	39.579
AGRN	rs146243145	1:1045488:G:A	1	1045488	G	A	1:980868	0.954034			269	missense_variant	recessive	Conflicting interpretations of pathogenicity	VUS	criteria provided, conflicting interpretations	Criteria_multSubmitter		Other ulcerative colitis	0.00019	5.3286	1.428
AGRN	rs9697293	1:1045751:A:G	1	1045751	A	G	1:981131	0.972182			5730	missense_variant	recessive	Benign	(likely)Benign	criteria provided, multiple submitters, no conflicts	Criteria_multSubmitter	Myasthenic syndrome, congenital, 8;not specified	Non-invasive ventilation	0.000923	1.0337	0.312	Abnormal serum enzyme levels	0.0007327	3.2	0.948
AGRN	rs116836855	1:1045973:C:T	1	1045973	C	T	1:981353	0.983782			396	missense_variant	recessive	Conflicting interpretations of pathogenicity	VUS	criteria provided, conflicting interpretations	Criteria_multSubmitter	Myasthenic syndrome, congenital, 8;not provided;not specified	Other secondary coxarthrosis	0.00278	4.6038	1.5393	Other diseases of upper respiratory tract	0	2.855	0
AGRN	rs3813188	1:1046562:C:A	1	1046562	C	A	1:981942	0.986727			9062	missense_variant	recessive	Benign/Likely benign	(likely)Benign	criteria provided, multiple submitters, no conflicts	Criteria_multSubmitter	Myasthenic syndrome, congenital, 8;not provided;not specified	Other symptoms and signs involving the nervous and musculoskeletal systems	0.000138	-0.2629	0.069	Chronic pancreatitis	0.001182	2.172	0.67
AGRN	rs150132566	1:1046833:G:C	1	1046833	G	C	1:982213	0.989904			565	missense_variant	recessive	Benign/Likely benign	(likely)Benign	criteria provided, multiple submitters, no conflicts	Criteria_multSubmitter		Cardiomyopathy, Hypertrophic obstructive	0.000223	6.6158	1.792
AGRN	rs149159118	1:1046922:C:A	1	1046922	C	A	1:982302	0.97904			2351	missense_variant	recessive	Benign	(likely)Benign	criteria provided, single submitter	Criteria_oneSubmitter	Myasthenic syndrome, congenital, 8	Inflammatory bowel disease	0.000703	-0.4828	0.1425	Malignant neoplasm of spinal cord, cranial nerves and other parts of central nervous system	0.001301	68.128	21.186
AGRN	rs142416636	1:1047342:A:G	1	1047342	A	G	1:982722	0.979049			2189	missense_variant	recessive	Benign	(likely)Benign	criteria provided, multiple submitters, no conflicts	Criteria_multSubmitter	Myasthenic syndrome, congenital, 8;not specified	Spinal stenosis	0.000399	-0.4533	0.128	Benign neoplasm: Larynx	0.002142	43.089	14.036
AGRN	rs142620337	1:1047863:C:T	1	1047863	C	T	1:983243	0.987384			1143	missense_variant	recessive	Likely benign	(likely)Benign	criteria provided, multiple submitters, no conflicts	Criteria_multSubmitter	Myasthenic syndrome, congenital, 8;not specified	Other/unspecified seropositiverheumatoid arthritis	0.00132	0.7642	0.2379	Malignant neoplasm of breast	4.262e-06	2.797	0.608
AGRN	rs139294803	1:1048126:C:T	1	1048126	C	T	1:983506	0.870603			591	missense_variant	recessive	Benign/Likely benign	(likely)Benign	criteria provided, multiple submitters, no conflicts	Criteria_multSubmitter		Cardiomyopathy, Hypertrophic obstructive	0.000381	5.8936	1.6588
AGRN	rs144620006	1:1049289:C:T	1	1049289	C	T	1:984669	0.93919			1232	missense_variant	recessive	Benign/Likely benign	(likely)Benign	criteria provided, multiple submitters, no conflicts	Criteria_multSubmitter	Myasthenic syndrome, congenital, 8;not specified	Coagulation defects, purpura and other haemorrhagic conditions	0.000275	1.1126	0.3058	Dislocation, sprain and strain of joints and ligaments of knee	0.0006557	5.421	1.591
AGRN	rs111818381	1:1049591:G:A	1	1049591	G	A	1:984971	0.901791			1904	missense_variant	recessive	Benign/Likely benign	(likely)Benign	criteria provided, multiple submitters, no conflicts	Criteria_multSubmitter	Myasthenic syndrome, congenital, 8;not provided;not specified	Malignant neoplasm of liver and intrahepatic bile ducts (other cancers excluded from controls)	0.000668	2.9086	0.8548	Cardiomyopathy, other and unspecified	0.0006307	26.448	7.738
AGRN	rs2799068	1:1049690:G:A	1	1049690	G	A	1:985070	0.918456			800	missense_variant	recessive	Conflicting interpretations of pathogenicity	VUS	criteria provided, conflicting interpretations	Criteria_multSubmitter		Traumatic amputation of wrist and hand	0.00146	2.7284	0.8573
AGRN	rs145444272	1:1050785:G:A	1	1050785	G	A	1:986165	0.986914			5618	missense_variant	recessive	Conflicting interpretations of pathogenicity	VUS	criteria provided, conflicting interpretations	Criteria_multSubmitter	Myasthenic syndrome, congenital, 8;not specified	Diabetic retinopathy (more controls excluded)	0.000483	0.2114	0.0606	Behauvioural and emotional disorders with onset usually occuring in childhood and adolescence	0.003453	5.498	1.88
AGRN	rs144245019	1:1051352:G:A	1	1051352	G	A	1:986732	0.855996			1079	missense_variant	recessive	Conflicting interpretations of pathogenicity	VUS	criteria provided, conflicting interpretations	Criteria_multSubmitter		Symptoms and signs involving the nervous and musculoskeletal systems	4e-04	-0.6391	0.1805
TNFRSF4	rs150407012	1:1212082:A:G	1	1212082	A	G	1:1147462	0.990462			488	missense_variant	recessive	Likely benign	(likely)Benign	criteria provided, single submitter	Criteria_oneSubmitter		Other diseases of upper respiratory tract	0.00081	0.4017	0.1199
TNFRSF4	rs35304565	1:1214100:G:A	1	1214100	G	A	1:1149480	0.953964			2138	missense_variant	recessive	Benign	(likely)Benign	criteria provided, single submitter	Criteria_oneSubmitter	Immunodeficiency 16	Colitis, primary sclerosing	0.000141	3.9109	1.0273	Voice disturbances	0.0001747	7.807	2.08
DVL1	rs201374747	1:1337985:T:C	1	1337985	T	C	1:1273365	0.882121	0.000623319	0	229	missense_variant	dominant	Likely benign	(likely)Benign	criteria provided, single submitter	Criteria_oneSubmitter		Genitourinary diseases	9.45e-05	0.5699	0.146
DVL1	rs140107023	1:1338410:T:C	1	1338410	T	C	1:1273790	0.908413			497	missense_variant	dominant	Likely benign	(likely)Benign	criteria provided, multiple submitters, no conflicts	Criteria_multSubmitter	not provided	Ganglion	0.000571	1.3143	0.3815	Ulcer of oesophagus	8.311e-05	19.842	5.042
DVL1	rs144365982	1:1340424:G:C	1	1340424	G	C	1:1275804	0.912224			359	missense_variant	dominant	Benign	(likely)Benign	criteria provided, single submitter	Criteria_oneSubmitter	not specified	Injuries to the thorax	0.00023	1.2955	0.3517	Statin medication	0	1.634	0
ATAD3B	rs141143061	1:1482547:C:T	1	1482547	C	T	1:1417927	0.872397			285	missense_variant	unknown	Likely benign	(likely)Benign	criteria provided, single submitter	Criteria_oneSubmitter		Cardiomyopathy, Hypertrophic obstructive	0.00171	7.8458	2.501
TMEM240	rs187039783	1:1535637:C:T	1	1535637	C	T	1:1471017	0.850641			173	missense_variant	dominant	Likely benign	(likely)Benign	criteria provided, single submitter	Criteria_oneSubmitter		Special screening examination for other diseases and disorders	0.000551	3.7275	1.079
GABRD	rs41307846	1:2028260:G:A	1	2028260	G	A	1:1959699	0.95223	0.0382702	590	13470	missense_variant	dominant	Benign/Likely benign	(likely)Benign	criteria provided, multiple submitters, no conflicts	Criteria_multSubmitter	Epilepsy, idiopathic generalized 10;Epilepsy, juvenile myoclonic 7;Generalized epilepsy with febrile seizures plus type 5;Idiopathic generalized epilepsy;not provided	Tarsal tunnel syndrome	1.25e-05	1.8284	0.4186	Carcinoma in situ of skin of lower limb, including hip	0.0005118	6.124	1.763
SKI	rs75280988	1:2303352:C:T	1	2303352	C	T	1:2234791	0.85043			327	missense_variant	dominant	Benign/Likely benign	(likely)Benign	criteria provided, multiple submitters, no conflicts	Criteria_multSubmitter		General examination and investigation of persons without complaint and reported diagnosis	0.000642	0.7874	0.2307
PEX10	rs34154371	1:2406576:T:C	1	2406576	T	C	1:2338015	0.964487			5127	missense_variant	recessive	Benign/Likely benign	(likely)Benign	criteria provided, multiple submitters, no conflicts	Criteria_multSubmitter	Peroxisome biogenesis disorder, complementation group 7;not specified	Meniscus derangement	0.000416	-0.2259	0.064	Counselling related to sexual attitude, behaviour and orientation	0.001639	25.982	8.251
PEX10	rs61736380	1:2406784:C:G	1	2406784	C	G	1:2338223	0.950004			196	missense_variant	recessive	Uncertain significance	VUS	criteria provided, multiple submitters, no conflicts	Criteria_multSubmitter		Benign neoplasm: Skin of lip	0.000159	18.2197	4.8246
PEX10	rs184150138	1:2408525:C:T	1	2408525	C	T	1:2339964	0.958254			117	missense_variant	recessive	Uncertain significance	VUS	criteria provided, single submitter	Criteria_oneSubmitter		Hydrocele	0.00109	3.481	1.0658
PLCH2	rs200040569	1:2479937:G:A	1	2479937	G	A	1:2411376	0.993154			3277	missense_variant	unknown	Benign	(likely)Benign	criteria provided, single submitter	Criteria_oneSubmitter		Personality disorders	0.000276	0.4301	0.1183		0.001778	-1.253	0.401
PLCH2	rs142848828	1:2498647:G:GGTGGGGGCC	1	2498647	G	GGTGGGGGCC	1:2430086	0.985125			22406	LC	unknown	Benign	(likely)Benign	criteria provided, single submitter	Criteria_oneSubmitter		Heartburn	0.000974	0.3319	0.1006	Deforming dorsopathies	0.0002082	0.546	0.147
TNFRSF14	rs4870	1:2556714:A:G	1	2556714	A	G	1:2488153	0.999001	0.475081	83322	91217	missense_variant	unknown	not provided	not_provided	no assertion provided	none		Other/unspecified seropositiverheumatoid arthritis	5.47e-05	-0.1023	0.0254	Fourth [trochlear] nerve palsy	0.001091	-0.281	0.086
TNFRSF14	rs2234163	1:2559867:G:A	1	2559867	G	A	1:2491306	0.984052	0.00277091	12	1006	missense_variant	unknown	not provided	not_provided	no assertion provided	none	not specified	Other disorders of breast	7.97e-05	1.7977	0.4557	Amyloidosis, other/unspecified	0.0005718	129.19	37.505
TNFRSF14	rs2234167	1:2562891:G:A	1	2562891	G	A	1:2494330	0.997365	0.121966	5706	39103	missense_variant	unknown	not provided	not_provided	no assertion provided	none		Hypothyroidism,other/unspecified	5.85e-05	0.0738	0.0184	Other assisted single delivery	3.978e-05	1.816	0.442
MMEL1	rs149776280	1:2592689:A:G	1	2592689	A	G	1:2524128	0.99203			1675	missense_variant	unknown	Likely benign	(likely)Benign	criteria provided, single submitter	Criteria_oneSubmitter		Other acute lower respiratory infections	0.00043	0.4344	0.1234	Acute appendicitis	0.0004459	4.79	1.364
MMEL1	rs138340138	1:2605602:T:G	1	2605602	T	G	1:2537041	0.994322			2899	missense_variant	unknown	Benign	(likely)Benign	criteria provided, single submitter	Criteria_oneSubmitter		Other reactioin to severe stress, and adjustment disorders	0.000956	0.3619	0.1096	Cardiovascular diseases	0.0002115	-1.155	0.312
PRDM16	rs187194973	1:3186187:G:A	1	3186187	G	A	1:3102751	0.979529			972	missense_variant	dominant	Benign/Likely benign	(likely)Benign	criteria provided, multiple submitters, no conflicts	Criteria_multSubmitter	Left ventricular noncompaction 8;not specified	Dislocation, sprain and strain of joints and ligaments at ankle and foot level	0.00195	0.6524	0.2106	Intracerebral haemmorrhage	0.00208	43.974	14.284
PRDM16	rs870124	1:3411794:T:C	1	3411794	T	C	1:3328358	0.966907			28829	missense_variant	dominant	Benign	(likely)Benign	criteria provided, multiple submitters, no conflicts	Criteria_multSubmitter		Diseases of the musculoskeletal system and connective tissue	0.000166	0.052	0.0138		0.0001455	0.028	0.007
PRDM16	rs2493292	1:3412095:C:T	1	3412095	C	T	1:3328659	0.996157	0.109448	4530	35680	missense_variant	dominant	Benign	(likely)Benign	criteria provided, multiple submitters, no conflicts	Criteria_multSubmitter	not specified	Cardiovascular diseases	2.58e-06	0.0638	0.0136		7.423e-05	0.13	0.033
PRDM16	rs200109766	1:3412384:C:G	1	3412384	C	G	1:3328948	0.980551			484	missense_variant	dominant	Likely benign	(likely)Benign	criteria provided, single submitter	Criteria_oneSubmitter		Other and unspecified disorders involving the immune mechanism, not elsewhere classified	0.000284	6.3087	1.738
PRDM16	rs201904226	1:3412649:G:A	1	3412649	G	A	1:3329213	0.851272			398	missense_variant	dominant	Benign/Likely benign	(likely)Benign	criteria provided, multiple submitters, no conflicts	Criteria_multSubmitter		Disorder of external ear, unspecified	0.000303	7.3584	2.0368
PRDM16	rs371654192	1:3412665:G:A	1	3412665	G	A	1:3329229	0.959479			1516	missense_variant	dominant	Benign/Likely benign	(likely)Benign	criteria provided, multiple submitters, no conflicts	Criteria_multSubmitter	Left ventricular noncompaction 8;not specified	Other symptoms and signs involving the digestive system and abdomen	0.00118	0.8815	0.2718	Congenital obstructive defects of renal pelvis and congenital malformations of ureter	0.0008569	96.876	29.059
PRDM16	rs371654192	1:3412665:G:C	1	3412665	G	C	1:3329229	0.885398			266	missense_variant	dominant	Benign/Likely benign	(likely)Benign	criteria provided, multiple submitters, no conflicts	Criteria_multSubmitter		Other heart diseases	0.00062	0.5398	0.1577
PRDM16	rs377029492	1:3412763:G:A	1	3412763	G	A	1:3329327	0.861894			231	missense_variant	dominant	Uncertain significance	VUS	criteria provided, single submitter	Criteria_oneSubmitter		Acute pancreatitis	0.00191	2.3866	0.7687
PRDM16	rs199972068	1:3432065:A:T	1	3432065	A	T	1:3348629	0.984644			574	missense_variant	dominant	Likely benign	(likely)Benign	criteria provided, multiple submitters, no conflicts	Criteria_multSubmitter		Psoriasis vulgaris	0.000166	1.6473	0.4374
MEGF6	rs41315294	1:3498793:C:T	1	3498793	C	T	1:3415357	0.860768			330	missense_variant	unknown	Benign	(likely)Benign	criteria provided, single submitter	Criteria_oneSubmitter		Traumatic ischaemia of muscle	0.000893	10.1972	3.0692
CCDC27	rs76597070	1:3752792:G:A	1	3752792	G	A	1:3669356	0.985238			1893	missense_variant	unknown	Benign	(likely)Benign	criteria provided, single submitter	Criteria_oneSubmitter		Schizoid personality disorder	0.000429	2.4497	0.6957	Convergence insufficiency and excess	0.000423	176.298	50.01
CEP104	rs148465057	1:3829868:G:A	1	3829868	G	A	1:3746432	0.97197			477	missense_variant	recessive	Benign	(likely)Benign	criteria provided, single submitter	Criteria_oneSubmitter		Other and unspecified erythematous conditions	0.00261	4.6779	1.5541
CEP104	rs145728798	1:3836643:T:C	1	3836643	T	C	1:3753207	0.984294			5058	missense_variant	recessive	Benign	(likely)Benign	criteria provided, single submitter	Criteria_oneSubmitter		Femoral hernia	0.000603	0.9022	0.263	Phobic anxiety disorders	0.000111	4.801	1.242
NPHP4	rs35641267	1:5863367:A:T	1	5863367	A	T	1:5923427	0.914442			123	missense_variant	recessive	Benign/Likely benign	(likely)Benign	criteria provided, multiple submitters, no conflicts	Criteria_multSubmitter		Other and unspecified types of non-Hodgkin lymphoma	0.00135	8.7099	2.7178
NPHP4	rs139022622	1:5866443:G:A	1	5866443	G	A	1:5926503	0.993746			811	missense_variant	recessive	Likely benign	(likely)Benign	criteria provided, multiple submitters, no conflicts	Criteria_multSubmitter		Recurrent and persistent haematuria	0.00021	5.2697	1.4218
NPHP4	rs113445782	1:5867109:G:A	1	5867109	G	A	1:5927169	0.992079			1911	missense_variant	recessive	Conflicting interpretations of pathogenicity	VUS	criteria provided, conflicting interpretations	Criteria_multSubmitter	Nephronophthisis;Renal dysplasia and retinal aplasia;not specified	Paralytic ileus and intestinal obstruction	0.000255	0.693	0.1895	Tongue abnormality	0.0018	45.595	14.607
NPHP4	rs139767853	1:5867883:G:A	1	5867883	G	A	1:5927943	0.986862			567	missense_variant	recessive	Conflicting interpretations of pathogenicity	VUS	criteria provided, conflicting interpretations	Criteria_multSubmitter		Guillain-Barre syndrome	0.00083	6.6712	1.9958
NPHP4	rs199645515	1:5874979:G:A	1	5874979	G	A	1:5935039	0.813079			212	missense_variant	recessive	Uncertain significance	VUS	criteria provided, multiple submitters, no conflicts	Criteria_multSubmitter		Endometriosis of rectovaginal septum and vagina	0.00231	3.5424	1.1625
NPHP4	rs187947581	1:5875004:T:C	1	5875004	T	C	1:5935064	0.976473	0.00804055	32	2922	missense_variant	recessive	Benign/Likely benign	(likely)Benign	criteria provided, multiple submitters, no conflicts	Criteria_multSubmitter	not provided;not specified	Symptoms and signs involving the urinary system	9.4e-05	0.3112	0.0797	Burns and corrosions of external body surface, specified by site	0.0008666	11.109	3.335
NPHP4	rs183885357	1:5875036:C:T	1	5875036	C	T	1:5935096	0.956187			880	missense_variant	recessive	Conflicting interpretations of pathogenicity	VUS	criteria provided, conflicting interpretations	Criteria_multSubmitter		Juvenile arthritis (FINNGEN)	0.000734	2.3903	0.7079
NPHP4	rs17472401	1:5880183:G:A	1	5880183	G	A	1:5940243	0.99555			8950	missense_variant	recessive	Conflicting interpretations of pathogenicity	VUS	criteria provided, conflicting interpretations	Criteria_multSubmitter	Nephronophthisis;not specified	Benign neoplasm: Vagina (other cancers excluded from controls)	0.000419	1.3816	0.3916	Abnormal spermatozoa	0.0001709	3.361	0.894
NPHP4	rs34248917	1:5890953:C:T	1	5890953	C	T	1:5951013	0.978018	0.038311	556	13519	missense_variant	recessive	Benign/Likely benign	(likely)Benign	criteria provided, multiple submitters, no conflicts	Criteria_multSubmitter	Nephronophthisis;Renal dysplasia and retinal aplasia;not specified	Diseases of the skin and subcutaneous tissue	3.59e-05	0.0883	0.0214	Convergent concomitant strabismus	0.0002121	2.584	0.698
NPHP4	rs571655	1:5905395:C:T	1	5905395	C	T	1:5965455	0.994637			3640	missense_variant	recessive	Benign	(likely)Benign	criteria provided, multiple submitters, no conflicts	Criteria_multSubmitter	Nephronophthisis;Nephronophthisis 4;not specified	Other diabetes, wide definition	0.000167	0.2111	0.0561	Colorectal cancer	0.001448	4.056	1.273
NPHP4	rs200684272	1:5948118:G:A	1	5948118	G	A	1:6008178	0.945554			381	missense_variant	recessive	Benign/Likely benign	(likely)Benign	criteria provided, multiple submitters, no conflicts	Criteria_multSubmitter		Rheumatic fever incl heart disease	0.000289	4.8725	1.344
NPHP4	rs201124357	1:5952710:T:A	1	5952710	T	A	1:6012770	0.95555			498	missense_variant	recessive	Uncertain significance	VUS	criteria provided, multiple submitters, no conflicts	Criteria_multSubmitter		Mycoses	0.000137	1.5141	0.397
NPHP4	rs201065230	1:5978278:A:G	1	5978278	A	G	1:6038338	0.985574			317	missense_variant	recessive	Conflicting interpretations of pathogenicity	VUS	criteria provided, conflicting interpretations	Criteria_multSubmitter		Pregnancy with abortive outcome	0.000124	0.791	0.2061	Other arrhytmias	0.0003759	4.121	1.159
NPHP4	rs12142270	1:5986204:G:A	1	5986204	G	A	1:6046264	0.999571			15350	missense_variant	recessive	Benign/Likely benign	(likely)Benign	criteria provided, multiple submitters, no conflicts	Criteria_multSubmitter	Nephronophthisis;Renal dysplasia and retinal aplasia;not specified	Acute renal failure	0.000266	0.3326	0.0912	Other and unspecified vasculitis limited to skin	0.0002684	4.545	1.247
NPHP4	rs145078518	1:5986283:C:A	1	5986283	C	A	1:6046343	0.954206	0.000519886	2	189	missense_variant	recessive	Likely benign	(likely)Benign	criteria provided, single submitter	Criteria_oneSubmitter		Follicular lymphoma (other cancers excluded from controls)	3.06e-06	13.7854	2.9541
ESPN	rs199562318	1:6425245:T:A	1	6425245	T	A	1:6485305	0.924437			195	missense_variant	both	Likely benign	(likely)Benign	criteria provided, multiple submitters, no conflicts	Criteria_multSubmitter		Personal history of other diseases and conditions	0.000454	4.3716	1.2466
ESPN	rs139266211	1:6445757:C:T	1	6445757	C	T	1:6505817	0.961286			3593	missense_variant	both	Likely benign	(likely)Benign	criteria provided, single submitter	Criteria_oneSubmitter	not specified	Obesity related asthma	0.000175	0.5199	0.1385	Other bursal cyst	4.969e-05	43.85	10.808
TNFRSF25	rs34221914	1:6462148:G:A	1	6462148	G	A	1:6522208	0.834085			125	missense_variant	unknown	Benign	(likely)Benign	criteria provided, single submitter	Criteria_oneSubmitter		Invasive ventilation	0.000595	9.0081	2.6234
PLEKHG5	rs76625876	1:6468408:C:T	1	6468408	C	T	1:6528468	0.996566			27998	missense_variant	recessive	Benign/Likely benign	(likely)Benign	criteria provided, multiple submitters, no conflicts	Criteria_multSubmitter	Distal spinal muscular atrophy;not specified	Localized scleroderma [morphea]	0.000128	0.8906	0.2325	Biliary chirrosis, primary	0.0002854	1.999	0.551
PLEKHG5	rs61740145	1:6471064:T:C	1	6471064	T	C	1:6531124	0.996425			28084	missense_variant	recessive	Likely benign	(likely)Benign	criteria provided, single submitter	Criteria_oneSubmitter	Distal spinal muscular atrophy	Malignant neoplasm of cervix uteri (other cancers excluded from controls)	0.000129	-0.2774	0.0725	Biliary chirrosis, primary	0.0002872	1.996	0.55
PLEKHG5	rs74809741	1:6471529:C:T	1	6471529	C	T	1:6531589	0.983717			8964	missense_variant	recessive	Likely benign	(likely)Benign	criteria provided, single submitter	Criteria_oneSubmitter	Distal spinal muscular atrophy	Other Chron's disease	0.00105	-0.5724	0.1747	Symptoms and signs involving the nervous and musculoskeletal systems	0.0004628	0.954	0.272
PLEKHG5	rs61730399	1:6473042:C:T	1	6473042	C	T	1:6533102	0.989339			832	missense_variant	recessive	Conflicting interpretations of pathogenicity	VUS	criteria provided, conflicting interpretations	Criteria_multSubmitter	Charcot-Marie-Tooth disease, recessive intermediate c;Distal spinal muscular atrophy;Distal spinal muscular atrophy, autosomal recessive 4;not specified	Other anxiety disorders	0.00108	0.6742	0.2062	Other/unspecified cytomegaloviral diseases	0.000325	205.592	57.196
PLEKHG5	rs61741379	1:6473333:G:C	1	6473333	G	C	1:6533393	0.976333			49564	missense_variant	recessive	Benign	(likely)Benign	criteria provided, multiple submitters, no conflicts	Criteria_multSubmitter		Malignant neoplasm of cervix uteri (other cancers excluded from controls)	0.000147	-0.2077	0.0547	Organic, including symptomatic, mental disorders	0.001315	0.131	0.041
PLEKHG5	rs143484278	1:6474072:C:T	1	6474072	C	T	1:6534132	0.997321			2755	missense_variant	recessive	Conflicting interpretations of pathogenicity	VUS	criteria provided, conflicting interpretations	Criteria_multSubmitter	Charcot-Marie-Tooth disease, recessive intermediate c;Distal spinal muscular atrophy;Distal spinal muscular atrophy, autosomal recessive 4;not specified	Mouth breathing	0.000163	0.4303	0.1141		9.081e-05	1.843	0.471
PLEKHG5	rs141032388	1:6474583:C:T	1	6474583	C	T	1:6534643	0.923587	0.000606988	0	223	missense_variant	recessive	Conflicting interpretations of pathogenicity	VUS	criteria provided, conflicting interpretations	Criteria_multSubmitter		Other arrhytmias	5.59e-05	1.3638	0.3385
PLEKHG5	rs199745947	1:6475991:C:T	1	6475991	C	T	1:6536051	0.903411			220	missense_variant	recessive	Uncertain significance	VUS	criteria provided, single submitter	Criteria_oneSubmitter		Other acquired deformities of musculoskeletal system and connective tissue	0.000328	7.9173	2.2042
PLEKHG5	rs111400494	1:6475992:G:A	1	6475992	G	A	1:6536052	0.977155			515	missense_variant	recessive	Conflicting interpretations of pathogenicity	VUS	criteria provided, conflicting interpretations	Criteria_multSubmitter		Postpartum care and examination	0.00153	1.456	0.4596
PLEKHG5	rs75490131	1:6485330:A:T	1	6485330	A	T	1:6545390	0.993693	0.151927	8564	47252	missense_variant	recessive	Benign	(likely)Benign	criteria provided, single submitter	Criteria_oneSubmitter		Malignant neoplasm of cervix uteri (other cancers excluded from controls)	4.63e-05	-0.2282	0.056	Fourth [trochlear] nerve palsy	0.0001311	1.067	0.279
TAS1R1	rs41278022	1:6578865:C:T	1	6578865	C	T	1:6638925	0.970221			3270	missense_variant	unknown	Benign	(likely)Benign	criteria provided, single submitter	Criteria_oneSubmitter		Lagophthalmos	0.000207	3.4715	0.9356	Unspecified acute lower respiratory infection	0.0004029	6.223	1.759
CAMTA1	rs151133441	1:7663533:A:G	1	7663533	A	G	1:7723593	0.965754			582	missense_variant	dominant	Benign	(likely)Benign	criteria provided, single submitter	Criteria_oneSubmitter		Alzheimer's disease (undefined) (more controls excluded)	0.00024	7.8901	2.1483
CAMTA1	rs41278952	1:7737443:C:G	1	7737443	C	G	1:7797503	0.992047	0.0951256	3330	31618	missense_variant	dominant	Likely benign	(likely)Benign	no assertion criteria provided	no_Criteria	not specified	Intestinal adhesions without obstruction	4.17e-05	0.3549	0.0866	Benign neoplasm: Rectum/anal canal icd-9 (other cancers excluded from controls)	0.0003884	2.265	0.638
CAMTA1	rs61743209	1:7737474:C:T	1	7737474	C	T	1:7797534	0.990493			2259	missense_variant	dominant	Benign	(likely)Benign	criteria provided, single submitter	Criteria_oneSubmitter		Benign neoplasm: Pituitary gland, craniopharyngeal duct (other cancers excluded from controls)	0.000118	1.8077	0.4695	Peripheral retinal degeneration	0.003786	26.975	9.316
CAMTA1	rs148888397	1:7737559:G:A	1	7737559	G	A	1:7797619	0.994055			2453	missense_variant	dominant	Benign	(likely)Benign	criteria provided, single submitter	Criteria_oneSubmitter		Guillain-Barre syndrome	0.000691	2.887	0.8508	Hydatidiform mole	0.001179	74.198	22.874
CAMTA1	rs41278954	1:7737565:A:C	1	7737565	A	C	1:7797625	0.991922			16553	missense_variant	dominant	Benign	(likely)Benign	criteria provided, single submitter	Criteria_oneSubmitter		malignant neoplasm of female genital organs (other cancers excluded from controls)	0.00258	0.1875	0.0622	Ascites	0.0002397	2.071	0.564
PER3	rs150812083	1:7809893:C:G	1	7809893	C	G	1:7869953	0.999047	0.0270804	232	9717	missense_variant	dominant	Pathogenic	(likely)Pathogenic	criteria provided, single submitter	Criteria_oneSubmitter	Advanced sleep phase syndrome, familial, 3;Advanced sleep phase syndrome, familial, 3	Hypothyroidism,other/unspecified	9.77e-05	-0.1437	0.0369	Idiopathic pulmonary fibrosis (attempt to specificity)	0.0002679	4.374	1.2
PER3	rs139315125	1:7809900:A:G	1	7809900	A	G	1:7869960	0.998967	0.0268681	272	9599	missense_variant	dominant	Pathogenic	(likely)Pathogenic	criteria provided, single submitter	Criteria_oneSubmitter	Advanced sleep phase syndrome, familial, 3;Advanced sleep phase syndrome, familial, 3	Hypothyroidism,other/unspecified	4.17e-05	-0.1516	0.037	Maternal care for other conditions predominantly related to pregnancy	0.0004869	1.501	0.43
PER3	rs140974114	1:7827202:G:A	1	7827202	G	A	1:7887262	0.989643			634	missense_variant	dominant	Benign	(likely)Benign	criteria provided, single submitter	Criteria_oneSubmitter		Femoral hernia, unilateral	0.00044	4.491	1.2776
TNFRSF9	rs9657963	1:7938763:C:T	1	7938763	C	T	1:7998823	0.923022	0.00107788	0	396	missense_variant	unknown	Benign	(likely)Benign	criteria provided, single submitter	Criteria_oneSubmitter		Adjustment and management of implanted device	5.43e-05	2.9604	0.7335
PARK7	rs71653619	1:7970934:G:A	1	7970934	G	A	1:8030994	0.927564			487	missense_variant	recessive	Benign	(likely)Benign	criteria provided, multiple submitters, no conflicts	Criteria_multSubmitter		Other mental disorders due to brain damage and dysfunction and to physical disease	0.000673	2.4518	0.721
RERE	rs557606465	1:8359808:GCTCCTT:G	1	8359808	GCTCCTT	G	1:8419868	0.903656			257	inframe_indel	dominant	Benign	(likely)Benign	criteria provided, single submitter	Criteria_oneSubmitter		Abnormal findings on antenatal screening of mother	0.000939	4.529	1.369
RERE	rs144174535	1:8466011:C:T	1	8466011	C	T	1:8526071	0.994697	0.00189173	2	693	missense_variant	dominant	Likely benign	(likely)Benign	criteria provided, single submitter	Criteria_oneSubmitter		Dislocation, sprain and strain of joint and ligaments of hip	7.52e-05	5.2033	1.3142
RERE	rs191964644	1:8656247:T:TCGGTCC	1	8656247	T	TCGGTCC	1:8716306	0.99186			5762	inframe_indel	dominant	Benign	(likely)Benign	criteria provided, multiple submitters, no conflicts	Criteria_multSubmitter		Pneumonia, organism unsepcified	0.000449	0.1603	0.0457	Seborrhoeic keratosis	0.0001105	3.672	0.95
H6PD	rs139855605	1:9244919:CCCCAGGCA:C	1	9244919	CCCCAGGCA	C	1:9304978	0.9989	0.172719	11186	52269	LC	recessive	Benign	(likely)Benign	criteria provided, single submitter	Criteria_oneSubmitter		Other deformities of toe(s)	7.22e-05	0.3853	0.0971	Other deformities of toe(s)	0.0006598	0.536	0.158
H6PD	rs139416629	1:9245334:C:T	1	9245334	C	T	1:9305393	0.995424			4523	missense_variant	recessive	Benign	(likely)Benign	criteria provided, single submitter	Criteria_oneSubmitter		Non-rheumatic valve diseases	0.000903	-0.2699	0.0813	Arthropod-borne viral fevers and viral haemorrhagic fevers	0.000683	5.483	1.614
H6PD	rs143104068	1:9246973:C:T	1	9246973	C	T	1:9307032	0.85645			1342	missense_variant	recessive	Benign	(likely)Benign	criteria provided, single submitter	Criteria_oneSubmitter		Superficial injuries involving multiple body regions	0.000529	3.8099	1.0993	Cardiovascular diseases (excluding rheumatic etc)	0	2.867	0
H6PD	rs6688832	1:9263851:G:A	1	9263851	G	A	1:9323910	0.989274			62808	missense_variant	recessive	Uncertain significance	VUS	no assertion criteria provided	no_Criteria		Varicose veins	0.000513	-0.0608	0.0175	Other noninflammatory disorders of vagina	4.183e-06	0.365	0.079
PIK3CD	rs142285826	1:9715914:T:A	1	9715914	T	A	1:9775972	0.992125			2964	missense_variant	dominant	Benign	(likely)Benign	criteria provided, single submitter	Criteria_oneSubmitter	Immunodeficiency 14	Other noninflammatory disorders of vagina	0.00122	0.8559	0.2647	Pleural plaque	0.0003798	13.436	3.781
PIK3CD	rs61755420	1:9717541:C:G	1	9717541	C	G	1:9777599	0.953122			10017	missense_variant	dominant	Benign	(likely)Benign	criteria provided, multiple submitters, no conflicts	Criteria_multSubmitter	Immunodeficiency 14;not specified	Diseases of external ear	0.000299	0.2641	0.073	Malignant neoplasm of testis	8.684e-05	10.975	2.796
PIK3CD	rs28730674	1:9720138:A:G	1	9720138	A	G	1:9780196	0.99946			5887	missense_variant	dominant	Benign	(likely)Benign	criteria provided, single submitter	Criteria_oneSubmitter	Immunodeficiency 14	Atrial fibrillation and flutter with reimbursement	0.000207	-0.3026	0.0816	Kela-code for behavioural disturbances in mental retardation	0.001186	9.384	2.894
PIK3CD	rs142907633	1:9724812:G:A	1	9724812	G	A	1:9784870	0.940693			181	missense_variant	dominant	Likely benign	(likely)Benign	criteria provided, single submitter	Criteria_oneSubmitter		Vertigo of central origin	0.000302	14.7234	4.0748
CLSTN1	rs1129358	1:9773277:A:T	1	9773277	A	T	1:9833335	0.999009			6504	missense_variant	unknown	Benign	(likely)Benign	criteria provided, single submitter	Criteria_oneSubmitter		Other or ill-defined heart diseases	0.000339	0.8155	0.2276	Kela-code for behavioural disturbances in mental retardation	0.001459	8.603	2.703
NMNAT1	rs202057799	1:9982354:G:A	1	9982354	G	A	1:10042412	0.988388			1017	missense_variant	recessive	Likely benign	(likely)Benign	criteria provided, single submitter	Criteria_oneSubmitter		Malignant neoplasm of breast	0.00112	0.5928	0.1819
KIF1B	rs373698346	1:10275444:A:G	1	10275444	A	G	1:10335502	0.924798			145	missense_variant	dominant	Uncertain significance	VUS	criteria provided, single submitter	Criteria_oneSubmitter		Trigeminal neuralgia	0.000497	7.3096	2.099
KIF1B	rs41274458	1:10303606:G:T	1	10303606	G	T	1:10363664	0.999399	0.036618	526	12927	missense_variant	dominant	Benign	(likely)Benign	criteria provided, multiple submitters, no conflicts	Criteria_multSubmitter	not specified	Mental and behavioural disorders due to psychoctive substance use	2.93e-06	0.1958	0.0419	Unstable angina pectoris	0.001427	0.689	0.216
KIF1B	rs148481786	1:10304202:A:G	1	10304202	A	G	1:10364260	0.991558			4072	missense_variant	dominant	Benign/Likely benign	(likely)Benign	criteria provided, multiple submitters, no conflicts	Criteria_multSubmitter	not provided;not specified	Amyloidosis	0.000464	2.0315	0.5803	Disorders of breast	9.74e-05	2.656	0.682
KIF1B	rs149267056	1:10304277:T:C	1	10304277	T	C	1:10364335	0.987355	0.00288795	4	1057	missense_variant	dominant	Benign	(likely)Benign	criteria provided, multiple submitters, no conflicts	Criteria_multSubmitter	not specified	Psoriasis	5.64e-05	1.0243	0.2543	Other and unspecified visual disturbances	0.001077	76.967	23.54
KIF1B	rs117525287	1:10321829:A:G	1	10321829	A	G	1:10381887	0.995745			4306	missense_variant	dominant	Benign/Likely benign	(likely)Benign	criteria provided, multiple submitters, no conflicts	Criteria_multSubmitter	Charcot-Marie-Tooth disease, type 2;Neuroblastoma;Pheochromocytoma	Peptic ulcer	0.000646	2.5715	0.7538	Viral hepatitis	0.001073	9.842	3.009
KIF1B	rs2297881	1:10337509:A:G	1	10337509	A	G	1:10397567	0.999581	0.0434854	700	15276	missense_variant	dominant	Benign/Likely benign	(likely)Benign	criteria provided, multiple submitters, no conflicts	Criteria_multSubmitter	Charcot-Marie-Tooth disease, type 2;Neuroblastoma;Pheochromocytoma	ILD, hospital admission 2, with pulmonary infections	7.97e-05	0.498	0.1262	Respiratory conditions due to other external agents	0.0008409	5.217	1.562
KIF1B	rs200561798	1:10361732:T:C	1	10361732	T	C	1:10421790	0.979432	0.00103977	4	378	missense_variant	dominant	Likely benign	(likely)Benign	criteria provided, single submitter	Criteria_oneSubmitter	not provided	Persons encountering health services in circumstances related to reproduction	1.61e-05	-0.7101	0.1646	Cholelithiasis, broad definition with cholecystitis	0	3.776	0
KIF1B	rs77172218	1:10368512:G:A	1	10368512	G	A	1:10428570	0.986675			5013	missense_variant	dominant	Benign/Likely benign	(likely)Benign	criteria provided, multiple submitters, no conflicts	Criteria_multSubmitter	Charcot-Marie-Tooth disease, type 2;Neuroblastoma;Pheochromocytoma;not specified	Carcinoma in situ of skin of trunk	0.000216	2.1652	0.5853	Specific development disorders of speech and language	0.0004508	14.978	4.269
DFFA	rs137950953	1:10461600:G:A	1	10461600	G	A	1:10521657	0.990414			358	missense_variant	unknown	Likely benign	(likely)Benign	criteria provided, single submitter	Criteria_oneSubmitter		Volvulus	0.000516	7.7288	2.2259
CASZ1	rs61736951	1:10660197:G:A	1	10660197	G	A	1:10720254	0.93973	0.00597733	16	2180	missense_variant	unknown	Benign	(likely)Benign	criteria provided, single submitter	Criteria_oneSubmitter		Other and unspecified glaucoma	4.63e-05	2.0284	0.4979	Problems related to negative life events in childhood	0.001262	111.229	34.495
CASZ1	rs138985539	1:10660248:A:G	1	10660248	A	G	1:10720305	0.962831	0.00220475	0	810	missense_variant	unknown	Benign	(likely)Benign	criteria provided, single submitter	Criteria_oneSubmitter		Spontaneous rupture of synovium and tendon	9.43e-05	2.3014	0.5894
CASZ1	rs149479567	1:10665412:G:A	1	10665412	G	A	1:10725469	0.955315			2860	missense_variant	unknown	Benign	(likely)Benign	criteria provided, single submitter	Criteria_oneSubmitter		Open wound of hip and thigh	0.000194	2.0141	0.5405	Mental and behavioural disorders due to sedatives or hypnotics	0.0005958	13.048	3.8
MASP2	rs143981111	1:11030828:G:A	1	11030828	G	A	1:11090885	0.965014			299	missense_variant	recessive	Uncertain significance	VUS	criteria provided, single submitter	Criteria_oneSubmitter		Pleural effusion	0.000606	2.5884	0.7548
MASP2	rs2273346	1:11030840:A:G	1	11030840	A	G	1:11090897	0.997033			3998	missense_variant	recessive	Likely benign	(likely)Benign	criteria provided, single submitter	Criteria_oneSubmitter	MASP2 deficiency	Gonarthrosis,primary	0.000272	0.2295	0.063	Cervicocranial syndrome	0.0008495	10.583	3.172
MASP2	rs12711521	1:11030859:C:A	1	11030859	C	A	1:11090916	0.998823			54797	missense_variant	recessive	Benign	(likely)Benign	criteria provided, multiple submitters, no conflicts	Criteria_multSubmitter		Persons encountering health services for specific procedures and health care	0.000303	0.0518	0.0143	Persons encountering health services for specific procedures and health care	0.000488	0.029	0.008
MASP2	rs139962539	1:11042883:G:A	1	11042883	G	A	1:11102940	0.975994			7389	missense_variant	recessive	Benign	(likely)Benign	criteria provided, single submitter	Criteria_oneSubmitter		Pericarditis	0.000847	0.9169	0.2748	Other bacterial diseases	0.0005553	0.64	0.185
MASP2	rs41307788	1:11045485:C:T	1	11045485	C	T	1:11105542	0.886519			1393	missense_variant	recessive	Conflicting interpretations of pathogenicity	VUS	criteria provided, conflicting interpretations	Criteria_multSubmitter	MASP2 deficiency;not specified	Dislocation, sprain and strain of joints and ligaments of shoulder girdle	0.000411	-0.7187	0.2034		6.451e-05	8.794	2.201
MASP2	rs72550870	1:11046609:T:C	1	11046609	T	C	1:11106666	0.97603			15957	missense_variant	recessive	Conflicting interpretations of pathogenicity	Conflicting	criteria provided, conflicting interpretations	Path_Criteria_oneSubmitter_confl	MASP2 deficiency;not specified	Chronic pancreatitis	0.000283	0.3544	0.0976	Other specified and unspecified personality disorders	0.0006618	1.134	0.333
UBIAD1	rs114000606	1:11273755:C:T	1	11273755	C	T	1:11333812	0.950442			739	missense_variant	dominant	Likely benign	(likely)Benign	criteria provided, single submitter	Criteria_oneSubmitter	Schnyder crystalline corneal dystrophy	Universal eryhrodermia, KELA reimbursement	0.000456	7.843	2.2374	Chronic conjunctivitis	0.0004369	167.438	47.612
UBIAD1	rs140612649	1:11273829:T:G	1	11273829	T	G	1:11333886	0.938744	0.000860126	0	316	missense_variant	dominant	Likely benign	(likely)Benign	criteria provided, single submitter	Criteria_oneSubmitter		Respiratory insufficiency	4.98e-05	6.5046	1.6035
DISP3	rs41274532	1:11516037:G:A	1	11516037	G	A	1:11576094	0.99282			761	missense_variant	unknown	Likely benign	(likely)Benign	criteria provided, single submitter	Criteria_oneSubmitter		Other/unspecified enthesopathies of lower limb, excluding foot	0.00142	1.9832	0.6217	Benign neoplasm: Anus and anal canal	0.001082	79.272	24.254
MAD2L2	rs2233015	1:11680478:G:T	1	11680478	G	T	1:11740535	0.943601	0.00221836	4	811	missense_variant	recessive	Benign	(likely)Benign	criteria provided, single submitter	Criteria_oneSubmitter		Other disorders of bladder	8.61e-05	2.0307	0.5171		0.000261	2.995	0.82
C1orf167	rs3737967	1:11787392:G:A	1	11787392	G	A	1:11847449	0.998144			7671	missense_variant	unknown	Likely benign	(likely)Benign	criteria provided, single submitter	Criteria_oneSubmitter	Neural tube defects, folate-sensitive	Other complications of surgical and medical care, not elsewhere classified	0.000351	0.6479	0.1813	Other, unspecified and serous retinal detachments	0.0001982	8.484	2.28
C1orf167	rs1537514	1:11788011:G:C	1	11788011	G	C	1:11848068	0.998178	0.114791	4782	37391	missense_variant	unknown	Likely benign	(likely)Benign	criteria provided, single submitter	Criteria_oneSubmitter		Hypertension	8.51e-15	-0.1212	0.0156	Injury of muscle and tendon at hip and thigh level	0.0006649	0.575	0.169
C1orf167	rs371188005	1:11788023:G:A	1	11788023	G	A	1:11848080	0.936659			929	missense_variant	unknown	Uncertain significance	VUS	criteria provided, single submitter	Criteria_oneSubmitter	Neural tube defects, folate-sensitive	Carcinoma in situ of skin of trunk	0.000657	5.3133	1.5596	Hallux valgus (acquired)	3.51e-05	14.455	3.494
C1orf167	rs566663800	1:11788183:C:T	1	11788183	C	T	1:11848240	0.881264			603	pLoF	unknown	Uncertain significance	VUS	criteria provided, single submitter	Criteria_oneSubmitter	Neural tube defects, folate-sensitive	Substance abuse (more controls excluded)	0.00129	-0.7268	0.2258	Benign neoplasm: Ascending colon	5.6e-05	175.135	43.468
MTHFR	rs35737219	1:11790693:G:A	1	11790693	G	A	1:11850750	0.984125			4194	missense_variant	both	Benign	(likely)Benign	criteria provided, multiple submitters, no conflicts	Criteria_multSubmitter	Homocysteinemia due to MTHFR deficiency;not provided;not specified	Dystonia	0.000174	1.1319	0.3015	Disorders of conjunctiva	1e-04	1.584	0.407
MTHFR	rs2274976	1:11790870:C:T	1	11790870	C	T	1:11850927	0.998303			7673	missense_variant	both	Benign/Likely benign, other	(likely)Benign	criteria provided, multiple submitters, no conflicts	Criteria_multSubmitter	Neural tube defects, folate-sensitive;not provided;not specified	Other complications of surgical and medical care, not elsewhere classified	0.000351	0.648	0.1813	Other, unspecified and serous retinal detachments	0.0001982	8.484	2.28
MTHFR	rs142617551	1:11794028:T:A	1	11794028	T	A	1:11854085	0.936355			1732	missense_variant	both	Conflicting interpretations of pathogenicity	VUS	criteria provided, conflicting interpretations	Criteria_multSubmitter	Neural tube defects, folate-sensitive	Asthma	0.00103	0.3082	0.0939	Other disorders of binocular movement	0.0004434	163.155	46.446
MTHFR	rs139645527	1:11794029:C:G	1	11794029	C	G	1:11854086	0.936597			1739	missense_variant	both	Conflicting interpretations of pathogenicity	VUS	criteria provided, conflicting interpretations	Criteria_multSubmitter		Asthma	0.000914	0.3108	0.0937	Other disorders of binocular movement	0.0004434	163.155	46.446
MTHFR	rs1801131	1:11794419:T:G	1	11794419	T	G	1:11854476	0.999031	0.31565	36428	79538	missense_variant	both	Conflicting interpretations of pathogenicity, other	VUS	criteria provided, conflicting interpretations	Criteria_multSubmitter		Hypertension	9.22e-06	-0.0475	0.0107	Other special examinations and investigations of persons without complaint or reported diagnosis	0.0003487	-0.036	0.01
MTHFR	rs1801133	1:11796321:G:A	1	11796321	G	A	1:11856378	0.998228			66201	missense_variant	both	drug response	drug response	reviewed by expert panel	Criteria_multSubmitter		Other acquired deformities of musculoskeletal system and connective tissue	0.000186	0.2725	0.0729	Benign neoplasm: Skin of other and unspecified parts of face (other cancers excluded from controls)	0.0003193	0.221	0.061
CLCN6	rs150830522	1:11834535:G:A	1	11834535	G	A	1:11894592	0.993003			520	missense_variant	unknown	Likely benign	(likely)Benign	criteria provided, single submitter	Criteria_oneSubmitter		Sequelae of cerebrovascular disease	0.000569	1.3787	0.4001
NPPA	rs5065	1:11846011:A:G	1	11846011	A	G	1:11906068	0.99687			27715	stop_lost	both	Benign	(likely)Benign	criteria provided, multiple submitters, no conflicts	Criteria_multSubmitter		Other puerperal infections	0.000554	0.3673	0.1064	Testicular hypofunction	0.0005322	1.957	0.565
NPPA	rs61757261	1:11847373:T:G	1	11847373	T	G	1:11907430	0.894977			379	missense_variant	both	Conflicting interpretations of pathogenicity	Conflicting	criteria provided, conflicting interpretations	Criteria_multSubmitter		Other deformities of toe(s)	0.000942	4.562	1.3793
NPPB	rs35640285	1:11858322:C:A	1	11858322	C	A	1:11918379	0.990525			4020	missense_variant	unknown	Benign	(likely)Benign	criteria provided, single submitter	Criteria_oneSubmitter		Fitting and adjustment of other devices	0.000171	0.5201	0.1384		0.0002818	-1.527	0.42
NPPB	rs61761991	1:11858387:C:T	1	11858387	C	T	1:11918444	0.991825			10798	missense_variant	unknown	Benign	(likely)Benign	criteria provided, single submitter	Criteria_oneSubmitter		Endometriosis of uterus	0.000849	-0.3405	0.102	Haemorrhage from respiratory passages	0.0005513	1.169	0.338
PLOD1	rs34878020	1:11949854:G:A	1	11949854	G	A	1:12009911	0.992802	0.0060971	28	2212	missense_variant	recessive	Benign/Likely benign	(likely)Benign	criteria provided, multiple submitters, no conflicts	Criteria_multSubmitter	Cardiovascular phenotype;Ehlers-Danlos syndrome, hydroxylysine-deficient;not provided;not specified	Acne vulgaris	2.8e-05	1.5697	0.3747	Bronchitis, not specified as acute or chronic	0.001165	9.412	2.898
PLOD1	rs7551175	1:11949899:G:A	1	11949899	G	A	1:12009956	0.997876			40202	missense_variant	recessive	Benign	(likely)Benign	criteria provided, multiple submitters, no conflicts	Criteria_multSubmitter		Malignant neoplasm	0.000179	-0.0538	0.0143	Spermatocele	0.001042	0.49	0.149
PLOD1	rs2273285	1:11950412:G:T	1	11950412	G	T	1:12010469	0.997718			14950	missense_variant	recessive	Benign	(likely)Benign	criteria provided, multiple submitters, no conflicts	Criteria_multSubmitter	Cardiovascular phenotype;Ehlers-Danlos syndrome, hydroxylysine-deficient;not provided;not specified	Panniculitis affecting regions of neck and back	0.000204	0.5999	0.1615	Pterygium	0.0007894	3.33	0.992
PLOD1	rs188165334	1:11952691:G:T	1	11952691	G	T	1:12012748	0.975873			1929	missense_variant	recessive	Conflicting interpretations of pathogenicity	VUS	criteria provided, conflicting interpretations	Criteria_multSubmitter	Cardiovascular phenotype;Ehlers-Danlos syndrome, hydroxylysine-deficient	Isolated proteinuria with specified morphological lesion	0.000137	2.7007	0.7083	Other and unspecified polyneuropathies, also in other diseases	0.00158	8.051	2.548
PLOD1	rs142978362	1:11952711:G:T	1	11952711	G	T	1:12012768	0.984459			456	missense_variant	recessive	Benign/Likely benign	(likely)Benign	criteria provided, multiple submitters, no conflicts	Criteria_multSubmitter		Maternal care related to the fetus and amniotic cavity and possible delivery problems	0.000655	0.6657	0.1954
PLOD1	rs138490756	1:11965543:C:T	1	11965543	C	T	1:12025600	0.997922			1313	missense_variant	recessive	Conflicting interpretations of pathogenicity	VUS	criteria provided, conflicting interpretations	Criteria_multSubmitter	Cardiovascular phenotype;Ehlers-Danlos syndrome, hydroxylysine-deficient;not provided;not specified	Wegener granulomatosis	0.000235	4.2123	1.1453	Hydatidiform mole	0.001444	61.193	19.208
MFN2	rs41278630	1:12001476:G:A	1	12001476	G	A	1:12061533	0.985359			346	missense_variant	both	Conflicting interpretations of pathogenicity	VUS	criteria provided, conflicting interpretations	Criteria_multSubmitter		Other or ill-defined heart diseases	0.00102	4.51	1.3734
MFN2	rs138382758	1:12004835:G:A	1	12004835	G	A	1:12064892	0.991197			1966	missense_variant	both	Conflicting interpretations of pathogenicity	Conflicting	criteria provided, conflicting interpretations	Criteria_multSubmitter	Charcot-Marie-Tooth disease, type 2;Charcot-Marie-Tooth disease, type 2A2A;Hereditary motor and sensory neuropathy;not provided;not specified	Intracranial trauma	0.000489	-0.3535	0.1014	Other peripheral vertigo	6.571e-06	21.317	4.73
MFN2	rs142271930	1:12009635:G:A	1	12009635	G	A	1:12069692	0.996609			13589	missense_variant	both	Benign/Likely benign	(likely)Benign	criteria provided, multiple submitters, no conflicts	Criteria_multSubmitter	Charcot-Marie-Tooth disease, type 2;not provided;not specified	Dependence on enabling machines and devices, not elsewhere classified	0.000884	1.2446	0.3743	Failed attempted abortion	0.0003626	6.915	1.939
VPS13D	rs79282181	1:12277831:G:A	1	12277831	G	A	1:12337888	0.950795			1240	missense_variant	recessive	Uncertain significance	VUS	criteria provided, single submitter	Criteria_oneSubmitter		Presence of cardiac and vascular implants and grafts	0.000406	0.6326	0.1789	Charcot foot	0.0007355	97.353	28.837
VPS13D	rs41279452	1:12282933:G:A	1	12282933	G	A	1:12342990	0.970197			2974	missense_variant	recessive	Benign	(likely)Benign	criteria provided, single submitter	Criteria_oneSubmitter		Benign lipomatous neoplasm of skin and subcutaneous tissue of head, face and neck	0.000198	1.182	0.3176	Congenital malformations of eye, ear, face and neck	0.0005223	13.767	3.968
VPS13D	rs150598243	1:12318217:C:T	1	12318217	C	T	1:12378274	0.989947			1468	missense_variant	recessive	Uncertain significance	VUS	criteria provided, single submitter	Criteria_oneSubmitter		Other disorders of cornea	0.00103	1.3208	0.4023		0.0001407	17.887	4.699
PDPN	rs113350533	1:13583851:C:T	1	13583851	C	T	1:13910346	0.916404			879	missense_variant	unknown	Benign	(likely)Benign	criteria provided, single submitter	Criteria_oneSubmitter		Acute posthaemorrhagic anaemia	0.000517	3.3484	0.9645	Alzheimer's disease (Late onset) (more controls excluded)	1.921e-05	6.191	1.448
PRDM2	rs41269807	1:13780865:T:A	1	13780865	T	A	1:14107360	0.98458	0.0286264	344	10173	missense_variant	unknown	Likely benign	(likely)Benign	criteria provided, single submitter	Criteria_oneSubmitter	not specified	Dementia in Alzheimer disease	3.36e-05	0.4762	0.1148		0.0003764	-0.353	0.099
CTRC	rs41307798	1:15442501:C:T	1	15442501	C	T	1:15768997	0.97554			5339	missense_variant	dominant	Benign/Likely benign	(likely)Benign	criteria provided, multiple submitters, no conflicts	Criteria_multSubmitter	Hereditary pancreatitis;not provided;not specified	Any mental disorder, or suicide (or attempt), or psychic disorders complicating pregnancy, partum or puerperum or nerve system disorders	0.00112	-0.126	0.0387	Toxic effect of contact with venomous animals	0.0008852	11.248	3.383
CTRC	rs201486613	1:15445631:A:C	1	15445631	A	C	1:15772126	0.987535			209	missense_variant	dominant	Conflicting interpretations of pathogenicity	VUS	criteria provided, conflicting interpretations	Criteria_multSubmitter		Postpartum care and examination	0.000712	2.4787	0.7323
CTRC	rs200412314	1:15445693:C:T	1	15445693	C	T	1:15772188	0.982389			591	missense_variant	dominant	Likely benign	(likely)Benign	criteria provided, single submitter	Criteria_oneSubmitter		Inflammatory disease of cervix uteri	0.000787	2.483	0.7396
CTRC	rs121909293	1:15445717:C:T	1	15445717	C	T	1:15772212	0.996252	0.0213099	210	7619	missense_variant	dominant	Conflicting interpretations of pathogenicity, risk factor	risk factor	criteria provided, conflicting interpretations	Criteria_multSubmitter	Hereditary pancreatitis;Pancreatitis, chronic, susceptibility to;not provided	Acute pancreatitis	3.27e-07	0.5599	0.1096	Other diseases of pancreas	5.211e-06	7.528	1.652
PLEKHM2	rs61738982	1:15725495:G:C	1	15725495	G	C	1:16051990	0.977748			1535	missense_variant	unknown	Benign	(likely)Benign	criteria provided, single submitter	Criteria_oneSubmitter	Dilated Cardiomyopathy, Recessive	Convalescence	0.000258	1.8462	0.5053	Anomalies of pupillary function	0.0008356	96.888	29.002
PLEKHM2	rs200354338	1:15727237:T:G	1	15727237	T	G	1:16053732	0.972784			317	missense_variant	unknown	Uncertain significance	VUS	criteria provided, single submitter	Criteria_oneSubmitter		Dislocation, sprain and strain of joints and ligaments of head	0.00049	5.5088	1.5802
CLCNKA	rs202069201	1:16022674:C:T	1	16022674	C	T	1:16349169	0.903062			125	pLoF	recessive	Uncertain significance	VUS	criteria provided, single submitter	Criteria_oneSubmitter		Cervical root disorders	0.000315	36.9173	10.2472
CLCNKA	rs10927887	1:16024780:A:G	1	16024780	A	G	1:16351275	0.996757			90664	missense_variant	recessive	Benign	(likely)Benign	criteria provided, multiple submitters, no conflicts	Criteria_multSubmitter		Papilloedema, unspecified	0.000338	0.3855	0.1075	Nonischemic cardiomyopathy	8.707e-05	0.174	0.044
CLCNKB	rs2015352	1:16044572:G:T	1	16044572	G	T	1:16371067	0.982948			90401	missense_variant	recessive	Benign	(likely)Benign	criteria provided, multiple submitters, no conflicts	Criteria_multSubmitter		Intestinal infectious diseases	0.000229	-0.0427	0.0116	Open wound of wrist and hand	0.0004505	-0.053	0.015
CLCNKB	rs1889789	1:16048568:C:G	1	16048568	C	G	1:16375063	0.98292			27039	missense_variant	recessive	Benign	(likely)Benign	criteria provided, multiple submitters, no conflicts	Criteria_multSubmitter		Third [oculomotor] nerve palsy	0.000913	-0.6917	0.2086	Benign neoplasm: Liver	0.001519	-0.334	0.105
CLCNKB	rs11588392	1:16049015:G:A	1	16049015	G	A	1:16375510	0.989287			24055	missense_variant	recessive	Benign	(likely)Benign	criteria provided, single submitter	Criteria_oneSubmitter	not specified	Type 2 diabetes with ketoacidosis	0.000858	0.5733	0.172	Medical abortion	0.0002912	0.311	0.086
CLCNKB	rs7367494	1:16049696:C:T	1	16049696	C	T	1:16376191	0.98748			25395	missense_variant	recessive	Benign	(likely)Benign	criteria provided, multiple submitters, no conflicts	Criteria_multSubmitter		Other acute lower respiratory infections	0.000972	-0.1044	0.0317	Other acute lower respiratory infections	0.001358	-0.054	0.017
CLCNKB	rs6650119	1:16051505:A:G	1	16051505	A	G	1:16378000	0.982643			40518	missense_variant	recessive	Benign	(likely)Benign	criteria provided, single submitter	Criteria_oneSubmitter		Dronedarone medication	0.000816	0.3895	0.1163	Persons encountering health services in other circumstances	0.003296	0.093	0.032
CLCNKB	rs35351345	1:16051552:G:T	1	16051552	G	T	1:16378047	0.976148			1066	LC	recessive	Conflicting interpretations of pathogenicity	VUS	criteria provided, conflicting interpretations	Criteria_multSubmitter		Myeloproliferative diseases (CML excluded)	0.000469	2.318	0.6626	Complications of cardiac and vascular prosthetic devices, implants and grafts	0.000461	149.133	42.58
CLCNKB	rs12140311	1:16052230:A:T	1	16052230	A	T	1:16378725	0.982003			40508	missense_variant	recessive	Benign	(likely)Benign	criteria provided, single submitter	Criteria_oneSubmitter		Dronedarone medication	0.000804	0.3901	0.1164	Persons encountering health services in other circumstances	0.003056	0.094	0.032
CLCNKB	rs5253	1:16053701:T:C	1	16053701	T	C	1:16380196	0.984782	0.940349	324948	20525	missense_variant	recessive	Benign	(likely)Benign	criteria provided, multiple submitters, no conflicts	Criteria_multSubmitter		Unstable angina pectoris	1.57e-05	-0.2027	0.0469	Unstable angina pectoris	1.733e-05	-0.106	0.025
CLCNKB	rs143663847	1:16055706:G:A	1	16055706	G	A	1:16382201	0.959808			2684	missense_variant	recessive	Benign/Likely benign	(likely)Benign	criteria provided, multiple submitters, no conflicts	Criteria_multSubmitter	not provided;not specified	Other and unspecified disorders involving the immune mechanism, not elsewhere classified	0.00146	1.8194	0.5718	Other diseases of appendix	0.002977	33.704	11.348
CLCNKB	rs376998876	1:16055708:C:A	1	16055708	C	A	1:16382203	0.951188			230	missense_variant	recessive	Uncertain significance	VUS	criteria provided, single submitter	Criteria_oneSubmitter		Recurrent and persistent haematuria	0.000575	12.2056	3.5449
EPHA2	rs35903225	1:16130268:C:T	1	16130268	C	T	1:16456763	0.987275	0.0105284	66	3802	missense_variant	dominant	Benign/Likely benign	(likely)Benign	criteria provided, multiple submitters, no conflicts	Criteria_multSubmitter	Age-related cortical cataract;Cataract 6, multiple types;not specified	Other specified/unspecified necrotizing vasculopathies	3.04e-06	3.5295	0.756	Vitamin B12 deficiency anaemia	0.0005657	4.924	1.428
EPHA2	rs34192549	1:16137994:C:T	1	16137994	C	T	1:16464489	0.992282			3764	missense_variant	dominant	Benign	(likely)Benign	criteria provided, multiple submitters, no conflicts	Criteria_multSubmitter	Age-related cortical cataract;Cataract 6, multiple types;Squamous cell lung carcinoma;not specified	Injury of muscle and tendon at lower leg level	0.00267	0.5182	0.1726	Urethral stricture	0.000545	13.577	3.927
EPHA2	rs11543934	1:16138117:G:T	1	16138117	G	T	1:16464612	0.959854			5477	missense_variant	dominant	Benign/Likely benign	(likely)Benign	criteria provided, multiple submitters, no conflicts	Criteria_multSubmitter	Age-related cortical cataract	Need for immunization against other single viral diseases	0.000116	1.6018	0.4155		0.0003468	-0.51	0.143
EPHA2	rs35484156	1:16138424:G:A	1	16138424	G	A	1:16464919	0.981408	0.00270831	4	991	missense_variant	dominant	Benign/Likely benign	(likely)Benign	criteria provided, multiple submitters, no conflicts	Criteria_multSubmitter	Age-related cortical cataract	Other and unspecified vascular occlusions	9.5e-05	1.9543	0.5007	Persons encountering health services for other counselling and medical advice, not elsewhere classified	1.109e-06	4.187	0.86
EPHA2	rs147352564	1:16148678:G:A	1	16148678	G	A	1:16475173	0.95334			197	missense_variant	dominant	Likely benign	(likely)Benign	criteria provided, single submitter	Criteria_oneSubmitter		KELA_REIMBURSEMENT_202	0.000574	1.3361	0.388
ARHGEF19	rs61749279	1:16204768:C:T	1	16204768	C	T	1:16531263	0.996821			3238	missense_variant	unknown	Benign	(likely)Benign	criteria provided, single submitter	Criteria_oneSubmitter		Pneumothorax	0.000395	1.1914	0.3362	Generalized epilepsy, strict edfinition	0.001975	7.678	2.481
CROCC	rs137905506	1:16930289:A:G	1	16930289	A	G	1:17256784	0.927835			827	missense_variant	unknown	Benign	(likely)Benign	criteria provided, single submitter	Criteria_oneSubmitter		Other diseases of arteries and capillaries	0.000164	2.1264	0.5641
CROCC	rs147139590	1:16945494:G:A	1	16945494	G	A	1:17271989	0.96646	0.0429818	280	15511	missense_variant	unknown	Benign	(likely)Benign	criteria provided, single submitter	Criteria_oneSubmitter		Other articular cartilage disorders	4.34e-05	0.8502	0.2079	Mental retardation	0.001489	2.698	0.849
CROCC	rs142404824	1:16945542:G:A	1	16945542	G	A	1:17272037	0.966416	0.0429845	280	15512	missense_variant	unknown	Benign	(likely)Benign	criteria provided, single submitter	Criteria_oneSubmitter		Other articular cartilage disorders	4.33e-05	0.8503	0.208	Mental retardation	0.00149	2.697	0.849
CROCC	rs139131241	1:16965852:G:A	1	16965852	G	A	1:17292347	0.960399			1027	missense_variant	unknown	Likely benign	(likely)Benign	criteria provided, single submitter	Criteria_oneSubmitter		Spinal instabilities	0.000491	2.9925	0.8585	Abnormal findings on examination of blood, without diagnosis	0.0007313	8.626	2.554
CROCC	rs147926226	1:16970705:C:T	1	16970705	C	T	1:17297200	0.924457			417	missense_variant	unknown	Benign	(likely)Benign	criteria provided, single submitter	Criteria_oneSubmitter		Lichen sclerosus et atrophicus	0.000179	3.7458	0.9997
ATP13A2	rs189334432	1:16986091:G:A	1	16986091	G	A	1:17312586	0.926172			410	missense_variant	recessive	Uncertain significance	VUS	criteria provided, multiple submitters, no conflicts	Criteria_multSubmitter		Trochanteric bursitis	0.00058	2.5935	0.7538	Diabetes, varying definitions	0	2.552	0
ATP13A2	rs15786	1:16986097:G:A	1	16986097	G	A	1:17312592	0.993456			30858	missense_variant	recessive	Benign	(likely)Benign	criteria provided, single submitter	Criteria_oneSubmitter	Parkinson disease 9	Other ill-defined and unspecified causes of mortality	0.00121	0.5099	0.1576	Amyloidosis, other/unspecified	8.452e-05	2.346	0.597
ATP13A2	rs3170740	1:16986248:C:T	1	16986248	C	T	1:17312743	0.998782	0.498337	91454	91629	missense_variant	recessive	Benign	(likely)Benign	criteria provided, multiple submitters, no conflicts	Criteria_multSubmitter		Varicose veins	1.51e-07	0.076	0.0145	Varicose veins	2.478e-05	0.05	0.012
ATP13A2	rs752487771	1:16990135:C:T	1	16990135	C	T	1:17316630	0.969291			201	missense_variant	recessive	Uncertain significance	VUS	criteria provided, single submitter	Criteria_oneSubmitter		Other congenital malformations of circulatory system	0.00077	10.7726	3.203
ATP13A2	rs149372969	1:16996298:G:C	1	16996298	G	C	1:17322793	0.991005	0.00128202	0	471	missense_variant	recessive	Conflicting interpretations of pathogenicity	VUS	criteria provided, conflicting interpretations	Criteria_multSubmitter		Other and unspecified nerve root and plexus disorders, also in other diseases	6.37e-05	2.3507	0.5879
ATP13A2	rs56367069	1:17000272:C:T	1	17000272	C	T	1:17326767	0.975853			3983	missense_variant	recessive	Benign	(likely)Benign	criteria provided, multiple submitters, no conflicts	Criteria_multSubmitter	History of neurodevelopmental disorder;Parkinson disease 9;Spastic paraplegia 78, autosomal recessive;not provided;not specified	Prurigo nodularis	0.000474	1.7904	0.5123	Kela-cod for severe mental illness	0.0005207	-2.828	0.815
ATP13A2	rs145515028	1:17000494:G:A	1	17000494	G	A	1:17326989	0.951199			65	missense_variant	recessive	Conflicting interpretations of pathogenicity	VUS	criteria provided, conflicting interpretations	Criteria_multSubmitter		Torticollis	0.000346	34.8513	9.7395
SDHB	rs33927012	1:17027802:A:G	1	17027802	A	G	1:17354297	0.999379			7909	missense_variant	dominant	Conflicting interpretations of pathogenicity	VUS	criteria provided, conflicting interpretations	Criteria_multSubmitter	Cowden syndrome;Gastrointestinal stroma tumor;Hereditary cancer-predisposing syndrome;Paragangliomas 4;Paragangliomas 4;Pheochromocytoma;Pheochromocytoma;not provided;not specified	Problems related to certain psychosocial circumstances	0.00028	0.5269	0.145		0.000334	4.034	1.125
PADI2	rs142403504	1:17083758:G:A	1	17083758	G	A	1:17410253	0.9948			790	pLoF	unknown	Likely benign	(likely)Benign	criteria provided, single submitter	Criteria_oneSubmitter		Congenital malformations of the musculoskeletal system, not elsewhere classified	0.000113	7.9318	2.0548	Occupational exposure to risk-factors	0.001365	63.25	19.753
PADI2	rs61749340	1:17086657:C:T	1	17086657	C	T	1:17413152	0.992097			3556	missense_variant	unknown	Likely benign	(likely)Benign	criteria provided, single submitter	Criteria_oneSubmitter		Perichondritis of external ear	0.00102	2.1282	0.6476	Soft tissue disorders related to use, overuse and pressure	0.0005547	3.446	0.998
PADI1	rs150923523	1:17226078:A:G	1	17226078	A	G	1:17552573	0.909279			704	missense_variant	unknown	Likely benign	(likely)Benign	criteria provided, single submitter	Criteria_oneSubmitter		Substance abuse (more controls excluded)	0.00107	0.6943	0.2123
PADI3	rs142129409	1:17262194:T:A	1	17262194	T	A	1:17588689	0.979794			1472	missense_variant	recessive	Pathogenic	(likely)Pathogenic	no assertion criteria provided	no_Criteria	Uncombable hair syndrome	Problems related to medical facilities and other health care	0.000291	2.0449	0.5644	Macular hole	0.00104	79.738	24.314
PADI3	rs144080386	1:17270928:C:T	1	17270928	C	T	1:17597423	0.970848			2506	missense_variant	recessive	Pathogenic	(likely)Pathogenic	no assertion criteria provided	no_Criteria	Uncombable hair syndrome	Age-related macular degeneration (whether dry or wet)	0.000793	0.6167	0.1838	Other reactioin to severe stress, and adjustment disorders	0.003102	2.968	1.004
PADI4	rs33981382	1:17342393:A:G	1	17342393	A	G	1:17668888	0.986139	0.00741723	22	2703	missense_variant	unknown	Benign	(likely)Benign	criteria provided, single submitter	Criteria_oneSubmitter		Congenital malformations of heart and great arteries	9.36e-05	0.9217	0.2359	Other congenital malformations of face and neck	0.0002531	34.729	9.491
ALDH4A1	rs61757683	1:18872954:G:T	1	18872954	G	T	1:19199448	0.984029	0.0360028	490	12737	missense_variant	recessive	Benign	(likely)Benign	criteria provided, single submitter	Criteria_oneSubmitter	Deficiency of pyrroline-5-carboxylate reductase	Colectomy operation	4.27e-07	0.5378	0.1063	Other disorders of choroid	0.0002799	7.519	2.07
ALDH4A1	rs6695033	1:18875425:T:C	1	18875425	T	C	1:19201919	0.992406			9143	missense_variant	recessive	Benign/Likely benign	(likely)Benign	criteria provided, multiple submitters, no conflicts	Criteria_multSubmitter	Deficiency of pyrroline-5-carboxylate reductase;Hyperprolinemia	Premature separation of placenta [abruptio placentae]	0.00066	1.0149	0.298	Benign lipomatous neoplasm of skin and subcutaneous tissue of trunk (other cancers excluded from controls)	0.001474	2.053	0.646
ALDH4A1	rs2230709	1:18875434:C:T	1	18875434	C	T	1:19201928	0.992507			63644	missense_variant	recessive	Likely benign	(likely)Benign	criteria provided, single submitter	Criteria_oneSubmitter		Other disorders of male genital organs	0.000254	0.3302	0.0903	Endometriosis of intestine	0.0008801	0.8	0.24
ALDH4A1	rs149414160	1:18876392:A:G	1	18876392	A	G	1:19202886	0.986382			704	missense_variant	recessive	Conflicting interpretations of pathogenicity	VUS	criteria provided, conflicting interpretations	Criteria_multSubmitter		Puerperal sepsis	0.000633	2.9149	0.8531
ALDH4A1	rs41273175	1:18877231:A:G	1	18877231	A	G	1:19203725	0.984998			8185	missense_variant	recessive	Conflicting interpretations of pathogenicity	VUS	criteria provided, conflicting interpretations	Criteria_multSubmitter	Deficiency of pyrroline-5-carboxylate reductase;Hyperprolinemia	Premature separation of placenta [abruptio placentae]	0.000494	1.1305	0.3245	Other coagulation defects	0.002007	3.843	1.244
ALDH4A1	rs146450609	1:18902477:G:A	1	18902477	G	A	1:19228971	0.99362			10934	missense_variant	recessive	Benign	(likely)Benign	criteria provided, single submitter	Criteria_oneSubmitter	Deficiency of pyrroline-5-carboxylate reductase	Chronic Coagulation defects	0.000641	0.9684	0.2837		0.0006923	1.988	0.586
UBR4	rs35444108	1:19177568:T:C	1	19177568	T	C	1:19504062	0.998772			1448	missense_variant	unknown	Likely benign	(likely)Benign	criteria provided, single submitter	Criteria_oneSubmitter		Continuous positive airway pressure	0.000206	0.9377	0.2526		1.157e-06	3.022	0.621
PLA2G2A	rs11573162	1:19978510:G:A	1	19978510	G	A	1:20305003	0.984133			15473	missense_variant	dominant	Benign	(likely)Benign	criteria provided, single submitter	Criteria_oneSubmitter		Palindromic rheumatism	0.000738	1.2272	0.3636	Inflammatory disease of uterus	0.0001172	1.264	0.328
PINK1	rs148871409	1:20633892:A:T	1	20633892	A	T	1:20960385	0.986759			17273	missense_variant	recessive	Benign/Likely benign	(likely)Benign	criteria provided, multiple submitters, no conflicts	Criteria_multSubmitter	Parkinson Disease, Recessive;Parkinson disease 6, autosomal recessive early-onset;not provided	Alzheimer's disease (Early onset)	0.00143	0.4756	0.1492	Abnormal results of function studies	0.0002879	1.704	0.47
PINK1	rs139226733	1:20644665:A:T	1	20644665	A	T	1:20971158	0.986867			827	missense_variant	recessive	Uncertain significance	VUS	criteria provided, multiple submitters, no conflicts	Criteria_multSubmitter		Palmar fascial fibromatosis [Dupuytren]	0.000331	1.3126	0.3657
PINK1	rs3738136	1:20645618:G:A	1	20645618	G	A	1:20972111	0.997383			29231	missense_variant	recessive	Benign/Likely benign	(likely)Benign	criteria provided, multiple submitters, no conflicts	Criteria_multSubmitter	Parkinson Disease, Recessive	Type 2 diabetes, definitions combined	0.000245	0.0765	0.0208	Hepatic failure, not elsewhere classified	0.0007348	1.251	0.37
PINK1	rs45478900	1:20648612:G:A	1	20648612	G	A	1:20975105	0.986053			3269	missense_variant	recessive	Benign	(likely)Benign	criteria provided, single submitter	Criteria_oneSubmitter		Unspecified urinary incontinence	0.000255	0.9382	0.2565	Pleural effusion	3.847e-05	13.64	3.313
PINK1	rs1043424	1:20650507:A:C	1	20650507	A	C	1:20977000	0.999885			84205	missense_variant	recessive	Benign/Likely benign	(likely)Benign	criteria provided, multiple submitters, no conflicts	Criteria_multSubmitter		Type 2 diabetes, definitions combined	0.000535	0.0425	0.0123	Purpura and other haemorrhagic conditions	0.0001243	-0.158	0.041
DDOST	rs138061134	1:20654241:G:A	1	20654241	G	A	1:20980734	0.991162	0.0134681	90	4858	missense_variant	recessive	Conflicting interpretations of pathogenicity	VUS	criteria provided, conflicting interpretations	Criteria_multSubmitter	Congenital disorder of glycosylation;Congenital disorder of glycosylation type Ir	Eosinophilic disease (BM)	5.37e-05	2.6131	0.647	Unspecified fall	0.0001007	31.112	8
DDOST	rs111334879	1:20655483:C:T	1	20655483	C	T	1:20981976	0.98022			241	missense_variant	recessive	Uncertain significance	VUS	criteria provided, multiple submitters, no conflicts	Criteria_multSubmitter	Congenital disorder of glycosylation;not provided	Gluteal tendinitis	0.000138	10.8632	2.8494	Benign neoplasm: Anus and anal canal	0.0002541	279.228	76.332
ECE1	rs200894751	1:21225411:G:A	1	21225411	G	A	1:21551904	0.980708			721	missense_variant	dominant	Likely pathogenic	(likely)Pathogenic	no assertion criteria provided	no_Criteria		Mental retardation	0.00117	2.5845	0.7959
ECE1	rs141146885	1:21238138:C:T	1	21238138	C	T	1:21564631	0.977156			288	missense_variant	dominant	Benign/Likely benign	(likely)Benign	criteria provided, multiple submitters, no conflicts	Criteria_multSubmitter		Behauvioural and emotional disorders with onset usually occuring in childhood and adolescence	0.00159	2.2004	0.6969
ECE1	rs1076669	1:21247362:G:A	1	21247362	G	A	1:21573855	0.999421	0.0794909	2380	26824	missense_variant	dominant	Benign	(likely)Benign	criteria provided, single submitter	Criteria_oneSubmitter	not specified	Soft tissue disorders related to use, overuse and pressure	7.78e-06	0.215	0.0481	Disorders of brain, other and unspecified	0.0003681	2.956	0.83
ALPL	rs149344982	1:21563267:G:A	1	21563267	G	A	1:21889760	0.991518	0.00746078	36	2705	missense_variant	both	Benign/Likely benign	(likely)Benign	criteria provided, multiple submitters, no conflicts	Criteria_multSubmitter	Hypophosphatasia;not provided;not specified	Dermatopolymyositis (FG)	5.54e-05	3.5125	0.8712	Other diseases of intestine	0.0005037	14.491	4.166
ALPL	rs121918007	1:21564139:G:A	1	21564139	G	A	1:21890632	0.999758	0.0161219	82	5841	missense_variant	both	Pathogenic/Likely pathogenic	(likely)Pathogenic	criteria provided, multiple submitters, no conflicts	Criteria_multSubmitter	Adult hypophosphatasia;Adult hypophosphatasia;Childhood hypophosphatasia;Childhood hypophosphatasia;Hypophosphatasia;Infantile hypophosphatasia;Infantile hypophosphatasia;not provided	Urolithiasis	2.95e-06	-0.4384	0.0938	Vascular dementia (multiple infarctations)	0.0001523	23.267	6.143
ALPL	rs3200254	1:21568242:T:C	1	21568242	T	C	1:21894735	0.999509			51498	missense_variant	both	Benign	(likely)Benign	criteria provided, multiple submitters, no conflicts	Criteria_multSubmitter		Other specified and unspecified retinal disorders	0.000152	-0.424	0.1119	Other congenital malformations of tongue, mouth and pharynx	0.0007813	1.011	0.301
ALPL	rs34605986	1:21577638:T:C	1	21577638	T	C	1:21904131	0.987911	0.063848	1582	21875	missense_variant	both	Benign/Likely benign	(likely)Benign	criteria provided, multiple submitters, no conflicts	Criteria_multSubmitter	Hypophosphatasia;not provided;not specified	Obstructive hydrocephalus	4.44e-05	1.1501	0.2817	Obstructive hydrocephalus	0.0007559	3.38	1.004
HSPG2	rs145687082	1:21823474:C:T	1	21823474	C	T	1:22149967	0.971183	0.00212037	2	777	missense_variant	recessive	Conflicting interpretations of pathogenicity	VUS	criteria provided, conflicting interpretations	Criteria_multSubmitter		Persons encountering health services in circumstances related to reproduction	4.04e-05	0.4694	0.1143
HSPG2	rs1138469	1:21823625:C:T	1	21823625	C	T	1:22150118	0.992238			22540	missense_variant	recessive	Benign/Likely benign	(likely)Benign	criteria provided, multiple submitters, no conflicts	Criteria_multSubmitter	Dyssegmental Dysplasia;Schwartz Jampel syndrome type 1;not provided	Alergic contact dermatitis	0.000128	-0.2723	0.0711	Elevated blood glucose level	0.0001475	1.322	0.348
HSPG2	rs3736360	1:21823627:C:T	1	21823627	C	T	1:22150120	0.998785			66488	missense_variant	recessive	Benign	(likely)Benign	criteria provided, single submitter	Criteria_oneSubmitter		Excessive, freguent and irrelgular menstruation	0.000134	0.0639	0.0167		0.0008127	0.194	0.058
HSPG2	rs141280063	1:21824146:C:T	1	21824146	C	T	1:22150639	0.993328			3419	missense_variant	recessive	Conflicting interpretations of pathogenicity	VUS	criteria provided, conflicting interpretations	Criteria_multSubmitter	not provided	Mental retardation	0.000184	1.3579	0.363	Cardiomyopathy, other and unspecified	0.0005453	12.698	3.673
HSPG2	rs140139732	1:21828852:G:A	1	21828852	G	A	1:22155345	0.985937	0.0233731	218	8369	missense_variant	recessive	Benign	(likely)Benign	criteria provided, multiple submitters, no conflicts	Criteria_multSubmitter	not provided	Female infertility	5.63e-05	-0.283	0.0703	Toxic liver disease	0.0007656	12.279	3.649
HSPG2	rs74859884	1:21828860:G:A	1	21828860	G	A	1:22155353	0.985705			23179	missense_variant	recessive	Likely benign	(likely)Benign	criteria provided, single submitter	Criteria_oneSubmitter	Dyssegmental Dysplasia;Schwartz Jampel syndrome type 1	Other disorders of skin and subcutaneous tissue	0.000298	0.1145	0.0317	Pain and other conditions associated with female genital organs and menstrual cycle	0.0009209	0.542	0.164
HSPG2	rs147707402	1:21833345:A:G	1	21833345	A	G	1:22159838	0.844748			62	missense_variant	recessive	Uncertain significance	VUS	criteria provided, single submitter	Criteria_oneSubmitter		Mixed hyperlipidaemia	0.00106	14.3411	4.3792
HSPG2	rs112062179	1:21833508:C:T	1	21833508	C	T	1:22160001	0.992522			1631	missense_variant	recessive	Conflicting interpretations of pathogenicity	VUS	criteria provided, conflicting interpretations	Criteria_multSubmitter	Dyssegmental Dysplasia;Schwartz Jampel syndrome type 1;not provided;not specified	Abnormal findings on diagnostic imaging and in function studies, without diagnosis	0.000166	0.511	0.1357	Disorders of lacrimal system and orbit in diseases classified elsewhere	0.0006134	129.651	37.848
HSPG2	rs17459097	1:21833527:C:T	1	21833527	C	T	1:22160020	0.990985			30592	missense_variant	recessive	Benign/Likely benign	(likely)Benign	criteria provided, multiple submitters, no conflicts	Criteria_multSubmitter		Female infertility	0.000706	-0.1245	0.0368	Burn and corrosion of shoulder and upper limb, except wrist and hand	3.764e-05	2.093	0.508
HSPG2	rs2229493	1:21833550:C:T	1	21833550	C	T	1:22160043	0.996589			21510	missense_variant	recessive	Likely benign	(likely)Benign	criteria provided, single submitter	Criteria_oneSubmitter	Dyssegmental Dysplasia;Schwartz Jampel syndrome type 1	Chronic lower respiratory diseases	0.00063	0.074	0.0216	conjunctival haemorrhage	0.0001149	1.548	0.401
HSPG2	rs143543800	1:21834901:C:T	1	21834901	C	T	1:22161394	0.842286	0.000389234	0	143	missense_variant	recessive	Benign/Likely benign	(likely)Benign	criteria provided, multiple submitters, no conflicts	Criteria_multSubmitter		Other disorders of ear	1.3e-05	1.5162	0.3478
HSPG2	rs141464124	1:21836943:G:A	1	21836943	G	A	1:22163436	0.941905			162	missense_variant	recessive	Uncertain significance	VUS	criteria provided, multiple submitters, no conflicts	Criteria_multSubmitter		Pterygium	0.000629	11.4084	3.3371
HSPG2	rs141963344	1:21838865:C:T	1	21838865	C	T	1:22165358	0.980643			4011	missense_variant	recessive	Conflicting interpretations of pathogenicity	VUS	criteria provided, conflicting interpretations	Criteria_multSubmitter		Cholangitis (primary sclerosing, PSC)	0.000487	1.0803	0.3098	Keratoconus	4.702e-05	42.966	10.557
HSPG2	rs139500146	1:21839470:T:C	1	21839470	T	C	1:22165963	0.994795	0.0345738	490	12212	missense_variant	recessive	Benign/Likely benign	(likely)Benign	criteria provided, multiple submitters, no conflicts	Criteria_multSubmitter	Dyssegmental Dysplasia;Schwartz Jampel syndrome type 1;not specified	Other and unspecified injuries of ankle and foot	7.89e-06	1.022	0.2287	Benign neoplasm: Connective and other soft tissue of head, face and neck (other cancers excluded from controls)	0.00117	4.636	1.428
HSPG2	rs2291827	1:21839494:G:A	1	21839494	G	A	1:22165987	0.996423			61889	missense_variant	recessive	Benign	(likely)Benign	criteria provided, multiple submitters, no conflicts	Criteria_multSubmitter		Osteomyelitis	0.000148	0.261	0.0688		0.0004313	0.226	0.064
HSPG2	rs2228349	1:21841112:C:T	1	21841112	C	T	1:22167605	0.99774			21501	missense_variant	recessive	Likely benign	(likely)Benign	criteria provided, single submitter	Criteria_oneSubmitter	Dyssegmental Dysplasia;Schwartz Jampel syndrome type 1	Chronic lower respiratory diseases	0.000612	0.0741	0.0216	conjunctival haemorrhage	0.0001149	1.548	0.401
HSPG2	rs187525491	1:21841632:C:T	1	21841632	C	T	1:22168125	0.864669			134	missense_variant	recessive	Uncertain significance	VUS	criteria provided, multiple submitters, no conflicts	Criteria_multSubmitter		Purpura and other haemorrhagic conditions	0.000122	5.7	1.4833
HSPG2	rs2229491	1:21842308:T:C	1	21842308	T	C	1:22168801	0.998249			21501	missense_variant	recessive	Benign/Likely benign	(likely)Benign	criteria provided, multiple submitters, no conflicts	Criteria_multSubmitter	Dyssegmental Dysplasia;Schwartz Jampel syndrome type 1;not provided	Chronic lower respiratory diseases	0.000651	0.0737	0.0216	conjunctival haemorrhage	0.0001162	1.545	0.401
HSPG2	rs2229489	1:21842352:A:T	1	21842352	A	T	1:22168845	0.999113			16584	missense_variant	recessive	Benign/Likely benign	(likely)Benign	criteria provided, multiple submitters, no conflicts	Criteria_multSubmitter	Dyssegmental Dysplasia;Schwartz Jampel syndrome type 1;not provided	Simple and mucoplurulent chronic bronchitis	0.000357	0.5915	0.1657	conjunctival haemorrhage	4.405e-05	2.367	0.579
HSPG2	rs114851469	1:21842362:G:A	1	21842362	G	A	1:22168855	0.980717			6287	missense_variant	recessive	Benign	(likely)Benign	criteria provided, single submitter	Criteria_oneSubmitter	not provided	Acute appendicitis, with complications	0.00092	0.3364	0.1015	Congenital malformations of uterus and cervix	0.0002375	20.599	5.605
HSPG2	rs41266007	1:21842832:C:T	1	21842832	C	T	1:22169325	0.989647			4163	missense_variant	recessive	Conflicting interpretations of pathogenicity	VUS	criteria provided, conflicting interpretations	Criteria_multSubmitter	Dyssegmental Dysplasia;Schwartz Jampel syndrome type 1;not provided	Benign neoplasm: Other/unspecified site (other cancers excluded from controls)	0.000221	2.3082	0.6249	Other prurigo	0.001938	49.558	15.988
HSPG2	rs147114700	1:21844219:C:A	1	21844219	C	A	1:22170712	0.978774			849	missense_variant	recessive	Conflicting interpretations of pathogenicity	VUS	criteria provided, conflicting interpretations	Criteria_multSubmitter	Dyssegmental Dysplasia;Schwartz Jampel syndrome type 1;not specified	Myopia	0.000819	1.5662	0.468	Benign neoplasm: Adrenal gland	0.000322	245.722	68.314
HSPG2	rs142458572	1:21847474:G:A	1	21847474	G	A	1:22173967	0.99605			777	missense_variant	recessive	Conflicting interpretations of pathogenicity	VUS	criteria provided, conflicting interpretations	Criteria_multSubmitter	Dyssegmental Dysplasia;Schwartz Jampel syndrome type 1;not specified	Extrapyramidal and movement disorders	0.000161	1.0543	0.2794	Complications following infusion, transfusion and therapeutic injection	0.0002097	332.473	89.688
HSPG2	rs142226974	1:21847988:C:T	1	21847988	C	T	1:22174481	0.912359			210	missense_variant	recessive	Uncertain significance	VUS	criteria provided, single submitter	Criteria_oneSubmitter		Other/unspecified soft tissue disorders related to use, overuse and pressure	0.000224	9.5509	2.5885
HSPG2	rs35669711	1:21852751:C:T	1	21852751	C	T	1:22179244	0.997841			16566	missense_variant	recessive	Likely benign	(likely)Benign	criteria provided, single submitter	Criteria_oneSubmitter	Dyssegmental Dysplasia;Schwartz Jampel syndrome type 1	Simple and mucoplurulent chronic bronchitis	0.000337	0.5951	0.166	conjunctival haemorrhage	4.244e-05	2.383	0.582
HSPG2	rs116788687	1:21854867:G:C	1	21854867	G	C	1:22181360	0.981647			20351	missense_variant	recessive	Benign/Likely benign	(likely)Benign	criteria provided, multiple submitters, no conflicts	Criteria_multSubmitter	Dyssegmental Dysplasia;Schwartz Jampel syndrome type 1;not provided	Other and unspecified injuries of ankle and foot	0.000366	0.5935	0.1665	Other joint disorders	0.0001139	-0.212	0.055
HSPG2	rs2229475	1:21855402:C:T	1	21855402	C	T	1:22181895	0.993453			16469	missense_variant	recessive	Likely benign	(likely)Benign	criteria provided, single submitter	Criteria_oneSubmitter	Dyssegmental Dysplasia;Schwartz Jampel syndrome type 1	Simple and mucoplurulent chronic bronchitis	0.000291	0.6043	0.1668	conjunctival haemorrhage	4.934e-05	2.325	0.573
HSPG2	rs2229474	1:21855622:G:A	1	21855622	G	A	1:22182115	0.992334			4577	missense_variant	recessive	Benign/Likely benign	(likely)Benign	criteria provided, multiple submitters, no conflicts	Criteria_multSubmitter	Dyssegmental Dysplasia;Schwartz Jampel syndrome type 1;not provided;not specified	Hypertensive Heart Disease	0.000111	-0.475	0.1229	conjunctival haemorrhage	0.001783	8.096	2.591
HSPG2	rs140954748	1:21855840:G:A	1	21855840	G	A	1:22182333	0.96843			160	missense_variant	recessive	Uncertain significance	VUS	criteria provided, multiple submitters, no conflicts	Criteria_multSubmitter		Malignant neoplasm of rectum	0.000518	5.3686	1.5465
HSPG2	rs200506675	1:21859653:C:T	1	21859653	C	T	1:22186146	0.901544			622	missense_variant	recessive	Uncertain significance	VUS	criteria provided, single submitter	Criteria_oneSubmitter		Asthma/COPD (KELA code 203)	0.00044	0.5816	0.1655
HSPG2	rs142736845	1:21864868:G:C	1	21864868	G	C	1:22191361	0.981106			391	missense_variant	recessive	Conflicting interpretations of pathogenicity	VUS	criteria provided, conflicting interpretations	Criteria_multSubmitter		Extreme obesity with alveolar hypoventilation	0.00184	5.2028	1.6699
HSPG2	rs897471	1:21864961:G:A	1	21864961	G	A	1:22191454	0.98199			71287	missense_variant	recessive	Benign	(likely)Benign	criteria provided, multiple submitters, no conflicts	Criteria_multSubmitter		Osteoporosis with pathological fracture (FG)	0.001	0.2256	0.0686	Acute appendicitis, no complications	0.001041	-0.035	0.011
HSPG2	rs138460117	1:21864980:A:T	1	21864980	A	T	1:22191473	0.9844			3253	missense_variant	recessive	Conflicting interpretations of pathogenicity	VUS	criteria provided, conflicting interpretations	Criteria_multSubmitter	Dyssegmental Dysplasia;Schwartz Jampel syndrome type 1	Chondrocostal junction syndrome [Tietze]	0.000894	1.6466	0.4957	Hydrocele	1.131e-05	15.826	3.605
HSPG2	rs28546127	1:21873980:C:T	1	21873980	C	T	1:22200473	0.990807			11900	missense_variant	recessive	Benign/Likely benign	(likely)Benign	criteria provided, multiple submitters, no conflicts	Criteria_multSubmitter	Dyssegmental Dysplasia;Schwartz Jampel syndrome type 1	Antenatal screening	0.0012	-0.128	0.0395	Cervical disc disorders	0.0005539	0.748	0.217
HSPG2	rs2229481	1:21874505:C:T	1	21874505	C	T	1:22200998	0.991167			11890	missense_variant	recessive	Benign/Likely benign	(likely)Benign	criteria provided, multiple submitters, no conflicts	Criteria_multSubmitter	Dyssegmental Dysplasia;Schwartz Jampel syndrome type 1	Antenatal screening	0.00188	-0.1229	0.0395		0.0005291	0.382	0.11
HSPG2	rs78889849	1:21875662:C:T	1	21875662	C	T	1:22202155	0.987342			2536	missense_variant	recessive	Conflicting interpretations of pathogenicity	VUS	criteria provided, conflicting interpretations	Criteria_multSubmitter	Dyssegmental Dysplasia;Schwartz Jampel syndrome type 1;not specified	Other disorders of bone density and structure	0.000107	2.3759	0.6132	!!!Vapaa-ajan tapaturmat	0.000507	153.382	44.113
HSPG2	rs62642528	1:21875990:G:A	1	21875990	G	A	1:22202483	0.992489			995	missense_variant	recessive	Benign	(likely)Benign	criteria provided, multiple submitters, no conflicts	Criteria_multSubmitter	not specified	Impetigo	0.00105	2.6526	0.8092		0.002041	108.76	35.264
HSPG2	rs137904249	1:21876613:C:T	1	21876613	C	T	1:22203106	0.94143			94	missense_variant	recessive	Uncertain significance	VUS	criteria provided, multiple submitters, no conflicts	Criteria_multSubmitter		Rosacea	0.000558	7.3267	2.1229
HSPG2	rs143736974	1:21879108:T:C	1	21879108	T	C	1:22205601	0.990144			6483	missense_variant	recessive	Conflicting interpretations of pathogenicity	VUS	criteria provided, conflicting interpretations	Criteria_multSubmitter	Schwartz Jampel syndrome type 1	Type 2 diabetes with coma	0.00144	-0.4236	0.1329	Papilloedema, unspecified	0.0003709	17.14	4.815
HSPG2	rs149094407	1:21880115:G:A	1	21880115	G	A	1:22206608	0.968082	0.000557993	0	205	missense_variant	recessive	Uncertain significance	VUS	criteria provided, multiple submitters, no conflicts	Criteria_multSubmitter		Transient global amnesia	8.7e-06	5.9907	1.3471
HSPG2	rs143669458	1:21880484:C:T	1	21880484	C	T	1:22206977	0.99334	0.0016141	0	593	missense_variant	recessive	Conflicting interpretations of pathogenicity	VUS	criteria provided, conflicting interpretations	Criteria_multSubmitter		Abnormal findings on examination of blood, without diagnosis	1.15e-05	1.2492	0.2848
HSPG2	rs142071466	1:21884657:G:A	1	21884657	G	A	1:22211150	0.996365			2053	missense_variant	recessive	Conflicting interpretations of pathogenicity	VUS	criteria provided, conflicting interpretations	Criteria_multSubmitter	Dyssegmental Dysplasia;Schwartz Jampel syndrome type 1;not specified	Melignant neoplasm of mesothelium and soft tissue (other cancers excluded from controls)	0.00111	1.7535	0.5379	Endometriosis	9.902e-07	3.378	0.69
HSPG2	rs140621959	1:21885130:C:T	1	21885130	C	T	1:22211623	0.963285			639	missense_variant	recessive	Conflicting interpretations of pathogenicity	VUS	criteria provided, conflicting interpretations	Criteria_multSubmitter		Von Willebrand disease	0.00024	9.5813	2.6092
HSPG2	rs75467696	1:21885448:G:T	1	21885448	G	T	1:22211941	0.992664			2534	missense_variant	recessive	Conflicting interpretations of pathogenicity	VUS	criteria provided, conflicting interpretations	Criteria_multSubmitter	Dyssegmental Dysplasia;Schwartz Jampel syndrome type 1;not provided;not specified	Other disorders of bone density and structure	0.000103	2.3829	0.6137	!!!Vapaa-ajan tapaturmat	0.0005068	153.582	44.169
HSPG2	rs41310388	1:21887547:G:A	1	21887547	G	A	1:22214040	0.979545	0.014663	98	5289	missense_variant	recessive	Conflicting interpretations of pathogenicity	VUS	criteria provided, conflicting interpretations	Criteria_multSubmitter		Other and unspecified polyneuropathies, also in other diseases	8.15e-05	0.5396	0.137	Dermatitis due to substances taken internally	0.0002009	8.185	2.202
HSPG2	rs41307868	1:21887553:C:T	1	21887553	C	T	1:22214046	0.973391			29518	missense_variant	recessive	Likely benign	(likely)Benign	criteria provided, single submitter	Criteria_oneSubmitter		Persons encountering health services for examination and investigation	0.000823	-0.0411	0.0123	Conduction disorders	0.001391	0.332	0.104
HSPG2	rs2229478	1:21887634:A:G	1	21887634	A	G	1:22214127	0.997031			85871	missense_variant	recessive	Benign	(likely)Benign	criteria provided, multiple submitters, no conflicts	Criteria_multSubmitter		Other specified/unspecified inflammatory spondylopathies	0.000395	0.2394	0.0676	Benign neoplasm: Vulva	0.0002815	-0.351	0.097
HSPG2	rs2254358	1:21890081:C:A	1	21890081	C	A	1:22216574	0.997263			85884	missense_variant	recessive	Benign	(likely)Benign	criteria provided, multiple submitters, no conflicts	Criteria_multSubmitter		Other specified/unspecified inflammatory spondylopathies	0.000397	-0.2393	0.0676	Other respiratory diseases principally affecting the interstitium	0.0001097	-0.096	0.025
HSPG2	rs2254357	1:21890111:C:G	1	21890111	C	G	1:22216604	0.997117			85871	missense_variant	recessive	Benign	(likely)Benign	criteria provided, multiple submitters, no conflicts	Criteria_multSubmitter		Other specified/unspecified inflammatory spondylopathies	0.000396	-0.2393	0.0676	Other respiratory diseases principally affecting the interstitium	0.0001091	-0.096	0.025
EPHA8	rs62618734	1:22601010:G:A	1	22601010	G	A	1:22927503	0.956151			1605	missense_variant	unknown	Likely benign	(likely)Benign	criteria provided, single submitter	Criteria_oneSubmitter		Other disorders of veins	0.000637	-0.5976	0.175	Disorders of psychological developtment	0.0003227	10.255	2.852
C1QA	rs17887074	1:22637683:G:A	1	22637683	G	A	1:22964176	0.995378			4181	missense_variant	recessive	Benign/Likely benign	(likely)Benign	criteria provided, multiple submitters, no conflicts	Criteria_multSubmitter	C1q deficiency	Alcohol related diseases, tilastokeskus definition	0.000414	0.2556	0.0724	Episcleritis	0.00157	8.666	2.741
EPHB2	rs28936395	1:22906853:G:A	1	22906853	G	A	1:23233346	0.990829			1043	missense_variant	unknown	Likely benign	(likely)Benign	criteria provided, single submitter	Criteria_oneSubmitter	Prostate cancer/brain cancer susceptibility	Meniscus derangement	0.00113	-0.4541	0.1395	Other spirochaetal diseases	0.001873	46.532	14.964
LUZP1	rs35645814	1:23092310:G:C	1	23092310	G	C	1:23418803	0.994865	0.0216175	174	7768	missense_variant	unknown	Benign	(likely)Benign	criteria provided, single submitter	Criteria_oneSubmitter		Primary gonarthrosis, bilateral	4.25e-05	0.2763	0.0675	Carcinoma in situ of cervix uteri	0.001403	9.208	2.883
FUCA1	rs145603001	1:23848682:C:T	1	23848682	C	T	1:24175172	0.977561			3521	missense_variant	recessive	Benign	(likely)Benign	criteria provided, single submitter	Criteria_oneSubmitter	not provided	Respiratory disorders in diseases classified elsewhere	0.00161	2.5263	0.801	Congenital iodine-deficiency syndrome/hypothyroidism	0.0001362	26.363	6.91
FUCA1	rs13551	1:23854472:T:C	1	23854472	T	C	1:24180962	0.999706			87410	missense_variant	recessive	Benign	(likely)Benign	criteria provided, multiple submitters, no conflicts	Criteria_multSubmitter		Thyrotoxicosis, other and/or unspecified	0.000444	0.1099	0.0313	Fistulae involving female genital tract	0.0006939	-0.38	0.112
FUCA1	rs143691289	1:23865613:C:G	1	23865613	C	G	1:24192103	0.992078	0.00833996	26	3038	missense_variant	recessive	Conflicting interpretations of pathogenicity	VUS	criteria provided, conflicting interpretations	Criteria_multSubmitter	Fucosidosis;not specified	Heart failure,strict	4.41e-05	-0.3787	0.0927	Other/unspecified dorsalgia	0.0002357	3.99	1.085
FUCA1	rs2070956	1:23868258:G:C	1	23868258	G	C	1:24194748	0.996391	0.0444435	798	15530	missense_variant	recessive	Benign	(likely)Benign	criteria provided, multiple submitters, no conflicts	Criteria_multSubmitter	Fucosidosis;not provided;not specified	Atrial fibrillation and flutter	9.48e-05	0.1536	0.0394		0.0001103	0.268	0.069
FUCA1	rs61996282	1:23868280:C:G	1	23868280	C	G	1:24194770	0.951368			480	missense_variant	recessive	Benign/Likely benign	(likely)Benign	criteria provided, multiple submitters, no conflicts	Criteria_multSubmitter		Persons encountering health services for examination and investigation	0.000192	0.3662	0.0982
FUCA1	rs2070955	1:23868283:G:A	1	23868283	G	A	1:24194773	0.996395	0.0444544	800	15532	missense_variant	recessive	Benign	(likely)Benign	criteria provided, multiple submitters, no conflicts	Criteria_multSubmitter	Fucosidosis;not provided;not specified	Atrial fibrillation and flutter	8.63e-05	0.1544	0.0393		0.0001043	0.269	0.069
MYOM3	rs139328461	1:24065835:C:T	1	24065835	C	T	1:24392325	0.986965			4792	missense_variant	unknown	Likely benign	(likely)Benign	no assertion criteria provided	no_Criteria		Other, unspecified and serous retinal detachments	0.000448	1.4329	0.4082	Emphysema	0.001525	8.451	2.666
GRHL3	rs34637004	1:24336694:T:C	1	24336694	T	C	1:24663184	0.991505			27832	missense_variant	dominant	Benign	(likely)Benign	criteria provided, single submitter	Criteria_oneSubmitter	Van der Woude syndrome 2	Paraplegia, diplegia of upper limbs	0.00152	0.5628	0.1775	Nerve, nerve root and plexus disorders	0.0002298	0.186	0.051
GRHL3	rs41268753	1:24342967:C:T	1	24342967	C	T	1:24669457	0.985811			16914	missense_variant	dominant	Benign	(likely)Benign	criteria provided, single submitter	Criteria_oneSubmitter	Van der Woude syndrome 2	Other and unspecified disorders of vitreous body	0.000137	-0.206	0.054	Beningn neoplasm: Meninges, unspecified (other cancers excluded from controls)	0.001175	4.399	1.356
GRHL3	rs141193530	1:24342969:C:G	1	24342969	C	G	1:24669459	0.94074			1211	missense_variant	dominant	Benign	(likely)Benign	criteria provided, single submitter	Criteria_oneSubmitter		Melanocytic naevi of trunk (other cancers excluded from controls)	0.000832	1.4811	0.4432
GRHL3	rs142369311	1:24344916:C:A	1	24344916	C	A	1:24671406	0.974928			1320	missense_variant	dominant	Benign	(likely)Benign	criteria provided, single submitter	Criteria_oneSubmitter		Other specified and unspecified personality disorders	0.000154	1.3542	0.3578		0.0001008	1.387	0.357
GRHL3	rs116396279	1:24344928:A:G	1	24344928	A	G	1:24671418	0.991536			24376	missense_variant	dominant	Benign	(likely)Benign	criteria provided, single submitter	Criteria_oneSubmitter	Van der Woude syndrome 2	Diseases of middle ear and mastoid	0.00251	0.0879	0.0291	Nerve, nerve root and plexus disorders	1.807e-05	0.256	0.06
GRHL3	rs6694170	1:24364186:G:A	1	24364186	G	A	1:24690676	0.996844			14353	missense_variant	dominant	Benign	(likely)Benign	criteria provided, single submitter	Criteria_oneSubmitter	not specified	Pure hyperglyceridaemia	0.00051	0.9793	0.2818	Benign neoplasm: Pancreas	0.0002735	7.67	2.108
RHCE	rs586178	1:25420739:G:C	1	25420739	G	C	1:25747230	0.998457	0.545908	110226	90334	missense_variant	unknown	no interpretation for the single variant	not_provided	no interpretation for the single variant	none		Statin medication	7.61e-07	0.048	0.0097	Statin medication	5.427e-06	0.034	0.007
LDLRAP1	rs139877665	1:25554912:G:A	1	25554912	G	A	1:25881403	0.991292	0.00179919	0	661	missense_variant	recessive	Conflicting interpretations of pathogenicity	VUS	criteria provided, conflicting interpretations	Criteria_multSubmitter		ILD, hospital admission 2, with pulmonary infections	2.37e-05	2.9442	0.6965
LDLRAP1	rs148916767	1:25557259:C:T	1	25557259	C	T	1:25883750	0.971658			374	missense_variant	recessive	Uncertain significance	VUS	criteria provided, multiple submitters, no conflicts	Criteria_multSubmitter		Other malignant neoplasms of skin (=non-melanoma skin cancer) (other cancers excluded from controls)	0.000137	1.0355	0.2716
LDLRAP1	rs6687605	1:25563141:T:C	1	25563141	T	C	1:25889632	0.995893	0.492798	89606	91442	missense_variant	recessive	Benign	(likely)Benign	criteria provided, multiple submitters, no conflicts	Criteria_multSubmitter		Ulcerative enterocolitis	3.57e-05	0.3076	0.0744	Disorders of adult personality and behaviour	5.612e-05	0.073	0.018
LDLRAP1	rs41291058	1:25563756:C:T	1	25563756	C	T	1:25890247	0.969843			13389	missense_variant	recessive	Conflicting interpretations of pathogenicity	VUS	criteria provided, conflicting interpretations	Criteria_multSubmitter	Familial hypercholesterolemia;Hypercholesterolemia, autosomal recessive;not provided;not specified	Functional dyspepsia	0.000437	0.2268	0.0645	Spondylopathies (FG)	0.001374	1.162	0.363
SEPN1	rs35019869	1:25805147:A:G	1	25805147	A	G	1:26131638	0.996349			4115	missense_variant	unknown	Conflicting interpretations of pathogenicity	VUS	criteria provided, conflicting interpretations	Criteria_multSubmitter	Eichsfeld type congenital muscular dystrophy;SEPN1-Related Disorders;not specified	Abscess of lung	0.000549	2.6604	0.7699	Other, unspecified and serous retinal detachments	0.000409	16.161	4.573
SEPN1	rs7349185	1:25805163:G:A	1	25805163	G	A	1:26131654	0.991901	0.729047	195468	72375	missense_variant	unknown	Benign	(likely)Benign	criteria provided, multiple submitters, no conflicts	Criteria_multSubmitter		Actinic keratosis	3.22e-07	-0.1473	0.0288	Radiation-related disorders of the skin and subcutaneous tissue	8.057e-06	-0.075	0.017
SEPN1	rs115852080	1:25808625:G:A	1	25808625	G	A	1:26135116	0.967528			1153	missense_variant	unknown	Benign	(likely)Benign	criteria provided, multiple submitters, no conflicts	Criteria_multSubmitter	Eichsfeld type congenital muscular dystrophy;not provided;not specified	Achalasia of cardia	0.000146	4.5903	1.2084	Secondary right heart disease	0.0002821	256.819	70.726
SEPN1	rs2294228	1:25814082:C:A	1	25814082	C	A	1:26140573	0.998378	0.746682	204924	69398	missense_variant	unknown	Benign	(likely)Benign	criteria provided, multiple submitters, no conflicts	Criteria_multSubmitter		Actinic keratosis	8.5e-08	-0.1574	0.0294	Radiation-related disorders of the skin and subcutaneous tissue	4.063e-06	-0.077	0.017
SEPN1	rs147131452	1:25815590:G:A	1	25815590	G	A	1:26142081	0.974717	0.0017883	0	657	missense_variant	unknown	Conflicting interpretations of pathogenicity	VUS	criteria provided, conflicting interpretations	Criteria_multSubmitter		Recurrent dislocation and subluxation of joint	6.05e-05	2.7256	0.6795
AUNIP	rs564635111	1:25835277:GTTTCACTGAT:G	1	25835277	GTTTCACTGAT	G	1:26161768	0.978171			3398	pLoF	unknown	Likely benign	(likely)Benign	criteria provided, single submitter	Criteria_oneSubmitter		Acute mastoiditis	0.000683	2.8817	0.8485	Benign neoplasm: Stomach (other cancers excluded from controls)	0.001101	9.443	2.894
TRIM63	rs61749355	1:26058416:C:T	1	26058416	C	T	1:26384907	0.973378			1147	missense_variant	unknown	Uncertain significance	VUS	criteria provided, single submitter	Criteria_oneSubmitter		Other embolism and thrombosis	0.000159	1.4731	0.39	Allergic urticaria	0.003873	26.306	9.108
TRIM63	rs148395034	1:26058482:G:A	1	26058482	G	A	1:26384973	0.972672			246	pLoF	unknown	Conflicting interpretations of pathogenicity	Conflicting	criteria provided, conflicting interpretations	Path_Criteria_oneSubmitter_confl		Helminthiases	0.000116	11.8759	3.0804
CNKSR1	rs144314289	1:26188241:C:T	1	26188241	C	T	1:26514732	0.990705	0.00219659	4	803	missense_variant	unknown	Uncertain significance	VUS	criteria provided, single submitter	Criteria_oneSubmitter	not provided	Other specified/unspecified dorsopathies	2.59e-05	4.4943	1.0683	Benign neoplasm: Rectosigmoid junction	0.00242	37.216	12.269
DHDDS	rs3816539	1:26460136:G:A	1	26460136	G	A	1:26786627	0.999951	0.246606	22668	67932	missense_variant	both	Benign	(likely)Benign	criteria provided, multiple submitters, no conflicts	Criteria_multSubmitter		Residual foreign body in soft tissue	5.14e-05	-0.2901	0.0716	Recurrent dislocation of patella	3.468e-05	0.352	0.085
ARID1A	rs200572766	1:26731398:C:T	1	26731398	C	T	1:27057889	0.994502			1342	missense_variant	dominant	Benign	(likely)Benign	criteria provided, single submitter	Criteria_oneSubmitter		Blood alcohol or alcohol intoxication level	0.000733	3.9966	1.1835	Persons encountering health services in other circumstances	0.0004411	2.151	0.612
ARID1A	rs116540923	1:26775584:G:A	1	26775584	G	A	1:27102075	0.831935	0.000536218	0	197	missense_variant	dominant	Benign	(likely)Benign	criteria provided, single submitter	Criteria_oneSubmitter		Diabetes mellitus	5.85e-06	1.2369	0.273
ARID1A	rs140946580	1:26779234:A:G	1	26779234	A	G	1:27105725	0.993662			1753	missense_variant	dominant	not provided	not_provided	no assertion provided	none	not specified	Other noninflammatory disorders of vulva and perineum	0.000522	1.2351	0.356	Gout, strict definition	0.0003646	14.972	4.2
ARID1A	rs41303631	1:26779615:G:A	1	26779615	G	A	1:27106106	0.991325	0.00149161	2	546	missense_variant	dominant	Benign/Likely benign	(likely)Benign	criteria provided, multiple submitters, no conflicts	Criteria_multSubmitter		Hyphaema and other vascular disorders of iris and ciliary body	7.87e-05	8.598	2.1777
NR0B2	rs6659176	1:26913429:C:G	1	26913429	C	G	1:27239920	0.999571	0.0774413	2168	26283	missense_variant	both	Benign	(likely)Benign	criteria provided, single submitter	Criteria_oneSubmitter		Statin medication	1.48e-06	0.0876	0.0182	Functional dyspepsia	0.0007042	0.395	0.116
MAP3K6	rs35659744	1:27360975:G:T	1	27360975	G	T	1:27687466	0.994809			68550	missense_variant	unknown	Benign	(likely)Benign	criteria provided, single submitter	Criteria_oneSubmitter		Other and unspecified paralytic syndromes	0.00284	-0.415	0.1391	Vestibular neuronitis	0.001011	0.222	0.068
MAP3K6	rs55841735	1:27362252:T:C	1	27362252	T	C	1:27688743	0.987079			2459	pLoF	unknown	Likely benign	(likely)Benign	criteria provided, single submitter	Criteria_oneSubmitter		Examination and observation for other reasons	0.000481	0.3281	0.094	Vaginitis/vulvovaginitis/vulvitis/abscess of vulva	0.001031	9.739	2.967
FCN3	rs532781899	1:27373179:AG:A	1	27373179	AG	A	1:27699670	0.990812	0.00986151	38	3585	pLoF	recessive	Uncertain significance	VUS	criteria provided, single submitter	Criteria_oneSubmitter	Immunodeficiency due to ficolin 3 deficiency	Myocarditis	6.29e-05	1.3011	0.3251	Other specified disorders of muscle	0.0001385	26.052	6.836
WASF2	rs149705388	1:27412656:G:A	1	27412656	G	A	1:27739150	0.955087			324	missense_variant	unknown	Likely benign	(likely)Benign	criteria provided, single submitter	Criteria_oneSubmitter		Personal history of other diseases and conditions	0.000113	4.0208	1.0412
AHDC1	rs754444655	1:27548873:TGCAGAGGTG:T	1	27548873	TGCAGAGGTG	T	1:27875384	0.933515			167	inframe_indel	dominant	Benign	(likely)Benign	criteria provided, single submitter	Criteria_oneSubmitter		Asthma/COPD (KELA code 203)	0.000814	1.1152	0.3331
AHDC1	rs147276945	1:27550705:C:T	1	27550705	C	T	1:27877216	0.908836			1077	missense_variant	dominant	Benign/Likely benign	(likely)Benign	criteria provided, multiple submitters, no conflicts	Criteria_multSubmitter	not provided	Hereditary ataxia	0.000587	5.2739	1.5343	Essential (haemorrhagic) thrombocythaemia	0.0008889	101.771	30.622
AHDC1	rs181285619	1:27550881:C:T	1	27550881	C	T	1:27877392	0.957873			1393	missense_variant	dominant	Likely benign	(likely)Benign	criteria provided, single submitter	Criteria_oneSubmitter	not provided	General symptoms and signs	0.000375	-0.25	0.0703	Erythema intertrigo	0.0007501	90.459	26.838
AHDC1	rs199719452	1:27551904:G:A	1	27551904	G	A	1:27878415	0.918382			1771	missense_variant	dominant	Benign/Likely benign	(likely)Benign	criteria provided, multiple submitters, no conflicts	Criteria_multSubmitter	not provided	Other disorders of the genitourinary system	0.000246	1.1764	0.3209	Continuous positive airway pressure	0.001686	6.724	2.141
THEMIS2	rs41284294	1:27879739:T:C	1	27879739	T	C	1:28206250	0.994002			4302	missense_variant	unknown	Benign	(likely)Benign	criteria provided, single submitter	Criteria_oneSubmitter		Other and/or unspecified nontoxic goitre	0.000677	0.739	0.2174		6.454e-05	0.77	0.193
SESN2	rs146389695	1:28269198:C:T	1	28269198	C	T	1:28595709	0.922374			437	missense_variant	unknown	Likely benign	(likely)Benign	criteria provided, single submitter	Criteria_oneSubmitter		Unspecified diabetes without complications	0.00118	2.9403	0.9062
EPB41	rs111642750	1:28993501:G:A	1	28993501	G	A	1:29320013	0.988474			8342	missense_variant	both	Uncertain significance	VUS	criteria provided, single submitter	Criteria_oneSubmitter	not provided	Complications predominantly related to the puerperium	0.000761	0.3685	0.1095	Abnormal findings on diagnostic imaging and in function studies, without diagnosis	0.0004035	0.989	0.28
EPB41	rs142874233	1:29015733:C:T	1	29015733	C	T	1:29342245	0.892377	0.00151339	0	556	missense_variant	both	Benign	(likely)Benign	criteria provided, multiple submitters, no conflicts	Criteria_multSubmitter		Viral infections characterized by skin and mucous membrane lesions	6.89e-05	1.3444	0.3378
MECR	rs148978800	1:29200516:G:A	1	29200516	G	A	1:29527028	0.979257	0.00218298	8	794	missense_variant	recessive	Benign	(likely)Benign	criteria provided, single submitter	Criteria_oneSubmitter		Medical abortion	5.09e-05	0.7434	0.1835	Malignant neoplasm of rectum	0.002325	35.214	11.564
SDC3	rs2282440	1:30874473:G:A	1	30874473	G	A	1:31347320	0.995673			26941	missense_variant	both	association	association	no assertion criteria provided	no_Criteria	Obesity, association with	Unspesified kidney failure	0.000179	0.3804	0.1015	Other complications of surgical and medical care, not elsewhere classified	0.001006	0.781	0.238
SDC3	rs2491132	1:30876800:C:T	1	30876800	C	T	1:31349647	0.981623			59519	missense_variant	both	association	association	no assertion criteria provided	no_Criteria		Speech disturbances, not elsewhere classified	0.000423	-0.2291	0.065	Barret oesophagus	0.001179	0.452	0.139
SDC3	rs41269523	1:30877136:C:T	1	30877136	C	T	1:31349983	0.961997			2466	missense_variant	both	Benign	(likely)Benign	criteria provided, single submitter	Criteria_oneSubmitter		Shoulder lesions	0.000678	-0.2821	0.083	Contusion of other and unspecified parts of foot	0.0001683	22.86	6.076
FABP3	rs2228194	1:31369473:T:A	1	31369473	T	A	1:31842320	0.983004			2427	missense_variant	unknown	Likely benign	(likely)Benign	criteria provided, single submitter	Criteria_oneSubmitter		Benign neoplasm: Connective and other soft tissue of lower limb, including hip	0.000366	2.321	0.6513	Endometriosis of rectovaginal septum and vagina	0.001068	8.193	2.504
SERINC2	rs112561697	1:31424740:G:A	1	31424740	G	A	1:31897587	0.958949			292	missense_variant	unknown	Benign	(likely)Benign	criteria provided, single submitter	Criteria_oneSubmitter		Malignant neoplasm of digestive organs (other cancers excluded from controls)	0.00031	1.4836	0.4114
ADGRB2	rs112847200	1:31738875:G:A	1	31738875	G	A	1:32204476	0.986336	0.00534585	10	1954	missense_variant	unknown	Benign	(likely)Benign	criteria provided, single submitter	Criteria_oneSubmitter		Fissure and fistula of anal and rectal regions	1.34e-05	0.7739	0.1778	Parkinson's disease (more controls excluded)	0.0001209	21.301	5.541
CCDC28B	rs140234450	1:32204317:G:A	1	32204317	G	A	1:32669918	0.978245	0.0122296	52	4441	missense_variant	recessive	Benign	(likely)Benign	criteria provided, multiple submitters, no conflicts	Criteria_multSubmitter	not specified	Adult respiratory distress syndrome	6.04e-05	3.141	0.783	Impotence	0.0002372	18.953	5.156
YARS	rs766246001	1:32791162:C:G	1	32791162	C	G	1:33256763	0.993814			706	missense_variant	dominant	Likely benign	(likely)Benign	criteria provided, single submitter	Criteria_oneSubmitter		Background diabetic retinopathy	0.000493	1.6532	0.4744
AK2	rs12116440	1:33013276:C:T	1	33013276	C	T	1:33478877	0.967138			2442	missense_variant	recessive	Benign/Likely benign	(likely)Benign	criteria provided, multiple submitters, no conflicts	Criteria_multSubmitter	Reticular dysgenesis;not provided;not specified	Benign neoplasm: Short bones of upper limb	0.000934	2.717	0.8209	Hereditary ataxia	0.0006017	120.78	35.204
AK2	rs61750965	1:33021406:C:T	1	33021406	C	T	1:33487007	0.883904			213	missense_variant	recessive	Conflicting interpretations of pathogenicity	VUS	criteria provided, conflicting interpretations	Criteria_multSubmitter		Parkinson's disease, strict definition	0.000181	4.3857	1.1715
AK2	rs138577419	1:33036780:G:C	1	33036780	G	C	1:33502381	0.910464			94	missense_variant	recessive	Likely benign	(likely)Benign	criteria provided, single submitter	Criteria_oneSubmitter		Diseases of vocal cords and larynx+other diseases of upper respiratory tract, no elsewhere classified	0.00196	1.6698	0.5392
GJB4	rs140996335	1:34761625:G:A	1	34761625	G	A	1:35227226	0.962739			209	missense_variant	dominant	Likely benign	(likely)Benign	criteria provided, single submitter	Criteria_oneSubmitter		Malignant neoplasm of other connective and soft tissue (other cancers excluded from controls)	0.000585	11.7284	3.411
GJB4	rs149110828	1:34761638:G:A	1	34761638	G	A	1:35227239	0.989163			1075	pLoF	dominant	Conflicting interpretations of pathogenicity	VUS	criteria provided, conflicting interpretations	Criteria_multSubmitter		Anaemia in chronic diseases classified elsewhere	0.000633	5.1784	1.5154	Urticaria and erythema	0.0004533	12.465	3.554
GJB4	rs79193415	1:34761761:C:G	1	34761761	C	G	1:35227362	0.985159			7898	missense_variant	dominant	Benign	(likely)Benign	criteria provided, multiple submitters, no conflicts	Criteria_multSubmitter	not specified	Thyroiditis	0.000311	0.6569	0.1822	Pyogenic granuloma	0.001285	9.573	2.974
GJB4	rs3738346	1:34761865:A:C	1	34761865	A	C	1:35227466	0.988747			10416	missense_variant	dominant	Benign	(likely)Benign	criteria provided, single submitter	Criteria_oneSubmitter	not specified	Other neurotic disorders	0.00131	0.4795	0.1492	Spondylosis	0.0001037	0.804	0.207
GJB3	rs1805063	1:34784856:C:T	1	34784856	C	T	1:35250457	0.980197			18924	missense_variant	both	Benign/Likely benign	(likely)Benign	criteria provided, multiple submitters, no conflicts	Criteria_multSubmitter	Nonsyndromic Hearing Loss, Dominant;not provided;not specified	Other extrapyramidal and movement disorders+ in other diseases	0.000132	0.3054	0.0799	Acquired absence of organs, not elsewhere classified	0.001418	4.328	1.356
GJB3	rs117385606	1:34785342:G:A	1	34785342	G	A	1:35250943	0.988474			638	missense_variant	both	Likely benign	(likely)Benign	criteria provided, single submitter	Criteria_oneSubmitter		Other joint disorders	0.000222	-0.4275	0.1158
GJA4	rs61777220	1:34794607:C:T	1	34794607	C	T	1:35260208	0.968624	0.0088299	32	3212	missense_variant	unknown	Benign	(likely)Benign	criteria provided, single submitter	Criteria_oneSubmitter		Foreign body in ear	9.45e-05	2.9112	0.7456	Erythema intertrigo	0.0008499	45.875	13.752
	rs144204083	1:35449891:G:A	1	35449891			1:35915492	0.922697			2201	missense_variant	unknown	Likely benign	(likely)Benign	criteria provided, single submitter	Criteria_oneSubmitter		Otitis externa, unspecified	0.000917	1.0962	0.3307	Weight loss	0.002569	30.362	10.07
	rs34372241	1:35479008:T:C	1	35479008			1:35944609	0.986084			3801	missense_variant	unknown	Benign	(likely)Benign	criteria provided, single submitter	Criteria_oneSubmitter		Certain zoonotic bacterial diseases	0.000527	1.8707	0.5397	Other anxiety disorders	0.0004276	3.287	0.933
CSF3R	rs146617729	1:36466446:C:T	1	36466446	C	T	1:36932047	0.96971			669	missense_variant	recessive	Benign/Likely benign	(likely)Benign	criteria provided, multiple submitters, no conflicts	Criteria_multSubmitter		Alzheimer's disease, wide definition (more controls excluded)	0.000179	1.2697	0.3388
CSF3R	rs3917991	1:36469204:C:G	1	36469204	C	G	1:36934805	0.99734			7806	missense_variant	recessive	Benign	(likely)Benign	criteria provided, multiple submitters, no conflicts	Criteria_multSubmitter	Neutropenia, severe congenital, 7, autosomal recessive;not specified	Anxiety disorders (more controls excluded)	0.00199	0.1422	0.046	Hodgkin lymphoma	0.002484	7.002	2.314
CSF3R	rs3918020	1:36469807:C:T	1	36469807	C	T	1:36935408	0.89431			1196	missense_variant	recessive	Benign/Likely benign	(likely)Benign	criteria provided, multiple submitters, no conflicts	Criteria_multSubmitter	not specified	Acute appendicitis, with complications	0.000367	0.8502	0.2386	Continuous positive airway pressure	0.0001842	18.575	4.967
CSF3R	rs3918019	1:36471505:C:T	1	36471505	C	T	1:36937106	0.982714			7259	missense_variant	recessive	Benign	(likely)Benign	criteria provided, single submitter	Criteria_oneSubmitter	Neutropenia, severe congenital, 7, autosomal recessive	Benign neoplasm: Other/unspecified site (other cancers excluded from controls)	0.000573	1.4882	0.4321	Other congenital malformations of circulatory system	0.0004667	10.647	3.043
CSF3R	rs3918018	1:36472277:C:T	1	36472277	C	T	1:36937878	0.954213			7845	missense_variant	recessive	Benign	(likely)Benign	criteria provided, multiple submitters, no conflicts	Criteria_multSubmitter	Neutropenia, severe congenital, 7, autosomal recessive;not specified	Other shoulder lesions	0.000323	0.6265	0.1742	Poisoning by narcotics and psychodysleptics [hallucinogens]	0.002513	7.122	2.357
CSF3R	rs142999683	1:36475383:C:T	1	36475383	C	T	1:36940984	0.991969			410	missense_variant	recessive	Uncertain significance	VUS	criteria provided, single submitter	Criteria_oneSubmitter		Burn and corrosion of shoulder and upper limb, except wrist and hand	0.00021	9.716	2.621
DNALI1	rs41267313	1:37562195:A:C	1	37562195	A	C	1:38027796	0.98253			8550	missense_variant	unknown	Benign	(likely)Benign	criteria provided, single submitter	Criteria_oneSubmitter		Persons encountering health services for specific procedures and health care	0.00174	-0.1139	0.0364	Iliotibial band syndrome	0.0007771	12.197	3.629
MTF1	rs79630033	1:37823790:G:A	1	37823790	G	A	1:38289462	0.989934			559	missense_variant	unknown	Likely benign	(likely)Benign	criteria provided, single submitter	Criteria_oneSubmitter		Guttate psoriasis	0.000281	8.9224	2.4567
MTF1	rs41267341	1:37857470:G:T	1	37857470	G	T	1:38323142	0.99646	0.0265115	270	9470	missense_variant	unknown	Benign	(likely)Benign	criteria provided, single submitter	Criteria_oneSubmitter		Postprocedural musculoskeletal disorders, not elsewhere classified	2.93e-05	0.8129	0.1945	Thyrotoxicosis	2.8e-05	1.88	0.449
GJA9	rs61745441	1:38874709:A:G	1	38874709	A	G	1:39340381	0.988955			5537	missense_variant	unknown	Benign	(likely)Benign	criteria provided, single submitter	Criteria_oneSubmitter		Superficial injury of shoulder and upper arm	0.000603	0.6323	0.1843	Other ulcerative colitis	0.001625	8.456	2.683
MACF1	rs139995582	1:39292767:G:T	1	39292767	G	T	1:39758439	0.995668			1390	missense_variant	dominant	Benign	(likely)Benign	criteria provided, single submitter	Criteria_oneSubmitter		Hydrocele	0.000372	1.0006	0.2812	Mental and behabioural disorders of puerperum, not classified elsewhere	0.0007564	210.469	62.486
MACF1	rs148207245	1:39297693:G:T	1	39297693	G	T	1:39763365	0.970374			1074	missense_variant	dominant	Likely benign	(likely)Benign	criteria provided, single submitter	Criteria_oneSubmitter		Idiopathic gout	0.000189	2.6863	0.7197	Other disorders of male genital organs	0.0009729	61.497	18.645
MACF1	rs147777128	1:39387968:A:C	1	39387968	A	C	1:39853640	0.970769			2217	missense_variant	dominant	Likely benign	(likely)Benign	criteria provided, single submitter	Criteria_oneSubmitter		Persons encountering health services for other counselling and medical advice, not elsewhere classified	0.000167	0.3258	0.0865	Conductive hearing loss, unspecified	0.0007088	11.842	3.497
MACF1	rs138819868	1:39485632:T:G	1	39485632	T	G	1:39951304	0.998491	0.00214487	8	780	missense_variant	dominant	Conflicting interpretations of pathogenicity	VUS	criteria provided, conflicting interpretations	Criteria_multSubmitter	Abnormality of the corpus callosum	Ohter specific/unspecified arthritis	9.88e-05	1.1655	0.2993	Juvenile rheuma	0.000613	129.006	37.657
TRIT1	rs34889376	1:39850199:G:A	1	39850199	G	A	1:40315871	0.995211			9757	missense_variant	recessive	Benign	(likely)Benign	criteria provided, single submitter	Criteria_oneSubmitter		Melanocytic naevi of upper limb, including shoulder	0.00118	1.0543	0.3249	Other and unspecified coagulation defects	1.194e-05	6.5	1.485
TRIT1	rs184469579	1:39883470:G:A	1	39883470	G	A	1:40349142	0.968429	0.0010561	0	388	pLoF	recessive	Likely pathogenic	(likely)Pathogenic	criteria provided, single submitter	Criteria_oneSubmitter		Syncope and collapse	8.37e-05	1.1964	0.3042
PPT1	rs146902902	1:40074078:T:C	1	40074078	T	C	1:40539750	0.982387			332	missense_variant	recessive	Uncertain significance	VUS	criteria provided, multiple submitters, no conflicts	Criteria_multSubmitter		Other and unspecified injuries of head	0.000242	6.5318	1.7794
PPT1	rs1800205	1:40091361:A:G	1	40091361	A	G	1:40557033	0.999949			38977	missense_variant	recessive	Benign/Likely benign	(likely)Benign	criteria provided, multiple submitters, no conflicts	Criteria_multSubmitter		Other diseases of blood and blood-forming organs	0.000719	-0.1595	0.0471	Antepartum haemorrhage, not elsewhere classified	0.0009061	0.459	0.138
PPT1	rs137852695	1:40091398:T:A	1	40091398	T	A	1:40557070	0.98917			3010	missense_variant	recessive	Pathogenic	(likely)Pathogenic	criteria provided, multiple submitters, no conflicts	Criteria_multSubmitter		Mycoses	0.000139	0.5689	0.1493
RLF	rs61781760	1:40202583:C:G	1	40202583	C	G	1:40668255	0.987785	0.0011922	0	438	missense_variant	unknown	Benign	(likely)Benign	criteria provided, single submitter	Criteria_oneSubmitter		Maternal care for other conditions predominantly related to pregnancy	1.34e-05	2.1812	0.501
RLF	rs78728589	1:40237302:C:A	1	40237302	C	A	1:40702974	0.987644	0.00117859	0	433	missense_variant	unknown	Benign	(likely)Benign	criteria provided, single submitter	Criteria_oneSubmitter		Maternal care for other conditions predominantly related to pregnancy	1.13e-05	2.2213	0.5058
RLF	rs75855852	1:40239265:C:G	1	40239265	C	G	1:40704937	0.987265	0.00117587	0	432	missense_variant	unknown	Benign	(likely)Benign	criteria provided, single submitter	Criteria_oneSubmitter		Maternal care for other conditions predominantly related to pregnancy	1.03e-05	2.2429	0.5084
ZMPSTE24	rs966628147	1:40258324:G:GT	1	40258324	G	GT	1:40723996	0.941922			212	pLoF	recessive	Pathogenic	(likely)Pathogenic	no assertion criteria provided	no_Criteria		Other abnormal findings of blood chemistry	0.000517	12.3716	3.5635
COL9A2	rs3737821	1:40302672:C:T	1	40302672	C	T	1:40768344	0.996668			9079	missense_variant	both	Benign/Likely benign	(likely)Benign	criteria provided, multiple submitters, no conflicts	Criteria_multSubmitter	Multiple Epiphyseal Dysplasia, Dominant;Stickler Syndrome, Recessive;not specified	Depression	0.000325	-0.1409	0.0392	Dizziness and giddiness	0.001087	0.69	0.211
COL9A2	rs2228567	1:40307451:G:C	1	40307451	G	C	1:40773123	0.996996			28538	missense_variant	both	Benign/Likely benign	(likely)Benign	criteria provided, multiple submitters, no conflicts	Criteria_multSubmitter	Multiple Epiphyseal Dysplasia, Dominant;Stickler Syndrome, Recessive;not specified	Frostbite	0.000587	0.8585	0.2498	Macular cyst	0.0009429	2.325	0.703
COL9A2	rs2228564	1:40307477:T:C	1	40307477	T	C	1:40773149	0.99642			67969	missense_variant	both	Benign	(likely)Benign	criteria provided, multiple submitters, no conflicts	Criteria_multSubmitter		Recurrent dislocation of patella	0.000231	0.2405	0.0653	Polyarteritis nodosa and related conditions	0.0001504	0.795	0.21
COL9A2	rs12077871	1:40307478:G:A	1	40307478	G	A	1:40773150	0.996743	0.0116253	48	4223	pLoF	both	Benign/Likely benign	(likely)Benign	criteria provided, multiple submitters, no conflicts	Criteria_multSubmitter	Multiple Epiphyseal Dysplasia, Dominant;Stickler Syndrome, Recessive;not specified	Psoriasis	1.61e-05	0.5247	0.1216	Supplementary factors related to causes of morbidity and mortality classified elsewhere	0.0002776	19.093	5.252
COL9A2	rs148362133	1:40310128:C:T	1	40310128	C	T	1:40775800	0.870011			230	missense_variant	both	Conflicting interpretations of pathogenicity	VUS	criteria provided, conflicting interpretations	Criteria_multSubmitter		Emphysema	0.0023	4.6876	1.5375
COL9A2	rs2228565	1:40310265:G:A	1	40310265	G	A	1:40775937	0.975612			13451	missense_variant	both	Benign/Likely benign	(likely)Benign	criteria provided, multiple submitters, no conflicts	Criteria_multSubmitter	Multiple Epiphyseal Dysplasia, Dominant;Stickler Syndrome, Recessive;not specified	Recurrent dislocation of patella	0.000125	0.5824	0.1518	Chalazion	0.0001592	1.576	0.417
EXO5	rs41268067	1:40515154:A:G	1	40515154	A	G	1:40980826	0.995244			5871	missense_variant	unknown	Benign	(likely)Benign	criteria provided, single submitter	Criteria_oneSubmitter		Coxarthrosis, primary, with hip surgery	0.000383	-0.2992	0.0842	Lagophthalmos	6.852e-05	37.323	9.374
KCNQ4	rs34287852	1:40831156:T:G	1	40831156	T	G	1:41296828	0.984263			70682	missense_variant	dominant	Benign	(likely)Benign	criteria provided, multiple submitters, no conflicts	Criteria_multSubmitter		Osteomyelitis	0.000559	0.2235	0.0648	Postzoster neuralgia	0.0001972	0.765	0.206
HIVEP3	rs72669005	1:41510546:G:A	1	41510546	G	A	1:41976217	0.987748			12564	missense_variant	unknown	Benign	(likely)Benign	criteria provided, single submitter	Criteria_oneSubmitter	not specified	Macular hole	0.00275	-0.5939	0.1983	Synovial cyst of popliteal space [Baker]	0.0005829	2.066	0.601
HIVEP3	rs11809423	1:41510858:C:T	1	41510858	C	T	1:41976529	0.996278			13001	missense_variant	unknown	Benign	(likely)Benign	criteria provided, single submitter	Criteria_oneSubmitter	not specified	Chronic sinusitis	0.00128	0.157	0.0488	Chronic sinusitis	0.0005932	0.631	0.184
HIVEP3	rs41269477	1:41583579:G:T	1	41583579	G	T	1:42049250	0.962478			2448	missense_variant	unknown	Likely benign	(likely)Benign	criteria provided, single submitter	Criteria_oneSubmitter		Benign neoplasm: Descending colon	0.000418	1.5357	0.4352	Complications of other internal prosthetic devices, implants and grafts	0.002034	42.1	13.646
CLDN19	rs4660658	1:42735863:G:A	1	42735863	G	A	1:43201534	0.995921			40386	missense_variant	recessive	Benign	(likely)Benign	criteria provided, single submitter	Criteria_oneSubmitter		Other noninflammatory disorders of vulva and perineum	0.000166	0.2686	0.0713	Medication related adverse effects (Asthma/COPD)	0.0003677	0.108	0.03
CLDN19	rs116804195	1:42735905:C:T	1	42735905	C	T	1:43201576	0.993162			6579	missense_variant	recessive	Likely benign	(likely)Benign	criteria provided, single submitter	Criteria_oneSubmitter	Renal Hypomagnesemia, Recessive	Status post-ami	0.000253	0.6282	0.1717	Calculus of kidney and ureter	0.001639	1.574	0.5
CLDN19	rs9660973	1:42735943:C:T	1	42735943	C	T	1:43201614	0.998034	0.0273825	276	9784	missense_variant	recessive	Likely benign	(likely)Benign	criteria provided, single submitter	Criteria_oneSubmitter	Renal Hypomagnesemia, Recessive	Cleft lip and cleft palate	3.38e-05	1.814	0.4375	Other peripheral vertigo	0.0006983	2.5	0.737
P3H1	rs769986758	1:42746710:T:C	1	42746710	T	C	1:43212381	0.885521			708	missense_variant	recessive	Likely benign	(likely)Benign	criteria provided, single submitter	Criteria_oneSubmitter		Hypertension complicating pregnancy, childbirth, and the puerperium	0.000509	0.7547	0.2171
P3H1	rs116577636	1:42747079:C:T	1	42747079	C	T	1:43212750	0.938025	0.00758871	38	2750	missense_variant	recessive	Benign	(likely)Benign	criteria provided, single submitter	Criteria_oneSubmitter	not specified	Mental and behavioural disorders due to psychoctive substance use	5.13e-05	0.3939	0.0973	Other hearing loss	0.001622	3.56	1.129
P3H1	rs3738496	1:42747198:A:T	1	42747198	A	T	1:43212869	0.995433	0.0983456	3636	32495	missense_variant	recessive	Benign	(likely)Benign	criteria provided, single submitter	Criteria_oneSubmitter		Other noninflammatory disorders of vulva and perineum	3.54e-05	0.3303	0.0799	Benign neoplasm: Lip (other cancers excluded from controls)	0.002194	1.119	0.365
P3H1	rs67014447	1:42747255:G:A	1	42747255	G	A	1:43212926	0.997727	0.0273498	266	9782	missense_variant	recessive	Benign	(likely)Benign	criteria provided, single submitter	Criteria_oneSubmitter	not specified	Cleft lip and cleft palate	3.25e-05	1.8218	0.4384	Other peripheral vertigo	0.0006295	2.565	0.75
P3H1	rs3738497	1:42747397:G:T	1	42747397	G	T	1:43213068	0.993777			12406	missense_variant	recessive	Benign	(likely)Benign	criteria provided, single submitter	Criteria_oneSubmitter	Osteogenesis imperfecta type 8	Other ill-defined and unspecified causes of mortality	0.00143	0.8181	0.2565	Disorders related to short gestation and low birth weight, not elsewhere classified	8.815e-05	9.441	2.408
P3H1	rs144336336	1:42748232:T:G	1	42748232	T	G	1:43213903	0.980663	0.00136096	2	498	missense_variant	recessive	Uncertain significance	VUS	criteria provided, multiple submitters, no conflicts	Criteria_multSubmitter		Malignant neoplasm	7.07e-05	0.515	0.1296
P3H1	rs140254470	1:42748243:C:T	1	42748243	C	T	1:43213914	0.998159			1330	missense_variant	recessive	Likely benign	(likely)Benign	criteria provided, single submitter	Criteria_oneSubmitter		Cervicalgia	0.000369	0.8534	0.2396	Gout, unspecified	6.841e-05	32.673	8.206
P3H1	rs11581921	1:42750259:C:T	1	42750259	C	T	1:43215930	0.997662			26993	missense_variant	recessive	Benign	(likely)Benign	criteria provided, single submitter	Criteria_oneSubmitter	not specified	General symptoms and signs	0.00054	-0.0547	0.0158	Injury of nerves and spinal cord at neck level	9.526e-05	2.478	0.635
P3H1	rs139259804	1:42752339:C:G	1	42752339	C	G	1:43218010	0.993456			936	missense_variant	recessive	Conflicting interpretations of pathogenicity	VUS	criteria provided, conflicting interpretations	Criteria_multSubmitter	Osteogenesis imperfecta type 8;not provided	Depression	0.000162	0.4718	0.1251	Combined immunodeficiencies	0.0005316	142.787	41.216
P3H1	rs113593896	1:42754892:T:C	1	42754892	T	C	1:43220563	0.992471	0.00565342	12	2065	missense_variant	recessive	Conflicting interpretations of pathogenicity	VUS	criteria provided, conflicting interpretations	Criteria_multSubmitter	Osteogenesis imperfecta type 8;not provided;not specified	COPD-related respiratory insufficiency	4.02e-05	0.5514	0.1343	Other and unspecified disorders involving the immune mechanism, not elsewhere classified	0.0007751	99.971	29.74
P3H1	rs6700677	1:42757818:C:T	1	42757818	C	T	1:43223489	0.997591	0.0273771	274	9784	missense_variant	recessive	Benign	(likely)Benign	criteria provided, multiple submitters, no conflicts	Criteria_multSubmitter	Osteogenesis imperfecta type 8;not provided;not specified	Cleft lip and cleft palate	3.34e-05	1.8165	0.4378	Other peripheral vertigo	0.0006894	2.507	0.739
P3H1	rs372710498	1:42766778:C:T	1	42766778	C	T	1:43232449	0.996942			1318	missense_variant	recessive	Likely benign	(likely)Benign	criteria provided, single submitter	Criteria_oneSubmitter		Cervicalgia	0.00112	0.7733	0.2374	Gout, unspecified	7.428e-05	30.297	7.647
P3H1	rs55716016	1:42766833:C:A	1	42766833	C	A	1:43232504	0.993604	0.0176489	124	6360	missense_variant	recessive	Benign	(likely)Benign	criteria provided, multiple submitters, no conflicts	Criteria_multSubmitter	Osteogenesis imperfecta type 8;not provided;not specified	Undetermined asthma	1.6e-05	0.6917	0.1603	Unspesified kidney failure	0.0006159	5.63	1.644
ERMAP	rs56025238	1:42830851:G:A	1	42830851	G	A	1:43296522	0.942605	0.000470892	0	173	missense_variant	unknown	Likely benign	(likely)Benign	criteria provided, single submitter	Criteria_oneSubmitter		Benign neoplasms (other cancers excluded from controls)	6.62e-05	0.8312	0.2083
ERMAP	rs56136737	1:42830860:C:G	1	42830860	C	G	1:43296531	0.867692			164	missense_variant	unknown	Affects	association	no assertion criteria provided	no_Criteria		Exfoliative dermatitis	0.00128	21.6509	6.7217
SLC2A1	rs202140308	1:42929193:A:T	1	42929193	A	T	1:43394864	0.870424			77	missense_variant	both	Likely benign	(likely)Benign	criteria provided, single submitter	Criteria_oneSubmitter		Fracture of forearm	0.000343	2.4605	0.6872
EBNA1BP2	rs11559312	1:43164644:T:A	1	43164644	T	A	1:43630315	0.976404			945	missense_variant	unknown	Benign	(likely)Benign	criteria provided, single submitter	Criteria_oneSubmitter		Carcinoma in situ of skin of trunk (other cancers excluded from controls)	0.0026	4.6203	1.5344
EBNA1BP2	rs11559316	1:43171575:G:C	1	43171575	G	C	1:43637246	0.994178			6961	missense_variant	unknown	Benign	(likely)Benign	criteria provided, single submitter	Criteria_oneSubmitter		Hallux valgus (acquired)	0.000373	0.2513	0.0706	Cellulitis	8.627e-06	3.663	0.823
MPL	rs12731981	1:43338669:G:A	1	43338669	G	A	1:43804340	0.98594			7636	missense_variant	both	Benign/Likely benign	(likely)Benign	criteria provided, multiple submitters, no conflicts	Criteria_multSubmitter	Congenital amegakaryocytic thrombocytopenia;Congenital amegakaryocytic thrombocytopenia;Essential thrombocythemia;not specified	Ankylosing spondylitis, strict definition	0.000388	0.8744	0.2465	Special screening examination for other diseases and disorders	0.0009032	2.721	0.82
MPL	rs41269541	1:43349364:C:T	1	43349364	C	T	1:43815035	0.978747			2603	missense_variant	both	Conflicting interpretations of pathogenicity	VUS	criteria provided, conflicting interpretations	Criteria_multSubmitter	Congenital amegakaryocytic thrombocytopenia;Congenital amegakaryocytic thrombocytopenia;Essential thrombocythemia;Essential thrombocythemia;not specified	Special screening examination for other diseases and disorders	0.000275	0.9835	0.2704	Acute epiglottitis	0.002061	46.16	14.981
CDC20	rs1801456	1:43361123:G:A	1	43361123	G	A	1:43826794	0.996346			3800	missense_variant	unknown	Benign	(likely)Benign	criteria provided, single submitter	Criteria_oneSubmitter		Headache	0.00194	-0.228	0.0736	Vitamin D deficiency	0.002584	38.336	12.722
SZT2	rs2782643	1:43420823:C:T	1	43420823	C	T	1:43886494	0.999969	0.397212	58066	87865	missense_variant	recessive	Benign	(likely)Benign	criteria provided, multiple submitters, no conflicts	Criteria_multSubmitter		Other heart diseases	6.03e-05	0.0341	0.0085	Other heart diseases	2.369e-05	0.042	0.01
SZT2	rs143992266	1:43425140:G:A	1	43425140	G	A	1:43890811	0.997307			1336	missense_variant	recessive	Benign	(likely)Benign	criteria provided, multiple submitters, no conflicts	Criteria_multSubmitter	Seizures;not specified	Macular cyst	0.000202	5.2571	1.4147	Manic episode	0.0002758	262.386	72.142
SZT2	rs144176855	1:43425908:A:G	1	43425908	A	G	1:43891579	0.96691			282	missense_variant	recessive	Uncertain significance	VUS	criteria provided, multiple submitters, no conflicts	Criteria_multSubmitter		Other infective otitis externa	0.000589	4.1272	1.201
SZT2	rs150269825	1:43429746:C:T	1	43429746	C	T	1:43895417	0.995885			426	missense_variant	recessive	Uncertain significance	VUS	criteria provided, single submitter	Criteria_oneSubmitter		Alcoholic gastritis	0.00185	7.8171	2.5114
SZT2	rs202088024	1:43429791:G:C	1	43429791	G	C	1:43895462	0.971975	0.00128747	2	471	missense_variant	recessive	Uncertain significance	VUS	criteria provided, single submitter	Criteria_oneSubmitter		Persistent mood disorders	8.12e-06	1.9882	0.4456
SZT2	rs138762270	1:43431072:C:T	1	43431072	C	T	1:43896743	0.976799			237	missense_variant	recessive	Conflicting interpretations of pathogenicity	VUS	criteria provided, conflicting interpretations	Criteria_multSubmitter		Other and unspecified dermatitis	0.000692	1.3213	0.3894
SZT2	rs149831634	1:43431510:C:T	1	43431510	C	T	1:43897181	0.98904			4054	missense_variant	recessive	Benign/Likely benign	(likely)Benign	criteria provided, multiple submitters, no conflicts	Criteria_multSubmitter	Seizures;not specified	Multiple delivery	0.000284	1.0677	0.2942	Erectile dysfunction	0.0005951	11.125	3.24
SZT2	rs147797700	1:43431825:G:A	1	43431825	G	A	1:43897496	0.990917	0.00688645	22	2508	missense_variant	recessive	Benign	(likely)Benign	criteria provided, multiple submitters, no conflicts	Criteria_multSubmitter	Seizures;not specified	Other diseases of liver	3.65e-05	0.9088	0.2201	Ovarian cyst	5.277e-07	3.782	0.754
SZT2	rs150113647	1:43441554:T:C	1	43441554	T	C	1:43907225	0.995508			522	missense_variant	recessive	Benign/Likely benign	(likely)Benign	criteria provided, multiple submitters, no conflicts	Criteria_multSubmitter		Other acute lower respiratory infections	0.000354	0.8303	0.2325
SZT2	rs150591561	1:43442922:G:A	1	43442922	G	A	1:43908593	0.997451			284	missense_variant	recessive	Conflicting interpretations of pathogenicity	VUS	criteria provided, conflicting interpretations	Criteria_multSubmitter		Disorders of orbit	0.000375	5.8726	1.6511
SZT2	rs139027171	1:43443673:C:T	1	43443673	C	T	1:43909344	0.997765			831	missense_variant	recessive	Conflicting interpretations of pathogenicity	VUS	criteria provided, conflicting interpretations	Criteria_multSubmitter	Seizures;not provided	Other and unspcified rosacea	0.000141	2.4662	0.648	Dermatitis herpetiformis	0.0004968	141.788	40.715
SZT2	rs201246816	1:43448237:C:T	1	43448237	C	T	1:43913908	0.990549			834	missense_variant	recessive	Likely benign	(likely)Benign	criteria provided, single submitter	Criteria_oneSubmitter		Primary angle-closure glaucoma	0.00146	2.482	0.7801	Alzheimer's disease (Late onset) (more controls excluded)	1.145e-06	3.996	0.821
ST3GAL3	rs147330005	1:43736390:G:C	1	43736390	G	C	1:44202061	0.976434			293	missense_variant	recessive	Conflicting interpretations of pathogenicity	VUS	criteria provided, conflicting interpretations	Criteria_multSubmitter		Fracture of forearm	0.000249	1.165	0.318
ST3GAL3	rs37458	1:43824858:A:G	1	43824858	A	G	1:44290530	0.999879			84442	missense_variant	recessive	Benign	(likely)Benign	criteria provided, multiple submitters, no conflicts	Criteria_multSubmitter		Status post-ami	9e-04	-0.1538	0.0463		0.0001871	-0.184	0.049
ST3GAL3	rs199852949	1:43920481:A:G	1	43920481	A	G	1:44386153	0.979212			3248	missense_variant	recessive	Benign	(likely)Benign	criteria provided, single submitter	Criteria_oneSubmitter		Atrial fibrillation and flutter	0.000233	0.3132	0.0851	Vascular disorders of the intestines	0.0005858	12.517	3.641
C1orf228	rs75696348	1:44724145:G:A	1	44724145	G	A	1:45189817	0.968204			415	missense_variant	unknown	Benign	(likely)Benign	criteria provided, single submitter	Criteria_oneSubmitter		Cardiomyopathy, other and unspecified	0.00069	2.8467	0.8389
PTCH2	rs11573590	1:44826501:G:A	1	44826501	G	A	1:45292173	0.993629			16145	missense_variant	dominant	Benign	(likely)Benign	criteria provided, single submitter	Criteria_oneSubmitter	Gorlin syndrome	Scoliosis	0.00177	0.3627	0.116	Other or ill-defined heart diseases	3.16e-05	2.49	0.598
PTCH2	rs11573586	1:44828037:G:A	1	44828037	G	A	1:45293709	0.98455			4986	missense_variant	dominant	Benign	(likely)Benign	criteria provided, single submitter	Criteria_oneSubmitter	Gorlin syndrome	Acne vulgaris	0.00131	0.7174	0.2233	Chronic nephritic syndrome	0.0002949	7.279	2.011
PTCH2	rs11573586	1:44828037:G:T	1	44828037	G	T	1:45293709	0.967966			1650	missense_variant	dominant	Benign/Likely benign	(likely)Benign	criteria provided, multiple submitters, no conflicts	Criteria_multSubmitter	Gorlin syndrome	Campylobacter enteritis	0.000553	2.665	0.7717	Dependent personality disorder	9.155e-07	240.833	49.06
PTCH2	rs755069524	1:44829201:GC:G	1	44829201	GC	G	1:45294873	0.928851			226	pLoF	dominant	Uncertain significance	VUS	criteria provided, single submitter	Criteria_oneSubmitter		Retention of urine	0.000761	1.7952	0.5332
PTCH2	rs139624405	1:44829624:C:T	1	44829624	C	T	1:45295296	0.988213			7035	missense_variant	dominant	Benign	(likely)Benign	criteria provided, single submitter	Criteria_oneSubmitter	Gorlin syndrome	Exfoliative dermatitis	0.00223	1.6645	0.5443	Thyrotoxicosis, other and/or unspecified	0.0005063	2.32	0.667
EIF2B3	rs77068026	1:44874670:A:C	1	44874670	A	C	1:45340342	0.994642			10554	missense_variant	recessive	Benign/Likely benign	(likely)Benign	criteria provided, multiple submitters, no conflicts	Criteria_multSubmitter	Leukoencephalopathy with vanishing white matter;not specified	Malignant neoplasm of bronchus and lung	0.00107	0.3744	0.1144	Other or ill-defined heart diseases	0.0001084	3.878	1.002
EIF2B3	rs138741202	1:44875688:T:C	1	44875688	T	C	1:45341360	0.995873			3334	missense_variant	recessive	Likely benign	(likely)Benign	criteria provided, single submitter	Criteria_oneSubmitter		Mental and behavioural disorders due to alcohol, excluding acute intoxication	0.000532	-0.3129	0.0903	Follicular lymphoma	0.0002525	19.923	5.444
UROD	rs36033115	1:45014560:T:A	1	45014560	T	A	1:45480232	0.989279			7431	missense_variant	both	Conflicting interpretations of pathogenicity	VUS	criteria provided, conflicting interpretations	Criteria_multSubmitter	Porphyria cutanea tarda	Vascular dementia (undefined)	0.000521	1.0597	0.3054	Cushing syndrome	0.0002029	22.766	6.128
ZSWIM5	rs77616762	1:45058639:C:T	1	45058639	C	T	1:45524311	0.941504			240	missense_variant	unknown	Benign	(likely)Benign	criteria provided, single submitter	Criteria_oneSubmitter		Chronic lower respiratory diseases	0.000356	0.7419	0.2078
MUTYH	rs140118273	1:45329412:G:A	1	45329412	G	A	1:45795084	0.997445			1892	missense_variant	recessive	Benign/Likely benign	(likely)Benign	criteria provided, multiple submitters, no conflicts	Criteria_multSubmitter	Hereditary cancer-predisposing syndrome;MYH-associated polyposis;not provided;not specified	Phakomatoses, not elsewhere classified	0.000352	4.652	1.3017	Invasive ventilation	0.001923	47.921	15.449
MUTYH	rs36053993	1:45331556:C:T	1	45331556	C	T	1:45797228	0.993404			681	missense_variant	recessive	Pathogenic/Likely pathogenic	(likely)Pathogenic	criteria provided, multiple submitters, no conflicts	Criteria_multSubmitter		Fistulae involving female genital tract	0.00136	5.6719	1.7703
MUTYH	rs3219489	1:45331833:C:G	1	45331833	C	G	1:45797505	0.994585	0.226167	19100	63991	missense_variant	recessive	Benign	(likely)Benign	criteria provided, multiple submitters, no conflicts	Criteria_multSubmitter		Habitual aborter	8.56e-05	-0.5052	0.1286	Open wound of lower leg	0.0009348	0.204	0.062
MUTYH	rs34612342	1:45332803:T:C	1	45332803	T	C	1:45798475	0.988073			615	missense_variant	recessive	Pathogenic/Likely pathogenic	(likely)Pathogenic	criteria provided, multiple submitters, no conflicts	Criteria_multSubmitter		Causalgia	0.000391	8.1507	2.2983
MUTYH	rs3219484	1:45334484:C:T	1	45334484	C	T	1:45800156	0.999568	0.079235	2298	26812	missense_variant	recessive	Benign/Likely benign	(likely)Benign	criteria provided, multiple submitters, no conflicts	Criteria_multSubmitter	Hereditary cancer-predisposing syndrome;MYH-associated polyposis;not provided;not specified	Dependent personality disorder	4.6e-05	0.6218	0.1526		0.0002099	1.403	0.378
MUTYH	rs2275602	1:45340208:G:A	1	45340208	G	A	1:45805880	0.99932			2608	missense_variant	recessive	Conflicting interpretations of pathogenicity	VUS	criteria provided, conflicting interpretations	Criteria_multSubmitter	Hereditary cancer-predisposing syndrome;not specified	Melanocytic naevi of lip	0.00185	3.1649	1.0166	Abnormal involuntary movements	0.0005403	13.545	3.915
TOE1	rs754389983	1:45341124:C:T	1	45341124	C	T	1:45806796	0.983082	0.0014154	0	520	missense_variant	recessive	Likely benign	(likely)Benign	criteria provided, single submitter	Criteria_oneSubmitter		Schizoid personality disorder	4.46e-05	5.3249	1.3044
AKR1A1	rs61751012	1:45566635:G:A	1	45566635	G	A	1:46032307	0.996918	0.0088789	24	3238	missense_variant	unknown	Benign	(likely)Benign	criteria provided, single submitter	Criteria_oneSubmitter		Post-traumatic stress disorder	1.08e-05	1.3442	0.3054	Other vitreous opacities	0.0001069	29.124	7.517
POMGNT1	rs74374973	1:46189973:C:T	1	46189973	C	T	1:46655645	0.995981	0.0128175	74	4635	missense_variant	recessive	Benign/Likely benign	(likely)Benign	criteria provided, multiple submitters, no conflicts	Criteria_multSubmitter	Congenital muscular dystrophy-dystroglycanopathy with mental retardation, type B3;Limb-girdle muscular dystrophy-dystroglycanopathy, type C3;Limb-girdle muscular dystrophy-dystroglycanopathy, type C3;Muscle eye brain disease;not provided;not specified	Gastric ulcer	7.42e-07	0.706	0.1426	Redundant prepuce, phimosis and paraphimosis	0.002171	2.273	0.741
POMGNT1	rs138642840	1:46192097:C:T	1	46192097	C	T	1:46657769	0.995887			902	LC	recessive	Pathogenic	(likely)Pathogenic	criteria provided, multiple submitters, no conflicts	Criteria_multSubmitter		Crohn disease ( strict definition, require KELA, min 2 HDR)	0.00111	2.3066	0.7075
POMGNT1	rs146097254	1:46192423:G:A	1	46192423	G	A	1:46658095	0.998607	0.0150685	88	5448	missense_variant	recessive	Conflicting interpretations of pathogenicity	VUS	criteria provided, conflicting interpretations	Criteria_multSubmitter	Congenital Muscular Dystrophy, alpha-dystroglycan related;Congenital muscular dystrophy-dystroglycanopathy with mental retardation, type B3;Congenital muscular dystrophy-dystroglycanopathy with mental retardation, type B3;Limb-Girdle Muscular Dystrophy, Recessive;Limb-girdle muscular dystrophy-dystroglycanopathy, type C3;Limb-girdle muscular dystrophy-dystroglycanopathy, type C3;Muscle eye brain …	Care involving use of rehabilitation procedures	8.12e-05	0.2602	0.066	Other congenital malformations of ear	9.445e-05	29.473	7.549
POMGNT1	rs2292487	1:46194623:T:C	1	46194623	T	C	1:46660295	0.999877			87822	missense_variant	recessive	Benign/Likely benign	(likely)Benign	criteria provided, multiple submitters, no conflicts	Criteria_multSubmitter		Dermatitis and eczema	0.00178	-0.04	0.0128	Dermatitis and eczema	0.0007335	-0.041	0.012
POMGNT1	rs150576537	1:46196784:C:T	1	46196784	C	T	1:46662456	0.981038			282	missense_variant	recessive	Conflicting interpretations of pathogenicity	VUS	criteria provided, conflicting interpretations	Criteria_multSubmitter		Melanocytic naevi (other cancers excluded from controls)	0.000114	2.1645	0.561
POMGNT1	rs200042607	1:46196819:C:T	1	46196819	C	T	1:46662491	0.844153			265	missense_variant	recessive	Uncertain significance	VUS	criteria provided, single submitter	Criteria_oneSubmitter		Congenital malformations of the musculoskeletal system, not elsewhere classified	0.000239	15.6334	4.255
POMGNT1	rs201637813	1:46197815:C:A	1	46197815	C	A	1:46663487	0.999717			267	missense_variant	recessive	Uncertain significance	VUS	criteria provided, single submitter	Criteria_oneSubmitter		Malignant neoplasm	0.000131	0.6753	0.1765
LURAP1	rs62620990	1:46220120:A:G	1	46220120	A	G	1:46685792	0.995532			10221	missense_variant	unknown	Benign	(likely)Benign	criteria provided, single submitter	Criteria_oneSubmitter	not specified	Corneal ulcer	0.000501	0.3343	0.0961	Mesothelioma	0.001232	9.836	3.044
LRRC41	rs77417631	1:46285776:G:A	1	46285776	G	A	1:46751448	0.9763	0.00745533	18	2721	missense_variant	unknown	Likely benign	(likely)Benign	criteria provided, single submitter	Criteria_oneSubmitter		Injury of nerves at wrist and hand level	6.26e-05	1.8534	0.463	Vaginitis/vulvovaginitis/vulvitis/abscess of vulva	0.001428	8.438	2.646
FAAH	rs324420	1:46405089:C:A	1	46405089	C	A	1:46870761	0.999873			74504	missense_variant	unknown	Benign	(likely)Benign	no assertion criteria provided	no_Criteria		Malignant neoplasm of eye, brain and central nervous system	0.000263	0.1694	0.0464	Routine general health check-up of defined subpopulation	0.0001226	0.578	0.151
CYP4B1	rs45463299	1:46814282:C:T	1	46814282	C	T	1:47279954	0.90723			600	missense_variant	unknown	Benign	(likely)Benign	criteria provided, single submitter	Criteria_oneSubmitter		Nephrotic syndrome	0.000666	4.0337	1.1852	Coronary atherosclerosis	0.0004257	4.636	1.316
CYP4B1	rs3215983	1:46815074:GAT:G	1	46815074	GAT	G	1:47280746	0.999835			46371	pLoF	unknown	Benign	(likely)Benign	criteria provided, single submitter	Criteria_oneSubmitter		Cerebral palsy	0.000157	0.5215	0.1379	Lesion of sciatic nerve	0.0002296	0.547	0.148
CYP4Z1	rs146391078	1:47094635:G:A	1	47094635	G	A	1:47560307	0.988587			3674	missense_variant	unknown	Benign	(likely)Benign	criteria provided, single submitter	Criteria_oneSubmitter		Haemorrhage, not elsewhere classified	0.00166	1.428	0.4542	Other and unspecified disorders of psychological development	0.0002953	238.26	65.828
STIL	rs144746030	1:47251422:G:A	1	47251422	G	A	1:47717094	0.997932			2591	missense_variant	recessive	Conflicting interpretations of pathogenicity	VUS	criteria provided, conflicting interpretations	Criteria_multSubmitter	not provided;not specified	Hypermobility syndrome	0.000191	1.4709	0.3942	Other and unspecified local infections of skin and subcutaneous tissue	0.000137	25.24	6.619
STIL	rs13376679	1:47260415:T:C	1	47260415	T	C	1:47726087	0.999084	0.24745	22546	68364	missense_variant	recessive	Benign/Likely benign	(likely)Benign	criteria provided, multiple submitters, no conflicts	Criteria_multSubmitter		Superficial injury of ankle and foot	5.07e-05	-0.2019	0.0498	Female genital prolapse	1.043e-05	0.131	0.03
STIL	rs148193936	1:47260463:T:C	1	47260463	T	C	1:47726135	0.983596			196	missense_variant	recessive	Conflicting interpretations of pathogenicity	VUS	criteria provided, conflicting interpretations	Criteria_multSubmitter		Diseases of arteries, arterioles and capillaries	0.000174	1.2596	0.3355	Other specified/unspecified disorders of bone/cartilage	0.001171	68.879	21.221
STIL	rs149185431	1:47282457:G:A	1	47282457	G	A	1:47748129	0.828316			220	missense_variant	recessive	Conflicting interpretations of pathogenicity	VUS	criteria provided, conflicting interpretations	Criteria_multSubmitter		Cardiac arrhytmias, COPD co-morbidities	0.000121	-0.8911	0.2318
STIL	rs3125630	1:47302242:G:A	1	47302242	G	A	1:47767914	0.99997	0.375461	52304	85636	missense_variant	recessive	Benign	(likely)Benign	criteria provided, multiple submitters, no conflicts	Criteria_multSubmitter		Superficial injury of ankle and foot	3.84e-05	-0.1824	0.0443	Type 1 diabetes, strict definition, subgroup 1	0.0004399	0.134	0.038
FOXE3	rs552420470	1:47417213:A:G	1	47417213	A	G	1:47882885	0.971982			5438	missense_variant	both	Benign/Likely benign	(likely)Benign	criteria provided, multiple submitters, no conflicts	Criteria_multSubmitter	not specified	Right bundle-branch block	0.00113	1.1745	0.3607	Osteopathies and chondropathies	0.0003236	2.242	0.624
FOXE3	rs571095192	1:47417244:G:A	1	47417244	G	A	1:47882916	0.985163	0.00130924	0	481	missense_variant	both	Benign	(likely)Benign	criteria provided, multiple submitters, no conflicts	Criteria_multSubmitter		Schizoid personality disorder	7.72e-05	5.9783	1.5124
FOXD2	rs78469326	1:47438328:G:A	1	47438328	G	A	1:47904000	0.996897	0.0520403	1000	18119	missense_variant	unknown	Benign	(likely)Benign	criteria provided, single submitter	Criteria_oneSubmitter		Other congenital malformations of skin	4.3e-05	0.631	0.1542	Glomerular disorders in diseases classified elsewhere	0.0007971	1.014	0.302
ELAVL4	rs116391279	1:50145095:G:A	1	50145095	G	A	1:50610767	0.99477			1141	missense_variant	unknown	Uncertain significance	VUS	no assertion criteria provided	no_Criteria		Cardiomyopathies, Primary/intrinsic	0.000202	1.3074	0.3518	Other and unspecified degenerative diseases of nervous system	0.0003426	197.726	55.219
CC2D1B	rs141717834	1:52356220:G:A	1	52356220	G	A	1:52821892	0.954413	0.00165765	4	605	missense_variant	unknown	Likely benign	(likely)Benign	criteria provided, single submitter	Criteria_oneSubmitter		Pneumonia due to other infectious organisms, not elsewhere classified	3.83e-05	7.4022	1.7978
ORC1	rs34521609	1:52373320:A:G	1	52373320	A	G	1:52838992	0.997981			13382	missense_variant	recessive	Likely benign	(likely)Benign	criteria provided, single submitter	Criteria_oneSubmitter	Meier-Gorlin syndrome;not specified	Vitreous bleeding (caused by prolif. dmrp when together with H36.03*)	0.000676	0.3959	0.1165	Meralgia paraesthetica	0.0004962	3.817	1.096
ORC1	rs61753389	1:52374887:C:T	1	52374887	C	T	1:52840559	0.988186			5903	missense_variant	recessive	Conflicting interpretations of pathogenicity	VUS	criteria provided, conflicting interpretations	Criteria_multSubmitter	Meier-Gorlin syndrome;Meier-Gorlin syndrome 1;not specified	Malignant neoplasm of corpus uteri (other cancers excluded from controls)	0.000146	0.7744	0.2039	Other and unspecified immunodeficiencies with predominantly antibody defects	0.0002453	21.919	5.977
ORC1	rs3087481	1:52385936:G:A	1	52385936	G	A	1:52851608	0.973287			226	missense_variant	recessive	Likely benign	(likely)Benign	criteria provided, single submitter	Criteria_oneSubmitter		Left bundle-branch block	0.000577	7.6319	2.2173
ORC1	rs3087476	1:52389289:G:A	1	52389289	G	A	1:52854961	0.987878	0.0127005	78	4588	missense_variant	recessive	Benign	(likely)Benign	criteria provided, single submitter	Criteria_oneSubmitter	not specified	Benign neoplasm: Rectum	8.63e-05	0.6527	0.1662	Toxic effect of ethanol	0.0009996	10.498	3.19
ORC1	rs61753390	1:52393719:G:A	1	52393719	G	A	1:52859391	0.982842			6715	missense_variant	recessive	Conflicting interpretations of pathogenicity	VUS	criteria provided, conflicting interpretations	Criteria_multSubmitter	Meier-Gorlin syndrome;not specified	Disorders of brain, other and unspecified	0.000128	2.317	0.6049	Hypertension complicating pregnancy, childbirth, and the puerperium	0.0003657	1.169	0.328
ORC1	rs3087473	1:52402167:C:G	1	52402167	C	G	1:52867839	0.959892			1219	missense_variant	recessive	Conflicting interpretations of pathogenicity	VUS	criteria provided, conflicting interpretations	Criteria_multSubmitter	Meier-Gorlin syndrome;not provided;not specified	Urehtritis and urethral syndrome	0.000597	3.3669	0.9807		0.000314	216.772	60.156
ZCCHC11	rs12127732	1:52475173:C:A	1	52475173	C	A	1:52940845	0.98367			1193	missense_variant	unknown	Benign	(likely)Benign	criteria provided, single submitter	Criteria_oneSubmitter		Spinal stenosis	0.000137	0.6403	0.1679		0.002014	2.736	0.886
COA7	rs12134752	1:52692831:C:T	1	52692831	C	T	1:53158503	0.991662			1615	missense_variant	recessive	Likely benign	(likely)Benign	criteria provided, single submitter	Criteria_oneSubmitter		Disorders of iron metabolism	0.0014	4.2542	1.3321	Leiomyoma of uterus	0	3.481	0
SCP2	rs144132787	1:52978368:G:T	1	52978368	G	T	1:53444040	0.986231	0.000508999	2	185	pLoF	recessive	Likely pathogenic	(likely)Pathogenic	criteria provided, single submitter	Criteria_oneSubmitter		Other menopausal disorders	7.2e-05	6.1508	1.5495
CPT2	rs28936375	1:53197092:C:A	1	53197092	C	A	1:53662764	0.943302			761	missense_variant	both	Pathogenic	(likely)Pathogenic	criteria provided, multiple submitters, no conflicts	Criteria_multSubmitter	Arthritis;Carnitine palmitoyltransferase II deficiency;Carnitine palmitoyltransferase II deficiency, infantile;Carnitine palmitoyltransferase II deficiency, infantile;Carnitine palmitoyltransferase II deficiency, lethal neonatal;Carnitine palmitoyltransferase II deficiency, myopathic, stress-induced;Carnitine palmitoyltransferase II deficiency, myopathic, stress-induced;Chronic pain;Dysautonomia;…	Allergic purpura	0.000185	3.885	1.0391		0.0004208	142.896	40.519
CPT2	rs144658100	1:53210699:T:C	1	53210699	T	C	1:53676371	0.989128	0.00219659	0	807	missense_variant	both	Conflicting interpretations of pathogenicity	VUS	criteria provided, conflicting interpretations	Criteria_multSubmitter		Other nutritional anaemias	6.83e-05	8.7704	2.2023
CPT2	rs1799821	1:53210776:G:A	1	53210776	G	A	1:53676448	0.995193			91409	missense_variant	both	Benign	(likely)Benign	criteria provided, multiple submitters, no conflicts	Criteria_multSubmitter		Disorders of vitreous body	0.000559	-0.0694	0.0201	Disorders of vitreous body	0.0001704	-0.06	0.016
CPT2	rs17848485	1:53211308:A:C	1	53211308	A	C	1:53676980	0.989374			724	missense_variant	both	Conflicting interpretations of pathogenicity	VUS	criteria provided, conflicting interpretations	Criteria_multSubmitter	Carnitine palmitoyltransferase II deficiency;Carnitine palmitoyltransferase II deficiency, infantile;not provided	Benign neoplasm of ovary	0.00126	1.1172	0.3463	Chronic lower respiratory diseases	0	3.44	0
CPT2	rs1799822	1:53213557:A:G	1	53213557	A	G	1:53679229	0.999424			43939	missense_variant	both	Benign/Likely benign	(likely)Benign	criteria provided, multiple submitters, no conflicts	Criteria_multSubmitter		Pericarditis	0.00087	0.354	0.1063	Pain in limb	0.000381	0.146	0.041
LRP8	rs5174	1:53247055:C:T	1	53247055	C	T	1:53712727	0.996647			88763	missense_variant	unknown	risk factor	risk factor	no assertion criteria provided	no_Criteria		Adverse effects, not elsewhere classified	0.000222	0.1156	0.0313		0.0004636	0.116	0.033
GLIS1	rs139516969	1:53594436:A:G	1	53594436	A	G	1:54060109	0.937865			438	missense_variant	unknown	Benign	(likely)Benign	criteria provided, single submitter	Criteria_oneSubmitter		Injuries to unspecified part of trunk, limb or body region	0.000586	3.3004	0.96
GLIS1	rs143379552	1:53594755:C:T	1	53594755	C	T	1:54060428	0.984698			3621	missense_variant	unknown	Benign	(likely)Benign	criteria provided, single submitter	Criteria_oneSubmitter		Alopecia areata	0.00153	1.6634	0.525		0.001735	-0.95	0.303
FAM151A	rs41297135	1:54609426:G:C	1	54609426	G	C	1:55075099	0.979261			788	missense_variant	unknown	Likely benign	(likely)Benign	criteria provided, single submitter	Criteria_oneSubmitter		Endometriosis of intestine	0.00115	6.0206	1.8524
FAM151A	rs373739034	1:54610464:CCACTCCACATTCAGACCGTCATCCCCAGG:C	1	54610464	CCACTCCACATTCAGACCGTCATCCCCAGG	C	1:55076137	0.975519	0.087771	2946	29300	pLoF	unknown	Benign	(likely)Benign	criteria provided, single submitter	Criteria_oneSubmitter		Statin medication	6.74e-25	-0.1782	0.0173	Statin medication	0.0005772	-0.132	0.038
FAM151A	rs142814457	1:54616168:G:C	1	54616168	G	C	1:55081841	0.95725			503	missense_variant	unknown	Likely benign	(likely)Benign	criteria provided, single submitter	Criteria_oneSubmitter		Brachial plexus disorders	0.000206	3.2044	0.8633
FAM151A	rs17399297	1:54619975:C:T	1	54619975	C	T	1:55085648	0.913099	0.00112687	2	412	missense_variant	unknown	Likely benign	(likely)Benign	criteria provided, single submitter	Criteria_oneSubmitter		Other contact dermatitis	1.79e-05	3.696	0.8615
PARS2	rs35201073	1:54758071:G:C	1	54758071	G	C	1:55223744	0.87912			108	missense_variant	recessive	Uncertain significance	VUS	criteria provided, single submitter	Criteria_oneSubmitter		Respiratory disorders in diseases classified elsewhere	0.00116	25.0021	7.6974	Sequelae of cerebrovascular disease	6.035e-06	6.533	1.444
PARS2	rs2270004	1:54758458:T:C	1	54758458	T	C	1:55224131	0.998612			56966	missense_variant	recessive	Benign	(likely)Benign	criteria provided, single submitter	Criteria_oneSubmitter		Otitis externa, unspecified	0.00039	0.2097	0.0591	Diseases of external ear	9.121e-06	0.2	0.045
PARS2	rs11577368	1:54759078:C:A	1	54759078	C	A	1:55224751	0.998692			56954	missense_variant	recessive	Benign	(likely)Benign	criteria provided, single submitter	Criteria_oneSubmitter		Otitis externa, unspecified	0.00038	0.2101	0.0591	Diseases of external ear	8.782e-06	0.201	0.045
PARS2	rs116816976	1:54759100:A:C	1	54759100	A	C	1:55224773	0.990908	0.0699342	1982	23711	missense_variant	recessive	Benign	(likely)Benign	criteria provided, single submitter	Criteria_oneSubmitter	not specified	Statin medication	3.61e-29	-0.2142	0.0191	Statin medication	3.746e-06	-0.212	0.046
BSND	rs200246335	1:55007033:G:C	1	55007033	G	C	1:55472706	0.987851			282	missense_variant	recessive	Conflicting interpretations of pathogenicity	VUS	criteria provided, conflicting interpretations	Criteria_multSubmitter		Malnutrition	0.000387	14.834	4.1803	All-cause Heart Failure	5.942e-05	2.458	0.612
PCSK9	rs11591147	1:55039974:G:T	1	55039974	G	T	1:55505647	0.997581	0.0362532	510	12809	missense_variant	unknown	Benign/Likely benign	(likely)Benign	criteria provided, multiple submitters, no conflicts	Criteria_multSubmitter	Familial hypercholesterolemia;Hypercholesterolemia, autosomal dominant, 3;Hypocholesterolemia;Low density lipoprotein cholesterol level quantitative trait locus 1;not specified	Statin medication	5.26e-119	-0.6135	0.0264	Statin medication	2.95e-10	-0.577	0.092
PCSK9	rs11583680	1:55039995:C:T	1	55039995	C	T	1:55505668	0.995708			32675	missense_variant	unknown	Benign/Likely benign	(likely)Benign	criteria provided, multiple submitters, no conflicts	Criteria_multSubmitter	Familial hypercholesterolemia;Familial hypobetalipoproteinemia;Hypercholesterolemia, autosomal dominant, 3;not specified	Long labour	0.000385	0.1767	0.0498	Desensitization to allergens	4.407e-05	1.021	0.25
PCSK9	rs540796	1:55058524:A:G	1	55058524	A	G	1:55524197	0.999587	0.830493	253606	51507	missense_variant	unknown	Benign/Likely benign	(likely)Benign	criteria provided, multiple submitters, no conflicts	Criteria_multSubmitter		Statin medication	3.26e-33	0.1553	0.0129	Statin medication	1.509e-29	0.084	0.007
PCSK9	rs562556	1:55058564:G:A	1	55058564	G	A	1:55524237	0.99985	0.83046	253582	51519	missense_variant	unknown	Benign/Likely benign	(likely)Benign	criteria provided, multiple submitters, no conflicts	Criteria_multSubmitter		Statin medication	3.98e-33	0.1551	0.0129	Statin medication	1.604e-29	0.084	0.007
PCSK9	rs505151	1:55063514:G:A	1	55063514	G	A	1:55529187	0.999713	0.94953	331322	17524	missense_variant	unknown	Benign/Likely benign	(likely)Benign	criteria provided, multiple submitters, no conflicts	Criteria_multSubmitter		Statin medication	3.68e-06	-0.1025	0.0221	Statin medication	7.141e-07	-0.057	0.012
USP24	rs186427081	1:55177985:T:C	1	55177985	T	C	1:55643658	0.983327	0.00193801	0	712	missense_variant	unknown	Benign	(likely)Benign	criteria provided, single submitter	Criteria_oneSubmitter		Granulomatous disorders of skin and subcutaneous tissue	4.48e-05	5.6851	1.393
PRKAA2	rs145987132	1:56692379:C:T	1	56692379	C	T	1:57158052	0.946223			1562	missense_variant	unknown	Uncertain significance	VUS	no assertion criteria provided	no_Criteria		Presence of cardiac and vascular implants and grafts	0.000161	0.6184	0.1639	Injury of nerves and spinal cord at neck level	0.000525	132.988	38.351
C1orf168	rs139281548	1:56744234:C:A	1	56744234	C	A	1:57209907	0.968864			471	pLoF	unknown	not provided	not_provided	no assertion provided	none		Pregnancy, childbirth and the puerperium	0.000143	-0.5162	0.1357
C8A	rs652785	1:56875054:C:A	1	56875054	C	A	1:57340727	0.996785			83824	missense_variant	recessive	Benign	(likely)Benign	criteria provided, single submitter	Criteria_oneSubmitter		Acute upper respiratory infections of multiple and unspecified sites	0.00128	-0.0433	0.0134	Acute upper respiratory infections of multiple and unspecified sites	0.001568	-0.044	0.014
C8A	rs150404785	1:56876130:G:A	1	56876130	G	A	1:57341803	0.977964			666	missense_variant	recessive	Uncertain significance	VUS	criteria provided, single submitter	Criteria_oneSubmitter		Disorders of lipoprotein metabolism and other lipidaemias	0.00195	-0.5599	0.1808
C8A	rs147513844	1:56886031:G:T	1	56886031	G	T	1:57351704	0.861666			57	missense_variant	recessive	Likely benign	(likely)Benign	criteria provided, single submitter	Criteria_oneSubmitter		Ulcer of oesophagus	0.000349	13.239	3.7026
C8A	rs143908758	1:56908064:G:A	1	56908064	G	A	1:57373737	0.963409			1990	missense_variant	recessive	Likely benign	(likely)Benign	criteria provided, single submitter	Criteria_oneSubmitter		Systemic lupus erythematosus, unspecified	0.000387	2.2541	0.6352	Melanocytic naevi of trunk (other cancers excluded from controls)	3.23e-05	37.8	9.094
C8A	rs1620075	1:56912476:G:T	1	56912476	G	T	1:57378149	0.998116			14637	missense_variant	recessive	Benign	(likely)Benign	criteria provided, single submitter	Criteria_oneSubmitter	not specified	Benign neoplasm: Skin of scalp and neck	0.000553	0.7891	0.2285	Keratoconus	0.0004378	3.961	1.126
C8A	rs1342440	1:56917642:G:C	1	56917642	G	C	1:57383315	0.998968			14655	missense_variant	recessive	Benign	(likely)Benign	criteria provided, single submitter	Criteria_oneSubmitter	not specified	Benign neoplasm: Skin of scalp and neck	0.000564	0.7869	0.2282	Keratoconus	0.0004376	3.961	1.126
C8B	rs61737417	1:56929555:G:A	1	56929555	G	A	1:57395228	0.963437			1096	missense_variant	recessive	Likely benign	(likely)Benign	criteria provided, multiple submitters, no conflicts	Criteria_multSubmitter		Other abnormal products of conception	0.000454	0.7741	0.2208
C8B	rs41286844	1:56940965:G:A	1	56940965	G	A	1:57406638	0.974986			285	pLoF	recessive	Pathogenic	(likely)Pathogenic	criteria provided, multiple submitters, no conflicts	Criteria_multSubmitter		Beningn neoplasm: Meninges, unspecified	0.000328	14.3233	3.9877
C8B	rs139498867	1:56943786:C:A	1	56943786	C	A	1:57409459	0.963383			1477	missense_variant	recessive	Likely benign	(likely)Benign	criteria provided, single submitter	Criteria_oneSubmitter		Prurigo nodularis	0.00014	3.9105	1.0269	Congenital deformities of feet	0.00135	62.278	19.431
OMA1	rs77980955	1:58530648:C:A	1	58530648	C	A	1:58996320	0.991441			986	missense_variant	unknown	Likely benign	(likely)Benign	criteria provided, single submitter	Criteria_oneSubmitter		Traumatic subdural haemorrhage	0.000379	1.6024	0.4509
OMA1	rs75129043	1:58534181:T:C	1	58534181	T	C	1:58999853	0.995617			773	missense_variant	unknown	Benign	(likely)Benign	criteria provided, single submitter	Criteria_oneSubmitter		Cramp and spasm	0.00025	3.5086	0.958
TACSTD2	rs14008	1:58576509:G:T	1	58576509	G	T	1:59042181	0.999647			19033	missense_variant	recessive	Likely benign	(likely)Benign	criteria provided, single submitter	Criteria_oneSubmitter	Corneal Dystrophy, Dominant/Recessive	Sequelae of injuries of upper limb	0.000574	0.3349	0.0973	Use of antiglaucoma preparations and miotics	0.001251	1.124	0.348
TACSTD2	rs35075952	1:58576639:T:G	1	58576639	T	G	1:59042311	0.997679	0.0772589	2316	26068	missense_variant	recessive	Likely benign	(likely)Benign	criteria provided, single submitter	Criteria_oneSubmitter	Corneal Dystrophy, Dominant/Recessive	Dermatographic urticaria	6.66e-05	-0.4354	0.1092	Any death	0.0001669	0.255	0.068
TACSTD2	rs1062964	1:58576716:C:G	1	58576716	C	G	1:59042388	0.999577			12168	missense_variant	recessive	Likely benign	(likely)Benign	criteria provided, single submitter	Criteria_oneSubmitter	Corneal Dystrophy, Dominant/Recessive	Non-invasive ventilation	0.000384	0.7467	0.2103		0.0003181	7.158	1.988
L1TD1	rs202029696	1:62210575:GAACT:G	1	62210575	GAACT	G	1:62676247	0.967167			2007	pLoF	unknown	Benign	(likely)Benign	criteria provided, single submitter	Criteria_oneSubmitter		Injury of nerves at wrist and hand level	0.000147	2.1047	0.5544	Malignant neoplasm of eye and adnexa	0.0009278	81.086	24.486
KANK4	rs145623004	1:62263230:A:G	1	62263230	A	G	1:62728902	0.9753			383	missense_variant	unknown	Uncertain significance	VUS	no assertion criteria provided	no_Criteria	not provided	Injury of muscle and tendon at forearm level	0.00266	6.7202	2.2368	Female infertility, associated with anovulation	0.001547	55.313	17.473
KANK4	rs568600301	1:62268285:AC:A	1	62268285	AC	A	1:62733957	0.888083			598	pLoF	unknown	Likely benign	(likely)Benign	criteria provided, single submitter	Criteria_oneSubmitter		malignant neoplasm of male genital organs (other cancers excluded from controls)	0.000194	0.9935	0.2666
ANGPTL3	rs72649573	1:62597945:C:T	1	62597945	C	T	1:63063616	0.972119			4794	missense_variant	recessive	Benign/Likely benign	(likely)Benign	criteria provided, multiple submitters, no conflicts	Criteria_multSubmitter	not provided	Anoxic brain damage	0.000735	2.2584	0.6689	Perioral dermatitis	7.158e-05	36.269	9.134
DOCK7	rs72913293	1:62619959:T:C	1	62619959	T	C	1:63085630	0.985988			2758	missense_variant	recessive	Benign	(likely)Benign	criteria provided, multiple submitters, no conflicts	Criteria_multSubmitter	Epileptic encephalopathy, early infantile, 23;not provided;not specified	Acquired haemolytic anaemia	0.000743	2.262	0.6706	Other and unspecified abdominal hernia	9.025e-05	30.501	7.79
ALG6	rs35383149	1:63406361:T:C	1	63406361	T	C	1:63872032	0.998173			15283	missense_variant	recessive	Benign/Likely benign	(likely)Benign	criteria provided, multiple submitters, no conflicts	Criteria_multSubmitter	Congenital disorder of glycosylation type 1C;not specified	Polymyalgia rheumatica	0.000496	0.3769	0.1082	Cholesteatoma of middle ear	2.261e-05	2.642	0.623
ALG6	rs4630153	1:63415881:C:T	1	63415881	C	T	1:63881552	0.996867			81191	missense_variant	recessive	Benign/Likely benign	(likely)Benign	criteria provided, multiple submitters, no conflicts	Criteria_multSubmitter		Hereditary retinal dystrophy	0.000949	-0.3975	0.1203	Other diseases of arteries and capillaries	0.0002015	-0.116	0.031
ALG6	rs41285372	1:63436853:C:G	1	63436853	C	G	1:63902524	0.998234			4932	missense_variant	recessive	Benign	(likely)Benign	criteria provided, multiple submitters, no conflicts	Criteria_multSubmitter	Congenital disorder of glycosylation type 1C;not specified	Other problems related to primary support group, including family circumstances	0.00161	0.5059	0.1604	Dissocial personality disorder	0.0001004	30.951	7.957
PGM1	rs77043134	1:63623761:G:A	1	63623761	G	A	1:64089432	0.9929	0.00931168	46	3375	pLoF	recessive	Likely benign	(likely)Benign	criteria provided, single submitter	Criteria_oneSubmitter	not provided	malignant neoplasm of female genital organs	4.13e-05	0.5881	0.1434		0.001528	3.612	1.14
PGM1	rs855314	1:63629440:A:G	1	63629440	A	G	1:64095111	0.994494			41311	missense_variant	recessive	Benign/Likely benign	(likely)Benign	criteria provided, multiple submitters, no conflicts	Criteria_multSubmitter		Angina pectoris	0.000419	0.0793	0.0225	Primary angle-closure glaucoma	0.0007731	0.661	0.197
PGM1	rs1126728	1:63631761:C:T	1	63631761	C	T	1:64097432	0.99836			69653	missense_variant	recessive	Benign/Likely benign	(likely)Benign	criteria provided, multiple submitters, no conflicts	Criteria_multSubmitter		Focal epilepsy	0.000553	0.2086	0.0604	Focal epilepsy	2.837e-05	0.322	0.077
PGM1	rs11208257	1:63648630:T:C	1	63648630	T	C	1:64114301	0.999951			78282	missense_variant	recessive	Benign	(likely)Benign	criteria provided, multiple submitters, no conflicts	Criteria_multSubmitter		Haemorrhage, not elsewhere classified	0.000168	-0.3508	0.0932	Persons encountering health services for specific procedures, not carried out	0.0002962	0.293	0.081
PGM1	rs150266274	1:63651788:C:A	1	63651788	C	A	1:64117459	0.995726			4427	missense_variant	recessive	Conflicting interpretations of pathogenicity	VUS	criteria provided, conflicting interpretations	Criteria_multSubmitter	Congenital disorder of glycosylation;Congenital disorder of glycosylation type 1t	Other degenerative diseases of the nervous system	0.000365	0.3582	0.1005	Burn and corrosion of ankle and foot	8.275e-05	32.976	8.377
JAK1	rs61735631	1:64855641:G:A	1	64855641	G	A	1:65321324	0.956341	0.0005961	2	217	missense_variant	unknown	not provided	not_provided	no assertion provided	none		Complications of surgical and medical care, not elsewhere classified	3.92e-05	1.1624	0.2827
DNAJC6	rs200712827	1:65386855:A:G	1	65386855	A	G	1:65852538	0.900487			56	missense_variant	recessive	Uncertain significance	VUS	criteria provided, multiple submitters, no conflicts	Criteria_multSubmitter		Viral infections of the central nervous system	0.000467	11.9127	3.4045
LEPR	rs1137100	1:65570758:A:G	1	65570758	A	G	1:66036441	0.997832	0.363561	48796	84772	missense_variant	recessive	Benign	(likely)Benign	criteria provided, multiple submitters, no conflicts	Criteria_multSubmitter		Interstitial lung disease	6.65e-05	0.1581	0.0396	ILD related to systemic autoimmune disease	7.004e-05	0.349	0.088
LEPR	rs1137101	1:65592830:A:G	1	65592830	A	G	1:66058513	0.99993	0.595694	131042	87809	missense_variant	recessive	Benign	(likely)Benign	criteria provided, multiple submitters, no conflicts	Criteria_multSubmitter		Hyperlipidaemia, other/unspecified	4.06e-05	0.1023	0.0249	Hyperlipidaemia, other/unspecified	4.655e-05	0.074	0.018
LEPR	rs1805094	1:65610269:G:C	1	65610269	G	C	1:66075952	0.999941			38633	missense_variant	recessive	Benign/Likely benign	(likely)Benign	criteria provided, multiple submitters, no conflicts	Criteria_multSubmitter		Panniculitis, unspecified	0.000183	0.8139	0.2175	Extreme obesity with alveolar hypoventilation	0.0004705	0.947	0.271
C1orf141	rs200104842	1:67093186:CTCATT:C	1	67093186	CTCATT	C	1:67558869	0.981069			2267	LC	unknown	Benign	(likely)Benign	criteria provided, single submitter	Criteria_oneSubmitter		ILD, hospital admissions 3, with pneumonia sepsis	0.000581	1.3617	0.3958	Alzheimer's disease (Late onset) (more controls excluded)	0.0001061	2.914	0.752
IL23R	rs11209026	1:67240275:G:A	1	67240275	G	A	1:67705958	0.998806	0.0462835	888	16116	missense_variant	unknown	protective	protective	no assertion criteria provided	no_Criteria	Inflammatory bowel disease 17, protection against;Psoriasis, protection against	IBD patients in KELA-register	1.01e-08	-0.3837	0.067	Chronic pancreatitis	0.0003275	1.178	0.328
CTH	rs28941785	1:70415987:C:T	1	70415987	C	T	1:70881670	0.989311			1657	missense_variant	recessive	Conflicting interpretations of pathogenicity	Conflicting	criteria provided, conflicting interpretations	Path_Criteria_oneSubmitter_confl	Cystathioninuria;not provided	Postpartum care and examination	0.000566	0.8612	0.2498	Deviated nasal septum	0.000318	5.832	1.62
CTH	rs1021737	1:70439117:G:T	1	70439117	G	T	1:70904800	0.998526			75969	missense_variant	recessive	Likely benign	(likely)Benign	criteria provided, single submitter	Criteria_oneSubmitter		Open wound of hip and thigh	0.000266	0.3277	0.0899	Cardiomyopathy, Hypertrophic obstructive	0.001412	0.363	0.114
PTGER3	rs568967213	1:70952978:TG:T	1	70952978	TG	T	1:71418661	0.973594			3126	LC	unknown	Likely benign	(likely)Benign	criteria provided, single submitter	Criteria_oneSubmitter		Congenital deformities of hip	0.000215	2.825	0.7633	Carcinoma in situ of breast, intraductal	3.46e-05	12.704	3.068
NEGR1	rs142674139	1:72282401:G:C	1	72282401	G	C	1:72748084	0.984477			2950	missense_variant	unknown	Benign	(likely)Benign	criteria provided, single submitter	Criteria_oneSubmitter		Other embolism and thrombosis	0.00227	0.6579	0.2156	Ascites	0.000583	19.352	5.627
ACADM	rs147559466	1:75732652:G:A	1	75732652	G	A	1:76198337	0.996182	0.00313837	4	1149	missense_variant	recessive	Conflicting interpretations of pathogenicity	Conflicting	criteria provided, conflicting interpretations	Path_Criteria_multSubmitter_confl	Medium-chain acyl-coenzyme A dehydrogenase deficiency;not provided	Retinoschisis and retinal cysts	3.1e-06	6.0521	1.2977	Disorders of the thyroid gland	0	4.301	0
ACADM	rs78392995	1:75740000:T:G	1	75740000	T	G	1:76205685	0.871247			119	missense_variant	recessive	Benign/Likely benign	(likely)Benign	criteria provided, multiple submitters, no conflicts	Criteria_multSubmitter		Other disorders of white blood cells	0.000147	10.6398	2.8023
ACADM	rs77931234	1:75761161:A:G	1	75761161	A	G	1:76226846	0.988373			631	missense_variant	recessive	Conflicting interpretations of pathogenicity	Conflicting	criteria provided, conflicting interpretations	Path_Criteria_multSubmitter_confl		Perichondritis of external ear	0.000133	7.659	2.0047
AK5	rs77198824	1:77558660:C:CTAT	1	77558660	C	CTAT	1:78024345	0.998628			77253	inframe_indel	unknown	Benign	(likely)Benign	criteria provided, single submitter	Criteria_oneSubmitter		Giant cell arteritis	0.00156	0.2762	0.0873	Bacterial meningitis	0.001238	0.154	0.048
NEXN	rs1166698	1:77926761:G:A	1	77926761	G	A	1:78392446	0.995022			51927	missense_variant	dominant	Benign/Likely benign	(likely)Benign	criteria provided, multiple submitters, no conflicts	Criteria_multSubmitter		Type 1 diabetes with ophthalmic complications	0.000233	-0.1585	0.0431	Other juvenile arthritis	0.0002411	0.537	0.146
PTGFR	rs41292960	1:78492766:A:T	1	78492766	A	T	1:78958451	0.963999			363	missense_variant	unknown	Benign	(likely)Benign	criteria provided, single submitter	Criteria_oneSubmitter		Chronic suppurative otitis media	0.000162	5.5729	1.4773
ADGRL2	rs141619218	1:81952012:A:G	1	81952012	A	G	1:82417696	0.943554			1465	missense_variant	unknown	Likely benign	(likely)Benign	criteria provided, single submitter	Criteria_oneSubmitter		Malignant neoplasm of testis (other cancers excluded from controls)	0.00157	3.0883	0.9767	Giant cell arteritis	5.751e-05	37.171	9.24
WDR63	rs148724953	1:85071948:C:G	1	85071948	C	G	1:85537631	0.940898			2140	missense_variant	unknown	Benign	(likely)Benign	criteria provided, single submitter	Criteria_oneSubmitter		Other CVD	0.000141	0.9488	0.2493	Social disorders starting during childhood or adolecense	0.0005812	743.661	216.164
WDR63	rs138379333	1:85093522:G:A	1	85093522	G	A	1:85559205	0.983672			750	missense_variant	unknown	Benign	(likely)Benign	criteria provided, single submitter	Criteria_oneSubmitter		Multiple myeloma and malignant plasma cell neoplasms (other cancers excluded from controls)	0.000183	3.6781	0.9832	Guillain-Barre syndrome	0.0004644	161.543	46.148
SYDE2	rs200884011	1:85190219:C:T	1	85190219	C	T	1:85655902	0.992219			1579	missense_variant	unknown	Likely benign	(likely)Benign	criteria provided, single submitter	Criteria_oneSubmitter		Benign neoplasm: Anus and anal canal	0.000678	2.5619	0.7538	Kela-cod for severe mental illness	0.0002068	7.296	1.966
BCL10	rs3768235	1:85267691:C:T	1	85267691	C	T	1:85733374	0.994986			17533	missense_variant	recessive	Benign	(likely)Benign	criteria provided, single submitter	Criteria_oneSubmitter	not specified	Hypertrophy of breast	0.00037	0.2824	0.0793	Other infective otitis externa	0.0003477	1.645	0.46
BCL10	rs12037217	1:85276340:C:A	1	85276340	C	A	1:85742023	0.99342			2623	missense_variant	recessive	Benign	(likely)Benign	criteria provided, single submitter	Criteria_oneSubmitter	Immunodeficiency 37	Asthma/COPD-related acute respiratory infections	0.00102	-0.1776	0.0541	Other acute viral hepatitis	0.0009236	91.789	27.707
CYR61	rs148330006	1:85582843:C:G	1	85582843	C	G	1:86048526	0.980953			1581	missense_variant	unknown	Likely benign	(likely)Benign	criteria provided, single submitter	Criteria_oneSubmitter		Other behavioural and emotional disorders with onset usually occuring in childhood and adolescence	0.000172	1.9385	0.516	Hypertensive diseases (excluding secondary)	0	3.571	0
ODF2L	rs144381853	1:86358813:T:C	1	86358813	T	C	1:86824496	0.851685			152	missense_variant	unknown	Benign	(likely)Benign	criteria provided, single submitter	Criteria_oneSubmitter		Asthma, hospital admissions , main diagnosis only	0.000121	1.3408	0.3488	Other peripheral vertigo	0.003845	25.448	8.804
ZNF644	rs140271599	1:90937874:C:T	1	90937874	C	T	1:91403431	0.987423			1356	missense_variant	dominant	Likely benign	(likely)Benign	criteria provided, single submitter	Criteria_oneSubmitter		Acute lymphadenitis	0.000226	1.7461	0.4734	Panic disorder	0.0001788	16.31	4.353
ZNF644	rs12117237	1:90939235:T:C	1	90939235	T	C	1:91404792	0.987759			2168	missense_variant	dominant	Likely benign	(likely)Benign	criteria provided, single submitter	Criteria_oneSubmitter		Pregnancy, childbirth and the puerperium	0.000287	-0.2321	0.064	Diseases of the eye and adnexa	0.001334	1.321	0.412
HFM1	rs143399622	1:91343457:C:T	1	91343457	C	T	1:91809014	0.929287			283	missense_variant	recessive	Benign	(likely)Benign	criteria provided, single submitter	Criteria_oneSubmitter		Other arthritis (FG)	0.000968	1.5752	0.4774
TGFBR3	rs2228363	1:91698089:G:A	1	91698089	G	A	1:92163646	0.915322	0.00449389	12	1639	missense_variant	unknown	Likely benign	(likely)Benign	criteria provided, single submitter	Criteria_oneSubmitter	Thoracic aortic aneurysm and aortic dissection	Sleep apnoea	4.72e-05	-0.4593	0.1129	Certain zoonotic bacterial diseases	0.0008338	87.901	26.307
TGFBR3	rs17882828	1:91698125:C:G	1	91698125	C	G	1:92163682	0.967633			1257	missense_variant	unknown	Benign	(likely)Benign	criteria provided, single submitter	Criteria_oneSubmitter		Ectropion of eyelid	0.00189	2.3916	0.7698	Burn and corrosion confined to eye and adnexa	0.001085	75.388	23.072
TGFBR3	rs41286789	1:91734880:T:C	1	91734880	T	C	1:92200437	0.970135			1778	missense_variant	unknown	Likely benign	(likely)Benign	criteria provided, single submitter	Criteria_oneSubmitter		Disorders of conjunctiva	0.00117	0.3116	0.096	Degeneration of nervous system due to alcohol	0.0008946	91.541	27.558
TGFBR3	rs147586574	1:91861477:T:C	1	91861477	T	C	1:92327034	0.992929			9939	missense_variant	unknown	Benign/Likely benign	(likely)Benign	criteria provided, multiple submitters, no conflicts	Criteria_multSubmitter	Thoracic aortic aneurysm and aortic dissection	Certain infectious and parasitic diseases	0.000722	0.0803	0.0238	Benign neoplasm: Choroid (other cancers excluded from controls)	0.001342	4.375	1.364
GLMN	rs61754623	1:92289110:C:T	1	92289110	C	T	1:92754667	0.982654			862	missense_variant	dominant	Benign/Likely benign	(likely)Benign	criteria provided, multiple submitters, no conflicts	Criteria_multSubmitter		Extreme obesity with alveolar hypoventilation	0.0017	3.2305	1.0292
GFI1	rs149914857	1:92481068:G:C	1	92481068	G	C	1:92946625	0.985249			490	missense_variant	dominant	Likely benign	(likely)Benign	criteria provided, multiple submitters, no conflicts	Criteria_multSubmitter		Benign neoplasm: Sigmoid colon	0.00017	2.0521	0.5458
GFI1	rs34631763	1:92483381:C:T	1	92483381	C	T	1:92948938	0.99286			19418	missense_variant	dominant	Benign	(likely)Benign	criteria provided, multiple submitters, no conflicts	Criteria_multSubmitter	Severe congenital neutropenia;Severe congenital neutropenia 2, autosomal dominant;not specified	Mental disorders, not otherwise specified	0.000696	-0.3369	0.0993	Schizophrenia	0.0008572	0.694	0.208
EVI5	rs11808092	1:92607671:C:A	1	92607671	C	A	1:93073228	0.998644			66737	missense_variant	unknown	Benign	(likely)Benign	criteria provided, single submitter	Criteria_oneSubmitter		Haemorrhage from respiratory passages	0.000264	0.0979	0.0268	Other bursal cyst	0.0001345	0.734	0.192
EVI5	rs2391199	1:92695345:T:C	1	92695345	T	C	1:93160902	0.999973			37418	missense_variant	unknown	Benign	(likely)Benign	criteria provided, single submitter	Criteria_oneSubmitter		Any mental disorder, or suicide (or attempt), or psychic disorders complicating pregnancy, partum or puerperum or nerve system disorders	0.000173	-0.0535	0.0142	Other disorders starting during childhood or adolecense	0.0002924	-0.197	0.054
RPL5	rs11540832	1:92837557:A:G	1	92837557	A	G	1:93303114	0.954235			1410	missense_variant	dominant	Benign/Likely benign	(likely)Benign	criteria provided, multiple submitters, no conflicts	Criteria_multSubmitter	Diamond-Blackfan anemia;not provided;not specified	Behauvioural and emotional disorders with onset usually occuring in childhood and adolescence	0.00048	0.9899	0.2835	Otitis externa, unspecified	0.001018	79.813	24.292
ABCA4	rs6666652	1:93996161:C:A	1	93996161	C	A	1:94461717	0.972806			2990	missense_variant	both	Benign	(likely)Benign	criteria provided, multiple submitters, no conflicts	Criteria_multSubmitter	Cone-Rod Dystrophy, Recessive;Macular degeneration;Retinitis Pigmentosa, Recessive;Stargardt Disease, Recessive;not provided;not specified	Abnormal blood-pressure reading, without diagnosis	0.000126	1.9848	0.5178	Special screening examination for neoplasms	0.0003047	15.987	4.427
ABCA4	rs1800555	1:93998061:C:T	1	93998061	C	T	1:94463617	0.994614	0.0424265	750	14837	missense_variant	both	Benign/Likely benign	(likely)Benign	criteria provided, multiple submitters, no conflicts	Criteria_multSubmitter	Cone-Rod Dystrophy, Recessive;MACULAR DEGENERATION, AGE-RELATED, 2, SUSCEPTIBILITY TO;Macular degeneration;Retinitis Pigmentosa, Recessive;Stargardt Disease, Recessive;not provided;not specified	Dizziness and giddiness	8.69e-05	-0.1355	0.0345	Disturbances of skin sensation	0.0006183	0.793	0.232
ABCA4	rs41292677	1:94001992:C:G	1	94001992	C	G	1:94467548	0.928488			105	missense_variant	both	Conflicting interpretations of pathogenicity	Conflicting	criteria provided, conflicting interpretations	Path_Criteria_oneSubmitter_confl		Disorders of lacrimal system and orbit in diseases classified elsewhere	0.00187	15.38	4.9455
ABCA4	rs28938473	1:94007731:G:A	1	94007731	G	A	1:94473287	0.980492			679	missense_variant	both	Conflicting interpretations of pathogenicity	Conflicting	criteria provided, conflicting interpretations	Path_Criteria_multSubmitter_confl		Strabismus	0.000172	1.1122	0.2961
ABCA4	rs1800553	1:94008251:C:T	1	94008251	C	T	1:94473807	0.995645			700	missense_variant	both	Pathogenic/Likely pathogenic	(likely)Pathogenic	criteria provided, multiple submitters, no conflicts	Criteria_multSubmitter	ABCA4-Related Disorders;Age-related macular degeneration 2;Cone-rod dystrophy 3;Inborn genetic diseases;MACULAR DEGENERATION, AGE-RELATED, 2, SUSCEPTIBILITY TO;Macular dystrophy;Retinal dystrophy;Stargardt disease 1;not provided	Persons encountering health services for examination and investigation	0.000218	0.2915	0.0788	Additional codes for the location of defect, injury or illness	0.001036	81.791	24.932
ABCA4	rs56142141	1:94008290:G:A	1	94008290	G	A	1:94473846	0.988076			19328	missense_variant	both	Benign/Likely benign	(likely)Benign	criteria provided, multiple submitters, no conflicts	Criteria_multSubmitter	Cone-Rod Dystrophy, Recessive;Macular degeneration;Retinitis Pigmentosa, Recessive;Stargardt Disease, Recessive;not provided;not specified	Inflammation of lacrimal passages (acute and unspecified)	0.000451	0.8953	0.2552	Myocardial infarction	0.0001428	0.455	0.12
ABCA4	rs1800552	1:94010821:C:T	1	94010821	C	T	1:94476377	0.99492			865	missense_variant	both	Conflicting interpretations of pathogenicity	Conflicting	criteria provided, conflicting interpretations	Path_Criteria_multSubmitter_confl		Alcohol related diseases, tilastokeskus definition, death only	0.000773	2.284	0.6793
ABCA4	rs1801466	1:94010911:T:A	1	94010911	T	A	1:94476467	0.990706			15115	missense_variant	both	Conflicting interpretations of pathogenicity	Conflicting	criteria provided, conflicting interpretations	Criteria_multSubmitter	Cone-Rod Dystrophy, Recessive;Macular degeneration;Retinitis Pigmentosa, Recessive;Stargardt Disease, Recessive;Stargardt disease 1;not provided;not specified	Chorioretinal inflammation	0.000448	0.7368	0.2099	Genitourinary diseases	0.0006532	-0.192	0.056
ABCA4	rs113106943	1:94021848:C:T	1	94021848	C	T	1:94487404	0.992825			632	missense_variant	both	Conflicting interpretations of pathogenicity	Conflicting	criteria provided, conflicting interpretations	Path_Criteria_oneSubmitter_confl	Cone-Rod Dystrophy, Recessive;Cone/cone-rod dystrophy;Macular degeneration;Retinitis Pigmentosa, Recessive;Stargardt Disease, Recessive;Stargardt disease 1;not provided	Unspecified diabetes	0.00151	1.1099	0.3498	Chronic conjunctivitis	0.0004605	164.42	46.941
ABCA4	rs1762111	1:94021934:A:G	1	94021934	A	G	1:94487490	0.98646			627	missense_variant	both	Conflicting interpretations of pathogenicity	Conflicting	criteria provided, conflicting interpretations	Path_Criteria_oneSubmitter_confl	ABCA4-Related Disorders;Cone-Rod Dystrophy, Recessive;Retinal dystrophy;Retinitis Pigmentosa, Recessive;Stargardt disease 1;not provided	Melanocytic naevi of trunk	0.000771	2.0418	0.6071	Hypothyroidism (congenital or acquired)	3.366e-05	2.437	0.588
ABCA4	rs56357060	1:94030483:C:T	1	94030483	C	T	1:94496039	0.978006			263	missense_variant	both	Conflicting interpretations of pathogenicity	Conflicting	criteria provided, conflicting interpretations	Path_Criteria_oneSubmitter_confl		Medication related adverse effects (Asthma/COPD)	0.000586	0.6562	0.1909
ABCA4	rs1800549	1:94030497:G:A	1	94030497	G	A	1:94496053	0.997235			347	missense_variant	both	Benign/Likely benign	(likely)Benign	criteria provided, multiple submitters, no conflicts	Criteria_multSubmitter	Cone-Rod Dystrophy, Recessive;Macular degeneration;Retinitis Pigmentosa, Recessive;Stargardt Disease, Recessive;not provided;not specified	Carcinoma in situ of skin of other and unspecified parts of face (other cancers excluded from controls)	0.000143	7.303	1.9201	Malignant neoplasm of rectosigmoid junction	0.0004569	157.594	44.965
ABCA4	rs61751374	1:94043413:G:A	1	94043413	G	A	1:94508969	0.988036			1673	missense_variant	both	Pathogenic/Likely pathogenic	(likely)Pathogenic	criteria provided, multiple submitters, no conflicts	Criteria_multSubmitter	Age-related macular degeneration 2;Cone-rod dystrophy 3;Cone-rod dystrophy 3;Cone-rod dystrophy 3;Retinal dystrophy;Retinitis pigmentosa 19;Stargardt disease 1;Stargardt disease 1;Stargardt disease 1;not provided	Atrophic disorders of skin	0.000277	1.2008	0.3303		0	3.733	0
ABCA4	rs1801581	1:94047009:C:T	1	94047009	C	T	1:94512565	0.995008	0.0354911	500	12539	missense_variant	both	Benign/Likely benign	(likely)Benign	criteria provided, multiple submitters, no conflicts	Criteria_multSubmitter	Cone-Rod Dystrophy, Recessive;MACULAR DEGENERATION, AGE-RELATED, 2, SUSCEPTIBILITY TO;Macular degeneration;Retinitis Pigmentosa, Recessive;Stargardt Disease, Recessive;Stargardt disease 1;not provided;not specified	Malignant neoplasm of bladder	4.82e-05	0.53	0.1304	Other ILD-related CVD-co-morbidities	0.0009027	0.919	0.277
ABCA4	rs61754030	1:94048910:T:C	1	94048910	T	C	1:94514466	0.963122			230	missense_variant	both	Benign	(likely)Benign	criteria provided, single submitter	Criteria_oneSubmitter		Benign neoplasm: Connective and other soft tissue of lower limb, including hip	0.000364	9.4813	2.6595
ABCA4	rs76157638	1:94051698:C:G	1	94051698	C	G	1:94517254	0.987331			746	missense_variant	both	Conflicting interpretations of pathogenicity	Conflicting	criteria provided, conflicting interpretations	Path_Criteria_multSubmitter_confl		Other disorders of the genitourinary system	0.000356	1.7392	0.4871
ABCA4	rs145525174	1:94063218:C:T	1	94063218	C	T	1:94528774	0.985986			1098	missense_variant	both	Conflicting interpretations of pathogenicity	Conflicting	criteria provided, conflicting interpretations	Path_Criteria_oneSubmitter_confl	Cone-Rod Dystrophy, Recessive;Macular degeneration;Retinitis Pigmentosa, Recessive;Stargardt Disease, Recessive;Stargardt disease 1;not provided;not specified	Benign lipomatous neoplasm of skin and subcutaneous tissue of limbs	0.000523	1.7375	0.5009	Benign neoplasm: Other/unspecified site	0.000411	184.411	52.198
ABCA4	rs61751392	1:94063250:A:G	1	94063250	A	G	1:94528806	0.986873			249	missense_variant	both	Conflicting interpretations of pathogenicity	Conflicting	criteria provided, conflicting interpretations	Path_Criteria_multSubmitter_confl		Disorders of sclera, cornea, iris and ciliary body	0.000222	1.317	0.3567
ABCA4	rs61752395	1:94063262:C:T	1	94063262	C	T	1:94528818	0.994816			3919	missense_variant	both	Benign/Likely benign	(likely)Benign	criteria provided, multiple submitters, no conflicts	Criteria_multSubmitter	Cone-Rod Dystrophy, Recessive;Macular degeneration;Retinitis Pigmentosa, Recessive;Stargardt Disease, Recessive;not provided;not specified	Injuries to the abdomen, lower back, lumbar spine and pelvis	0.000164	0.3892	0.1032	Arterial embolism and thrombosis of lower extremity artery	0.0001791	23.126	6.172
ABCA4	rs1800548	1:94077833:C:T	1	94077833	C	T	1:94543389	0.986857			347	missense_variant	both	Uncertain significance	VUS	criteria provided, multiple submitters, no conflicts	Criteria_multSubmitter		Presence of other devices	0.000207	1.87	0.5041
ABCA4	rs3112831	1:94078678:T:C	1	94078678	T	C	1:94544234	0.999045			70377	missense_variant	both	Benign/Likely benign	(likely)Benign	criteria provided, multiple submitters, no conflicts	Criteria_multSubmitter		Hepatic failure, not elsewhere classified	0.000491	0.3164	0.0908	Hepatic failure, not elsewhere classified	0.0002451	0.426	0.116
ABCA4	rs6657239	1:94098927:C:T	1	94098927	C	T	1:94564483	0.99216			20961	missense_variant	both	Benign/Likely benign	(likely)Benign	criteria provided, multiple submitters, no conflicts	Criteria_multSubmitter	Cone-Rod Dystrophy, Recessive;Macular degeneration;Retinitis Pigmentosa, Recessive;Stargardt Disease, Recessive;not provided;not specified	Persons with potential health hazards related to communicable diseases	0.000594	0.2728	0.0794		0.002648	0.511	0.17
ABCA4	rs62646862	1:94103130:C:T	1	94103130	C	T	1:94568686	0.995835			345	missense_variant	both	Conflicting interpretations of pathogenicity	Conflicting	criteria provided, conflicting interpretations	Path_Criteria_oneSubmitter_confl		Autoimmune thyroiditis	0.00027	9.0186	2.4757
ABCA4	rs201150919	1:94108702:T:A	1	94108702	T	A	1:94574258	0.998837			3199	missense_variant	both	Conflicting interpretations of pathogenicity	VUS	criteria provided, conflicting interpretations	Criteria_multSubmitter	Cone-Rod Dystrophy, Recessive;Macular degeneration;Retinitis Pigmentosa, Recessive;Stargardt Disease, Recessive;Stargardt disease 1	Other disorders of conjunctiva	0.00156	0.6523	0.2062	Schizotypal disorder	0.002666	36.526	12.16
ARHGAP29	rs41311172	1:94179812:C:T	1	94179812	C	T	1:94645368	0.998694			1139	missense_variant	unknown	Likely benign	(likely)Benign	criteria provided, single submitter	Criteria_oneSubmitter		Sensorineural hearing loss	0.00137	0.3955	0.1236	Other bursitis of knee	0.0003795	193.084	54.33
ABCD3	rs142075958	1:94464782:G:T	1	94464782	G	T	1:94930338	0.989405			10749	missense_variant	recessive	Benign	(likely)Benign	criteria provided, single submitter	Criteria_oneSubmitter		Malignant neoplasm of corpus uteri (other cancers excluded from controls)	0.000102	0.572	0.1472	Other inflammation of vagina/vulva	0.0001868	3.425	0.917
ALG14	rs139521179	1:95072786:C:A	1	95072786	C	A	1:95538342	0.95964			176	missense_variant	recessive	Conflicting interpretations of pathogenicity	VUS	criteria provided, conflicting interpretations	Criteria_multSubmitter		Peroneal tendinitis	0.000874	22.7511	6.8356
ALG14	rs34364382	1:95072868:C:T	1	95072868	C	T	1:95538424	0.976123			3156	missense_variant	recessive	Benign/Likely benign	(likely)Benign	criteria provided, multiple submitters, no conflicts	Criteria_multSubmitter	Myasthenic syndrome, congenital, 15;not provided;not specified	Other acquired deformities of musculoskeletal system and connective tissue	0.000164	1.4357	0.3809	Coronary angiopasty	0.0004824	2.917	0.836
DPYD	rs67376798	1:97082391:T:A	1	97082391	T	A	1:97547947	0.976235	0.000528052	2	192	missense_variant	recessive	drug response	drug response	reviewed by expert panel	Criteria_multSubmitter		Alzheimer's disease (Early onset)	8.93e-05	8.7846	2.2421
DPYD	rs1801160	1:97305364:C:T	1	97305364	C	T	1:97770920	0.99927	0.0263863	256	9438	missense_variant	recessive	Benign/Likely benign	(likely)Benign	criteria provided, multiple submitters, no conflicts	Criteria_multSubmitter	Dihydropyrimidine dehydrogenase deficiency;not provided;not specified	Seborrhoeic dermatitis	2.46e-05	0.6314	0.1497	Benign neoplasm: Colon, unspecified	0.001471	1.389	0.437
DPYD	rs145548112	1:97306195:C:T	1	97306195	C	T	1:97771751	0.998845			208	missense_variant	recessive	not provided	not_provided	no assertion provided	none		Other disorders of bladder	0.00106	3.5757	1.0925
DPYD	rs3918290	1:97450058:C:T	1	97450058	C	T	1:97915614	0.996765	0.020447	146	7366	pLoF	recessive	drug response	drug response	reviewed by expert panel	Criteria_multSubmitter	2-3 toe syndactyly;Abnormal aggressive, impulsive or violent behavior;Aggressive behavior;Autistic disorder of childhood onset;Bulbous nose;Clinodactyly of the 5th toe;Coarse facial features;Cognitive impairment;Dihydropyrimidine dehydrogenase deficiency;Fluorouracil response;Frontal bossing;Global developmental delay;Hallux valgus;Hirschsprung disease 1;Intellectual disability;Intellectual disab…	Neurological diseases	3.34e-05	-0.1093	0.0264	Acute and transient psychotic disorders	0.0002487	2.056	0.561
DPYD	rs1801159	1:97515839:T:C	1	97515839	T	C	1:97981395	0.999524	0.162885	9896	49946	missense_variant	recessive	Benign/Likely benign	(likely)Benign	criteria provided, multiple submitters, no conflicts	Criteria_multSubmitter		Type 1 diabetes with ketoacidosis	6.81e-05	0.246	0.0618	Polyneuropathies and other disorders of the peripheral nervous system	0.00141	0.209	0.065
DPYD	rs1801158	1:97515865:C:T	1	97515865	C	T	1:97981421	0.991037			4774	missense_variant	recessive	Conflicting interpretations of pathogenicity	VUS	criteria provided, conflicting interpretations	Criteria_multSubmitter	Dihydropyrimidine dehydrogenase deficiency;not provided;not specified	Dislocation, sprain and strain of joints and ligaments of elbow	0.000223	0.9691	0.2626	Superficial injury of ankle and foot	0.0004999	6.08	1.747
DPYD	rs45589337	1:97679170:T:C	1	97679170	T	C	1:98144726	0.995622			3828	missense_variant	recessive	Benign/Likely benign	(likely)Benign	criteria provided, multiple submitters, no conflicts	Criteria_multSubmitter	not provided;not specified	Fracture of rib(s), sternum and thoracic spine	0.000389	0.4519	0.1274	Malignant neoplasm of corpus uteri	0.001457	8.362	2.627
DPYD	rs2297595	1:97699535:T:C	1	97699535	T	C	1:98165091	0.999593			51717	missense_variant	recessive	Benign/Likely benign	(likely)Benign	criteria provided, multiple submitters, no conflicts	Criteria_multSubmitter		Injury of intra-abdominal organs	0.000249	0.4334	0.1183	Erectile dysfunction	8.834e-05	0.407	0.104
SNX7	rs35391040	1:98695628:C:A	1	98695628	C	A	1:99161184	0.985665			4205	missense_variant	unknown	Benign	(likely)Benign	criteria provided, single submitter	Criteria_oneSubmitter		Glomerulonephritis	0.0021	-0.3699	0.1203	Presence of cardiac and vascular implants and grafts	0.001727	1.461	0.466
AGL	rs2307130	1:99851033:A:G	1	99851033	A	G	1:100316589	0.999271			90624	LC	recessive	Benign	(likely)Benign	criteria provided, multiple submitters, no conflicts	Criteria_multSubmitter		Malignant neoplasm of bronchus and lung	0.000108	-0.1509	0.039	Benign neoplasm: Adrenal gland	0.000264	0.205	0.056
AGL	rs17121403	1:99870421:A:G	1	99870421	A	G	1:100335977	0.9998			2960	missense_variant	recessive	Benign/Likely benign	(likely)Benign	criteria provided, multiple submitters, no conflicts	Criteria_multSubmitter	Glycogen storage disease type III;not provided;not specified	Cervicobrachial syndrome	0.000678	0.5621	0.1654		3.651e-05	1.611	0.39
AGL	rs28730701	1:99875226:G:T	1	99875226	G	T	1:100340782	0.995598			12297	missense_variant	recessive	Benign/Likely benign	(likely)Benign	criteria provided, multiple submitters, no conflicts	Criteria_multSubmitter	Glycogen storage disease type III;not provided;not specified	Aplastic and other anaemias	0.000542	0.2016	0.0583	Purpura and other haemorrhagic conditions	0.0001342	1.939	0.508
AGL	rs17121464	1:99875231:G:A	1	99875231	G	A	1:100340787	0.990332			3528	missense_variant	recessive	Benign/Likely benign	(likely)Benign	criteria provided, multiple submitters, no conflicts	Criteria_multSubmitter	Glycogen storage disease type III;not provided;not specified	Other extrapyramidal and movement disorders+ in other diseases	0.00154	0.5919	0.1869	Dissocial personality disorder	0.00276	35.672	11.917
AGL	rs141043166	1:99877698:G:A	1	99877698	G	A	1:100343254	0.998707			9862	missense_variant	recessive	Conflicting interpretations of pathogenicity	VUS	criteria provided, conflicting interpretations	Criteria_multSubmitter	Glycogen storage disease type III;not provided;not specified	Personality disorders (more controls excluded)	0.000161	-0.3038	0.0805	Episcleritis	0.0003134	4.334	1.203
AGL	rs149210307	1:99884201:A:G	1	99884201	A	G	1:100349757	0.958555	0.000530774	8	187	missense_variant	recessive	Conflicting interpretations of pathogenicity	VUS	criteria provided, conflicting interpretations	Criteria_multSubmitter	Glycogen storage disease type III;not provided	Exfoliative dermatitis	7.34e-06	27.9028	6.2233	Benign neoplasm: Skin of scalp and neck	0.000754	108.362	32.163
AGL	rs150441555	1:99884427:C:T	1	99884427	C	T	1:100349983	0.9132	0.000280358	0	103	missense_variant	recessive	Conflicting interpretations of pathogenicity	VUS	criteria provided, conflicting interpretations	Criteria_multSubmitter		Other and unspecified trigeminal disorders	5.48e-05	25.3572	6.2858
AGL	rs200129247	1:99891682:C:T	1	99891682	C	T	1:100357238	0.924756			391	missense_variant	recessive	Uncertain significance	VUS	criteria provided, single submitter	Criteria_oneSubmitter		Other peripheral vascular diseases	0.000216	3.6838	0.9959
AGL	rs3753494	1:99892547:C:T	1	99892547	C	T	1:100358103	0.994977			51892	missense_variant	recessive	Benign/Likely benign	(likely)Benign	criteria provided, multiple submitters, no conflicts	Criteria_multSubmitter		Other specified and unspecified personality disorders	0.000319	-0.1798	0.05	Effects of other external causes	0.000365	0.733	0.206
AGL	rs2230307	1:99896369:G:A	1	99896369	G	A	1:100361925	0.994857			23529	missense_variant	recessive	Benign/Likely benign	(likely)Benign	criteria provided, multiple submitters, no conflicts	Criteria_multSubmitter	Glycogen storage disease type III;not provided;not specified	Nontoxic multinodular goitre	0.000624	-0.1925	0.0563	Other specified/unspecified inflammatory spondylopathies	0.000361	1.434	0.402
AGL	rs2230308	1:99900704:T:A	1	99900704	T	A	1:100366260	0.977222			766	missense_variant	recessive	Conflicting interpretations of pathogenicity	VUS	criteria provided, conflicting interpretations	Criteria_multSubmitter		Haemorrhage in early pregnancy	0.000685	1.1952	0.352
AGL	rs12043139	1:99910769:G:A	1	99910769	G	A	1:100376325	0.996145	0.00506549	18	1843	missense_variant	recessive	Benign/Likely benign	(likely)Benign	criteria provided, multiple submitters, no conflicts	Criteria_multSubmitter	Glycogen storage disease type III;not specified	Melanocytic naevi of upper limb, including shoulder	2.81e-05	3.8772	0.9258	Retinal breaks without detachment	0.0002559	18.631	5.096
SASS6	rs151151974	1:100103058:G:C	1	100103058	G	C	1:100568614	0.995954	0.00131196	2	480	missense_variant	recessive	Uncertain significance	VUS	criteria provided, single submitter	Criteria_oneSubmitter		Benign neoplasm: Short bones of lower limb	6.22e-05	13.7905	3.444
SASS6	rs77741912	1:100110385:C:G	1	100110385	C	G	1:100575941	0.953558			344	missense_variant	recessive	Likely benign	(likely)Benign	criteria provided, single submitter	Criteria_oneSubmitter		Salphingitis and oophoritis	0.000916	1.8138	0.5471
DBT	rs75525811	1:100196286:T:C	1	100196286	T	C	1:100661842	0.98084			644	missense_variant	recessive	Conflicting interpretations of pathogenicity	VUS	criteria provided, conflicting interpretations	Criteria_multSubmitter		Other and unsepcified mononeuropathies, also in other diseases	0.000257	4.2928	1.1743
DBT	rs12021720	1:100206504:T:C	1	100206504	T	C	1:100672060	0.999777			24398	missense_variant	recessive	Benign	(likely)Benign	criteria provided, multiple submitters, no conflicts	Criteria_multSubmitter		Benign neoplasm: Other and unspecified parts of small intestine (other cancers excluded from controls)	0.000166	-0.6399	0.1699	Benign neoplasm: Other and unspecified parts of small intestine (other cancers excluded from controls)	6.317e-05	-0.37	0.092
DBT	rs146249007	1:100216031:A:G	1	100216031	A	G	1:100681587	0.999967			3996	missense_variant	recessive	Benign/Likely benign	(likely)Benign	criteria provided, multiple submitters, no conflicts	Criteria_multSubmitter	Maple syrup urine disease;not provided;not specified	Non-invasive ventilation	0.00104	1.3175	0.4017	Other menopausal disorders	0.0001739	20.575	5.481
CDC14A	rs140849467	1:100484404:A:G	1	100484404	A	G	1:100949960	0.974169			1251	missense_variant	recessive	Likely benign	(likely)Benign	criteria provided, single submitter	Criteria_oneSubmitter		Keratitis	0.000896	-0.6472	0.1949	Benign neoplasm: Sigmoid colon (other cancers excluded from controls)	4.922e-06	13.145	2.878
CDC14A	rs113885721	1:100499111:A:G	1	100499111	A	G	1:100964667	0.97179			1300	missense_variant	recessive	Likely benign	(likely)Benign	criteria provided, multiple submitters, no conflicts	Criteria_multSubmitter	not specified	Other and unspecified abdominal hernia	0.000199	2.8225	0.7588	Thyrotoxicosis with toxic multinodular goitre	0.001226	56.188	17.381
CDC14A	rs61752469	1:100499218:G:A	1	100499218	G	A	1:100964774	0.983713			6119	missense_variant	recessive	Benign/Likely benign	(likely)Benign	criteria provided, multiple submitters, no conflicts	Criteria_multSubmitter	not specified	Malignant neoplasm of digestive organs (other cancers excluded from controls)	0.00055	-0.3017	0.0873	Other specified/unspecified necrotizing vasculopathies	0.000285	19.268	5.31
COL11A1	rs139064549	1:102888579:G:C	1	102888579	G	C	1:103354135	0.998053			3940	missense_variant	both	Benign/Likely benign	(likely)Benign	criteria provided, multiple submitters, no conflicts	Criteria_multSubmitter	Fibrochondrogenesis;Marshall syndrome;Stickler Syndrome, Dominant;not provided;not specified	ILD, hospital admissions 1, main diag only	0.000318	0.7292	0.2025	Abnormal involuntary movements	2.635e-05	7.865	1.871
COL11A1	rs1676486	1:102888582:A:G	1	102888582	A	G	1:103354138	0.997624	0.849083	265200	46743	missense_variant	both	Benign	(likely)Benign	criteria provided, multiple submitters, no conflicts	Criteria_multSubmitter		Diseases of vocal cords and larynx+other diseases of upper respiratory tract, no elsewhere classified	8.28e-06	0.103	0.0231	Diseases of vocal cords and larynx+other diseases of upper respiratory tract, no elsewhere classified	1.235e-06	0.064	0.013
COL11A1	rs55821405	1:102889503:G:T	1	102889503	G	T	1:103355059	0.988193	0.00138818	0	510	missense_variant	both	Conflicting interpretations of pathogenicity	VUS	criteria provided, conflicting interpretations	Criteria_multSubmitter		Fracture of forearm	4.73e-05	1.0027	0.2465
COL11A1	rs3753841	1:102914362:G:A	1	102914362	G	A	1:103379918	0.997115	0.657934	159210	82507	missense_variant	both	Benign	(likely)Benign	criteria provided, multiple submitters, no conflicts	Criteria_multSubmitter		Deviated nasal septum	1.93e-05	0.0936	0.0219	Other reactioin to severe stress, and adjustment disorders	0.0003746	0.05	0.014
COL11A1	rs375675171	1:102935079:A:G	1	102935079	A	G	1:103400635	0.891092	0.000206866	0	76	missense_variant	both	Uncertain significance	VUS	criteria provided, single submitter	Criteria_oneSubmitter		Vulvovaginal ulceration/inflammation in other diseases	1.17e-05	19.2453	4.3908
COL11A1	rs78046647	1:102962756:G:T	1	102962756	G	T	1:103428312	0.976569			261	missense_variant	both	Conflicting interpretations of pathogenicity	VUS	criteria provided, conflicting interpretations	Criteria_multSubmitter		Anxious personality disorder	0.000367	14.4227	4.0478
COL11A1	rs141548164	1:102979414:A:T	1	102979414	A	T	1:103444970	0.991279			1412	missense_variant	both	Benign/Likely benign	(likely)Benign	criteria provided, multiple submitters, no conflicts	Criteria_multSubmitter	Fibrochondrogenesis;Marshall syndrome;Stickler Syndrome, Dominant;not provided;not specified	Acute appendicitis, with complications	0.000994	0.7028	0.2135	Anoxic brain damage	0.0005401	138.967	40.163
COL11A1	rs144884147	1:103022966:C:G	1	103022966	C	G	1:103488522	0.992897			459	missense_variant	both	Conflicting interpretations of pathogenicity	VUS	criteria provided, conflicting interpretations	Criteria_multSubmitter		Fracture of forearm	0.00109	0.8144	0.2493
COL11A1	rs12731843	1:103025905:T:G	1	103025905	T	G	1:103491461	0.999598	0.0948779	3428	31429	missense_variant	both	Benign	(likely)Benign	criteria provided, single submitter	Criteria_oneSubmitter		Symptoms and signs involving the digestive system and abdomen	1.54e-05	0.058	0.0134	Other CVD	0.0001098	0.522	0.135
COL11A1	rs143159512	1:103082940:A:T	1	103082940	A	T	1:103548496	0.968734			2791	missense_variant	both	Likely benign	(likely)Benign	criteria provided, single submitter	Criteria_oneSubmitter		Diaphragmatic hernia	0.000929	0.4203	0.1269	Other aneurysm	0.001512	17.581	5.542
COL11A1	rs11164663	1:103082941:A:C	1	103082941	A	C	1:103548497	0.993225			21627	missense_variant	both	Benign	(likely)Benign	criteria provided, multiple submitters, no conflicts	Criteria_multSubmitter	Fibrochondrogenesis;Marshall syndrome;Stickler Syndrome, Dominant;not specified	ILD differential diagnosis	0.000583	-0.0498	0.0145	Dislocation, sprain and strain of joints and ligaments of knee	2.01e-05	0.355	0.083
VAV3	rs138170759	1:107964797:A:G	1	107964797	A	G	1:108507419	0.982726			468	missense_variant	unknown	Likely benign	(likely)Benign	criteria provided, single submitter	Criteria_oneSubmitter		Persons encountering health services in other circumstances	0.000433	1.2551	0.3567
PRPF38B	rs111751551	1:108699434:G:A	1	108699434	G	A	1:109242056	0.962387			952	missense_variant	unknown	Benign	(likely)Benign	criteria provided, single submitter	Criteria_oneSubmitter		Hypertension	0.000136	0.3733	0.0978	Subacute thyroiditis	0.0003043	215.169	59.577
GPSM2	rs41279678	1:108897593:G:A	1	108897593	G	A	1:109440215	0.997664			38611	missense_variant	recessive	Benign/Likely benign	(likely)Benign	criteria provided, multiple submitters, no conflicts	Criteria_multSubmitter		Melanocytic naevi of eyelid, including canthus (other cancers excluded from controls)	0.000462	0.79	0.2256	Tuberculosis	0.0006718	0.504	0.148
GPSM2	rs190381417	1:108901825:G:A	1	108901825	G	A	1:109444447	0.962325	0.0166609	126	5995	missense_variant	recessive	Benign	(likely)Benign	criteria provided, single submitter	Criteria_oneSubmitter		Postpartum haemorrhage	3.7e-05	0.4762	0.1154	Myeloproliferative diseases (CML excluded)	9.165e-06	10.32	2.326
GPSM2	rs61754640	1:108904128:G:A	1	108904128	G	A	1:109446750	0.979534	0.0239747	248	8560	missense_variant	recessive	Conflicting interpretations of pathogenicity	VUS	criteria provided, conflicting interpretations	Criteria_multSubmitter	Nonsyndromic Hearing Loss, Recessive;not specified	Synovial hypertrophy, not elsewhere classified	1.57e-05	2.261	0.5235	Shoulder lesions	8.928e-05	0.75	0.192
GPSM2	rs35089879	1:108918719:C:T	1	108918719	C	T	1:109461341	0.978698			948	missense_variant	recessive	Conflicting interpretations of pathogenicity	VUS	criteria provided, conflicting interpretations	Criteria_multSubmitter	Nonsyndromic Hearing Loss, Recessive;not specified	Hernia	0.000481	0.3821	0.1094	Glaucoma secondary to other eye disorders	0.001971	46.882	15.149
GPSM2	rs35029887	1:108922543:ACTT:A	1	108922543	ACTT	A	1:109465165	0.998855			78246	inframe_indel	recessive	Benign/Likely benign	(likely)Benign	criteria provided, multiple submitters, no conflicts	Criteria_multSubmitter		Other enthesopathies	0.0013	-0.0772	0.024		0.001292	-0.141	0.044
GPSM2	rs191870755	1:108924030:C:T	1	108924030	C	T	1:109466652	0.993853			1582	missense_variant	recessive	Likely benign	(likely)Benign	criteria provided, single submitter	Criteria_oneSubmitter	not specified	Polyuria	0.00044	0.7743	0.2203	Disorders of lacrimal system and orbit in diseases classified elsewhere	0.0008541	98.222	29.455
GPSM2	rs705268	1:108924236:G:A	1	108924236	G	A	1:109466858	0.998323			71925	missense_variant	recessive	Benign	(likely)Benign	criteria provided, single submitter	Criteria_oneSubmitter		Other enthesopathies	0.000731	-0.0845	0.025		0.000216	-0.186	0.05
SARS	rs140717526	1:109236451:G:A	1	109236451	G	A	1:109779073	0.966343			1421	missense_variant	recessive	Benign	(likely)Benign	criteria provided, single submitter	Criteria_oneSubmitter		Certain zoonotic bacterial diseases	0.000607	3.5594	1.0381
CELSR2	rs144034706	1:109250113:A:ACGC	1	109250113	A	ACGC	1:109792735	0.989209			79554	inframe_indel	unknown	Benign	(likely)Benign	criteria provided, single submitter	Criteria_oneSubmitter		Delirium, not induced by alcohol and other psychoactive substances	0.000371	-0.1813	0.0509	Statin medication	0.0001167	0.027	0.007
CELSR2	rs62623708	1:109250455:C:A	1	109250455	C	A	1:109793077	0.961657	0.00108332	4	394	missense_variant	unknown	Likely benign	(likely)Benign	criteria provided, single submitter	Criteria_oneSubmitter		Adhesive capsulitis of shoulder	7.61e-05	2.103	0.5315	Specific development disorders of speech and language	5.892e-05	1070.534	266.495
CELSR2	rs41279706	1:109251971:C:T	1	109251971	C	T	1:109794593	0.959598			789	missense_variant	unknown	Likely benign	(likely)Benign	criteria provided, single submitter	Criteria_oneSubmitter		Volume depletion	0.00104	2.1057	0.642
CELSR2	rs115856488	1:109253120:T:A	1	109253120	T	A	1:109795742	0.926402	0.00148889	2	545	missense_variant	unknown	Likely benign	(likely)Benign	criteria provided, single submitter	Criteria_oneSubmitter		Benign neoplasms	6.23e-05	-0.4495	0.1123
CELSR2	rs138543788	1:109258921:A:G	1	109258921	A	G	1:109801543	0.945113			1933	missense_variant	unknown	Benign	(likely)Benign	criteria provided, single submitter	Criteria_oneSubmitter		Other medical care	0.00011	0.8377	0.2166	Other inflammatory liver diseases	0.0001136	26.883	6.965
CELSR2	rs148006855	1:109268900:G:A	1	109268900	G	A	1:109811522	0.901887			161	missense_variant	unknown	Benign	(likely)Benign	criteria provided, single submitter	Criteria_oneSubmitter		Rheumatic valve diseases	0.000623	12.8968	3.7693
CELSR2	rs628525	1:109271269:G:A	1	109271269	G	A	1:109813891	0.995662	0.00201694	2	739	missense_variant	unknown	Likely benign	(likely)Benign	criteria provided, single submitter	Criteria_oneSubmitter		Other abnormalities of plasma proteins	6.72e-05	8.7952	2.2064
SORT1	rs2228605	1:109342050:C:A	1	109342050	C	A	1:109884672	0.961902			216	missense_variant	dominant	Benign	(likely)Benign	criteria provided, single submitter	Criteria_oneSubmitter		Other disorders of amniotic fluid and membranes	0.00158	3.2878	1.0406
GNAT2	rs41280330	1:109608722:C:T	1	109608722	C	T	1:110151344	0.966148			1410	missense_variant	unknown	Conflicting interpretations of pathogenicity	VUS	criteria provided, conflicting interpretations	Criteria_multSubmitter	Achromatopsia;not specified	Pruritus	0.00272	1.1603	0.3871	Abnormal findings on diagnostic imaging of breast	0.001523	63.041	19.885
GNAT2	rs3738766	1:109608773:G:T	1	109608773	G	T	1:110151395	0.99925	0.0395495	640	13890	missense_variant	unknown	Benign/Likely benign	(likely)Benign	criteria provided, multiple submitters, no conflicts	Criteria_multSubmitter	Achromatopsia;not specified	Other and unspesified noninflammatory disorders of ovary, fallopian tube and broad ligament	3.64e-05	0.9123	0.2209	Melanocytic naevi of lip	0.0001948	8.634	2.318
GSTM5	rs113130058	1:109717418:A:G	1	109717418	A	G	1:110260040	0.994884			6625	missense_variant	unknown	Benign	(likely)Benign	criteria provided, single submitter	Criteria_oneSubmitter		Total colectomy operation	0.00027	1.0435	0.2865	Convalescence	0.0005472	5.985	1.731
SLC6A17	rs148377467	1:110172197:A:G	1	110172197	A	G	1:110714819	0.991927	0.00228641	4	836	missense_variant	recessive	Likely benign	(likely)Benign	criteria provided, single submitter	Criteria_oneSubmitter		Chronic lymphocytic leukaemia	1.56e-06	8.0999	1.6864	Other cataract	8.389e-05	4.497	1.143
SLC6A17	rs41313405	1:110198296:A:G	1	110198296	A	G	1:110740918	0.973837			9800	missense_variant	recessive	Benign/Likely benign	(likely)Benign	criteria provided, multiple submitters, no conflicts	Criteria_multSubmitter	not provided	Alcohol dependence	0.000279	0.2472	0.068	Other problems related to primary support group, including family circumstances	3.054e-05	2.44	0.585
CEPT1	rs146158422	1:111159398:A:G	1	111159398	A	G	1:111702020	0.989925			5045	missense_variant	unknown	Benign	(likely)Benign	criteria provided, single submitter	Criteria_oneSubmitter		Other heart diseases	0.000292	-0.1301	0.0359	Cardiovascular diseases (excluding rheumatic etc)	0.0001149	-1.068	0.277
CHI3L2	rs13721	1:111241360:C:T	1	111241360	C	T	1:111783982	0.994829			30952	missense_variant	unknown	Benign	(likely)Benign	criteria provided, single submitter	Criteria_oneSubmitter	not specified	Diseases of the blood and blood-forming organs and certain disorders involving the immune mechanism	0.00272	-0.0631	0.0211	Diseases of the blood and blood-forming organs and certain disorders involving the immune mechanism	0.0005947	-0.15	0.044
CHIA	rs182022651	1:111312303:G:A	1	111312303	G	A	1:111854925	0.993649			595	missense_variant	unknown	Likely benign	(likely)Benign	criteria provided, single submitter	Criteria_oneSubmitter		Mental and behavioural disorders due to alcohol, excluding acute intoxication	0.000108	0.8581	0.2217		0	9.446	0
OVGP1	rs61741118	1:111414879:CTCACAGACTGATGACTCACAGGGG:C	1	111414879	CTCACAGACTGATGACTCACAGGGG	C	1:111957501	0.991187			82357	inframe_indel	unknown	Benign	(likely)Benign	criteria provided, single submitter	Criteria_oneSubmitter		Problems related to certain psychosocial circumstances	0.00203	-0.1371	0.0444	Other noninfective gastroenteritis and colitis	0.0003365	-0.108	0.03
OVGP1	rs12096782	1:111414925:GGGTCAGGGTCTTTTCCCCAGGGGTCACAGACTGATAACCCACAGA:G	1	111414925	GGGTCAGGGTCTTTTCCCCAGGGGTCACAGACTGATAACCCACAGA	G	1:111957547	0.993157			76779	inframe_indel	unknown	Benign	(likely)Benign	criteria provided, single submitter	Criteria_oneSubmitter		Problems related to certain psychosocial circumstances	0.00228	-0.14	0.0459	Disorders of thyroid, IBD co-morbidities	0.001043	-0.105	0.032
ST7L	rs114199731	1:112616842:T:A	1	112616842	T	A	1:113159464	0.983177	0.0127767	56	4638	missense_variant	unknown	Benign	(likely)Benign	criteria provided, single submitter	Criteria_oneSubmitter		Other contact dermatitis	9.01e-05	0.8179	0.2089	Acute sinusitis	7.804e-05	2.331	0.59
MOV10	rs151095542	1:112698089:G:A	1	112698089	G	A	1:113240711	0.985637			1031	missense_variant	unknown	Likely benign	(likely)Benign	criteria provided, single submitter	Criteria_oneSubmitter		Benign neoplasm: Other/unspecified site (other cancers excluded from controls)	0.000952	4.6674	1.4125	Other osteochondropathies	0.002214	40.558	13.255
SLC16A1	rs1049434	1:112913924:A:T	1	112913924	A	T	1:113456546	0.999979	0.578146	122744	89660	missense_variant	both	Benign/Likely benign	(likely)Benign	criteria provided, multiple submitters, no conflicts	Criteria_multSubmitter		Cardiovascular diseases (excluding rheumatic etc)	1.08e-06	0.0426	0.0087	Cardiovascular diseases (excluding rheumatic etc)	1.74e-05	0.028	0.006
PTPN22	rs72650671	1:113838292:G:T	1	113838292	G	T	1:114380914	0.985166	0.00245789	4	899	missense_variant	both	Likely benign	(likely)Benign	criteria provided, single submitter	Criteria_oneSubmitter		Open wound of wrist and hand	8.03e-05	0.8343	0.2116	Malignant neoplasm of lip, oral cavity and pharynx	0.0003067	215.29	59.644
AP4B1	rs114734921	1:113895826:T:C	1	113895826	T	C	1:114438448	0.92834			994	missense_variant	recessive	Conflicting interpretations of pathogenicity	VUS	criteria provided, conflicting interpretations	Criteria_multSubmitter		Hirsutism	0.000877	4.7817	1.4371
AP4B1	rs1217401	1:113896329:A:G	1	113896329	A	G	1:114438951	0.999948	0.276362	28032	73500	missense_variant	recessive	Benign	(likely)Benign	criteria provided, multiple submitters, no conflicts	Criteria_multSubmitter		Hypothyroidism, drug reimbursement	8.88e-07	-0.129	0.0262	AV-block	9.587e-05	0.188	0.048
AP4B1	rs141417436	1:113900263:A:G	1	113900263	A	G	1:114442885	0.985314	0.000661426	0	243	missense_variant	recessive	Conflicting interpretations of pathogenicity	VUS	criteria provided, conflicting interpretations	Criteria_multSubmitter		Transient ischemic attack	3.92e-05	1.6694	0.406
AP4B1	rs773497515	1:113900335:C:T	1	113900335	C	T	1:114442957	0.813425			108	missense_variant	recessive	Uncertain significance	VUS	criteria provided, single submitter	Criteria_oneSubmitter		Other diseases of pleura	0.00189	2.0508	0.6599
BCAS2	rs62621917	1:114581582:T:C	1	114581582	T	C	1:115124203	0.96312	0.00531046	16	1935	missense_variant	unknown	Benign	(likely)Benign	criteria provided, single submitter	Criteria_oneSubmitter		Inguinal or femoral hernia, bilateral	7.75e-05	1.3138	0.3324	Acidosis	0.001084	81.868	25.054
AMPD1	rs150645738	1:114674831:C:T	1	114674831	C	T	1:115217452	0.98254			796	missense_variant	recessive	Conflicting interpretations of pathogenicity	VUS	criteria provided, conflicting interpretations	Criteria_multSubmitter		Inflammatory disorders of male genital organs, not elsewhere classified	0.000733	6.808	2.0159
AMPD1	rs140181682	1:114675639:A:T	1	114675639	A	T	1:115218260	0.957799			247	missense_variant	recessive	Conflicting interpretations of pathogenicity	VUS	criteria provided, conflicting interpretations	Criteria_multSubmitter		Other hammer toe(s) (acquired)	0.000624	1.9213	0.5616
AMPD1	rs61752478	1:114678495:C:A	1	114678495	C	A	1:115221116	0.995915			315	missense_variant	recessive	Conflicting interpretations of pathogenicity	VUS	criteria provided, conflicting interpretations	Criteria_multSubmitter		Meniscus derangement	0.000707	0.8613	0.2543
AMPD1	rs34526199	1:114679616:T:A	1	114679616	T	A	1:115222237	0.998371			26742	missense_variant	recessive	Conflicting interpretations of pathogenicity	Conflicting	criteria provided, conflicting interpretations	Path_Criteria_oneSubmitter_confl	Muscle AMP deaminase deficiency;not provided	Migraine	0.000151	0.1303	0.0344	Isolated proteinuria	0.0006572	1.45	0.426
AMPD1	rs142582318	1:114684234:C:T	1	114684234	C	T	1:115226855	0.982447			1515	missense_variant	recessive	Likely benign	(likely)Benign	criteria provided, single submitter	Criteria_oneSubmitter		Motor neuron disease	0.000466	4.1421	1.1836
AMPD1	rs61752479	1:114688633:G:A	1	114688633	G	A	1:115231254	0.998702			38351	missense_variant	recessive	Likely benign, other	(likely)Benign	criteria provided, multiple submitters, no conflicts	Criteria_multSubmitter		Other disorders of white blood cells	0.000115	-0.3814	0.0989	Secondary polycythaemia	0.002085	1.225	0.398
AMPD1	rs17602729	1:114693436:G:A	1	114693436	G	A	1:115236057	0.999572	0.118474	5276	38250	pLoF	recessive	Uncertain significance, other	VUS	criteria provided, multiple submitters, no conflicts	Criteria_multSubmitter		Other disorders of white blood cells	8.81e-05	-0.3881	0.099	Secondary polycythaemia	0.0008666	1.368	0.411
SYCP1	rs146221635	1:114857466:A:G	1	114857466	A	G	1:115400087	0.990822			337	missense_variant	unknown	Likely benign	(likely)Benign	criteria provided, single submitter	Criteria_oneSubmitter		Iliotibial band syndrome	0.000306	14.7903	4.0968
TSHB	rs10776792	1:115033402:A:G	1	115033402	A	G	1:115576023	0.99845			18437	missense_variant	recessive	Benign	(likely)Benign	criteria provided, multiple submitters, no conflicts	Criteria_multSubmitter		Other inflammation of vagina/vulva	0.000271	-0.5715	0.1569	Other inflammation of vagina/vulva	0.001011	-0.267	0.081
NGF	rs11466111	1:115286557:C:T	1	115286557	C	T	1:115829178	0.993371			4512	missense_variant	recessive	Conflicting interpretations of pathogenicity	VUS	criteria provided, conflicting interpretations	Criteria_multSubmitter	Congenital sensory neuropathy with selective loss of small myelinated fibers;not provided	Hypertension, essential	0.000155	0.1833	0.0484	Amenorrhoea	0.0006073	5.108	1.49
NGF	rs6330	1:115286692:G:A	1	115286692	G	A	1:115829313	0.994121			91409	missense_variant	recessive	Benign	(likely)Benign	criteria provided, multiple submitters, no conflicts	Criteria_multSubmitter		Abnormal findings on diagnostic imaging and in function studies, without diagnosis	0.000113	-0.0684	0.0177		1.282e-06	0.053	0.011
VANGL1	rs4839469	1:115663802:G:A	1	115663802	G	A	1:116206423	0.99399			39990	missense_variant	dominant	Likely benign	(likely)Benign	criteria provided, single submitter	Criteria_oneSubmitter		Cerebral aneurysm, nonruptured	0.000101	-0.3223	0.0829	Disorders of synovium and tendon	0.00223	-0.144	0.047
CASQ2	rs28730713	1:115702950:G:A	1	115702950	G	A	1:116245571	0.944577			373	missense_variant	recessive	Uncertain significance	VUS	criteria provided, multiple submitters, no conflicts	Criteria_multSubmitter		Contracture of joint	0.000168	10.2134	2.7147
CASQ2	rs200643387	1:115705257:C:A	1	115705257	C	A	1:116247878	0.995086			1033	missense_variant	recessive	Conflicting interpretations of pathogenicity	VUS	criteria provided, conflicting interpretations	Criteria_multSubmitter	Catecholaminergic polymorphic ventricular tachycardia;not specified	Meniscus derangement	0.000313	0.5108	0.1417	Examination and observation for other reasons	0	5.545	0
CASQ2	rs146333579	1:115738275:T:C	1	115738275	T	C	1:116280896	0.990316			321	missense_variant	recessive	Uncertain significance	VUS	criteria provided, multiple submitters, no conflicts	Criteria_multSubmitter		Deforming dorsopathies	0.00042	1.6811	0.4767
CASQ2	rs10801999	1:115768316:C:T	1	115768316	C	T	1:116310937	0.997903			8305	missense_variant	recessive	Benign/Likely benign	(likely)Benign	criteria provided, multiple submitters, no conflicts	Criteria_multSubmitter	Cardiomyopathy;Cardiovascular phenotype;Catecholaminergic polymorphic ventricular tachycardia;Ventricular tachycardia, catecholaminergic polymorphic, 2;not specified	Atrial fibrillation and flutter	0.000482	-0.1873	0.0537	Inflammatory diseases of prostate (prostatitis)	0.002241	2.333	0.763
CASQ2	rs4074536	1:115768346:T:C	1	115768346	T	C	1:116310967	0.999853			71955	missense_variant	recessive	Benign	(likely)Benign	criteria provided, multiple submitters, no conflicts	Criteria_multSubmitter		Other overlap syndromes	0.000782	0.3996	0.119	Other overlap syndromes	0.0001622	0.578	0.153
IGSF3	rs647711	1:116579666:G:C	1	116579666	G	C	1:117122288	0.988922			91295	missense_variant	recessive	Benign	(likely)Benign	criteria provided, single submitter	Criteria_oneSubmitter		Benign neoplasm of other and unspecified sites	0.000581	-0.2619	0.0761	Benign neoplasm of other and unspecified sites (other cancers excluded from controls)	0.0008956	-0.216	0.065
IGSF3	rs41301291	1:116584795:C:T	1	116584795	C	T	1:117127417	0.988973			11030	missense_variant	recessive	Benign	(likely)Benign	criteria provided, single submitter	Criteria_oneSubmitter	not specified	Systemic lupus erythematosus, unspecified	0.000674	0.7928	0.2332	Other and unspecified coagulation defects	0.0007477	3.369	0.999
PTGFRN	rs142424201	1:116944985:A:G	1	116944985	A	G	1:117487607	0.98586			2745	missense_variant	unknown	Likely benign	(likely)Benign	criteria provided, single submitter	Criteria_oneSubmitter		Toxic effect of other and unspecified substances	0.000915	2.7429	0.8273	Contraceptive management	0.0002403	3.785	1.031
CD101	rs116063197	1:117018408:G:A	1	117018408	G	A	1:117561030	0.9666	0.0018999	0	698	missense_variant	unknown	Benign	(likely)Benign	criteria provided, single submitter	Criteria_oneSubmitter		Other diseases of urinary system	7.7e-05	0.5237	0.1324
TTF2	rs139705346	1:117076740:G:A	1	117076740	G	A	1:117619362	0.972818			1691	missense_variant	unknown	Benign	(likely)Benign	criteria provided, single submitter	Criteria_oneSubmitter		Other mental disorders due to brain damage and dysfunction and to physical disease	0.000304	1.2223	0.3384	Injury of muscle and tendon at shoulder and upper arm level	0.0005715	11.567	3.358
TTF2	rs41306197	1:117092779:G:A	1	117092779	G	A	1:117635401	0.946382			593	missense_variant	unknown	Benign	(likely)Benign	criteria provided, single submitter	Criteria_oneSubmitter		Medication related adverse effects (Asthma/COPD)	0.00016	0.4915	0.1302	Intermittent heterotropia	0.0004331	142.381	40.46
FAM46C	rs1630312	1:117623069:C:G	1	117623069	C	G	1:118165691	0.801458			13914	missense_variant	unknown	not provided	not_provided	no assertion provided	none	not specified	Mouth breathing	0.00112	-0.191	0.0586	Substance use, excluding alcohol	0.0007134	1.216	0.359
FAM46C	rs77871185	1:117623709:A:G	1	117623709	A	G	1:118166331	0.993841	0.003974	16	1444	missense_variant	unknown	not provided	not_provided	no assertion provided	none	not specified	Prolonged pregnancy	2.26e-05	1.4832	0.35	Benign neoplasm: Short bones of upper limb	3.569e-06	132.261	28.535
FAM46C	rs149654076	1:117623757:G:A	1	117623757	G	A	1:118166379	0.994265			1843	missense_variant	unknown	not provided	not_provided	no assertion provided	none	not specified	Functional dyspepsia	0.000772	0.5693	0.1693	Follow-up examination after treatment for conditions other than malignant neoplasms	0.000771	3.537	1.052
FAM46C	rs145471785	1:117623763:G:A	1	117623763	G	A	1:118166385	0.981343			2410	missense_variant	unknown	not provided	not_provided	no assertion provided	none	not specified	Urethral stricture	0.000155	1.582	0.4182	Chronic pancreatitis	0.0008392	10.734	3.214
SPAG17	rs140959339	1:118115327:G:A	1	118115327	G	A	1:118657950	0.987123			184	missense_variant	unknown	Benign	(likely)Benign	criteria provided, single submitter	Criteria_oneSubmitter		Lactose intolerance	0.000223	9.984	2.7047	Lactose intolerance	0.0003917	191.917	54.128
TBX15	rs61730011	1:118884844:A:C	1	118884844	A	C	1:119427467	0.986254			7718	missense_variant	recessive	Benign	(likely)Benign	criteria provided, single submitter	Criteria_oneSubmitter		Anisometropia and aniseikonia	0.00045	1.0952	0.3121		0.001302	4.43	1.378
WARS2	rs150022801	1:119042327:T:C	1	119042327	T	C	1:119584950	0.971109			243	missense_variant	recessive	Likely benign	(likely)Benign	criteria provided, single submitter	Criteria_oneSubmitter		Dislocation, sprain and strain of joints and ligaments at neck level	0.000541	3.0125	0.8708
WARS2	rs139548132	1:119140608:A:C	1	119140608	A	C	1:119683231	0.929576			342	missense_variant	recessive	Conflicting interpretations of pathogenicity	Conflicting	criteria provided, conflicting interpretations	Path_Criteria_oneSubmitter_confl		Other embolism and thrombosis	0.000492	2.6363	0.7564
PHGDH	rs201298102	1:119740425:A:T	1	119740425	A	T	1:120283048	0.977133			1721	missense_variant	recessive	Benign	(likely)Benign	criteria provided, single submitter	Criteria_oneSubmitter		Specific developmental disorder of motor function	0.000482	3.2637	0.935	Oedema, not elsewhere classified	0.000288	6.339	1.748
HMGCS2	rs144744634	1:119768772:G:C	1	119768772	G	C	1:120311395	0.978323			692	missense_variant	recessive	Conflicting interpretations of pathogenicity	VUS	criteria provided, conflicting interpretations	Criteria_multSubmitter	mitochondrial 3-hydroxy-3-methylglutaryl-CoA synthase deficiency;not specified	Mental and behavioural disorders due to multiple drug use and use of multiple drugs and use of other psycoactive substances	0.00129	2.2042	0.6852	Obsessive-compulsive disorder	0.001401	61.89	19.374
NOTCH2	rs35586704	1:119915499:A:T	1	119915499	A	T	1:120458122	0.995934			866	missense_variant	dominant	Likely benign	(likely)Benign	criteria provided, multiple submitters, no conflicts	Criteria_multSubmitter		Lesion of plantar nerve	0.00025	2.0837	0.569
NOTCH2	rs75831573	1:119915647:G:C	1	119915647	G	C	1:120458270	0.971482			3330	missense_variant	dominant	Benign	(likely)Benign	criteria provided, multiple submitters, no conflicts	Criteria_multSubmitter	Hajdu-Cheney syndrome;not specified	Kela-code for behavioural disturbances in mental retardation	0.00025	3.4986	0.9553	Carcinoid syndrome	5.698e-05	39.551	9.826
NOTCH2	rs60854092	1:119922384:T:A	1	119922384	T	A	1:120465007	0.990621			501	missense_variant	dominant	Benign	(likely)Benign	criteria provided, single submitter	Criteria_oneSubmitter		Other obstetric trauma	0.00112	3.5333	1.0845
NOTCH2	rs17024517	1:119922639:C:T	1	119922639	C	T	1:120465262	0.981962			1052	missense_variant	dominant	Likely benign	(likely)Benign	criteria provided, multiple submitters, no conflicts	Criteria_multSubmitter	Hajdu-Cheney syndrome;not specified	Other congenital malformations of ear	0.000152	5.7114	1.508	Other congenital malformations of ear	0.00138	52.345	16.364
NOTCH2	rs61752484	1:119926524:T:C	1	119926524	T	C	1:120469147	0.955005	0.002447	4	895	missense_variant	dominant	Benign	(likely)Benign	criteria provided, multiple submitters, no conflicts	Criteria_multSubmitter	Hajdu-Cheney syndrome;not specified	Foreign body in respiratory tract	6.3e-05	3.0827	0.7704	Chronic tubulo-interstitial nephritis	0.001057	96.868	29.578
NOTCH2	rs138832326	1:119929116:C:T	1	119929116	C	T	1:120471739	0.997463			5677	missense_variant	dominant	Benign	(likely)Benign	criteria provided, single submitter	Criteria_oneSubmitter		Patellar tendinitis	0.000305	1.8611	0.5154	Injury of muscle and tendon at wrist and hand level	0.001079	4.653	1.423
NOTCH2	rs147223770	1:119935502:A:C	1	119935502	A	C	1:120478125	0.993344	0.00798611	30	2904	missense_variant	dominant	Benign/Likely benign	(likely)Benign	criteria provided, multiple submitters, no conflicts	Criteria_multSubmitter	Hajdu-Cheney syndrome;not provided;not specified	Strabismus	4.54e-07	0.7267	0.144	Dementia due to Parkinsons disease	0.0001588	22.864	6.054
NOTCH2	rs143195893	1:120005472:C:A	1	120005472	C	A	1:120548095	0.963945			11206	missense_variant	dominant	Likely benign	(likely)Benign	criteria provided, single submitter	Criteria_oneSubmitter		Oedema, not elsewhere classified	0.000977	-0.2542	0.0771	Alergic contact dermatitis	0.0001114	1.812	0.469
FMO5	rs56134376	1:147201163:T:C	1	147201163	T	C	1:146672745	0.906083			267	missense_variant	unknown	Benign	(likely)Benign	criteria provided, single submitter	Criteria_oneSubmitter		Other secondary coxarthrosis	0.000438	8.5557	2.4335
FMO5	rs58351438	1:147212527:T:C	1	147212527	T	C	1:146684095	0.987986	0.00205777	4	752	missense_variant	unknown	Benign	(likely)Benign	criteria provided, single submitter	Criteria_oneSubmitter		Other and specified injuries of hip and thigh	5.17e-05	7.7822	1.9226	Other and specified injuries of hip and thigh	0.0005398	143.442	41.455
ACP6	rs140566115	1:147654322:G:A	1	147654322	G	A	1:147126437	0.987238			3119	missense_variant	unknown	Benign	(likely)Benign	criteria provided, single submitter	Criteria_oneSubmitter	not specified	Mental and behavioural disorders due to use of other stimulants, including caffeine	0.00045	1.5855	0.4518	Other and unspcified rosacea	0.0008413	11.395	3.413
GJA5	rs144069395	1:147759226:T:C	1	147759226	T	C	1:147231334	0.993382			609	missense_variant	dominant	Uncertain significance	VUS	criteria provided, single submitter	Criteria_oneSubmitter		Other localized connective tissue disorders	0.000834	6.5833	1.9702
GJA8	rs142415337	1:147908340:G:A	1	147908340	G	A	1:147380467	0.964467	0.00107516	2	393	missense_variant	dominant	Conflicting interpretations of pathogenicity	VUS	criteria provided, conflicting interpretations	Criteria_multSubmitter		Maternal care related to the fetus and amniotic cavity and possible delivery problems	8.21e-05	0.8241	0.2093
GJA8	rs138140155	1:147908613:A:G	1	147908613	A	G	1:147380740	0.991672			1127	missense_variant	dominant	Likely benign	(likely)Benign	criteria provided, multiple submitters, no conflicts	Criteria_multSubmitter		Cardiovascular diseases (excluding rheumatic etc)	0.000219	0.2874	0.0778
GJA8	rs80358202	1:147908696:T:G	1	147908696	T	G	1:147380823	0.98206			4611	missense_variant	dominant	Likely benign	(likely)Benign	criteria provided, single submitter	Criteria_oneSubmitter	Cataract 1;Zonular Pulverulent Cataract	Antepartum haemorrhage, not elsewhere classified	0.00128	0.7095	0.2203	Benign neoplasm of middle ear and respiratory system (other cancers excluded from controls)	0.0001776	8.725	2.327
FCGR1A	rs74315310	1:149784224:C:T	1	149784224	C	T	1:149755780	0.966542	0.000939062	0	345	pLoF	unknown	Pathogenic	(likely)Pathogenic	no assertion criteria provided	no_Criteria		Statin medication	7.93e-05	-0.6392	0.162
TARS2	rs140418026	1:150491443:C:A	1	150491443	C	A	1:150463919	0.997066			4176	missense_variant	recessive	Likely benign	(likely)Benign	criteria provided, single submitter	Criteria_oneSubmitter	not specified	Atrial fibrillation and flutter	0.00091	-0.2542	0.0766	Superficial injury of thorax	0.0009962	4.762	1.447
TARS2	rs115390773	1:150497543:A:G	1	150497543	A	G	1:150470019	0.974662			3720	missense_variant	recessive	Likely benign	(likely)Benign	criteria provided, multiple submitters, no conflicts	Criteria_multSubmitter	not provided;not specified	Unspecified chronic bronchitis	0.000197	1.5417	0.4141	Hypertensive diseases (excluding secondary)	0.0001329	-1.076	0.282
TARS2	rs115720584	1:150497585:C:T	1	150497585	C	T	1:150470061	0.967066			5741	missense_variant	recessive	Benign	(likely)Benign	criteria provided, single submitter	Criteria_oneSubmitter	not specified	Other symptoms and signs involving the circulatory and respiratory systems	0.000465	0.9384	0.2681	Cystic kidney disease	0.0006731	12.564	3.695
ECM1	rs145971597	1:150509669:G:A	1	150509669	G	A	1:150482145	0.980719			3370	missense_variant	recessive	Benign	(likely)Benign	criteria provided, single submitter	Criteria_oneSubmitter		Stenosis and insufficiency of lacrimal passages	0.000286	0.8785	0.2422	Enlarged lymph nodes	6.841e-05	12.385	3.11
ECM1	rs151102225	1:150512368:A:T	1	150512368	A	T	1:150484844	0.984876			2298	missense_variant	recessive	Benign/Likely benign	(likely)Benign	criteria provided, multiple submitters, no conflicts	Criteria_multSubmitter	not provided	Benign neoplasm: Choroid	0.000524	1.7421	0.5023	Small cell lung cancer	0.0009596	88.101	26.68
ADAMTSL4	rs41317513	1:150552949:G:A	1	150552949	G	A	1:150525425	0.976421			8806	missense_variant	recessive	Likely benign	(likely)Benign	criteria provided, single submitter	Criteria_oneSubmitter	Ectopia lentis	Other encephalitis	0.000204	1.1638	0.3134	Encephalitis	0.0001471	8.634	2.275
ADAMTSL4	rs41317515	1:150553568:G:C	1	150553568	G	C	1:150526044	0.979834			85428	missense_variant	recessive	Benign	(likely)Benign	criteria provided, multiple submitters, no conflicts	Criteria_multSubmitter		Fourth [trochlear] nerve palsy	0.000175	-0.3976	0.106	Other encephalitis	0.0004598	-0.229	0.065
ADAMTSL4	rs1332904568	1:150553749:CCAGAGCCCAGGCCTCTGGCA:C	1	150553749	CCAGAGCCCAGGCCTCTGGCA	C	1:150526225	0.918417	0.00128475	2	470	pLoF	recessive	Pathogenic	(likely)Pathogenic	criteria provided, multiple submitters, no conflicts	Criteria_multSubmitter		Other endocrine disorders	6.84e-06	5.258	1.1688
ADAMTSL4	rs41317517	1:150553794:C:T	1	150553794	C	T	1:150526270	0.982664			4136	missense_variant	recessive	Benign	(likely)Benign	criteria provided, single submitter	Criteria_oneSubmitter		Ankylosing spondylitis, strict definition	0.000516	1.1925	0.3434	Additional codes for the location of defect, injury or illness	0.0007526	12.09	3.588
ADAMTSL4	rs1471249348	1:150553815:TCCGTGCATCCC:T	1	150553815	TCCGTGCATCCC	T	1:150526291	0.97672			260	pLoF	recessive	Pathogenic	(likely)Pathogenic	no assertion criteria provided	no_Criteria		Other maternal disorders predominantly related to pregnancy	0.000132	1.1097	0.2904	Dislocation of lens	0.0006031	113.508	33.091
ADAMTSL4	rs76075180	1:150553917:G:A	1	150553917	G	A	1:150526393	0.943857			289	missense_variant	recessive	Likely benign	(likely)Benign	criteria provided, single submitter	Criteria_oneSubmitter		Pulmonary oedema	0.00208	11.6203	3.775
ADAMTSL4	rs56055939	1:150558055:C:G	1	150558055	C	G	1:150530531	0.986268	0.0183757	116	6635	missense_variant	recessive	Conflicting interpretations of pathogenicity	VUS	criteria provided, conflicting interpretations	Criteria_multSubmitter	Ectopia lentis	Colectomy operation	8.18e-05	-0.5619	0.1427	Benign neoplasm: Connective and other soft tissue of lower limb, including hip	0.0006621	12.971	3.81
ADAMTSL4	rs56228576	1:150558072:C:G	1	150558072	C	G	1:150530548	0.951149			13328	missense_variant	recessive	Likely benign	(likely)Benign	criteria provided, single submitter	Criteria_oneSubmitter	Ectopia lentis	Diverticular disease of intestine	0.000325	-0.1474	0.041	Antenatal screening	0.0001143	0.536	0.139
ADAMTSL4	rs150225445	1:150559429:C:A	1	150559429	C	A	1:150531905	0.979502			4785	missense_variant	recessive	Benign	(likely)Benign	criteria provided, multiple submitters, no conflicts	Criteria_multSubmitter	not specified	Bullous pemphigoid	0.00038	2.132	0.6	Symptoms and signs involving the circulatory and respiratory systems	0.005366	-0.496	0.178
ADAMTSL4	rs147697821	1:150560150:G:A	1	150560150	G	A	1:150532626	0.965264	0.00041101	2	149	missense_variant	recessive	Conflicting interpretations of pathogenicity	VUS	criteria provided, conflicting interpretations	Criteria_multSubmitter		Malignant neoplasm of ovary	9.07e-05	8.1324	2.0776
ARNT	rs1805133	1:150817408:C:T	1	150817408	C	T	1:150789884	0.96011			2153	missense_variant	unknown	Benign	(likely)Benign	criteria provided, single submitter	Criteria_oneSubmitter		Mixed conductive and sensorineural hearing loss	0.000215	0.9761	0.2638	Congenital malformations of ovaries, fallopian tubes and broad ligaments	0.0001922	47.37	12.703
SETDB1	rs113110991	1:150960992:C:T	1	150960992	C	T	1:150933468	0.940932			461	missense_variant	unknown	Likely benign	(likely)Benign	criteria provided, single submitter	Criteria_oneSubmitter		Malignant neoplasm of bladder (other cancers excluded from controls)	0.00105	2.8749	0.8773
SEMA6C	rs35817752	1:151142531:G:A	1	151142531	G	A	1:151115007	0.992873	0.0051907	22	1885	missense_variant	unknown	Benign	(likely)Benign	criteria provided, single submitter	Criteria_oneSubmitter		Corns and callosities	7.78e-05	1.5773	0.3992	Other extrapyramidal and movement disorders+ in other diseases	0.00102	13.385	4.075
ZNF687	rs112780836	1:151286637:G:A	1	151286637	G	A	1:151259113	0.95425			532	missense_variant	dominant	Benign	(likely)Benign	criteria provided, single submitter	Criteria_oneSubmitter		Obesity, other/unspecified	0.00122	1.1566	0.3576
RFX5	rs150072792	1:151342349:G:A	1	151342349	G	A	1:151314825	0.998087			755	missense_variant	recessive	Uncertain significance	VUS	criteria provided, single submitter	Criteria_oneSubmitter		Foreign body in alimentary tract	0.000867	2.7461	0.8246
RFX5	rs2233854	1:151342811:G:C	1	151342811	G	C	1:151315287	0.982844	0.133042	6694	42184	missense_variant	recessive	Benign/Likely benign	(likely)Benign	criteria provided, multiple submitters, no conflicts	Criteria_multSubmitter		Chronic diseases of tonsils and adenoids	2.49e-05	-0.0746	0.0177	Gonarthrosis [arthrosis of knee](FG)	6.406e-05	0.135	0.034
RFX5	rs146341254	1:151343145:C:T	1	151343145	C	T	1:151315621	0.992239			213	missense_variant	recessive	Uncertain significance	VUS	criteria provided, single submitter	Criteria_oneSubmitter		Other general symptoms and signs	0.000461	7.6982	2.198
RFX5	rs2233851	1:151343848:C:T	1	151343848	C	T	1:151316324	0.992481			3802	missense_variant	recessive	Conflicting interpretations of pathogenicity	VUS	criteria provided, conflicting interpretations	Criteria_multSubmitter	Bare lymphocyte syndrome 2	Leiomyoma of uterus	0.000272	0.2468	0.0678	Mycoses	0.0005271	3.598	1.038
RFX5	rs748270285	1:151344848:C:T	1	151344848	C	T	1:151317324	0.947607			350	pLoF	recessive	Pathogenic	(likely)Pathogenic	criteria provided, single submitter	Criteria_oneSubmitter		Benign neoplasm: Colon, unspecified (other cancers excluded from controls)	0.000219	2.0288	0.549
SELENBP1	rs72710112	1:151365227:C:T	1	151365227	C	T	1:151337703	0.984894			473	missense_variant	recessive	Benign	(likely)Benign	criteria provided, single submitter	Criteria_oneSubmitter		Hyperlipidaemia, other/unspecified	0.00036	1.4225	0.3987
POGZ	rs149655055	1:151405172:G:A	1	151405172	G	A	1:151377648	0.954396			183	missense_variant	dominant	Likely benign	(likely)Benign	criteria provided, single submitter	Criteria_oneSubmitter		Benign neoplasm: Connective and other soft tissue of head, face and neck	0.000393	13.529	3.8169
POGZ	rs141251585	1:151406366:G:A	1	151406366	G	A	1:151378842	0.99328			282	missense_variant	dominant	Benign/Likely benign	(likely)Benign	criteria provided, multiple submitters, no conflicts	Criteria_multSubmitter		Other and unspecified injuries of head	0.000796	6.7221	2.0042
CGN	rs140625740	1:151519198:C:T	1	151519198	C	T	1:151491674	0.981879			1612	missense_variant	unknown	Likely benign	(likely)Benign	criteria provided, single submitter	Criteria_oneSubmitter		Convergent concomitant strabismus	0.000903	1.4101	0.4248	Disturbances of smell and taste	0.001617	49.695	15.762
CGN	rs142913144	1:151525667:G:A	1	151525667	G	A	1:151498143	0.99164			5243	missense_variant	unknown	Benign	(likely)Benign	criteria provided, single submitter	Criteria_oneSubmitter		Gestational [pregnancy-induced] hypertension	0.00151	-0.4514	0.1422	Adrenocortical insufficiency	0.0004735	15.057	4.308
CGN	rs41272459	1:151530113:G:A	1	151530113	G	A	1:151502589	0.975526			6254	missense_variant	unknown	Benign	(likely)Benign	criteria provided, single submitter	Criteria_oneSubmitter		Ankylosing spondylitis, strict definition	0.00054	0.9493	0.2744	Other specified/unsepecified deforming dorsopathies	0.0009593	10.913	3.305
SNX27	rs567208173	1:151612258:T:TGGC	1	151612258	T	TGGC	1:151584734	0.983091	0.0161818	110	5835	inframe_indel	unknown	Benign	(likely)Benign	criteria provided, single submitter	Criteria_oneSubmitter	Severe myoclonic epilepsy in infancy	Any mental disorder, or suicide (or attempt), or psychic disorders complicating pregnancy, partum or puerperum or nerve system disorders	9.13e-05	0.1416	0.0362	Benign neoplasm: Skin of lower limb, including hip	0.000736	12.53	3.712
SNX27	rs61762678	1:151665993:G:A	1	151665993	G	A	1:151638469	0.992686			3586	missense_variant	unknown	Likely benign	(likely)Benign	criteria provided, single submitter	Criteria_oneSubmitter	Severe myoclonic epilepsy in infancy	Rash and other nonspecific skin eruption	0.00385	0.5923	0.2049	Toxic effect of contact with venomous animals	0.0005421	14.059	4.064
SNX27	rs138859961	1:151683362:G:C	1	151683362	G	C	1:151655838	0.998212			1992	missense_variant	unknown	Likely benign	(likely)Benign	criteria provided, single submitter	Criteria_oneSubmitter	Severe myoclonic epilepsy in infancy	Injury of intra-abdominal organs	0.00121	2.2696	0.7011		0.0009047	1.227	0.37
LINGO4	rs151205204	1:151801854:G:A	1	151801854	G	A	1:151774330	0.989675			6259	missense_variant	unknown	Uncertain significance	VUS	criteria provided, single submitter	Criteria_oneSubmitter	Polymicrogyria	Single delivery by forceps and vacuum extractor	0.000223	0.4363	0.1182	Benign neoplasm: Connective and other soft tissue of lower limb, including hip (other cancers excluded from controls)	0.0005826	13.948	4.055
RORC	rs200531029	1:151807623:T:C	1	151807623	T	C	1:151780099	0.990079			14412	missense_variant	recessive	Benign	(likely)Benign	criteria provided, single submitter	Criteria_oneSubmitter		Statin medication	0.000127	0.0942	0.0246	Respiratory conditions due to other external agents	3.446e-05	7.77	1.876
RORC	rs17582155	1:151831737:G:A	1	151831737	G	A	1:151804213	0.98143			529	pLoF	recessive	Likely benign	(likely)Benign	criteria provided, single submitter	Criteria_oneSubmitter		Benign neoplasm: Kidney (other cancers excluded from controls)	0.000509	5.4585	1.5704
THEM4	rs114800758	1:151895052:C:T	1	151895052	C	T	1:151867528	0.993094			5796	missense_variant	unknown	Benign	(likely)Benign	criteria provided, single submitter	Criteria_oneSubmitter		Other disorders of binocular movement	0.000623	1.3029	0.3808	Disorders of synovium and tendon	0.001423	1.196	0.375
RPTN	rs1371696061	1:152156589:GTGGTGGGAATCTCTGTCTTGTTTCTCAGACTGACCA:G	1	152156589	GTGGTGGGAATCTCTGTCTTGTTTCTCAGACTGACCA	G	1:152129065	0.995766			44603	inframe_indel	unknown	Benign	(likely)Benign	criteria provided, single submitter	Criteria_oneSubmitter		Diabetes, several complications	0.00109	0.1029	0.0315	Vitamin D deficiency	0.0003848	1.406	0.396
FLG	rs138726443	1:152307547:G:A	1	152307547	G	A	1:152280023	0.989584	0.00736551	16	2690	LC	dominant	Pathogenic	(likely)Pathogenic	criteria provided, multiple submitters, no conflicts	Criteria_multSubmitter	Dermatitis, atopic, 2;Ichthyosis vulgaris;not provided	Atopic dermatitis	3.47e-15	1.0228	0.1299	Atopic dermatitis, strict definition	0.000112	8.176	2.116
FLG	rs151103850	1:152310208:G:A	1	152310208	G	A	1:152282684	0.994025	0.0550154	1132	19080	missense_variant	dominant	Benign	(likely)Benign	criteria provided, single submitter	Criteria_oneSubmitter	not specified	Colorectal cancer (other cancers excluded from controls)	6.06e-06	0.2967	0.0656	Sleep disorders (combined)	0.0008728	-0.291	0.088
FLG	rs200360684	1:152311827:G:C	1	152311827	G	C	1:152284303	0.827484			169	LC	dominant	Pathogenic	(likely)Pathogenic	criteria provided, single submitter	Criteria_oneSubmitter		Hidradenitis suppurativa	0.000391	12.0053	3.3857	Acute epiglottitis	0.0003676	205.925	57.806
FLG	rs12756586	1:152311948:G:C	1	152311948	G	C	1:152284424	0.970674			3317	missense_variant	dominant	Benign	(likely)Benign	criteria provided, single submitter	Criteria_oneSubmitter	not specified	Other and specified injuries of hip and thigh	2e-04	2.5665	0.6901	Other endocrine disorders	0.0001773	20.731	5.529
FLG	rs138381300	1:152312600:CACTG:C	1	152312600	CACTG	C	1:152285076	0.906426	0.0134898	86	4870	LC	dominant	Conflicting interpretations of pathogenicity	Conflicting	criteria provided, conflicting interpretations	Path_Criteria_multSubmitter_confl		Atopic dermatitis, strict definition	2.52e-22	1.1036	0.1136		0.0002158	4.317	1.167
FLG	rs74129461	1:152312623:C:T	1	152312623	C	T	1:152285099	0.998821			52105	missense_variant	dominant	Benign	(likely)Benign	criteria provided, single submitter	Criteria_oneSubmitter		Other diseases of spinal cord	0.00133	0.3571	0.1113	Haemangioma and lymphangioma, any site (other cancers excluded from controls)	3.107e-05	0.426	0.102
FLG	rs61816761	1:152313385:G:A	1	152313385	G	A	1:152285861	0.949337	0.00285801	0	1050	LC	dominant	Pathogenic/Likely pathogenic	(likely)Pathogenic	criteria provided, multiple submitters, no conflicts	Criteria_multSubmitter		Atopic dermatitis, strict definition	1.3e-10	1.6454	0.256
FLG	rs11584340	1:152313454:G:A	1	152313454	G	A	1:152285930	0.99886			52089	missense_variant	dominant	Benign	(likely)Benign	criteria provided, single submitter	Criteria_oneSubmitter		Other diseases of spinal cord	0.0013	0.3581	0.1113	Haemangioma and lymphangioma, any site (other cancers excluded from controls)	2.956e-05	0.428	0.102
FLG	rs2011331	1:152313526:T:C	1	152313526	T	C	1:152286002	0.998841			52090	missense_variant	dominant	Benign	(likely)Benign	criteria provided, single submitter	Criteria_oneSubmitter		Other diseases of spinal cord	0.0013	0.358	0.1113	Haemangioma and lymphangioma, any site (other cancers excluded from controls)	2.956e-05	0.428	0.102
SPRR3	rs72704847	1:153003334:G:A	1	153003334	G	A	1:152975810	0.995579			8043	missense_variant	unknown	Benign	(likely)Benign	criteria provided, single submitter	Criteria_oneSubmitter		Nephrotic syndrome	0.0016	0.8053	0.2551	Other arthrosis	0.000991	0.829	0.252
LOR	rs201890491	1:153261823:G:A	1	153261823	G	A	1:153234299	0.885786	0.000391956	0	144	missense_variant	dominant	Likely benign	(likely)Benign	criteria provided, single submitter	Criteria_oneSubmitter		Parkinson's disease, strict definition (more controls excluded)	5.15e-05	5.2111	1.2871
NPR1	rs35479618	1:153689947:G:A	1	153689947	G	A	1:153662423	0.978553			3770	missense_variant	unknown	Benign	(likely)Benign	criteria provided, single submitter	Criteria_oneSubmitter		Thyroiditis	0.000255	1.0028	0.2742	Other disorders of veins	0.001659	2.433	0.774
GATAD2B	rs145131801	1:153812083:G:A	1	153812083	G	A	1:153784559	0.982902			1689	missense_variant	dominant	Benign/Likely benign	(likely)Benign	criteria provided, multiple submitters, no conflicts	Criteria_multSubmitter	not provided;not specified	Muscle strain	0.000416	2.8009	0.7936	Injury of muscle and tendon at wrist and hand level	0.0002927	16.371	4.52
IL6R	rs2228145	1:154454494:A:C	1	154454494	A	C	1:154426970	0.99727	0.297816	32800	76614	missense_variant	unknown	association	association	no assertion criteria provided	no_Criteria		Atopic dermatitis	2.82e-07	0.116	0.0226	Atopic dermatitis, strict definition with reimbursement	7.681e-08	0.155	0.029
CHRNB2	rs55685423	1:154572014:G:C	1	154572014	G	C	1:154544490	0.976441			1245	missense_variant	unknown	Conflicting interpretations of pathogenicity	VUS	criteria provided, conflicting interpretations	Criteria_multSubmitter		Other and unspecified urticaria	0.000363	0.9556	0.268
CHRNB2	rs112585933	1:154572058:G:A	1	154572058	G	A	1:154544534	0.962875	0.00129291	0	475	missense_variant	unknown	Conflicting interpretations of pathogenicity	VUS	criteria provided, conflicting interpretations	Criteria_multSubmitter		Lateral epicondylitis	2.38e-05	2.6628	0.6301
CHRNB2	rs202079239	1:154575801:C:G	1	154575801	C	G	1:154548277	0.937708			625	missense_variant	unknown	Conflicting interpretations of pathogenicity	VUS	criteria provided, conflicting interpretations	Criteria_multSubmitter		Burn and corrosion of ankle and foot	0.000288	8.4816	2.3392
ADAR	rs2229857	1:154601491:T:C	1	154601491	T	C	1:154573967	0.99959	0.673345	166840	80539	missense_variant	both	Benign	(likely)Benign	criteria provided, multiple submitters, no conflicts	Criteria_multSubmitter		Colitis, primary sclerosing	8.72e-05	0.5241	0.1336	Colitis, primary sclerosing	0.0001115	0.342	0.088
ADAR	rs201143561	1:154601870:C:T	1	154601870	C	T	1:154574346	0.996549			1092	missense_variant	both	Likely benign	(likely)Benign	criteria provided, multiple submitters, no conflicts	Criteria_multSubmitter	Aicardi-Goutieres syndrome 6;Symmetrical dyschromatosis of extremities;Symmetrical dyschromatosis of extremities	Pyoderma	0.0011	3.6051	1.1049	Other aneurysm	0.0003921	174.552	49.234
ADAR	rs145588689	1:154602065:G:C	1	154602065	G	C	1:154574541	0.963385			250	missense_variant	both	Conflicting interpretations of pathogenicity	Conflicting	criteria provided, conflicting interpretations	Path_Criteria_multSubmitter_confl		AV-block	0.000456	3.1059	0.8861
ADAR	rs201331183	1:154602124:T:C	1	154602124	T	C	1:154574600	0.998047			1144	missense_variant	both	Likely benign	(likely)Benign	criteria provided, single submitter	Criteria_oneSubmitter		Idiopathic thrombocytopenic purpura	0.00121	2.9537	0.9127	Other obstructive and reflux uropathy	9.031e-05	27.787	7.097
PMVK	rs139248801	1:154929049:A:G	1	154929049	A	G	1:154901525	0.962182			1266	missense_variant	dominant	Likely benign	(likely)Benign	criteria provided, single submitter	Criteria_oneSubmitter	not provided	Haemangioma and lymphangioma, any site (other cancers excluded from controls)	0.00183	1.3251	0.4251	Examination and observation for other reasons	6.672e-05	3.995	1.002
FLAD1	rs7535144	1:154992637:G:T	1	154992637	G	T	1:154965113	0.996682	0.0180273	138	6485	missense_variant	recessive	Benign	(likely)Benign	criteria provided, single submitter	Criteria_oneSubmitter		Arthropathies	8.24e-06	-0.1364	0.0306	Unspefcified behauvioural syndromes associated with physiological disturbances and physical factors +Phsyiological and behauvioural factors associated with disorders of diseases classified elsewhere	1.825e-05	17.884	4.173
ADAM15	rs77062647	1:155055974:C:A	1	155055974	C	A	1:155028450	0.947188			1090	missense_variant	unknown	Benign	(likely)Benign	criteria provided, single submitter	Criteria_oneSubmitter		Other nutritional deficiencies	0.000402	0.6268	0.1771	Statin medication	0	2.085	0
EFNA4	rs201215681	1:155069013:C:G	1	155069013	C	G	1:155041489	0.956018			148	missense_variant	unknown	Likely benign	(likely)Benign	criteria provided, single submitter	Criteria_oneSubmitter		Dislocation, sprain and strain of joints and ligaments of shoulder girdle	0.000476	2.3931	0.6849
GBA	rs76763715	1:155235843:T:C	1	155235843	T	C	1:155205634	0.929612			338	missense_variant	both	Conflicting interpretations of pathogenicity	Conflicting	criteria provided, conflicting interpretations	Path_Criteria_multSubmitter_confl		Communicating hydrocephalus	0.000806	9.9611	2.9727
GBA	rs75548401	1:155236246:G:A	1	155236246	G	A	1:155206037	0.96853	0.00974719	50	3531	missense_variant	both	Benign/Likely benign	(likely)Benign	criteria provided, multiple submitters, no conflicts	Criteria_multSubmitter	Parkinson disease, late-onset;not provided;not specified	Malignant neoplasm of oesophagus	7.25e-05	2.5764	0.6493	Fracture of skull and facial bones	0.001449	4.087	1.283
GBA	rs2230288	1:155236376:C:T	1	155236376	C	T	1:155206167	0.997941	0.0415229	612	14643	missense_variant	both	Conflicting interpretations of pathogenicity, risk factor	risk factor	criteria provided, conflicting interpretations	Criteria_multSubmitter	Cogwheel rigidity;Dementia;Gaucher's disease, type 1;Hyperlipidemia;Hypertension;Lower limb muscle weakness;Neurological speech impairment;Parkinsonism;Parkinsonism;Parkinsonism;Rigidity;Tremor;not provided;not specified	Parkinson's disease, strict definition (more controls excluded)	2.56e-07	0.514	0.0997	Follow-up examination after treatment for conditions other than malignant neoplasms	0.0001636	0.541	0.144
CLK2	rs138254335	1:155263972:C:T	1	155263972	C	T	1:155233763	0.956045			587	missense_variant	unknown	Likely benign	(likely)Benign	criteria provided, single submitter	Criteria_oneSubmitter		Benign neoplasm: Ascending colon	0.000338	2.4576	0.6857
HCN3	rs137971983	1:155285928:C:T	1	155285928	C	T	1:155255719	0.990528	0.00117042	2	428	missense_variant	unknown	Uncertain significance	VUS	criteria provided, single submitter	Criteria_oneSubmitter		Outcome of delivery	1.4e-05	1.6218	0.3733
PKLR	rs201217064	1:155291760:T:A	1	155291760	T	A	1:155261551	0.980573			631	missense_variant	both	Uncertain significance	VUS	criteria provided, multiple submitters, no conflicts	Criteria_multSubmitter		Total colectomy operation	0.000944	3.7178	1.1244
PKLR	rs8177988	1:155291858:C:T	1	155291858	C	T	1:155261649	0.980024			764	missense_variant	both	Conflicting interpretations of pathogenicity	Conflicting	criteria provided, conflicting interpretations	Path_Criteria_oneSubmitter_confl		Leiomyoma of uterus (other cancers excluded from controls)	0.000307	-0.551	0.1527
PKLR	rs116100695	1:155291918:G:A	1	155291918	G	A	1:155261709	0.99697			2354	missense_variant	both	Conflicting interpretations of pathogenicity	Conflicting	criteria provided, conflicting interpretations	Path_Criteria_multSubmitter_confl	Adenosine triphosphate, elevated, of erythrocytes;Pyruvate kinase deficiency of red cells;Pyruvate kinase deficiency of red cells;not provided	Portal vein thrombosis	0.00151	3.3324	1.0506	Neuralgia and neuritis, unspecified	4.446e-05	37.915	9.286
FDPS	rs41314549	1:155320440:T:C	1	155320440	T	C	1:155290231	0.983956			2107	missense_variant	dominant	not provided	not_provided	no assertion provided	none		Other specified and unspecified retinal disorders	0.000513	2.3982	0.6903	Sudden idiopathic hearing loss	0.000254	17.074	4.667
ASH1L	rs775592405	1:155337700:C:CT	1	155337700	C	CT	1:155307491	0.888763	0.000261304	0	96	LC	dominant	Pathogenic	(likely)Pathogenic	no assertion criteria provided	no_Criteria		Lesion of sciatic nerve	9.52e-05	11.6452	2.9841
YY1AP1	rs185936522	1:155660454:T:C	1	155660454	T	C	1:155630245	0.950974			565	missense_variant	recessive	Benign	(likely)Benign	criteria provided, single submitter	Criteria_oneSubmitter		Polycythaemia vera	0.000153	5.5059	1.4543
YY1AP1	rs143953255	1:155688110:A:G	1	155688110	A	G	1:155657901	0.976368			5949	missense_variant	recessive	Benign	(likely)Benign	criteria provided, single submitter	Criteria_oneSubmitter		Migraine with aura	0.000191	0.4065	0.109	Glucoma-related operations	0.0001464	8.975	2.364
YY1AP1	rs61817761	1:155688145:C:T	1	155688145	C	T	1:155657936	0.951537			2196	missense_variant	recessive	Benign	(likely)Benign	criteria provided, single submitter	Criteria_oneSubmitter		Blood alcohol or alcohol intoxication level	0.000209	3.1752	0.8562	Hirsutism	0.0004483	144.825	41.262
RIT1	rs493446	1:155910782:C:G	1	155910782	C	G	1:155880573	0.998575			34193	missense_variant	dominant	Benign	(likely)Benign	criteria provided, multiple submitters, no conflicts	Criteria_multSubmitter		Valvular operations	0.00017	0.0636	0.0169	Valvular operations	0.0001786	0.034	0.009
UBQLN4	rs2297792	1:156041653:T:C	1	156041653	T	C	1:156011444	0.999568	0.613841	138728	86790	missense_variant	unknown	Benign	(likely)Benign	criteria provided, single submitter	Criteria_oneSubmitter		Female infertility, associated with anovulation	7.38e-05	-0.2101	0.053	Benign neoplasm: Skin of eyelid, including canthus	1.517e-05	0.11	0.025
UBQLN4	rs143327773	1:156048508:C:T	1	156048508	C	T	1:156018299	0.966696			901	missense_variant	unknown	Benign	(likely)Benign	criteria provided, single submitter	Criteria_oneSubmitter		Other articular cartilage disorders	0.00188	3.1602	1.0169
LMNA	rs6657367	1:156126585:G:A	1	156126585	G	A	1:156096376	0.993834			8937	missense_variant	both	Benign	(likely)Benign	criteria provided, single submitter	Criteria_oneSubmitter		Barret oesophagus	0.000765	0.8778	0.2608	Fibrosis and chirrhosis of liver	0.000199	4.867	1.308
LMNA	rs593987	1:156126596:G:A	1	156126596	G	A	1:156096387	0.990931			10170	missense_variant	both	Benign	(likely)Benign	criteria provided, single submitter	Criteria_oneSubmitter		Schizophrenia	0.000122	0.4054	0.1055	Benign neoplasm: Skin of ear and external auricular canal (other cancers excluded from controls)	0.0006187	4.494	1.313
LMNA	rs594028	1:156126626:T:G	1	156126626	T	G	1:156096417	0.993429			18556	missense_variant	both	Benign	(likely)Benign	criteria provided, single submitter	Criteria_oneSubmitter		Diseases of arteries, arterioles and capillaries (FINNGEN)	0.000529	-0.1671	0.0482	Diseases of spleen	0.0001254	5.588	1.457
LMNA	rs513043	1:156129878:T:G	1	156129878	T	G	1:156099669	0.993711			18558	missense_variant	both	Benign	(likely)Benign	criteria provided, multiple submitters, no conflicts	Criteria_multSubmitter	not specified	Diseases of arteries, arterioles and capillaries (FINNGEN)	0.000528	-0.1671	0.0482	Diseases of spleen	0.0001255	5.588	1.457
LMNA	rs374926367	1:156139089:A:G	1	156139089	A	G	1:156108880	0.931538			207	missense_variant	both	Conflicting interpretations of pathogenicity	VUS	criteria provided, conflicting interpretations	Criteria_multSubmitter		Optic neuritis	0.000268	8.2035	2.2507
SEMA4A	rs2075164	1:156175180:G:A	1	156175180	G	A	1:156144971	0.95604			556	missense_variant	both	Benign/Likely benign	(likely)Benign	criteria provided, multiple submitters, no conflicts	Criteria_multSubmitter		Benign neoplasm: Kidney (other cancers excluded from controls)	0.000435	5.5487	1.5772
SEMA4A	rs76381440	1:156176755:C:T	1	156176755	C	T	1:156146546	0.968002			2140	missense_variant	both	Benign	(likely)Benign	criteria provided, multiple submitters, no conflicts	Criteria_multSubmitter	not specified	Disorders of porphyrin and bilirubin metabolism	0.000926	3.7747	1.1396	conjunctival haemorrhage	0.00016	22.453	5.948
SEMA4A	rs41265017	1:156176849:G:A	1	156176849	G	A	1:156146640	0.98756			9670	missense_variant	both	Benign/Likely benign	(likely)Benign	criteria provided, multiple submitters, no conflicts	Criteria_multSubmitter	Cone-Rod Dystrophy, Recessive;Retinitis Pigmentosa, Recessive;Retinitis pigmentosa 35;not specified	Communicating hydrocephalus	0.000303	1.3917	0.3853	Emotional disorders starting during childhood or adolecense (more controls excluded)	0.001364	8.437	2.635
SMG5	rs34377219	1:156266009:G:A	1	156266009	G	A	1:156235800	0.973683			347	missense_variant	unknown	Benign	(likely)Benign	criteria provided, single submitter	Criteria_oneSubmitter		Pain in throat and chest	0.000469	-0.7077	0.2023
BCAN	rs115373136	1:156647022:C:G	1	156647022	C	G	1:156616814	0.96339			22198	missense_variant	unknown	Benign	(likely)Benign	criteria provided, single submitter	Criteria_oneSubmitter	not specified	Chronic kidney disease	0.00039	-0.2054	0.0579	Acute nasopharyngitis(common cold)	0.0001929	0.751	0.201
BCAN	rs62001922	1:156652733:C:A	1	156652733	C	A	1:156622525	0.977743			3747	missense_variant	unknown	Benign	(likely)Benign	criteria provided, single submitter	Criteria_oneSubmitter		Atypical mycobacterium lung infection	0.000459	3.1264	0.8923	Persons encountering health services for specific procedures, not carried out	0.0003353	16.6	4.629
BCAN	rs41267397	1:156657004:G:T	1	156657004	G	T	1:156626796	0.981019	0.00188085	2	689	missense_variant	unknown	Likely benign	(likely)Benign	criteria provided, single submitter	Criteria_oneSubmitter		Alogoneurodystrophy	2.12e-05	5.3594	1.2605
NES	rs146715283	1:156670713:C:T	1	156670713	C	T	1:156640505	0.98421	0.000849238	0	312	missense_variant	unknown	Likely benign	(likely)Benign	criteria provided, single submitter	Criteria_oneSubmitter		Pregnancy, childbirth and the puerperium	3.53e-05	-0.6965	0.1684
NES	rs140652000	1:156671954:C:G	1	156671954	C	G	1:156641746	0.974339			1935	missense_variant	unknown	Likely benign	(likely)Benign	criteria provided, single submitter	Criteria_oneSubmitter		Other and unspecified disorders involving the immune mechanism, not elsewhere classified	0.000625	2.3305	0.6814	Keratitis	0.0004303	5.995	1.703
NES	rs114406081	1:156672363:C:G	1	156672363	C	G	1:156642155	0.940191			1661	missense_variant	unknown	Benign	(likely)Benign	criteria provided, multiple submitters, no conflicts	Criteria_multSubmitter	not specified	Nontoxic single thyroid nodule	0.000733	1.3052	0.3865	Hypopituitarism	4.786e-06	98.248	21.48
INSRR	rs56252149	1:156844235:G:A	1	156844235	G	A	1:156814027	0.968405			38766	missense_variant	unknown	Benign	(likely)Benign	criteria provided, single submitter	Criteria_oneSubmitter		Benign neoplasm: Anus and anal canal	0.000246	0.4892	0.1334	Varus deformity, not elsewhere classified	0.0008349	1.597	0.478
INSRR	rs56068937	1:156846669:G:A	1	156846669	G	A	1:156816461	0.973461			1516	missense_variant	unknown	Likely benign	(likely)Benign	criteria provided, single submitter	Criteria_oneSubmitter		Problems related to social environment	0.00031	2.6105	0.7238	Vertigo of central origin	0.0005938	130.681	38.05
INSRR	rs56377825	1:156852093:A:G	1	156852093	A	G	1:156821885	0.988468			1525	missense_variant	unknown	Likely benign	(likely)Benign	criteria provided, single submitter	Criteria_oneSubmitter		Problems related to social environment	0.000341	2.5765	0.7192	Vertigo of central origin	0.0006044	128.299	37.409
NTRK1	rs201472270	1:156860950:C:T	1	156860950	C	T	1:156830742	0.912042			1769	missense_variant	both	Conflicting interpretations of pathogenicity	VUS	criteria provided, conflicting interpretations	Criteria_multSubmitter	Familial medullary thyroid carcinoma;Hereditary insensitivity to pain with anhidrosis;not provided;not specified	Other otitis externa (chronic)	0.000393	1.5959	0.4503	Congenital malformations of the musculoskeletal system, not elsewhere classified	0.0005436	131.826	38.118
NTRK1	rs1007211	1:156860987:G:A	1	156860987	G	A	1:156830779	0.899183			2961	missense_variant	both	Conflicting interpretations of pathogenicity	VUS	criteria provided, conflicting interpretations	Criteria_multSubmitter	Hereditary insensitivity to pain with anhidrosis;not provided;not specified	Moderate visual impairment, binocular	0.000115	1.8932	0.4909	Problems related to life-management difficulty	0.001003	11.365	3.455
NTRK1	rs367836863	1:156868180:G:A	1	156868180	G	A	1:156837972	0.968197			437	missense_variant	both	Conflicting interpretations of pathogenicity	VUS	criteria provided, conflicting interpretations	Criteria_multSubmitter		Acute tubulo-interstitial nephritis	0.000209	0.8714	0.235
NTRK1	rs6336	1:156879126:C:T	1	156879126	C	T	1:156848918	0.994355	0.0336211	452	11900	missense_variant	both	Benign/Likely benign	(likely)Benign	criteria provided, multiple submitters, no conflicts	Criteria_multSubmitter	Familial medullary thyroid carcinoma;Hereditary insensitivity to pain with anhidrosis;Hereditary insensitivity to pain with anhidrosis;not provided;not specified	Obesity due to excess calories	3.32e-06	0.2952	0.0635	Other specified/unspecified bacterial intestinal infections	0.0002184	2.749	0.744
NTRK1	rs6339	1:156879154:G:T	1	156879154	G	T	1:156848946	0.994476	0.0336347	352	12005	missense_variant	both	Benign/Likely benign	(likely)Benign	criteria provided, multiple submitters, no conflicts	Criteria_multSubmitter	Familial medullary thyroid carcinoma;Hereditary insensitivity to pain with anhidrosis;Hereditary insensitivity to pain with anhidrosis;not provided;not specified	Obesity due to excess calories	2.28e-06	0.3015	0.0638	Other specified/unspecified bacterial intestinal infections	0.0004632	3.021	0.863
NTRK1	rs200935209	1:156880065:A:T	1	156880065	A	T	1:156849857	0.910537			385	missense_variant	both	Likely benign	(likely)Benign	criteria provided, single submitter	Criteria_oneSubmitter		Thrombocytopenia, unspecified	0.00105	3.5066	1.0699
NTRK1	rs35669708	1:156881590:G:A	1	156881590	G	A	1:156851382	0.951559			708	missense_variant	both	Benign/Likely benign	(likely)Benign	criteria provided, multiple submitters, no conflicts	Criteria_multSubmitter		Medical abortion	0.000404	0.707	0.1999
FCRL3	rs140279920	1:157696040:T:C	1	157696040	T	C	1:157665830	0.961941			14029	missense_variant	unknown	Benign	(likely)Benign	criteria provided, single submitter	Criteria_oneSubmitter		Abnormal findings on diagnostic imaging of other body structures	0.000323	-0.4406	0.1225	Other and unspecified tonssillitis	0.0004674	0.661	0.189
CD1A	rs141060322	1:158256900:G:A	1	158256900	G	A	1:158226690	0.976655			313	missense_variant	unknown	Likely benign	(likely)Benign	criteria provided, single submitter	Criteria_oneSubmitter		Intussusception	0.000603	11.5087	3.3549
CD1C	rs115248892	1:158292829:G:T	1	158292829	G	T	1:158262619	0.99425			461	missense_variant	unknown	Likely benign	(likely)Benign	criteria provided, single submitter	Criteria_oneSubmitter		Other specified congenital malformation syndromes affecting multiple systems	0.000435	7.8065	2.2191
CD1B	rs62642468	1:158330814:C:T	1	158330814	C	T	1:158300604	0.932311	0.00157599	0	579	missense_variant	unknown	Benign	(likely)Benign	criteria provided, single submitter	Criteria_oneSubmitter		Faecal incontinence	9.78e-05	3.0412	0.7806
SPTA1	rs112884419	1:158612847:C:A	1	158612847	C	A	1:158582637	0.997233	0.00087918	0	323	missense_variant	both	Uncertain significance	VUS	criteria provided, multiple submitters, no conflicts	Criteria_multSubmitter		Intestinal malabsorbtion	6.24e-05	6.6899	1.671
SPTA1	rs952094	1:158614301:A:G	1	158614301	A	G	1:158584091	0.999625			85538	missense_variant	both	Benign/Likely benign	(likely)Benign	criteria provided, multiple submitters, no conflicts	Criteria_multSubmitter		Seropositive rheumatoid arthritis, strict definition	0.000501	-0.185	0.0532	Keratoconus	0.0003402	-0.242	0.068
SPTA1	rs138055271	1:158619315:T:C	1	158619315	T	C	1:158589105	0.983876			3537	missense_variant	both	Conflicting interpretations of pathogenicity	VUS	criteria provided, conflicting interpretations	Criteria_multSubmitter	Elliptocytosis;Hereditary pyropoikilocytosis;Spherocytosis, Recessive;not provided;not specified	Other necrotizing vasculopathies	0.000156	1.1268	0.298	Other headache syndromes	1.542e-05	3.099	0.717
SPTA1	rs41273519	1:158619331:G:A	1	158619331	G	A	1:158589121	0.999403	0.000628763	0	231	missense_variant	both	Likely pathogenic	(likely)Pathogenic	criteria provided, single submitter	Criteria_oneSubmitter		Other and unspecified vascular occlusions	9.23e-05	4.8957	1.2521
SPTA1	rs78394850	1:158623057:G:A	1	158623057	G	A	1:158592847	0.986738	0.00923819	34	3360	missense_variant	both	Benign/Likely benign	(likely)Benign	criteria provided, multiple submitters, no conflicts	Criteria_multSubmitter	Elliptocytosis;Hereditary pyropoikilocytosis;Spherocytosis, Recessive;not specified	Tubulo-interstitial nephritis, not spesified as acute or chronic	1.38e-05	1.2517	0.288	Generalized epilepsy	6.644e-05	11.303	2.834
SPTA1	rs77877855	1:158623111:C:G	1	158623111	C	G	1:158592901	0.997951	0.00895239	34	3255	missense_variant	both	Benign/Likely benign	(likely)Benign	criteria provided, multiple submitters, no conflicts	Criteria_multSubmitter	Elliptocytosis;Hereditary pyropoikilocytosis;Spherocytosis, Recessive;not specified	Tubulo-interstitial nephritis, not spesified as acute or chronic	1.48e-05	1.2701	0.2932	Generalized epilepsy	6.577e-05	11.328	2.838
SPTA1	rs3737515	1:158627717:G:C	1	158627717	G	C	1:158597507	0.999517			75921	missense_variant	both	Benign/Likely benign	(likely)Benign	criteria provided, multiple submitters, no conflicts	Criteria_multSubmitter		Unknown and unspecified causes of morbidity	0.000309	-0.1986	0.055	Phlebitis and thrombophlebitis (not including DVT)	2.204e-05	0.156	0.037
SPTA1	rs16830483	1:158634601:T:C	1	158634601	T	C	1:158604391	0.997974	0.00895511	34	3256	missense_variant	both	Benign/Likely benign	(likely)Benign	criteria provided, multiple submitters, no conflicts	Criteria_multSubmitter	Elliptocytosis;Hereditary pyropoikilocytosis;Spherocytosis, Recessive;not specified	Tubulo-interstitial nephritis, not spesified as acute or chronic	1.5e-05	1.2684	0.2931	Generalized epilepsy	6.577e-05	11.328	2.838
SPTA1	rs857725	1:158638145:T:G	1	158638145	T	G	1:158607935	0.999852	0.335844	41498	81887	missense_variant	both	Conflicting interpretations of pathogenicity	VUS	criteria provided, conflicting interpretations	Criteria_multSubmitter		Chromosomal abnormalities, not elsewhere classified	1.17e-05	-0.5606	0.1279	Intestinal infectious diseases	7.466e-05	0.05	0.013
SPTA1	rs863931	1:158642446:A:G	1	158642446	A	G	1:158612236	0.999203			84632	missense_variant	both	Benign/Likely benign	(likely)Benign	criteria provided, multiple submitters, no conflicts	Criteria_multSubmitter		Seropositive rheumatoid arthritis, strict definition	0.000181	-0.2002	0.0535	Keratoconus	0.0006522	-0.229	0.067
SPTA1	rs41273523	1:158642929:C:T	1	158642929	C	T	1:158612719	0.995481			10790	missense_variant	both	Benign/Likely benign	(likely)Benign	criteria provided, multiple submitters, no conflicts	Criteria_multSubmitter	Elliptocytosis;Hereditary pyropoikilocytosis;Spherocytosis, Recessive;not specified	Phlebitis and thrombophlebitis (not including DVT)	0.000101	0.3374	0.0868	Other diseases of anus and rectum	0.0007924	1.212	0.361
SPTA1	rs34973695	1:158642966:G:A	1	158642966	G	A	1:158612756	0.998095			5046	missense_variant	both	Conflicting interpretations of pathogenicity	VUS	criteria provided, conflicting interpretations	Criteria_multSubmitter	Elliptocytosis;Hereditary pyropoikilocytosis;Spherocytosis, Recessive;not provided;not specified	Acohol-induced acute pancreatitis	0.000323	1.2662	0.3521	Osteonecrosis	0.0009022	11.231	3.384
SPTA1	rs35948326	1:158654738:G:T	1	158654738	G	T	1:158624528	0.996181			13932	missense_variant	both	Benign/Likely benign	(likely)Benign	criteria provided, multiple submitters, no conflicts	Criteria_multSubmitter	Spherocytosis, Recessive;Spherocytosis, type 3, autosomal recessive;not specified	Nerve, nerve root and plexus disorders	0.000704	-0.1037	0.0306	Complications following infusion, transfusion and therapeutic injection	0.0001549	9.285	2.454
SPTA1	rs148912436	1:158667938:T:C	1	158667938	T	C	1:158637728	0.992467			3427	missense_variant	both	Conflicting interpretations of pathogenicity	VUS	criteria provided, conflicting interpretations	Criteria_multSubmitter	Elliptocytosis;Hereditary pyropoikilocytosis;Spherocytosis, Recessive;not provided;not specified	Disorders resulting from impaired renal tubular function	0.000175	1.8201	0.485	Acute peritonitis	5.26e-05	12.844	3.176
SPTA1	rs202243588	1:158669553:C:T	1	158669553	C	T	1:158639343	0.867898			124	missense_variant	both	Uncertain significance	VUS	criteria provided, single submitter	Criteria_oneSubmitter		Monoplegia	0.00102	21.2108	6.4558
SPTA1	rs183647059	1:158678420:T:C	1	158678420	T	C	1:158648210	0.999506			4684	missense_variant	both	Benign/Likely benign	(likely)Benign	criteria provided, multiple submitters, no conflicts	Criteria_multSubmitter	Elliptocytosis;Hereditary pyropoikilocytosis;Spherocytosis, Recessive	Lesion of sciatic nerve	0.000113	1.0216	0.2646	Parkinson's disease, strict definition (more controls excluded)	0.0001367	8.297	2.175
SPTA1	rs187932146	1:158678438:C:T	1	158678438	C	T	1:158648228	0.997649			359	missense_variant	both	Uncertain significance	VUS	criteria provided, single submitter	Criteria_oneSubmitter		Diverticular disease of intestine	0.000603	0.8413	0.2453
SPTA1	rs199598260	1:158678534:C:T	1	158678534	C	T	1:158648324	0.999505			4677	missense_variant	both	Benign/Likely benign	(likely)Benign	criteria provided, multiple submitters, no conflicts	Criteria_multSubmitter	Elliptocytosis;Hereditary pyropoikilocytosis;Spherocytosis, Recessive	Lesion of sciatic nerve	0.000108	1.0262	0.2651	Parkinson's disease, strict definition (more controls excluded)	0.0001129	8.704	2.254
SPTA1	rs200860772	1:158685180:A:T	1	158685180	A	T	1:158654970	0.967775			535	missense_variant	both	Uncertain significance	VUS	criteria provided, single submitter	Criteria_oneSubmitter	Elliptocytosis;Hereditary pyropoikilocytosis;Spherocytosis, Recessive	Soft tissue disorders	0.00112	0.3685	0.1131	Arthropathies	0	1.914	0
SPTA1	rs41273533	1:158685339:C:G	1	158685339	C	G	1:158655129	0.962188			1075	missense_variant	both	Conflicting interpretations of pathogenicity	VUS	criteria provided, conflicting interpretations	Criteria_multSubmitter		Social disorders starting during childhood or adolecense	0.00012	7.4963	1.9486
IFI16	rs147301876	1:159045460:C:T	1	159045460	C	T	1:159015250	0.955182			4169	missense_variant	unknown	Benign	(likely)Benign	criteria provided, single submitter	Criteria_oneSubmitter		Chronic Coagulation defects	0.00112	1.6038	0.492	Coxarthrosis, primary, with hip surgery	0.003119	1.97	0.666
ACKR1	rs12075	1:159205564:G:A	1	159205564	G	A	1:159175354	0.998482			90996	missense_variant	both	Benign	(likely)Benign	criteria provided, single submitter	Criteria_oneSubmitter		Other and unspecified skin changes due to chronic exposure to nonionizing radiation	0.000182	-0.4562	0.1219	Other and unspecified skin changes due to chronic exposure to nonionizing radiation	0.001012	-0.314	0.095
ACKR1	rs34599082	1:159205704:C:T	1	159205704	C	T	1:159175494	0.990692			2178	missense_variant	both	Pathogenic	(likely)Pathogenic	no assertion criteria provided	no_Criteria	DUFFY BLOOD GROUP SYSTEM, FY(bwk) PHENOTYPE	Ptosis of eyelid	0.000523	1.1176	0.3222	CR(E)ST syndrome	0.0003892	158.483	44.677
FCER1A	rs2298805	1:159304153:G:A	1	159304153	G	A	1:159273943	0.997265			434	missense_variant	unknown	Benign	(likely)Benign	criteria provided, single submitter	Criteria_oneSubmitter		Sixth [abducent] nerve palsy	0.000353	6.0466	1.6922
FCER1A	rs145443280	1:159306186:C:T	1	159306186	C	T	1:159275976	0.977971	0.000881901	0	324	missense_variant	unknown	Benign	(likely)Benign	criteria provided, single submitter	Criteria_oneSubmitter		Other specified congenital malformation syndromes affecting multiple systems	6.81e-05	12.8052	3.215
FCER1A	rs41264475	1:159307899:C:A	1	159307899	C	A	1:159277689	0.967814			1046	missense_variant	unknown	Benign	(likely)Benign	criteria provided, single submitter	Criteria_oneSubmitter		Dysplasia of cervi uteri	0.00151	0.8058	0.254		0.004784	-19.888	7.049
FCRL6	rs147917646	1:159808358:G:A	1	159808358	G	A	1:159778148	0.936618	0.00234085	4	856	missense_variant	unknown	Benign	(likely)Benign	criteria provided, single submitter	Criteria_oneSubmitter		Hyperhidrosis	9.79e-05	4.409	1.1318	Subarachnoid haemmorrhage	0.008381	14.857	5.635
IGSF9	rs116177033	1:159932648:G:A	1	159932648	G	A	1:159902438	0.994498			1298	missense_variant	unknown	Likely benign	(likely)Benign	criteria provided, single submitter	Criteria_oneSubmitter		Pleural effusion	0.000695	1.2257	0.3614
KCNJ10	rs3795339	1:160041721:C:T	1	160041721	C	T	1:160011511	0.984852	0.00710965	22	2590	missense_variant	recessive	Benign/Likely benign	(likely)Benign	criteria provided, multiple submitters, no conflicts	Criteria_multSubmitter	History of neurodevelopmental disorder;SeSAME syndrome;not specified	Prurigo nodularis	6.94e-05	2.7504	0.6913		0.0004129	14.552	4.12
KCNJ10	rs1130183	1:160041722:G:A	1	160041722	G	A	1:160011512	0.999035			26498	missense_variant	recessive	Benign	(likely)Benign	criteria provided, multiple submitters, no conflicts	Criteria_multSubmitter	History of neurodevelopmental disorder;SeSAME syndrome;not specified	Unspesified kidney failure	0.000229	-0.3729	0.1012	Injury of muscle and tendon at wrist and hand level	0.001555	0.52	0.164
KCNJ10	rs149615470	1:160041845:G:A	1	160041845	G	A	1:160011635	0.980271			494	missense_variant	recessive	Uncertain significance	VUS	criteria provided, multiple submitters, no conflicts	Criteria_multSubmitter		Other appendicitis	0.00116	2.1181	0.6521
KCNJ10	rs145947380	1:160042003:T:C	1	160042003	T	C	1:160011793	0.906139			96	missense_variant	recessive	Conflicting interpretations of pathogenicity	VUS	criteria provided, conflicting interpretations	Criteria_multSubmitter		Other diabetic retinopathy	0.000539	6.7236	1.943
KCNJ10	rs115466046	1:160042480:C:T	1	160042480	C	T	1:160012270	0.994977			4257	missense_variant	recessive	Benign/Likely benign	(likely)Benign	criteria provided, multiple submitters, no conflicts	Criteria_multSubmitter	History of neurodevelopmental disorder;SeSAME syndrome;not provided;not specified	Hypertension, essential	0.001	-0.1665	0.0506	Chronic iridocyclitis	0.001103	10.123	3.103
ATP1A2	rs55858252	1:160120918:T:A	1	160120918	T	A	1:160090708	0.897431			87	missense_variant	dominant	Benign/Likely benign	(likely)Benign	criteria provided, multiple submitters, no conflicts	Criteria_multSubmitter		Dislocation, sprain and strain of joints and ligaments at neck level	0.000346	5.9808	1.6715
ATP1A2	rs116711766	1:160123375:G:A	1	160123375	G	A	1:160093165	0.839611	0.000552549	0	203	missense_variant	dominant	Benign/Likely benign	(likely)Benign	criteria provided, multiple submitters, no conflicts	Criteria_multSubmitter		Pulmonary oedema	8.41e-05	13.1392	3.3412
ATP1A2	rs147183887	1:160135591:G:C	1	160135591	G	C	1:160105381	0.927845			327	missense_variant	dominant	Conflicting interpretations of pathogenicity	VUS	criteria provided, conflicting interpretations	Criteria_multSubmitter	Familial hemiplegic migraine;not provided	Acute peritonitis	0.00104	3.7135	1.1324	Disorders of the thyroid gland	0.0004531	3.476	0.991
CASQ1	rs189183669	1:160190753:T:A	1	160190753	T	A	1:160160543	0.873655			106	start_lost	dominant	Likely benign	(likely)Benign	criteria provided, single submitter	Criteria_oneSubmitter		Cardiovascular diseases	0.000916	-0.8569	0.2585
CASQ1	rs79469730	1:160190977:G:A	1	160190977	G	A	1:160160767	0.957095	0.000345684	0	127	missense_variant	dominant	Likely benign	(likely)Benign	criteria provided, single submitter	Criteria_oneSubmitter		Abnormal findings on diagnostic imaging of central nervous system	1.18e-05	20.1417	4.5968
CASQ1	rs145486953	1:160192801:G:C	1	160192801	G	C	1:160162591	0.986009			421	pLoF	dominant	Likely benign	(likely)Benign	criteria provided, single submitter	Criteria_oneSubmitter		Other embolism and thrombosis	0.000587	2.3452	0.6822
DCAF8	rs200043571	1:160240071:G:A	1	160240071	G	A	1:160209861	0.982296			409	missense_variant	dominant	Uncertain significance	VUS	criteria provided, single submitter	Criteria_oneSubmitter		Poisoning by drugs, medicaments and biological substances	0.000742	1.339	0.3969
DCAF8	rs753386209	1:160240083:GCTCTTCTTCCTC:G	1	160240083	GCTCTTCTTCCTC	G	1:160209873	0.975452			12273	inframe_indel	dominant	Benign	(likely)Benign	criteria provided, single submitter	Criteria_oneSubmitter		Erectile dysfunction	2e-04	0.5028	0.1352	Cough	0.002663	0.584	0.194
PEX19	rs142780305	1:160282135:A:C	1	160282135	A	C	1:160251925	0.898469			142	missense_variant	recessive	Conflicting interpretations of pathogenicity	VUS	criteria provided, conflicting interpretations	Criteria_multSubmitter		Neuromuscular dysfuntion of bladder	0.00335	4.7099	1.6056
PEX19	rs78340311	1:160282174:C:T	1	160282174	C	T	1:160251964	0.997517			2280	missense_variant	recessive	Conflicting interpretations of pathogenicity	VUS	criteria provided, conflicting interpretations	Criteria_multSubmitter	Zellweger syndrome;not specified	Contusion of other and unspecified parts of foot	0.000146	1.9764	0.5203	Benign neoplasm: Skin of eyelid, including canthus (other cancers excluded from controls)	0.0001488	7.754	2.044
COPA	rs138625189	1:160291893:C:A	1	160291893	C	A	1:160261683	0.962212	0.000288523	0	106	missense_variant	dominant	Uncertain significance	VUS	criteria provided, single submitter	Criteria_oneSubmitter		Abnormal findings on diagnostic imaging of central nervous system	4.99e-06	24.5968	5.388
LY9	rs35923801	1:160813767:C:A	1	160813767	C	A	1:160783557	0.985583			6411	missense_variant	unknown	Benign	(likely)Benign	criteria provided, single submitter	Criteria_oneSubmitter		Other dorsopathies, not elsewhere classified	0.000105	-0.1409	0.0363	Postprocedural endocrine and metabolic disorders, not elsewhere classified	0.0006401	5.434	1.592
ITLN1	rs8144	1:160876668:C:G	1	160876668	C	G	1:160846458	0.945253			2128	missense_variant	unknown	Likely benign	(likely)Benign	criteria provided, single submitter	Criteria_oneSubmitter		Injury of muscle and tendon at forearm level	0.000186	3.2671	0.8742	Other and unspecified hydrocephalus	0.0009407	82.307	24.884
NECTIN4	rs78105657	1:161079709:G:A	1	161079709	G	A	1:161049499	0.98552			2374	missense_variant	recessive	Likely benign	(likely)Benign	criteria provided, single submitter	Criteria_oneSubmitter		Paralytic ileus	0.000366	1.8418	0.5169	Abscess of external ear	0.001117	74.862	22.968
PPOX	rs28936677	1:161166882:T:C	1	161166882	T	C	1:161136672	0.903145			130	missense_variant	dominant	Pathogenic	(likely)Pathogenic	no assertion criteria provided	no_Criteria		Fracture of lower leg, including ankle	0.00116	1.5337	0.4722
PPOX	rs12735723	1:161169143:C:G	1	161169143	C	G	1:161138933	0.995038	0.0117097	62	4240	missense_variant	dominant	Conflicting interpretations of pathogenicity	Conflicting	criteria provided, conflicting interpretations	Criteria_multSubmitter	Variegate porphyria, homozygous	Need for immunization against other single viral diseases	8.45e-05	1.7917	0.4557	Long labour	0.0006106	5.295	1.545
PPOX	rs36013429	1:161169948:G:A	1	161169948	G	A	1:161139738	0.997137			19292	missense_variant	dominant	Likely benign	(likely)Benign	criteria provided, single submitter	Criteria_oneSubmitter	Variegate porphyria	Urticaria	0.000681	0.1718	0.0506	Other and unspecified injuries of thorax	0.0004346	3.97	1.129
NDUFS2	rs11538340	1:161202443:C:A	1	161202443	C	A	1:161172233	0.997266			22549	missense_variant	recessive	Benign/Likely benign	(likely)Benign	criteria provided, multiple submitters, no conflicts	Criteria_multSubmitter	Mitochondrial complex I deficiency;not provided	Other malignant neoplasms of skin (=non-melanoma skin cancer) (other cancers excluded from controls)	0.000453	0.1214	0.0346		5.66e-05	-0.161	0.04
NDUFS2	rs35086265	1:161210692:G:A	1	161210692	G	A	1:161180482	0.984548			5026	missense_variant	recessive	Conflicting interpretations of pathogenicity	VUS	criteria provided, conflicting interpretations	Criteria_multSubmitter	not provided;not specified	Other dorsopathies, not elsewhere classified	0.000223	-0.1493	0.0404	Malignant neoplasm of vulva	4.054e-05	45.345	11.048
NDUFS2	rs11576415	1:161212418:C:G	1	161212418	C	G	1:161182208	0.995357			32487	missense_variant	recessive	Likely benign	(likely)Benign	criteria provided, single submitter	Criteria_oneSubmitter		Olecranon bursitis	0.00131	0.3144	0.0978	Dronedarone medication	7.294e-05	1.37	0.345
NR1I3	rs34161743	1:161233288:G:A	1	161233288	G	A	1:161203078	0.809844			64	missense_variant	unknown	Benign	(likely)Benign	criteria provided, single submitter	Criteria_oneSubmitter		Non-ischemic cardiomyopathy	0.000449	2.3926	0.6818
MPZ	rs34307129	1:161305939:G:A	1	161305939	G	A	1:161275729	0.987944			9632	missense_variant	both	Benign/Likely benign	(likely)Benign	criteria provided, multiple submitters, no conflicts	Criteria_multSubmitter		Paralytic ileus	0.00046	0.8116	0.2317	Hemiplegia	0.0003734	4.028	1.132
SDHC	rs182629842	1:161362511:G:A	1	161362511	G	A	1:161332301	0.907228	0.00121942	2	446	missense_variant	dominant	Conflicting interpretations of pathogenicity	VUS	criteria provided, conflicting interpretations	Criteria_multSubmitter		Schizotypal disorder	5.75e-05	7.9504	1.9763
SDHC	rs201210474	1:161362517:G:C	1	161362517	G	C	1:161332307	0.930471			1062	missense_variant	dominant	Benign/Likely benign	(likely)Benign	criteria provided, multiple submitters, no conflicts	Criteria_multSubmitter	Paragangliomas 3;Pheochromocytoma;not provided;not specified	Speech disturbances, not elsewhere classified	0.00071	1.896	0.56	Internar derangement of knee	0.001327	4.496	1.4
FCGR2A	rs9427397	1:161506414:C:T	1	161506414	C	T	1:161476204	0.991609	0.107325	4392	35038	pLoF	both	Benign	(likely)Benign	criteria provided, single submitter	Criteria_oneSubmitter		Immune disease comorbidities	1.76e-07	0.1183	0.0227	Benign neoplasm: Liver/bile ducts	0.0002021	1.462	0.393
FCGR2A	rs9427398	1:161506415:A:G	1	161506415	A	G	1:161476205	0.991587	0.107094	4390	34955	missense_variant	both	Benign	(likely)Benign	criteria provided, single submitter	Criteria_oneSubmitter		Immune disease comorbidities	2.22e-07	0.1174	0.0227	Benign neoplasm: Liver/bile ducts	0.0002023	1.462	0.393
FCGR2A	rs1801274	1:161509955:A:G	1	161509955	A	G	1:161479745	0.999052	0.502265	92940	91586	missense_variant	both	drug response	drug response	reviewed by expert panel	Criteria_multSubmitter		IBD patients in KELA-register	2.68e-08	-0.1497	0.0269		2.928e-08	-0.124	0.022
FCGR2A	rs11810143	1:161510859:A:G	1	161510859	A	G	1:161480649	0.990125	0.106138	4310	34684	missense_variant	both	Benign	(likely)Benign	criteria provided, single submitter	Criteria_oneSubmitter		Immune disease comorbidities	1.11e-07	0.1209	0.0228	Benign neoplasm: Liver/bile ducts	0.0001908	1.484	0.398
HSPA6	rs140320557	1:161525967:C:T	1	161525967	C	T	1:161495757	0.958584			1323	pLoF	unknown	Likely benign	(likely)Benign	criteria provided, single submitter	Criteria_oneSubmitter		Other (seronegative) rheumatoid arthritis, wide	0.00156	0.8223	0.26	Mental and behavioural disorders due to psychoctive substance use	0.001333	7.152	2.229
FCGR3A	rs396991	1:161544752:A:C	1	161544752	A	C	1:161514542	0.987122	0.267418	26586	71660	missense_variant	recessive	drug response	drug response	reviewed by expert panel	Criteria_multSubmitter		IBD patients in KELA-register	2.57e-07	0.1576	0.0306	Ulcerative colitis	2.902e-05	0.148	0.035
FCGR3A	rs10127939	1:161548543:A:C	1	161548543	A	C	1:161518333	0.936766	0.0461991	880	16093	missense_variant	recessive	Benign	(likely)Benign	criteria provided, single submitter	Criteria_oneSubmitter	Immunodeficiency 20;not specified	UC patients in KELA-register ( KELA 208 prior to 1994, or ICD K51)	1.58e-06	0.3708	0.0772	Immunodeficiencies	0.0004152	2.328	0.66
FCGR3A	rs10127939	1:161548543:A:T	1	161548543	A	T	1:161518333	0.94777			20396	missense_variant	recessive	Uncertain significance	VUS	criteria provided, multiple submitters, no conflicts	Criteria_multSubmitter	Immunodeficiency 20;not specified	ILD differential diagnosis	0.000171	0.0581	0.0154	Childhood asthma (age<16)	0.00209	0.615	0.2
ATF6	rs112863172	1:161766407:G:T	1	161766407	G	T	1:161736197	0.993493			1176	missense_variant	recessive	Benign	(likely)Benign	criteria provided, single submitter	Criteria_oneSubmitter		Recurrent dislocation and subluxation of joint	0.000306	1.6729	0.4634	Headache	0	10.966	0
ATF6	rs1058405	1:161781951:A:G	1	161781951	A	G	1:161751741	0.995427			76112	missense_variant	recessive	Benign	(likely)Benign	criteria provided, single submitter	Criteria_oneSubmitter		Other diseases of stomach and duodenum	0.000225	-0.2232	0.0605	Abnormal findings in nipple discharge synovial fluid wound secretions	0.001803	0.537	0.172
ATF6	rs138997959	1:161802196:C:T	1	161802196	C	T	1:161771986	0.996465			5862	missense_variant	recessive	Benign	(likely)Benign	criteria provided, single submitter	Criteria_oneSubmitter		Disorder of lipoprotein metabolism, unspecified	0.000272	0.5779	0.1587	Malignant neoplasm of small intestine	0.0004873	14.747	4.228
NOS1AP	rs41271967	1:162300673:G:A	1	162300673	G	A	1:162270463	0.995696			5420	missense_variant	unknown	Benign	(likely)Benign	criteria provided, single submitter	Criteria_oneSubmitter		Umbilical hernia	0.00084	0.3541	0.1061	Maternal care for known or suspected disproportion	0.002432	6.914	2.281
DDR2	rs34722354	1:162770331:G:A	1	162770331	G	A	1:162740121	0.992869			7895	missense_variant	both	Benign	(likely)Benign	criteria provided, single submitter	Criteria_oneSubmitter		Acute tubulo-interstitial nephritis	0.000265	0.1964	0.0538	Other/unspecified soft tissue disorders related to use, overuse and pressure	0.0001869	8.612	2.305
HSD17B7	rs116929795	1:162790832:G:C	1	162790832	G	C	1:162760622	0.960721			546	missense_variant	unknown	Benign	(likely)Benign	criteria provided, single submitter	Criteria_oneSubmitter		Pure hyperglyceridaemia	0.000239	6.5777	1.7903
HSD17B7	rs2684875	1:162812355:A:G	1	162812355	A	G	1:162782145	0.995144			7318	missense_variant	unknown	Benign	(likely)Benign	criteria provided, single submitter	Criteria_oneSubmitter		Other/unspecified cytomegaloviral diseases	0.00106	1.5421	0.471	Injury of muscle and tendon at shoulder and upper arm level	0.0003092	1.437	0.398
LRRC52	rs115506989	1:165563711:C:T	1	165563711	C	T	1:165532948	0.990785			4657	missense_variant	unknown	Benign	(likely)Benign	criteria provided, single submitter	Criteria_oneSubmitter		Nonspesific lymphadenitis	0.000982	0.7574	0.2298	Cholesteatoma of middle ear	6.224e-05	11.931	2.98
MAEL	rs113109340	1:166992758:G:A	1	166992758	G	A	1:166961995	0.996342			3337	missense_variant	unknown	Benign	(likely)Benign	criteria provided, single submitter	Criteria_oneSubmitter		Congenital malformations of uterus and cervix	0.000447	2.2465	0.6399	Atopic dermatitis	0.000242	2.898	0.789
POU2F1	rs142378150	1:167389600:A:G	1	167389600	A	G	1:167358837	0.987693			1881	missense_variant	unknown	Benign	(likely)Benign	criteria provided, single submitter	Criteria_oneSubmitter		Obstructed labour due to maternal pelvic abnormality	0.000698	0.9751	0.2876	Other diseases of stomach and duodenum	1.77e-05	61.689	14.373
CD247	rs55729925	1:167435434:G:A	1	167435434	G	A	1:167404671	0.969181			339	pLoF	recessive	Pathogenic/Likely pathogenic	(likely)Pathogenic	criteria provided, multiple submitters, no conflicts	Criteria_multSubmitter		False labour	0.00027	1.3072	0.3588
ADCY10	rs41270737	1:167818241:T:C	1	167818241	T	C	1:167787479	0.979897			2627	missense_variant	dominant	Benign	(likely)Benign	criteria provided, single submitter	Criteria_oneSubmitter		Secondary malignant neoplasm of other and unspecified sites (other cancers excluded from controls)	0.000278	3.4876	0.9595	Metabolic disorders	0.0001702	4.56	1.213
ADCY10	rs142478979	1:167875175:A:G	1	167875175	A	G	1:167844413	0.99047			516	missense_variant	dominant	Likely benign	(likely)Benign	criteria provided, single submitter	Criteria_oneSubmitter		Vascular dementia (subcortical)	0.000238	6.4261	1.7488
GPR161	rs200664972	1:168136343:A:AG	1	168136343	A	AG	1:168105581	0.986318			3396	pLoF	unknown	Benign	(likely)Benign	criteria provided, single submitter	Criteria_oneSubmitter	not specified	Benign neoplasm of meninges (other cancers excluded from controls)	0.000923	0.8572	0.2587	Cutaneous abscess, furuncle and carbuncle	0.0007663	5.063	1.505
DPT	rs143980534	1:168728970:A:T	1	168728970	A	T	1:168698208	0.985523			763	missense_variant	unknown	Likely benign	(likely)Benign	criteria provided, single submitter	Criteria_oneSubmitter		Other and unspecified iron deficiency	0.000777	1.0155	0.3022
SLC19A2	rs770374931	1:169477274:T:A	1	169477274	T	A	1:169446512	0.952602			355	missense_variant	recessive	Uncertain significance	VUS	criteria provided, single submitter	Criteria_oneSubmitter		Intermittent heterotropia	0.000142	4.5343	1.1916
F5	rs6027	1:169514323:T:C	1	169514323	T	C	1:169483561	0.999839	0.0853675	2676	28687	missense_variant	both	Benign/Likely benign	(likely)Benign	criteria provided, multiple submitters, no conflicts	Criteria_multSubmitter	Thrombophilia due to activated protein C resistance;not specified	DVT of lower extremities	7.8e-08	0.2385	0.0444	Type of accident	0.0001246	2.352	0.613
F5	rs9332701	1:169515529:A:G	1	169515529	A	G	1:169484767	0.961739			14886	missense_variant	both	Benign/Likely benign	(likely)Benign	criteria provided, multiple submitters, no conflicts	Criteria_multSubmitter	Budd-Chiari syndrome;Factor V deficiency;Thrombophilia due to activated protein C resistance;Venous thrombosis;not specified	Carcinoma in situ of skin of other and unspecified parts of face (other cancers excluded from controls)	0.000131	0.6168	0.1612	Helminthiases	0.0001024	5.923	1.525
F5	rs6030	1:169529737:T:C	1	169529737	T	C	1:169498975	0.999438			77141	missense_variant	both	Conflicting interpretations of pathogenicity	VUS	criteria provided, conflicting interpretations	Criteria_multSubmitter		Other demyelinating diseases of the central nervous system	0.000272	0.2962	0.0814	Type of accident	0.0004326	0.509	0.145
F5	rs41272455	1:169529762:T:C	1	169529762	T	C	1:169499000	0.991174			461	missense_variant	both	Uncertain significance	VUS	criteria provided, multiple submitters, no conflicts	Criteria_multSubmitter		Haemangioma, any site (other cancers excluded from controls)	0.000332	3.0995	0.8636
F5	rs6034	1:169529782:G:C	1	169529782	G	C	1:169499020	0.915781			503	missense_variant	both	Conflicting interpretations of pathogenicity	VUS	criteria provided, conflicting interpretations	Criteria_multSubmitter		Other disorders of ear	0.000842	0.5471	0.1639
F5	rs6011	1:169530940:G:C	1	169530940	G	C	1:169500178	0.914728			502	missense_variant	both	Conflicting interpretations of pathogenicity	VUS	criteria provided, conflicting interpretations	Criteria_multSubmitter		Other disorders of ear	0.000857	0.5462	0.1638
F5	rs9332608	1:169540880:G:A	1	169540880	G	A	1:169510118	0.995436			14654	missense_variant	both	Likely benign	(likely)Benign	criteria provided, single submitter	Criteria_oneSubmitter	Budd-Chiari syndrome;Factor V deficiency;Thrombophilia due to activated protein C resistance;Venous thrombosis	Central retinal artery occlusion	0.000856	0.9281	0.2784	Seronegative rheumatoid arthritis	0.0006176	1.288	0.376
F5	rs13306334	1:169540901:G:A	1	169540901	G	A	1:169510139	0.998783			24008	missense_variant	both	Likely benign	(likely)Benign	criteria provided, single submitter	Criteria_oneSubmitter	Budd-Chiari syndrome;Factor V deficiency;Thrombophilia due to activated protein C resistance;Venous thrombosis	Kela-cod for severe mental illness	0.000194	0.1796	0.0482	Benign neoplasm: Larynx	0.0004051	1.863	0.527
F5	rs1800595	1:169541110:T:C	1	169541110	T	C	1:169510348	0.99086	0.0834077	2564	28079	missense_variant	both	Benign/Likely benign	(likely)Benign	criteria provided, multiple submitters, no conflicts	Criteria_multSubmitter	Thrombophilia due to activated protein C resistance;not specified	DVT of lower extremities	1.98e-07	0.2346	0.0451	Type of accident	0.0003709	2.209	0.621
F5	rs6032	1:169542317:T:C	1	169542317	T	C	1:169511555	0.999844	0.222971	18406	63511	missense_variant	both	Benign/Likely benign	(likely)Benign	criteria provided, multiple submitters, no conflicts	Criteria_multSubmitter		Venous thromboembolism	1.25e-11	-0.1477	0.0218	Varicose veins of other sites	3.616e-05	0.333	0.081
F5	rs9332695	1:169542347:T:A	1	169542347	T	A	1:169511585	0.962937			11115	missense_variant	both	Likely benign	(likely)Benign	criteria provided, single submitter	Criteria_oneSubmitter	Thrombophilia due to activated protein C resistance	Peripheral retinal degeneration	0.0011	-0.7637	0.2341	Paralytic ileus	1.708e-05	6.122	1.424
F5	rs4525	1:169542496:T:C	1	169542496	T	C	1:169511734	0.999415	0.222694	18342	63473	missense_variant	both	Benign/Likely benign	(likely)Benign	criteria provided, multiple submitters, no conflicts	Criteria_multSubmitter		Venous thromboembolism	1.01e-11	-0.1485	0.0218	Varicose veins of other sites	4.972e-05	0.327	0.081
F5	rs4524	1:169542517:T:C	1	169542517	T	C	1:169511755	0.999979	0.223143	18404	63576	missense_variant	both	Conflicting interpretations of pathogenicity	VUS	criteria provided, conflicting interpretations	Criteria_multSubmitter		Venous thromboembolism	8e-12	-0.1491	0.0218	Varicose veins of other sites	3.568e-05	0.333	0.081
F5	rs6018	1:169542640:T:G	1	169542640	T	G	1:169511878	0.999328	0.0841154	2624	28279	missense_variant	both	Benign/Likely benign	(likely)Benign	criteria provided, multiple submitters, no conflicts	Criteria_multSubmitter	Budd-Chiari syndrome;Factor V deficiency;Thrombophilia due to activated protein C resistance;Venous thrombosis;not specified	DVT of lower extremities	1.29e-07	0.2358	0.0447	Type of accident	0.0001072	2.42	0.625
F5	rs200146772	1:169542751:G:A	1	169542751	G	A	1:169511989	0.985318			565	missense_variant	both	Uncertain significance	VUS	criteria provided, single submitter	Criteria_oneSubmitter		Other articular cartilage disorders	0.000406	4.5608	1.2897	Nerve, nerve root and plexus disorders	0	4.413	0
F5	rs144979314	1:169542868:T:C	1	169542868	T	C	1:169512106	0.941178			1712	missense_variant	both	Conflicting interpretations of pathogenicity	VUS	criteria provided, conflicting interpretations	Criteria_multSubmitter	Budd-Chiari syndrome;Factor V deficiency;Thrombophilia due to activated protein C resistance;Venous thrombosis	conjunctival degenerations and deposits	0.000297	2.9994	0.8291	Acquired haemolytic anaemia	0.0005241	135.103	38.956
F5	rs6020	1:169549874:C:T	1	169549874	C	T	1:169519112	0.998968			16077	missense_variant	both	Likely benign	(likely)Benign	criteria provided, single submitter	Criteria_oneSubmitter	Thrombophilia due to activated protein C resistance	Toxic liver disease	0.000373	1.0953	0.3078	Pulmonary eosinophilia, not elsewhere classified	0.002059	3.741	1.214
F5	rs141768227	1:169550645:G:A	1	169550645	G	A	1:169519883	0.996788			1207	missense_variant	both	Conflicting interpretations of pathogenicity	VUS	criteria provided, conflicting interpretations	Criteria_multSubmitter	Budd-Chiari syndrome;Factor V deficiency;Thrombophilia due to activated protein C resistance;Venous thrombosis	Convalescence	0.000426	2.2602	0.6415	Other symptoms and signs involving the digestive system and abdomen	0.001202	70.525	21.778
F5	rs6033	1:169552615:A:G	1	169552615	A	G	1:169521853	0.970864	0.113793	4848	36958	missense_variant	both	Benign/Likely benign	(likely)Benign	criteria provided, multiple submitters, no conflicts	Criteria_multSubmitter		Diseases of veins, lymphatic vessels and lymph nodes, not elsewhere classified (FINNGEN)	4.47e-05	0.0865	0.0212	Type of accident	1.532e-05	1.981	0.458
F5	rs6019	1:169572275:C:G	1	169572275	C	G	1:169541513	0.982206			11050	missense_variant	both	Benign/Likely benign	(likely)Benign	criteria provided, multiple submitters, no conflicts	Criteria_multSubmitter	Budd-Chiari syndrome;Factor V deficiency;Thrombophilia due to activated protein C resistance;Venous thrombosis;not specified	Pure hyperglyceridaemia	0.000317	1.1841	0.3289	Giant cell arteritis	0.0001341	5.403	1.415
F5	rs9332485	1:169586344:C:T	1	169586344	C	T	1:169555582	0.994145			266	missense_variant	both	Benign/Likely benign	(likely)Benign	criteria provided, multiple submitters, no conflicts	Criteria_multSubmitter		Disorders of parathyroid gland	0.000442	2.0272	0.577
SELP	rs6136	1:169594713:T:G	1	169594713	T	G	1:169563951	0.988334	0.121425	5532	39078	missense_variant	unknown	Benign	(likely)Benign	no assertion criteria provided	no_Criteria		Other coagulation defects	6.68e-05	0.341	0.0855		0.000262	-0.079	0.022
SELL	rs61761863	1:169708782:G:C	1	169708782	G	C	1:169677923	0.989808	0.0231608	218	8291	missense_variant	unknown	Benign	(likely)Benign	criteria provided, single submitter	Criteria_oneSubmitter		Female genital prolapse	2.36e-05	-0.2825	0.0668	Mental disorders, not otherwise specified	0.0003911	2.802	0.79
SELE	rs5368	1:169727805:G:A	1	169727805	G	A	1:169696946	0.999893	0.142256	7604	44659	missense_variant	unknown	Uncertain significance	VUS	no assertion criteria provided	no_Criteria		Other and unspecified coagulation defects	3.63e-05	-0.4215	0.1021	Central retinal artery occlusion	6.473e-05	1.263	0.316
SELE	rs79478039	1:169729301:G:T	1	169729301	G	T	1:169698442	0.958142			516	missense_variant	unknown	Uncertain significance	VUS	criteria provided, single submitter	Criteria_oneSubmitter		Cardiomyopathy, other and unspecified	0.00276	2.4063	0.8038
SELE	rs41272475	1:169729502:T:G	1	169729502	T	G	1:169698643	0.983152			967	missense_variant	unknown	Likely benign	(likely)Benign	criteria provided, single submitter	Criteria_oneSubmitter		Ulcerative colitis	0.000753	0.8554	0.2538	Alzheimer's disease (Early onset)	0.0007735	92.348	27.467
GORAB	rs913257	1:170552235:G:A	1	170552235	G	A	1:170521376	0.99397			90150	missense_variant	recessive	Benign	(likely)Benign	criteria provided, multiple submitters, no conflicts	Criteria_multSubmitter		Atrial fibrillation and flutter with reimbursement	0.000305	0.0758	0.021		0.001178	-0.159	0.049
FMO3	rs2266782	1:171107825:G:A	1	171107825	G	A	1:171076966	0.999965			90527	LC	recessive	Benign	(likely)Benign	criteria provided, multiple submitters, no conflicts	Criteria_multSubmitter		Other and unspecified iridocyclitis	0.000861	-0.2785	0.0836		0.001092	-0.039	0.012
FMO3	rs1736557	1:171110939:G:A	1	171110939	G	A	1:171080080	0.999714			16329	missense_variant	recessive	Benign/Likely benign	(likely)Benign	criteria provided, multiple submitters, no conflicts	Criteria_multSubmitter	Trimethylaminuria;not specified	Anaemia in chronic diseases classified elsewhere	0.000485	1.0911	0.3127	Sacrococcygeal disorders, not elsewhere classified	0.0007233	2.49	0.736
FMO3	rs2266780	1:171114102:A:G	1	171114102	A	G	1:171083242	0.999937	0.245746	22354	67930	missense_variant	recessive	Benign/Likely benign	(likely)Benign	criteria provided, multiple submitters, no conflicts	Criteria_multSubmitter		Diseases of the eye and adnexa	8.93e-06	-0.0383	0.0086	Aortic aneurysm	0.0002567	-0.184	0.05
FMO2	rs768321042	1:171196663:TG:T	1	171196663	TG	T	1:171165802	0.999859			8791	pLoF	unknown	Benign	(likely)Benign	criteria provided, single submitter	Criteria_oneSubmitter		Cervicobrachial syndrome	0.0013	-0.2959	0.092		0.0007584	1.883	0.559
FMO2	rs140394156	1:171199358:T:C	1	171199358	T	C	1:171168497	0.978464			325	missense_variant	unknown	Likely benign	(likely)Benign	criteria provided, single submitter	Criteria_oneSubmitter		Mycoses	0.000181	1.888	0.5043
FMO2	rs148292940	1:171199382:G:A	1	171199382	G	A	1:171168521	0.967734	0.00321731	4	1178	missense_variant	unknown	Likely benign	(likely)Benign	criteria provided, single submitter	Criteria_oneSubmitter		Diseases of the musculoskeletal system and connective tissue	2.04e-05	-0.2926	0.0687		0.0001638	-4.146	1.1
FMO2	rs71635690	1:171207738:G:A	1	171207738	G	A	1:171176877	0.962806			3042	missense_variant	unknown	Likely benign	(likely)Benign	criteria provided, single submitter	Criteria_oneSubmitter		Problems related to social environment	0.000613	1.717	0.5012	Malignant neoplasm of thyroid gland (other cancers excluded from controls)	0.0008954	8.155	2.455
FMO4	rs61747501	1:171332743:T:A	1	171332743	T	A	1:171301882	0.921424			1220	missense_variant	unknown	Likely benign	(likely)Benign	criteria provided, single submitter	Criteria_oneSubmitter		Central retinal artery occlusion	0.000363	4.6474	1.3035
FMO4	rs45599742	1:171334697:G:A	1	171334697	G	A	1:171303836	0.987566			475	missense_variant	unknown	Likely benign	(likely)Benign	criteria provided, single submitter	Criteria_oneSubmitter		Injuries to unspecified part of trunk, limb or body region	0.000103	3.5625	0.9175
MYOC	rs56314834	1:171636247:T:C	1	171636247	T	C	1:171605387	0.975318	0.000800244	0	294	missense_variant	dominant	Conflicting interpretations of pathogenicity	VUS	criteria provided, conflicting interpretations	Criteria_multSubmitter		Colectomy operation	3.93e-05	3.3544	0.8159
MYOC	rs74315329	1:171636338:G:A	1	171636338	G	A	1:171605478	0.996943	0.00279541	4	1023	pLoF	dominant	Likely pathogenic	(likely)Pathogenic	criteria provided, multiple submitters, no conflicts	Criteria_multSubmitter		Glaucoma	8.22e-16	1.6399	0.2037
MYOC	rs2234926	1:171652385:C:T	1	171652385	C	T	1:171621525	0.987015			49879	missense_variant	dominant	Conflicting interpretations of pathogenicity	VUS	criteria provided, conflicting interpretations	Criteria_multSubmitter		Toxic effect of ethanol	0.000431	0.2915	0.0828	Autism	0.000406	0.907	0.257
PIGC	rs34001453	1:172441947:G:A	1	172441947	G	A	1:172411087	0.939866	0.00327447	6	1197	missense_variant	recessive	Likely benign	(likely)Benign	criteria provided, single submitter	Criteria_oneSubmitter		IBD patients in KELA-register	2.97e-05	1.0849	0.2598	Alergic contact dermatitis	0.003621	25.972	8.927
SLC9C2	rs145922237	1:173557345:G:T	1	173557345	G	T	1:173526484	0.993462			2522	missense_variant	unknown	Benign	(likely)Benign	criteria provided, single submitter	Criteria_oneSubmitter		Dialysis	2e-04	1.7681	0.4753	Faecal incontinence	0.0001152	25.56	6.628
DARS2	rs142433332	1:173831632:T:C	1	173831632	T	C	1:173800770	0.973883			700	LC	recessive	Pathogenic	(likely)Pathogenic	criteria provided, multiple submitters, no conflicts	Criteria_multSubmitter	Abnormality of the foot;CNS demyelination;Cerebral cortical atrophy;Difficulty walking;Dysmetria;EMG: axonal abnormality;Gait ataxia;Gait imbalance;Gout;Hypertension;Impaired vibration sensation in the lower limbs;Leukoencephalopathy with Brainstem and Spinal Cord Involvement and Lactate Elevation;Leukoencephalopathy with brain stem and spinal cord involvement and lactate elevation;Sensorimotor n…	Other bursitis, not elsewhere classified	0.000835	6.8107	2.0385	Torticollis	0.0009867	86.382	26.222
DARS2	rs141298312	1:173839539:G:A	1	173839539	G	A	1:173808677	0.995989			10336	missense_variant	recessive	Benign/Likely benign	(likely)Benign	criteria provided, multiple submitters, no conflicts	Criteria_multSubmitter	Leukoencephalopathy with Brainstem and Spinal Cord Involvement and Lactate Elevation;not provided;not specified	Hypertrophy of breast	0.000239	0.3852	0.1048	Dislocation, sprain and strain of joints and ligaments of lumbar spine and pelvis	4.714e-05	7.219	1.774
DARS2	rs149660059	1:173853873:C:A	1	173853873	C	A	1:173823011	0.994729			7361	missense_variant	recessive	Conflicting interpretations of pathogenicity	VUS	criteria provided, conflicting interpretations	Criteria_multSubmitter	Leukoencephalopathy with Brainstem and Spinal Cord Involvement and Lactate Elevation;not provided;not specified	Other disorders of bone density and structure	0.00102	1.0203	0.3107	Dorsopathies	0.0002606	-0.53	0.145
SERPINC1	rs121909551	1:173914743:G:A	1	173914743	G	A	1:173883881	0.989604			1342	missense_variant	both	Pathogenic/Likely pathogenic	(likely)Pathogenic	criteria provided, multiple submitters, no conflicts	Criteria_multSubmitter	Antithrombin deficiency;Reduced antithrombin III activity	Other and unspecified coagulation defects	0.00013	2.7118	0.7086	Asthma (mode)	0	3.343	0
SERPINC1	rs2227624	1:173914872:A:T	1	173914872	A	T	1:173884010	0.976046			902	missense_variant	both	Conflicting interpretations of pathogenicity	Conflicting	criteria provided, conflicting interpretations	Criteria_multSubmitter		Ingrowing nail	0.00102	2.2989	0.6999
RC3H1	rs77941945	1:173961790:G:C	1	173961790	G	C	1:173930928	0.971512			8262	missense_variant	unknown	Benign	(likely)Benign	criteria provided, single submitter	Criteria_oneSubmitter		Tinnitus	0.00014	0.3574	0.0939	Inguinal hernia	0.0001385	0.836	0.219
TNN	rs6664276	1:175085490:G:T	1	175085490	G	T	1:175054626	0.95373			429	missense_variant	unknown	Benign	(likely)Benign	criteria provided, single submitter	Criteria_oneSubmitter		Diseases of arteries, arterioles and capillaries	0.00122	-0.7679	0.2375	Hypothermia	0.0003689	197.047	55.329
TNR	rs61731112	1:175403578:T:G	1	175403578	T	G	1:175372714	0.926295			318	missense_variant	unknown	Conflicting interpretations of pathogenicity	VUS	criteria provided, conflicting interpretations	Criteria_multSubmitter		Low back pain	0.00129	0.8849	0.2749
TNR	rs147204644	1:175406219:T:C	1	175406219	T	C	1:175375355	0.974889			937	missense_variant	unknown	Conflicting interpretations of pathogenicity	VUS	criteria provided, conflicting interpretations	Criteria_multSubmitter	Parkinson disease	Type 1 diabetes with peripheral circulatory complications	0.000267	3.6093	0.9902		1.986e-05	2595.488	608.345
PAPPA2	rs61745526	1:176710175:T:C	1	176710175	T	C	1:176679311	0.977989			1029	missense_variant	unknown	Benign	(likely)Benign	criteria provided, single submitter	Criteria_oneSubmitter		Nonsuppurative otitis media	0.00085	0.7855	0.2355	Dissection of aorta	5.775e-05	1025.148	254.898
ASTN1	rs151246825	1:176882938:T:G	1	176882938	T	G	1:176852074	0.975564			289	missense_variant	unknown	Uncertain significance	VUS	criteria provided, single submitter	Criteria_oneSubmitter		Effects of foreign body entering through natural orifice	0.000444	1.8556	0.5283
SEC16B	rs201035635	1:177936319:T:G	1	177936319	T	G	1:177905454	0.994799			811	missense_variant	unknown	Likely benign	(likely)Benign	criteria provided, single submitter	Criteria_oneSubmitter		Adhesive middle ear disease	0.000459	5.5962	1.5972
SEC16B	rs200132735	1:177947920:C:T	1	177947920	C	T	1:177917055	0.990934			961	missense_variant	unknown	Likely benign	(likely)Benign	criteria provided, single submitter	Criteria_oneSubmitter		Abnormal findings in nipple discharge synovial fluid wound secretions	0.000886	6.4842	1.9505
ABL2	rs17277288	1:179108478:T:C	1	179108478	T	C	1:179077613	0.99774			800	missense_variant	unknown	Benign	(likely)Benign	criteria provided, single submitter	Criteria_oneSubmitter		Dislocation, sprain and strain of joint and ligaments of hip	0.00014	4.6019	1.2085
ABL2	rs55892721	1:179108917:T:A	1	179108917	T	A	1:179078052	0.990959			1657	missense_variant	unknown	Likely benign	(likely)Benign	criteria provided, single submitter	Criteria_oneSubmitter		Convulsions, not elsewhere classified	0.000375	0.6547	0.184	Melanocytic naevi of lip (other cancers excluded from controls)	0.0007539	109.472	32.492
NPHS2	rs61747728	1:179557079:C:T	1	179557079	C	T	1:179526214	0.984072	0.0637963	1456	21982	missense_variant	recessive	Conflicting interpretations of pathogenicity	Conflicting	criteria provided, conflicting interpretations	Path_Criteria_multSubmitter_confl	Nephrotic syndrome, idiopathic, steroid-resistant;Nephrotic syndrome, type 2, susceptibility to;Proteinuria;not provided	Other diseases of urinary system	4.41e-06	0.1088	0.0237	Hypertension, essential	0.0002251	0.228	0.062
NPHS2	rs74315344	1:179575806:G:A	1	179575806	G	A	1:179544941	0.905161			190	missense_variant	recessive	Benign/Likely benign	(likely)Benign	criteria provided, multiple submitters, no conflicts	Criteria_multSubmitter		MS-disease / Multiple Sclerosis	0.000401	5.1778	1.4629
TOR1AIP1	rs146976883	1:179882572:C:G	1	179882572	C	G	1:179851707	0.954388	0.00333163	2	1222	missense_variant	recessive	Benign	(likely)Benign	criteria provided, single submitter	Criteria_oneSubmitter		Mental and behavioural disorders due to cannabinoids	8.21e-05	3.5764	0.9081
TOR1AIP1	rs199933063	1:179882863:G:A	1	179882863	G	A	1:179851998	0.988231			580	missense_variant	recessive	Uncertain significance	VUS	criteria provided, single submitter	Criteria_oneSubmitter		Malignant neoplasm of pancreas	0.000996	3.4076	1.0352
TOR1AIP1	rs1281378	1:179882939:T:C	1	179882939	T	C	1:179852074	0.99784			90004	missense_variant	recessive	Benign	(likely)Benign	criteria provided, single submitter	Criteria_oneSubmitter		Presbyopia	0.0021	-0.2219	0.0721	Other CVD (FINNGEN)	0.001589	0.096	0.03
TOR1AIP1	rs2245425	1:179889309:G:A	1	179889309	G	A	1:179858444	0.999078			90408	pLoF	recessive	Conflicting interpretations of pathogenicity	VUS	criteria provided, conflicting interpretations	Criteria_multSubmitter		Other CVD (FINNGEN)	0.00267	0.1214	0.0404	Phobic anxiety disorders	0.002201	-0.084	0.028
TOR1AIP1	rs17279712	1:179908645:A:C	1	179908645	A	C	1:179877780	0.999357			43581	missense_variant	recessive	Benign	(likely)Benign	criteria provided, single submitter	Criteria_oneSubmitter		Other joint disorders	0.000179	0.0512	0.0137	Adhesive capsulitis of shoulder	0.0007924	0.26	0.078
TOR1AIP1	rs149690630	1:179917634:G:A	1	179917634	G	A	1:179886769	0.991051			572	missense_variant	recessive	Likely benign	(likely)Benign	criteria provided, single submitter	Criteria_oneSubmitter		Transport accidents	0.000703	6.9015	2.0369
CEP350	rs139352498	1:180075169:A:G	1	180075169	A	G	1:180044304	0.991709			742	missense_variant	unknown	Likely benign	(likely)Benign	criteria provided, single submitter	Criteria_oneSubmitter		Other disorders of kidney and ureter	0.000192	2.0323	0.5449
LHX4	rs141139762	1:180266527:C:T	1	180266527	C	T	1:180235662	0.954128			736	missense_variant	dominant	Benign/Likely benign	(likely)Benign	criteria provided, multiple submitters, no conflicts	Criteria_multSubmitter		Antenatal screening	0.000652	0.5637	0.1654
LHX4	rs16855642	1:180266593:C:T	1	180266593	C	T	1:180235728	0.989584			7547	missense_variant	dominant	Benign/Likely benign	(likely)Benign	criteria provided, multiple submitters, no conflicts	Criteria_multSubmitter	Combined Pituitary Hormone Deficiency, Dominant;not specified	Other diseases of intestine	0.00173	0.5439	0.1735	Heartburn	0.00032	4.638	1.289
LHX4	rs7536561	1:180274389:A:G	1	180274389	A	G	1:180243524	0.994435			89973	missense_variant	dominant	Benign	(likely)Benign	criteria provided, multiple submitters, no conflicts	Criteria_multSubmitter		Other and unspecified nail disorders	0.000298	0.4495	0.1243	Persons encountering health services for other counselling and medical advice, not elsewhere classified	0.0002003	-0.037	0.01
MR1	rs2236410	1:181049100:A:G	1	181049100	A	G	1:181018236	0.985336			45167	missense_variant	unknown	Likely benign	(likely)Benign	no assertion criteria provided	no_Criteria		Other specified disorders of kidney and ureter	0.00095	0.3833	0.116	Behavioural disorders (more controls excluded)	0.0004612	1.109	0.317
GLUL	rs189435460	1:182384646:A:C	1	182384646	A	C	1:182353781	0.997244			991	missense_variant	recessive	Likely benign	(likely)Benign	criteria provided, single submitter	Criteria_oneSubmitter		Muscle strain	0.000531	3.5217	1.0165
RNASEL	rs486907	1:182585422:C:T	1	182585422	C	T	1:182554557	0.99198			85934	missense_variant	dominant	risk factor	risk factor	no assertion criteria provided	no_Criteria		Simple and mucoplurulent chronic bronchitis	0.000184	-0.2645	0.0707	Other or unspecified ileus, impaction or obstruction	0.001332	-0.104	0.033
RNASEL	rs74315364	1:182586014:C:A	1	182586014	C	A	1:182555149	0.996055			2812	pLoF	dominant	Conflicting interpretations of pathogenicity	Conflicting	criteria provided, conflicting interpretations	Criteria_multSubmitter	Prostate cancer, hereditary, 1	Injuries to the elbow and forearm	0.00102	0.2722	0.0829		2.361e-05	15.07	3.565
RNASEL	rs56250729	1:182586518:T:G	1	182586518	T	G	1:182555653	0.953959			2691	missense_variant	dominant	Likely benign	(likely)Benign	criteria provided, single submitter	Criteria_oneSubmitter		Follicular lymphoma	0.000232	1.7633	0.4789		0.0001485	7.086	1.868
RNASEL	rs151296858	1:182586632:C:T	1	182586632	C	T	1:182555767	0.996067			2817	missense_variant	dominant	Likely benign	(likely)Benign	criteria provided, single submitter	Criteria_oneSubmitter		Injuries to the elbow and forearm	0.00141	0.2643	0.0828		1.516e-05	17.042	3.939
LAMC1	rs34995260	1:183133497:G:A	1	183133497	G	A	1:183102632	0.988363			684	missense_variant	unknown	Likely benign	(likely)Benign	criteria provided, single submitter	Criteria_oneSubmitter		Unspecified acute lower respiratory infection	0.000151	1.6644	0.4393
LAMC2	rs17481405	1:183215528:G:A	1	183215528	G	A	1:183184663	0.96654			12563	missense_variant	recessive	Benign/Likely benign	(likely)Benign	criteria provided, multiple submitters, no conflicts	Criteria_multSubmitter	Epidermolysis bullosa, junctional	Follow-up examination after treatment for conditions other than malignant neoplasms	0.000164	-0.1667	0.0442	Benign neoplasm: Pituitary gland, craniopharyngeal duct	0.001311	2.669	0.83
LAMC2	rs11586699	1:183215555:C:T	1	183215555	C	T	1:183184690	0.964801			13319	missense_variant	recessive	Likely benign	(likely)Benign	criteria provided, single submitter	Criteria_oneSubmitter	Epidermolysis bullosa, junctional	Subjective visual disturbances	0.00244	0.2397	0.0791	Enterocolitis due to Clostridium difficile	0.001993	1.453	0.47
LAMC2	rs142335339	1:183218478:C:T	1	183218478	C	T	1:183187613	0.964223			384	missense_variant	recessive	Likely benign	(likely)Benign	criteria provided, multiple submitters, no conflicts	Criteria_multSubmitter		Any mental disorder	0.000474	0.5012	0.1434
LAMC2	rs181894078	1:183222127:C:T	1	183222127	C	T	1:183191262	0.970104			1565	missense_variant	recessive	Benign	(likely)Benign	criteria provided, single submitter	Criteria_oneSubmitter		Phakomatoses, not elsewhere classified	0.000192	5.0808	1.3625		7.211e-05	7.754	1.954
LAMC2	rs2296306	1:183222189:C:A	1	183222189	C	A	1:183191324	0.997114			8080	missense_variant	recessive	Likely benign	(likely)Benign	criteria provided, single submitter	Criteria_oneSubmitter	Epidermolysis bullosa, junctional	SLE (Finngen)	0.000112	0.9594	0.2484	Other congenital malformations of skin	6.45e-05	6.59	1.649
LAMC2	rs141901570	1:183223255:G:A	1	183223255	G	A	1:183192390	0.956958	0.000683201	0	251	missense_variant	recessive	Conflicting interpretations of pathogenicity	VUS	criteria provided, conflicting interpretations	Criteria_multSubmitter		Problems related to certain psychosocial circumstances	8.93e-05	4.2549	1.086
LAMC2	rs143817389	1:183223260:A:G	1	183223260	A	G	1:183192395	0.981266			233	missense_variant	recessive	Uncertain significance	VUS	criteria provided, multiple submitters, no conflicts	Criteria_multSubmitter		Single delivery by forceps and vacuum extractor	8e-04	2.399	0.7155
LAMC2	rs140949383	1:183228542:C:A	1	183228542	C	A	1:183197677	0.801464			86	missense_variant	recessive	Conflicting interpretations of pathogenicity	VUS	criteria provided, conflicting interpretations	Criteria_multSubmitter		Spinal instabilities	0.000406	13.19	3.73
LAMC2	rs2296303	1:183232835:G:C	1	183232835	G	C	1:183201970	0.997536			47794	missense_variant	recessive	Benign/Likely benign	(likely)Benign	criteria provided, multiple submitters, no conflicts	Criteria_multSubmitter		Long labour	0.00037	-0.1479	0.0416	Persons encountering health services for specific procedures, not carried out	0.0004866	0.579	0.166
LAMC2	rs139718245	1:183235661:C:T	1	183235661	C	T	1:183204796	0.980394			94	missense_variant	recessive	Conflicting interpretations of pathogenicity	VUS	criteria provided, conflicting interpretations	Criteria_multSubmitter		Other and unspecified dermatitis	0.000582	2.0773	0.6039
LAMC2	rs144355456	1:183235696:C:G	1	183235696	C	G	1:183204831	0.979459			1084	missense_variant	recessive	Benign	(likely)Benign	criteria provided, single submitter	Criteria_oneSubmitter		Otherand unspecified haemorrhagic conditions	0.000838	4.8133	1.4412
LAMC2	rs144908769	1:183236573:G:C	1	183236573	G	C	1:183205708	0.989529			1583	missense_variant	recessive	Conflicting interpretations of pathogenicity	VUS	criteria provided, conflicting interpretations	Criteria_multSubmitter	Epidermolysis bullosa, junctional	Peripheral retinal degeneration	0.00128	2.2503	0.6986	Abnormalities of breathing	0	3.458	0
NCF2	rs55761650	1:183560204:G:A	1	183560204	G	A	1:183529339	0.951112			190	missense_variant	recessive	Conflicting interpretations of pathogenicity	VUS	criteria provided, conflicting interpretations	Criteria_multSubmitter		Volume depletion	0.00179	5.1509	1.6495
NCF2	rs759940920	1:183560243:C:T	1	183560243	C	T	1:183529378	0.820786			116	missense_variant	recessive	Uncertain significance	VUS	criteria provided, single submitter	Criteria_oneSubmitter		Agranulocytosis	0.000542	6.6437	1.9206
NCF2	rs35012521	1:183563229:T:A	1	183563229	T	A	1:183532364	0.981182			669	missense_variant	recessive	Benign/Likely benign	(likely)Benign	criteria provided, multiple submitters, no conflicts	Criteria_multSubmitter		Other specified/unspecified disorders of bone/cartilage	0.00115	3.6244	1.1152
NCF2	rs17849502	1:183563445:G:T	1	183563445	G	T	1:183532580	0.992467	0.0378918	642	13279	missense_variant	recessive	Benign/Likely benign	(likely)Benign	criteria provided, multiple submitters, no conflicts	Criteria_multSubmitter	Chronic granulomatous disease;Chronic granulomatous disease, autosomal recessive cytochrome b-positive, type 2;not specified	SLE (Finngen)	5.04e-08	1.1101	0.2037	SLE (Finngen)	1.002e-08	6.233	1.088
NCF2	rs2274064	1:183573252:T:C	1	183573252	T	C	1:183542387	0.999474	0.472133	82208	91248	missense_variant	recessive	Benign	(likely)Benign	criteria provided, multiple submitters, no conflicts	Criteria_multSubmitter		Disorders of psychological developtment	4.35e-05	-0.1621	0.0397		0.0004301	0.084	0.024
NCF2	rs147415774	1:183590217:C:T	1	183590217	C	T	1:183559352	0.98549			635	missense_variant	recessive	Conflicting interpretations of pathogenicity	VUS	criteria provided, conflicting interpretations	Criteria_multSubmitter		Atypical facial pain	0.000362	3.2754	0.9184
HMCN1	rs7539719	1:185989605:A:G	1	185989605	A	G	1:185958737	0.99034			4770	missense_variant	dominant	Likely benign	(likely)Benign	criteria provided, single submitter	Criteria_oneSubmitter	Macular degeneration	Dislocation, sprain and strain of joints and ligaments at neck level	0.00031	0.5647	0.1566	Early onset COPD	0.001162	2.826	0.87
HMCN1	rs527332989	1:185994833:G:A	1	185994833	G	A	1:185963965	0.800442			70	missense_variant	dominant	Uncertain significance	VUS	criteria provided, single submitter	Criteria_oneSubmitter		DVT of lower extremities and pulmonary embolism	0.000218	3.1832	0.8609
HMCN1	rs146418772	1:185995004:C:T	1	185995004	C	T	1:185964136	0.988655			9675	missense_variant	dominant	Benign/Likely benign	(likely)Benign	criteria provided, multiple submitters, no conflicts	Criteria_multSubmitter	Macular degeneration	Congenital deformities of hip	0.000276	1.404	0.3861	Other arterial embolism and thrombosis	0.0002615	7.732	2.118
HMCN1	rs146532107	1:186007167:C:G	1	186007167	C	G	1:185976299	0.952471			387	missense_variant	dominant	Benign/Likely benign	(likely)Benign	criteria provided, multiple submitters, no conflicts	Criteria_multSubmitter		Migraine, single triptan purchase ok & required. ICD-code if available is included	0.000753	0.8456	0.2509
HMCN1	rs41317471	1:186007238:A:G	1	186007238	A	G	1:185976370	0.98007			4280	missense_variant	dominant	Benign/Likely benign	(likely)Benign	criteria provided, multiple submitters, no conflicts	Criteria_multSubmitter	Macular degeneration;not provided;not specified	Other/unspecified rheumatoid arthritis	0.000963	0.5812	0.1761	Other female pelvic inflammatory diseases	0.000115	5.615	1.456
HMCN1	rs12067376	1:186055511:G:A	1	186055511	G	A	1:186024643	0.987816			2124	missense_variant	dominant	Likely benign	(likely)Benign	criteria provided, single submitter	Criteria_oneSubmitter	Macular degeneration	Calculus of lower urinary tract	0.00212	1.4259	0.4641	Burn and corrosion of trunk	0.001255	69.582	21.568
HMCN1	rs12129650	1:186057342:T:C	1	186057342	T	C	1:186026474	0.997577			91919	missense_variant	dominant	Benign/Likely benign	(likely)Benign	criteria provided, multiple submitters, no conflicts	Criteria_multSubmitter		Alcohol abuse counselling and surveillance	0.000256	-0.5062	0.1385	Hyperaldosteronism	0.0007792	0.249	0.074
HMCN1	rs10798035	1:186081285:A:G	1	186081285	A	G	1:186050417	0.999688			91732	missense_variant	dominant	Benign/Likely benign	(likely)Benign	criteria provided, multiple submitters, no conflicts	Criteria_multSubmitter		Enlarged lymph nodes	0.000547	-0.12	0.0347	Melanocytic naevi of trunk (other cancers excluded from controls)	0.0001202	-0.134	0.035
HMCN1	rs74967568	1:186082892:G:A	1	186082892	G	A	1:186052024	0.974597			2555	missense_variant	dominant	Benign/Likely benign	(likely)Benign	criteria provided, multiple submitters, no conflicts	Criteria_multSubmitter	Macular degeneration;not specified	Male infertility	0.00181	1.3258	0.4249	Mental and behabioural disorders of puerperum, not classified elsewhere	0.001194	72.589	22.401
HMCN1	rs140493567	1:186103516:G:A	1	186103516	G	A	1:186072648	0.956683			290	missense_variant	dominant	Likely benign	(likely)Benign	criteria provided, single submitter	Criteria_oneSubmitter		Chronic hepatitis, not elsewhere classified	0.00184	5.6605	1.8174
HMCN1	rs144994573	1:186119868:A:G	1	186119868	A	G	1:186089000	0.999152			2923	missense_variant	dominant	Likely benign	(likely)Benign	criteria provided, single submitter	Criteria_oneSubmitter	Macular degeneration	Cerebral cysts	0.00128	1.1868	0.3686	Vasomotor rhinitis (mode)	0.0003024	17.808	4.929
HMCN1	rs41317489	1:186122971:C:T	1	186122971	C	T	1:186092103	0.997385			2098	missense_variant	dominant	Benign/Likely benign	(likely)Benign	criteria provided, multiple submitters, no conflicts	Criteria_multSubmitter	Macular degeneration	Other retinal artery occlusion	0.00218	2.5605	0.8356	Burn and corrosion of trunk	0.001258	68.986	21.389
HMCN1	rs10911825	1:186132407:A:G	1	186132407	A	G	1:186101539	0.997542			81738	missense_variant	dominant	Benign/Likely benign	(likely)Benign	criteria provided, multiple submitters, no conflicts	Criteria_multSubmitter		Abdominal and pelvic pain	0.000587	-0.0302	0.0088	Hypertensive diseases	0.0002053	-0.042	0.011
HMCN1	rs6693069	1:186144595:G:A	1	186144595	G	A	1:186113727	0.997214			2102	missense_variant	dominant	Likely benign	(likely)Benign	criteria provided, single submitter	Criteria_oneSubmitter	Macular degeneration;not provided	Other retinal artery occlusion	0.00217	2.5642	0.8364	Burn and corrosion of trunk	0.001254	69.672	21.594
HMCN1	rs114364265	1:186152863:A:T	1	186152863	A	T	1:186121995	0.978477			4060	missense_variant	dominant	Benign/Likely benign	(likely)Benign	criteria provided, multiple submitters, no conflicts	Criteria_multSubmitter	Macular degeneration;not specified	Disorders of lacrimal system	0.000506	0.3485	0.1002	Congenital deformities of feet	0.0004101	15.689	4.44
HMCN1	rs114629728	1:186152864:C:T	1	186152864	C	T	1:186121996	0.978643			4061	missense_variant	dominant	Benign/Likely benign	(likely)Benign	criteria provided, multiple submitters, no conflicts	Criteria_multSubmitter	Macular degeneration;not specified	Disorders of lacrimal system	0.000514	0.3479	0.1002	Congenital deformities of feet	0.0004098	15.692	4.441
HMCN1	rs41317507	1:186165114:A:T	1	186165114	A	T	1:186134246	0.996067			4507	missense_variant	dominant	Likely benign	(likely)Benign	criteria provided, single submitter	Criteria_oneSubmitter	Macular degeneration	Dislocation, sprain and strain of joints and ligaments at neck level	0.000215	0.5978	0.1615	Early onset COPD	0.0008096	3.099	0.925
HMCN1	rs147769095	1:186166883:G:A	1	186166883	G	A	1:186136015	0.971723			165	missense_variant	dominant	Likely benign	(likely)Benign	criteria provided, single submitter	Criteria_oneSubmitter		Spontaneous rupture of synovium and tendon	0.000425	5.5615	1.5781		0	3.5	0
HMCN1	rs75161007	1:186172049:C:G	1	186172049	C	G	1:186141181	0.992132			6887	missense_variant	dominant	Benign/Likely benign	(likely)Benign	criteria provided, multiple submitters, no conflicts	Criteria_multSubmitter	Macular degeneration	Synovial hypertrophy, not elsewhere classified	0.000391	1.9587	0.5523	Chronic nephritic syndrome	0.0006197	5.749	1.68
HMCN1	rs147189545	1:186178593:G:A	1	186178593	G	A	1:186147725	0.99217			5016	missense_variant	dominant	Likely benign	(likely)Benign	criteria provided, single submitter	Criteria_oneSubmitter	Macular degeneration	Amenorrhoea	0.000573	0.7189	0.2087	Symptoms and signs involving emotional state	0.0002679	17.923	4.918
PRG4	rs2273779	1:186304862:C:T	1	186304862	C	T	1:186273994	0.998073			74923	missense_variant	recessive	Benign	(likely)Benign	no assertion criteria provided	no_Criteria		Unstable angina pectoris	0.000568	0.085	0.0247		0.0008221	0.031	0.009
PRG4	rs150072104	1:186311103:G:A	1	186311103	G	A	1:186280235	0.997242			1189	missense_variant	recessive	Uncertain significance	VUS	criteria provided, single submitter	Criteria_oneSubmitter		Symptoms and signs involving cognition, perception, emotional state and behaviour	0.00134	0.3312	0.1032	Macular cyst	0.0004509	166.022	47.322
TPR	rs115482159	1:186332304:C:T	1	186332304	C	T	1:186301436	0.988698	0.00530502	16	1933	missense_variant	unknown	Likely benign	(likely)Benign	criteria provided, single submitter	Criteria_oneSubmitter		Hemiplegia	8.05e-05	1.8479	0.4687		0.000785	100.994	30.076
TPR	rs200209324	1:186345677:G:A	1	186345677	G	A	1:186314809	0.966105			322	missense_variant	unknown	Likely benign	(likely)Benign	criteria provided, single submitter	Criteria_oneSubmitter		Malignant neoplasm of digestive organs (other cancers excluded from controls)	0.000292	1.4624	0.4037
TPR	rs199892357	1:186360827:A:G	1	186360827	A	G	1:186329959	0.997349	0.00670408	28	2435	missense_variant	unknown	Uncertain significance	VUS	no assertion criteria provided	no_Criteria	Intellectual disability	Pain and other conditions associated with female genital organs and menstrual cycle	9.65e-05	0.7147	0.1833	Benign neoplasm of mouth and pharynx	0.0006767	12.487	3.674
PLA2G4A	rs145818677	1:186894188:G:A	1	186894188	G	A	1:186863320	0.994419			5629	missense_variant	recessive	Benign	(likely)Benign	criteria provided, single submitter	Criteria_oneSubmitter		Cyst of Bartholin Gland	0.00261	0.832	0.2764	Paroxysmal tachycardia	0.0009018	2.184	0.658
PLA2G4A	rs28395831	1:186977737:A:G	1	186977737	A	G	1:186946869	0.992782			731	missense_variant	recessive	Benign	(likely)Benign	criteria provided, single submitter	Criteria_oneSubmitter		Other hammer toe(s) (acquired)	0.000131	1.6128	0.4218
CFH	rs800292	1:196673103:G:A	1	196673103	G	A	1:196642233	0.999831	0.291055	31154	75776	missense_variant	both	Benign	(likely)Benign	criteria provided, multiple submitters, no conflicts	Criteria_multSubmitter		Age-related macular degeneration (whether dry or wet)	6.52e-65	-0.5725	0.0336	Age-related macular degeneration (whether dry or wet)	9.573e-17	-0.325	0.039
CFH	rs1061170	1:196690107:C:T	1	196690107	C	T	1:196659237	0.999504	0.563965	117416	89778	missense_variant	both	Benign	(likely)Benign	criteria provided, single submitter	Criteria_oneSubmitter		Age-related macular degeneration (whether dry or wet)	3.72e-93	-0.6101	0.0298	Age-related macular degeneration (whether dry or wet)	1.221e-43	-0.319	0.023
CFH	rs1065489	1:196740644:G:T	1	196740644	G	T	1:196709774	0.999855			45537	missense_variant	both	Benign	(likely)Benign	criteria provided, single submitter	Criteria_oneSubmitter		Benign neoplasm of other and ill-defined parts of digestive system	0.000803	0.1592	0.0475	Seborrhoeic dermatitis	0.0002828	0.424	0.117
CFH	rs149474608	1:196740686:G:T	1	196740686	G	T	1:196709816	0.97228			636	missense_variant	both	Benign/Likely benign	(likely)Benign	criteria provided, multiple submitters, no conflicts	Criteria_multSubmitter		Left bundle-branch block	0.000295	2.9371	0.8114
CFH	rs35274867	1:196743466:A:T	1	196743466	A	T	1:196712596	0.993943			3440	missense_variant	both	Likely benign	(likely)Benign	criteria provided, single submitter	Criteria_oneSubmitter	Atypical hemolytic uremic syndrome;Basal laminar drusen;Macular degeneration;Mesangiocapillary glomerulonephritis, type II	Contracture of joint	0.000597	2.3533	0.6855		0.002893	34.454	11.566
CFHR3	rs138839071	1:196788400:T:C	1	196788400	T	C	1:196757530	0.944904			1200	pLoF	both	Benign	(likely)Benign	criteria provided, single submitter	Criteria_oneSubmitter		Abnormal findings on diagnostic imaging of central nervous system	0.000393	3.2419	0.9146	Sixth [abducent] nerve palsy	0.001389	63.856	19.974
CFHR3	rs139520520	1:196793325:A:G	1	196793325	A	G	1:196762455	0.880157			135	missense_variant	both	Likely benign	(likely)Benign	criteria provided, single submitter	Criteria_oneSubmitter		Melanocytic naevi of lower limb, including hip	0.000813	10.5195	3.1417
CFHR4	rs181498339	1:196912908:A:T	1	196912908	A	T	1:196882038	0.946181			589	missense_variant	unknown	Likely benign	(likely)Benign	criteria provided, single submitter	Criteria_oneSubmitter		Other orthopaedic follow-up care	0.00145	2.4794	0.7788
CFHR2	rs145405649	1:196950923:A:G	1	196950923	A	G	1:196920053	0.976133			4500	missense_variant	unknown	Benign	(likely)Benign	criteria provided, single submitter	Criteria_oneSubmitter		Statin medication	0.000132	0.1675	0.0438	Other diseases of arteries and capillaries	0.0001902	6.866	1.84
CFHR2	rs41257904	1:196958055:G:T	1	196958055	G	T	1:196927185	0.998248			9409	LC	unknown	Benign	(likely)Benign	criteria provided, single submitter	Criteria_oneSubmitter		Volume depletion	0.00136	0.5245	0.1638	Iron deficiency anaemia	0.0001034	1.341	0.345
CFHR5	rs9427662	1:196977645:T:C	1	196977645	T	C	1:196946775	0.999806	0.0699751	1886	23822	missense_variant	dominant	Benign	(likely)Benign	criteria provided, single submitter	Criteria_oneSubmitter		Age-related macular degeneration (whether dry or wet)	7.71e-06	-0.2627	0.0587	Noninfective enteritis and colitis	0.0001778	0.348	0.093
CFHR5	rs12097550	1:196982962:C:T	1	196982962	C	T	1:196952092	0.908789	0.000617875	2	225	missense_variant	dominant	Benign	(likely)Benign	criteria provided, single submitter	Criteria_oneSubmitter		Hyperaldosteronism	4.07e-06	16.499	3.5808
CFHR5	rs565457964	1:196994128:C:CA	1	196994128	C	CA	1:196963258	0.971572	0.000762137	0	280	pLoF	dominant	Conflicting interpretations of pathogenicity	Conflicting	criteria provided, conflicting interpretations	Criteria_multSubmitter		Spondylolisthesis/Spondylolysis	5.59e-05	2.771	0.6876
CFHR5	rs565457964	1:196994128:C:CAA	1	196994128	C	CAA	1:196963258	0.986447	0.0401347	602	14143	pLoF	dominant	Benign/Likely benign	(likely)Benign	criteria provided, multiple submitters, no conflicts	Criteria_multSubmitter	Mesangiocapillary glomerulonephritis, type II	Age-related macular degeneration (whether dry or wet)	6.39e-14	-0.595	0.0793		0.0002831	0.41	0.113
CFHR5	rs41299613	1:196995731:T:C	1	196995731	T	C	1:196964861	0.984784			378	missense_variant	dominant	Conflicting interpretations of pathogenicity	VUS	criteria provided, conflicting interpretations	Criteria_multSubmitter		Vaginitis/vulvovaginitis/vulvitis/abscess of vulva	0.000207	2.5189	0.679
CFHR5	rs139017763	1:196996063:G:A	1	196996063	G	A	1:196965193	0.986858	0.0214433	166	7712	missense_variant	dominant	Benign	(likely)Benign	criteria provided, multiple submitters, no conflicts	Criteria_multSubmitter	not provided	Age-related macular degeneration (whether dry or wet)	2.7e-05	-0.4281	0.102	Colitis, primary sclerosing, strict definition	0.000226	21.244	5.76
CFHR5	rs35662416	1:196998224:G:A	1	196998224	G	A	1:196967354	0.991117			6303	missense_variant	dominant	Likely benign	(likely)Benign	criteria provided, single submitter	Criteria_oneSubmitter	not specified	Other disorders of patella	0.001	-0.3467	0.1054	malignant neoplasm of female genital organs	0.001156	2.14	0.659
CFHR5	rs141321678	1:197008514:T:G	1	197008514	T	G	1:196977644	0.979881			389	missense_variant	dominant	Benign	(likely)Benign	criteria provided, single submitter	Criteria_oneSubmitter		Fibroblastic disorders	0.00103	1.4007	0.4269	Disorders of lipoprotein metabolism and other lipidaemias	0.0007691	3.921	1.166
F13B	rs201427054	1:197055784:A:G	1	197055784	A	G	1:197024914	0.995547	0.000854682	0	314	missense_variant	recessive	Uncertain significance	VUS	criteria provided, single submitter	Criteria_oneSubmitter		Wide developmental disorders	5.79e-05	8.6688	2.1559
F13B	rs5991	1:197057021:T:A	1	197057021	T	A	1:197026151	0.976634			681	missense_variant	recessive	Uncertain significance	VUS	criteria provided, single submitter	Criteria_oneSubmitter	Factor XIII subunit B deficiency	Certain disorders involving the immune mechanism	0.000969	1.211	0.367	Dronedarone medication	0.001613	53.97	17.114
F13B	rs17514281	1:197057159:A:G	1	197057159	A	G	1:197026289	0.979302	0.00209315	2	767	missense_variant	recessive	Conflicting interpretations of pathogenicity	VUS	criteria provided, conflicting interpretations	Criteria_multSubmitter		Any gastric operation	6.87e-05	0.3287	0.0826
F13B	rs6003	1:197061891:C:T	1	197061891	C	T	1:197031021	0.999743	0.930071	317896	23801	missense_variant	recessive	Benign	(likely)Benign	criteria provided, multiple submitters, no conflicts	Criteria_multSubmitter		Age-related macular degeneration (whether dry or wet)	1.25e-05	0.2568	0.0588	Age-related macular degeneration (whether dry or wet)	1.814e-05	0.132	0.031
ASPM	rs142901223	1:197090349:A:C	1	197090349	A	C	1:197059479	0.977765			157	missense_variant	recessive	Conflicting interpretations of pathogenicity	VUS	criteria provided, conflicting interpretations	Criteria_multSubmitter		Idiopathic thrombocytopenic purpura	0.000684	11.1557	3.2849
ASPM	rs36004306	1:197091956:A:C	1	197091956	A	C	1:197061086	0.996417			8173	missense_variant	recessive	Benign/Likely benign	(likely)Benign	criteria provided, multiple submitters, no conflicts	Criteria_multSubmitter	Primary Microcephaly, Recessive;Primary autosomal recessive microcephaly 5;not provided;not specified	Benign neoplasm: Vagina	0.000891	1.3508	0.4065	Other and unspecified disorders of vitreous body	0.001531	1.376	0.434
ASPM	rs199503603	1:197093050:A:G	1	197093050	A	G	1:197062180	0.987783			173	pLoF	recessive	Uncertain significance	VUS	criteria provided, single submitter	Criteria_oneSubmitter		Diseases of spleen	0.00151	17.8534	5.6283
ASPM	rs3762271	1:197101312:G:T	1	197101312	G	T	1:197070442	0.994582	0.380595	53308	86518	missense_variant	recessive	Benign	(likely)Benign	criteria provided, multiple submitters, no conflicts	Criteria_multSubmitter		Renal tubulo-intestitial diseases	4.89e-05	0.0539	0.0133	Retinal vein occlusion (central or branch)	0.0001777	0.324	0.086
ASPM	rs12138336	1:197101391:C:G	1	197101391	C	G	1:197070521	0.989019	0.0582545	1270	20132	missense_variant	recessive	Benign/Likely benign	(likely)Benign	criteria provided, multiple submitters, no conflicts	Criteria_multSubmitter	Primary Microcephaly, Recessive;Primary autosomal recessive microcephaly 5;not provided;not specified	Age-related macular degeneration (whether dry or wet)	1.6e-11	-0.4371	0.0649	Unspecified diabetes with multiple/unspecified complications	0.0009513	1.855	0.561
ASPM	rs41310927	1:197101567:T:C	1	197101567	T	C	1:197070697	0.994279	0.380611	53310	86522	missense_variant	recessive	Benign	(likely)Benign	criteria provided, multiple submitters, no conflicts	Criteria_multSubmitter		Renal tubulo-intestitial diseases	4.83e-05	0.0539	0.0133	Retinal vein occlusion (central or branch)	0.0001759	0.324	0.086
ASPM	rs964201	1:197101771:A:G	1	197101771	A	G	1:197070901	0.983419			605	missense_variant	recessive	Benign	(likely)Benign	criteria provided, multiple submitters, no conflicts	Criteria_multSubmitter		Other congenital malformations of ear	0.000552	-7.3733	2.1346	Other congenital malformations of ear	0.0005419	-3.694	1.068
ASPM	rs141715950	1:197103304:T:A	1	197103304	T	A	1:197072434	0.984857			671	missense_variant	recessive	Conflicting interpretations of pathogenicity	VUS	criteria provided, conflicting interpretations	Criteria_multSubmitter	Primary autosomal recessive microcephaly 5;not provided;not specified	Other and unspecified mental retardation	0.000125	7.5442	1.9665	Benign neoplasm: Skin of upper limb, including shoulder	0.0009186	91.639	27.649
ASPM	rs147466865	1:197103418:T:C	1	197103418	T	C	1:197072548	0.945064			293	missense_variant	recessive	Uncertain significance	VUS	criteria provided, multiple submitters, no conflicts	Criteria_multSubmitter		Horner syndrome	0.000304	14.7238	4.0769
ASPM	rs41299625	1:197103799:G:A	1	197103799	G	A	1:197072929	0.986387			268	missense_variant	recessive	Uncertain significance	VUS	criteria provided, multiple submitters, no conflicts	Criteria_multSubmitter		Mental and behavioural disorders due to sedatives or hypnotics	0.000612	5.187	1.5139
ASPM	rs41299623	1:197104066:G:A	1	197104066	G	A	1:197073196	0.997922			1084	missense_variant	recessive	Conflicting interpretations of pathogenicity	VUS	criteria provided, conflicting interpretations	Criteria_multSubmitter		Injuries to the hip and thigh	0.000328	-0.6798	0.1892
ASPM	rs139367209	1:197105038:G:A	1	197105038	G	A	1:197074168	0.994858	0.00191079	4	698	missense_variant	recessive	Conflicting interpretations of pathogenicity	VUS	criteria provided, conflicting interpretations	Criteria_multSubmitter	Primary Microcephaly, Recessive;not provided;not specified	Toxic effect of contact with venomous animals	8.14e-05	4.31	1.0938	Cholelithiasis, broad definition with cholecystitis	0	7.595	0
ASPM	rs60950503	1:197142520:C:T	1	197142520	C	T	1:197111650	0.98124			2735	missense_variant	recessive	Benign	(likely)Benign	criteria provided, single submitter	Criteria_oneSubmitter		Meniere disease	0.000942	0.8365	0.2529	Cholelithiasis	0.0008483	2.049	0.614
CRB1	rs201609001	1:197268441:T:C	1	197268441	T	C	1:197237571	0.991417			1253	missense_variant	both	Uncertain significance	VUS	criteria provided, single submitter	Criteria_oneSubmitter		Mental and behabioural disorders of puerperum, not classified elsewhere (more controls excluded)	0.00016	7.1955	1.9064
CRB1	rs137853138	1:197328835:G:A	1	197328835	G	A	1:197297965	0.978029			240	missense_variant	both	Conflicting interpretations of pathogenicity	Conflicting	criteria provided, conflicting interpretations	Criteria_multSubmitter		Hypopituitarism	0.000445	5.6224	1.6009
CRB1	rs116246250	1:197435260:G:A	1	197435260	G	A	1:197404390	0.996635			2423	missense_variant	both	Likely benign	(likely)Benign	criteria provided, multiple submitters, no conflicts	Criteria_multSubmitter	Leber congenital amaurosis;Pigmented paravenous chorioretinal atrophy;Retinitis Pigmentosa, Recessive	Supervision of high-risk pregnancy	0.000793	-0.3846	0.1146	Carcinoma in situ of breast, other/unspecified	0.001248	68.636	21.265
CRB1	rs142090517	1:197435558:A:G	1	197435558	A	G	1:197404688	0.983963	0.00221292	2	811	missense_variant	both	Likely benign	(likely)Benign	criteria provided, multiple submitters, no conflicts	Criteria_multSubmitter		Soft tissue disorders	2.08e-05	-0.3962	0.0931
PTPRC	rs41269905	1:198699632:G:C	1	198699632	G	C	1:198668761	0.99871	0.04434	658	15632	missense_variant	recessive	Benign	(likely)Benign	criteria provided, multiple submitters, no conflicts	Criteria_multSubmitter	Severe combined immunodeficiency, autosomal recessive, T cell-negative, B cell-positive, NK cell-positive;not specified	Papulosquamous disorders	5.75e-05	-0.2078	0.0517	Drug-induced hypoglycaemia without coma	0.001258	4.516	1.4
PTPRC	rs4915154	1:198702524:A:G	1	198702524	A	G	1:198671653	0.991208			934	missense_variant	recessive	Benign	(likely)Benign	criteria provided, multiple submitters, no conflicts	Criteria_multSubmitter		Mental and behavioural disorders due to tobacco	0.00088	1.9813	0.5956
PTPRC	rs142941257	1:198706830:G:T	1	198706830	G	T	1:198675959	0.982783			316	missense_variant	recessive	Conflicting interpretations of pathogenicity	VUS	criteria provided, conflicting interpretations	Criteria_multSubmitter		Benign neoplasm of ovary (other cancers excluded from controls)	0.000538	2.1274	0.6146
PTPRC	rs2230606	1:198706934:A:C	1	198706934	A	C	1:198676063	0.998725	0.0443754	656	15647	missense_variant	recessive	Benign	(likely)Benign	criteria provided, multiple submitters, no conflicts	Criteria_multSubmitter	Severe combined immunodeficiency, autosomal recessive, T cell-negative, B cell-positive, NK cell-positive;not specified	Papulosquamous disorders	5.96e-05	-0.2074	0.0517	Drug-induced hypoglycaemia without coma	0.001281	4.491	1.395
PTPRC	rs41314039	1:198708210:A:G	1	198708210	A	G	1:198677339	0.964944			146	missense_variant	recessive	Uncertain significance	VUS	criteria provided, multiple submitters, no conflicts	Criteria_multSubmitter		Inguinal hernia	0.000907	1.1156	0.3362
NR5A2	rs61755054	1:200048706:G:C	1	200048706	G	C	1:200017834	0.978121	0.00108332	0	398	missense_variant	unknown	Benign	(likely)Benign	criteria provided, single submitter	Criteria_oneSubmitter		Melanocytic naevi of trunk (other cancers excluded from controls)	8.27e-05	3.2599	0.8281
KIF14	rs77157287	1:200565127:T:A	1	200565127	T	A	1:200534255	0.983917			2778	missense_variant	recessive	Likely benign	(likely)Benign	criteria provided, single submitter	Criteria_oneSubmitter		Brachial plexus disorders	0.000475	0.9986	0.2858		0.0003577	-1.538	0.431
KIF14	rs75449932	1:200565523:T:G	1	200565523	T	G	1:200534651	0.989284			4769	missense_variant	recessive	Benign/Likely benign	(likely)Benign	criteria provided, multiple submitters, no conflicts	Criteria_multSubmitter	not provided	ILD differential diagnosis	0.00158	0.0976	0.0309	Unspecified abortion	0.002216	8.221	2.687
KIF14	rs145426227	1:200569952:T:C	1	200569952	T	C	1:200539080	0.991849			2354	missense_variant	recessive	Likely benign	(likely)Benign	criteria provided, single submitter	Criteria_oneSubmitter		Disorders of lipoprotein metabolism and other lipidaemias	0.000258	-0.3398	0.093	Hyperprolactinaemia	0.0002411	20.327	5.536
KIF14	rs142457309	1:200569983:T:C	1	200569983	T	C	1:200539111	0.98687			2099	missense_variant	recessive	Likely benign	(likely)Benign	criteria provided, single submitter	Criteria_oneSubmitter		Traumatic amputation of wrist and hand	0.00207	1.4644	0.4755	Other meningitis	0.001629	55.657	17.666
KIF14	rs77828651	1:200617637:C:T	1	200617637	C	T	1:200586765	0.997179			2264	missense_variant	recessive	Conflicting interpretations of pathogenicity	VUS	criteria provided, conflicting interpretations	Criteria_multSubmitter	not specified	Chronic iridocyclitis	0.00159	1.3594	0.4306	Charcot foot	0.0009779	84.515	25.635
DDX59	rs142176836	1:200648497:C:T	1	200648497	C	T	1:200617625	0.997457			5379	missense_variant	recessive	Benign	(likely)Benign	criteria provided, single submitter	Criteria_oneSubmitter		Other specified/unspecified disorders of synovium and tendon +Other specified/unspecified bursopathies	0.000216	0.9503	0.2569	Other disorders of breast	6.604e-05	4.264	1.069
DDX59	rs147684909	1:200663945:G:T	1	200663945	G	T	1:200633073	0.996035	0.00608349	16	2219	missense_variant	recessive	Likely benign	(likely)Benign	criteria provided, single submitter	Criteria_oneSubmitter		Gonarthrosis	1.51e-05	-0.361	0.0834	Malignant neoplasm of bladder	8.316e-05	29.42	7.476
CAMSAP2	rs6674599	1:200849852:C:G	1	200849852	C	G	1:200818980	0.981266			967	missense_variant	unknown	Benign	(likely)Benign	criteria provided, single submitter	Criteria_oneSubmitter		Cushing syndrome	0.00024	6.6016	1.7977	Injury of muscle and tendon at forearm level	0.001014	81.447	24.781
C1orf106	rs41269923	1:200898444:T:A	1	200898444	T	A	1:200867572	0.951087	0.00289884	6	1059	missense_variant	unknown	Benign	(likely)Benign	criteria provided, single submitter	Criteria_oneSubmitter		Macular hole	3.4e-05	3.747	0.904	Chrystal arthropathies, rheuma endpoint	0.0003002	228.752	63.277
CACNA1S	rs72749169	1:201039883:C:T	1	201039883	C	T	1:201009011	0.978522			638	missense_variant	dominant	Likely benign	(likely)Benign	criteria provided, multiple submitters, no conflicts	Criteria_multSubmitter		Other deformities of toe(s)	0.000288	3.9935	1.1014
CACNA1S	rs149547196	1:201039938:G:A	1	201039938	G	A	1:201009066	0.946929			222	missense_variant	dominant	Benign/Likely benign	(likely)Benign	criteria provided, multiple submitters, no conflicts	Criteria_multSubmitter		Nontoxic diffuse goitre	0.00055	7.8342	2.2673
CACNA1S	rs12139527	1:201040054:A:G	1	201040054	A	G	1:201009182	0.992371	0.142827	7708	44765	missense_variant	dominant	Benign	(likely)Benign	criteria provided, multiple submitters, no conflicts	Criteria_multSubmitter		Residual foreign body in soft tissue	1.31e-05	0.3876	0.0889	Dislocation, sprain and strain of joints and ligaments of knee	4.616e-05	-0.151	0.037
CACNA1S	rs13374149	1:201043356:C:T	1	201043356	C	T	1:201012484	0.994661			19794	missense_variant	dominant	Benign	(likely)Benign	criteria provided, multiple submitters, no conflicts	Criteria_multSubmitter	Hypokalemic periodic paralysis;Malignant hyperthermia susceptibility;not specified	Other obstructed labour	0.000341	0.4921	0.1374	Other and unspecified iron deficiency	0.0007761	0.562	0.167
CACNA1S	rs147392278	1:201043357:G:A	1	201043357	G	A	1:201012485	0.934068			142	missense_variant	dominant	Uncertain significance	VUS	criteria provided, single submitter	Criteria_oneSubmitter		DVT of lower extremities and pulmonary embolism	0.000614	1.7032	0.4973
CACNA1S	rs3850625	1:201047168:G:A	1	201047168	G	A	1:201016296	0.983314			45316	missense_variant	dominant	Benign	(likely)Benign	criteria provided, multiple submitters, no conflicts	Criteria_multSubmitter		Secondary parkinsonism+Parkinsonism in other disease	0.000384	0.3955	0.1114	Enterocolitis due to Clostridium difficile	0.000232	0.424	0.115
CACNA1S	rs145910245	1:201051037:T:A	1	201051037	T	A	1:201020165	0.983981			828	missense_variant	dominant	Conflicting interpretations of pathogenicity	VUS	criteria provided, conflicting interpretations	Criteria_multSubmitter		Generalized epilepsy, mode (most common among epilepsy diagnosis)	0.00132	2.0973	0.6532
CACNA1S	rs142356235	1:201076930:C:T	1	201076930	C	T	1:201046058	0.997903			6169	missense_variant	dominant	Benign/Likely benign	(likely)Benign	criteria provided, multiple submitters, no conflicts	Criteria_multSubmitter	Hypokalemic periodic paralysis;Hypokalemic periodic paralysis 1;Malignant hyperthermia susceptibility;Malignant hyperthermia susceptibility type 5;not provided;not specified	Acute appendicitis	0.00016	-0.1916	0.0508	Osteonecrosis	0.003221	6.136	2.083
CACNA1S	rs140662085	1:201077951:G:A	1	201077951	G	A	1:201047079	0.995424			4452	missense_variant	dominant	Benign/Likely benign	(likely)Benign	criteria provided, multiple submitters, no conflicts	Criteria_multSubmitter	Hypokalemic periodic paralysis;Hypokalemic periodic paralysis 1;Malignant hyperthermia susceptibility;Malignant hyperthermia susceptibility type 5;not specified	Other disorders of prostate	0.000411	1.3854	0.3921		0.0006298	13.312	3.894
CACNA1S	rs150590855	1:201078005:C:A	1	201078005	C	A	1:201047133	0.805275			71	missense_variant	dominant	Conflicting interpretations of pathogenicity	VUS	criteria provided, conflicting interpretations	Criteria_multSubmitter		Keratoconus	0.000324	25.7249	7.1548
CACNA1S	rs12742169	1:201083182:A:T	1	201083182	A	T	1:201052310	0.994826			64919	missense_variant	dominant	Benign	(likely)Benign	criteria provided, multiple submitters, no conflicts	Criteria_multSubmitter		Proliferative diabetic retinopathy	0.000452	-0.0769	0.0219	Intestinal adhesions without obstruction	0.0001235	0.303	0.079
CACNA1S	rs202217590	1:201083230:A:G	1	201083230	A	G	1:201052358	0.978532			393	missense_variant	dominant	Likely benign	(likely)Benign	criteria provided, single submitter	Criteria_oneSubmitter		Other and unspecified erythematous conditions	0.000486	6.5682	1.8828
CACNA1S	rs150954040	1:201085474:G:A	1	201085474	G	A	1:201054602	0.994547			1177	missense_variant	dominant	Likely benign	(likely)Benign	criteria provided, single submitter	Criteria_oneSubmitter		Cauda equina syndrome	0.000483	5.5659	1.5947	Helminthiases	0.0002717	255.382	70.143
CACNA1S	rs35534614	1:201089385:C:T	1	201089385	C	T	1:201058513	0.935239			641	missense_variant	dominant	Benign/Likely benign	(likely)Benign	criteria provided, multiple submitters, no conflicts	Criteria_multSubmitter		Other and unspecified disorders of white blood cells	0.000187	4.6392	1.2415
CACNA1S	rs12406479	1:201110216:G:C	1	201110216	G	C	1:201079344	0.985949			15679	missense_variant	dominant	Benign/Likely benign	(likely)Benign	criteria provided, multiple submitters, no conflicts	Criteria_multSubmitter	Hypokalemic periodic paralysis;Hypokalemic periodic paralysis 1;Malignant hyperthermia susceptibility;Malignant hyperthermia susceptibility type 5;not specified	Benign neoplasm: Short bones of upper limb	0.000603	0.9751	0.2843	Lesion of sciatic nerve	0.0005444	1.74	0.503
PKP1	rs35507614	1:201313445:A:G	1	201313445	A	G	1:201282573	0.998536	0.0521656	1088	18077	missense_variant	unknown	Benign	(likely)Benign	criteria provided, single submitter	Criteria_oneSubmitter	Ectodermal dysplasia skin fragility syndrome	Visual field defects	3.87e-05	0.4544	0.1104	Hydrocephalus	0.0005443	1.75	0.506
PKP1	rs78672252	1:201320370:T:C	1	201320370	T	C	1:201289498	0.948445			1004	missense_variant	unknown	Conflicting interpretations of pathogenicity	VUS	criteria provided, conflicting interpretations	Criteria_multSubmitter	Ectodermal dysplasia skin fragility syndrome	Problems related to employment and unemployment	0.00138	4.2412	1.3257	Deforming dorsopathies	0.0006694	17.304	5.087
PKP1	rs61818256	1:201325782:C:T	1	201325782	C	T	1:201294910	0.971346			14141	missense_variant	unknown	Likely benign	(likely)Benign	criteria provided, single submitter	Criteria_oneSubmitter	Ectodermal dysplasia skin fragility syndrome	Carcinoma in situ of cervix uteri (other cancers excluded from controls)	0.000159	0.9864	0.2612	Other malignant neoplasms of skin (=non-melanoma skin cancer)	0.001349	0.53	0.165
TNNT2	rs3730238	1:201361301:T:C	1	201361301	T	C	1:201330429	0.996337			18930	missense_variant	dominant	Benign/Likely benign	(likely)Benign	criteria provided, multiple submitters, no conflicts	Criteria_multSubmitter	Cardiovascular phenotype;Dilated Cardiomyopathy, Dominant;Familial restrictive cardiomyopathy;Hypertrophic cardiomyopathy;Left ventricular noncompaction cardiomyopathy;Primary familial hypertrophic cardiomyopathy;not provided;not specified	Benign neoplasm: Peripheral nerves and autonomic nervous system (other cancers excluded from controls)	0.000507	0.8836	0.2541	Social disorders starting during childhood or adolecense (more controls excluded)	0.001094	4.442	1.361
LAD1	rs143280381	1:201387170:C:T	1	201387170	C	T	1:201356298	0.883987			78	missense_variant	unknown	Benign	(likely)Benign	criteria provided, single submitter	Criteria_oneSubmitter		malignant neoplasm of female genital organs	0.000324	4.7825	1.3303
KDM5B	rs34216958	1:202730940:C:T	1	202730940	C	T	1:202700068	0.927297			589	missense_variant	recessive	Benign	(likely)Benign	criteria provided, single submitter	Criteria_oneSubmitter		Social disorders starting during childhood or adolecense	0.00103	9.4918	2.891
KDM5B	rs144390145	1:202746142:C:T	1	202746142	C	T	1:202715270	0.964025			3023	missense_variant	recessive	Benign	(likely)Benign	criteria provided, single submitter	Criteria_oneSubmitter		Other and unspecified myopathies	0.000236	1.0676	0.2904	Spinal enthesopathy	0.0002339	17.88	4.86
CHIT1	rs1065761	1:203216965:G:C	1	203216965	G	C	1:203186093	0.995618			49369	missense_variant	recessive	Benign/Likely benign	(likely)Benign	criteria provided, multiple submitters, no conflicts	Criteria_multSubmitter		Perichondritis of external ear	0.000262	-0.5538	0.1517	Hypertension	0.0002159	0.083	0.022
CHIT1	rs2297947	1:203217735:T:C	1	203217735	T	C	1:203186863	0.897736			297	LC	recessive	Uncertain significance	VUS	criteria provided, single submitter	Criteria_oneSubmitter		Other surgical follow-up care	0.00023	9.469	2.5709
CHIT1	rs536102546	1:203219251:CCCACTGGTTGTCCCGGAAGATGTAGGGCA:C	1	203219251	CCCACTGGTTGTCCCGGAAGATGTAGGGCA	C	1:203188379	0.956133			3319	pLoF	recessive	Benign	(likely)Benign	criteria provided, single submitter	Criteria_oneSubmitter		Other diseases of pericardium	0.000716	1.6298	0.4817	Migraine with aura	0.001683	3.492	1.112
CHIT1	rs2297950	1:203225058:C:T	1	203225058	C	T	1:203194186	0.996272			79553	missense_variant	recessive	Benign/Likely benign	(likely)Benign	criteria provided, multiple submitters, no conflicts	Criteria_multSubmitter		Supervision of high-risk pregnancy	0.000291	0.0736	0.0203	Supervision of high-risk pregnancy	0.0004134	0.078	0.022
CHIT1	rs137852607	1:203225706:C:T	1	203225706	C	T	1:203194834	0.996464			1324	missense_variant	recessive	Likely benign	(likely)Benign	criteria provided, single submitter	Criteria_oneSubmitter	Chitotriosidase deficiency	Pregnancy, childbirth and the puerperium	0.000354	-0.2984	0.0835		0.0005458	1.426	0.413
CHIT1	rs146692911	1:203225837:T:C	1	203225837	T	C	1:203194965	0.962353			184	missense_variant	recessive	Conflicting interpretations of pathogenicity	VUS	criteria provided, conflicting interpretations	Criteria_multSubmitter		Disorders of ocular muscles, binocular movement, accommodation and refraction	0.000298	1.7541	0.485
OPTC	rs79523790	1:203502984:T:C	1	203502984	T	C	1:203472112	0.992954			14375	missense_variant	unknown	Benign	(likely)Benign	criteria provided, single submitter	Criteria_oneSubmitter		Thyrotoxicosis	0.000178	0.2524	0.0673	Other and unspecified polyneuropathies, also in other diseases	0.0002661	1.115	0.306
ATP2B4	rs146234576	1:203683224:C:A	1	203683224	C	A	1:203652352	0.993454			9439	missense_variant	unknown	Benign	(likely)Benign	criteria provided, single submitter	Criteria_oneSubmitter		Ankylosing hyperostosis [Forestier]	0.000186	1.6231	0.4344	Other specified/unspecified bacterial intestinal infections	0.001107	3.01	0.923
ATP2B4	rs142206068	1:203700885:G:T	1	203700885	G	T	1:203670013	0.994472			9561	missense_variant	unknown	Benign	(likely)Benign	criteria provided, single submitter	Criteria_oneSubmitter		Ankylosing hyperostosis [Forestier]	0.000216	1.5906	0.43	Other specified/unspecified bacterial intestinal infections	0.001119	3.001	0.921
ATP2B4	rs147729934	1:203711058:G:A	1	203711058	G	A	1:203680186	0.977502			3871	missense_variant	unknown	Benign	(likely)Benign	criteria provided, single submitter	Criteria_oneSubmitter		Obstructed labour due to malposition and malpresentation of fetus	0.000753	0.4705	0.1396	Prurigo nodularis	4.531e-05	42.514	10.424
ATP2B4	rs148156799	1:203727420:C:T	1	203727420	C	T	1:203696548	0.987672			2786	missense_variant	unknown	Benign	(likely)Benign	criteria provided, single submitter	Criteria_oneSubmitter		Open wound of thorax	0.00085	2.4392	0.7312	Astigmatism	0.0001014	35.725	9.19
KISS1	rs945422971	1:204190483:CT:C	1	204190483	CT	C	1:204159611	0.998704			58526	LC	recessive	Benign	(likely)Benign	criteria provided, multiple submitters, no conflicts	Criteria_multSubmitter		Spinal enthesopathy	0.00174	0.2679	0.0856	Emphysema	0.0003643	0.44	0.123
PPP1R15B	rs149785262	1:204411276:C:T	1	204411276	C	T	1:204380404	0.981405	0.00126569	2	463	missense_variant	recessive	Likely benign	(likely)Benign	criteria provided, single submitter	Criteria_oneSubmitter		Non-small cell lung cancer, adenocarcinoma	3.96e-05	4.8458	1.179
PIK3C2B	rs61740701	1:204468985:G:T	1	204468985	G	T	1:204438113	0.983227			4025	missense_variant	unknown	Benign	(likely)Benign	criteria provided, single submitter	Criteria_oneSubmitter		Femoral hernia, unilateral	2e-04	1.6901	0.4544	Other other unspecified disorders of the circulatory system	0.002138	15.978	5.204
MDM4	rs41299595	1:204549329:A:C	1	204549329	A	C	1:204518457	0.979567			1417	missense_variant	unknown	Uncertain significance	VUS	criteria provided, single submitter	Criteria_oneSubmitter	not provided	Hydrocephalus	0.000283	2.0874	0.575	Small cell lung cancer (other cancers excluded from controls)	0.000745	108.138	32.065
NFASC	rs3795564	1:204954892:C:T	1	204954892	C	T	1:204924020	0.987743			15395	missense_variant	recessive	Benign	(likely)Benign	criteria provided, single submitter	Criteria_oneSubmitter		Optic atrophy	0.000376	1.0355	0.2912	Optic atrophy	0.001706	4.056	1.293
NFASC	rs56223230	1:204975313:G:A	1	204975313	G	A	1:204944441	0.998226	0.0182477	134	6570	missense_variant	recessive	Benign	(likely)Benign	criteria provided, single submitter	Criteria_oneSubmitter		General symptoms and signs	4.18e-06	-0.1464	0.0318	Calcaneal spur	0.0003611	17.236	4.832
NFASC	rs55778126	1:204975408:A:G	1	204975408	A	G	1:204944536	0.998238	0.0182477	134	6570	missense_variant	recessive	Benign	(likely)Benign	criteria provided, single submitter	Criteria_oneSubmitter		General symptoms and signs	4.17e-06	-0.1465	0.0318	Calcaneal spur	0.0003611	17.236	4.832
CNTN2	rs142502980	1:205059101:C:T	1	205059101	C	T	1:205028229	0.940409			207	missense_variant	recessive	Conflicting interpretations of pathogenicity	VUS	criteria provided, conflicting interpretations	Criteria_multSubmitter		Abnormal serum enzyme levels	0.000758	2.2087	0.6558
CNTN2	rs139732336	1:205061394:C:T	1	205061394	C	T	1:205030522	0.994447			5358	missense_variant	recessive	Conflicting interpretations of pathogenicity	VUS	criteria provided, conflicting interpretations	Criteria_multSubmitter	Epilepsy, familial adult myoclonic, 5	CR(E)ST syndrome	0.000106	2.3977	0.6184	Malignant neoplasm of other connective and soft tissue	0.0003247	18.376	5.112
CNTN2	rs2229866	1:205061988:C:T	1	205061988	C	T	1:205031116	0.993986	0.378053	52396	86496	missense_variant	recessive	Benign	(likely)Benign	criteria provided, single submitter	Criteria_oneSubmitter		Nutritional anaemias	1.38e-05	0.0863	0.0199	Dislocation, sprain and strain of joints and ligaments of shoulder girdle	9.274e-05	0.095	0.024
CNTN2	rs79431021	1:205064390:C:G	1	205064390	C	G	1:205033518	0.956205			899	missense_variant	recessive	Benign	(likely)Benign	criteria provided, single submitter	Criteria_oneSubmitter		Sequelae of injuries of lower limb	0.00124	1.533	0.4748
CNTN2	rs116647440	1:205064691:C:T	1	205064691	C	T	1:205033819	0.982061			255	missense_variant	recessive	Uncertain significance	VUS	criteria provided, multiple submitters, no conflicts	Criteria_multSubmitter		Ulcer of oesophagus	0.000756	3.8778	1.1512
CNTN2	rs41264871	1:205066599:A:G	1	205066599	A	G	1:205035727	0.983872			8948	missense_variant	recessive	Benign	(likely)Benign	criteria provided, single submitter	Criteria_oneSubmitter	Epilepsy, familial adult myoclonic, 5	Diabetic neuropathy	0.00117	-0.4595	0.1415	Family history of malignant neoplasm	0.0003099	4.239	1.175
DSTYK	rs3851294	1:205161285:A:G	1	205161285	A	G	1:205130413	0.999692	0.918495	310036	27408	missense_variant	both	Benign	(likely)Benign	criteria provided, single submitter	Criteria_oneSubmitter		Palmar fascial fibromatosis [Dupuytren]	2.49e-05	-0.2531	0.06	Palmar fascial fibromatosis [Dupuytren]	4.188e-05	-0.131	0.032
PM20D1	rs114776144	1:205832628:C:T	1	205832628	C	T	1:205801756	0.988503			4634	missense_variant	unknown	Benign	(likely)Benign	criteria provided, single submitter	Criteria_oneSubmitter		Outcome of delivery	0.000768	0.345	0.1026	Other diseases of intestine	0.002131	7.383	2.404
PM20D1	rs139066269	1:205843751:A:G	1	205843751	A	G	1:205812879	0.988079			552	missense_variant	unknown	Likely benign	(likely)Benign	criteria provided, single submitter	Criteria_oneSubmitter		Malignant neoplasm of prostate	0.000796	0.9849	0.2936
SLC26A9	rs6669481	1:205915146:T:C	1	205915146	T	C	1:205884274	0.980082			33888	missense_variant	unknown	Benign	(likely)Benign	criteria provided, single submitter	Criteria_oneSubmitter		Myocarditis	0.000533	0.3273	0.0945	Hypopituitarism	0.0007422	0.693	0.205
SLC26A9	rs16856462	1:205918853:T:C	1	205918853	T	C	1:205887981	0.99823			17161	missense_variant	unknown	Benign	(likely)Benign	criteria provided, single submitter	Criteria_oneSubmitter	not specified	Hypoparathyroidism	0.00124	-0.5566	0.1723	Obstructed labour due to maternal pelvic abnormality	0.0001822	1.18	0.315
IKBKE	rs189899329	1:206476843:G:A	1	206476843	G	A	1:206650186	0.850209			125	LC	unknown	Likely benign	(likely)Benign	criteria provided, single submitter	Criteria_oneSubmitter		Dorsalgia	0.00189	-0.9684	0.3117
IL10	rs145922845	1:206772393:C:T	1	206772393	C	T	1:206945738	0.993971	0.00139907	0	514	missense_variant	unknown	Conflicting interpretations of pathogenicity	VUS	criteria provided, conflicting interpretations	Criteria_multSubmitter		Cirrhosis, broad definition used in the article https://doi.org/10.1101/594523	8.45e-05	2.4452	0.622
IL24	rs150080259	1:206902976:T:G	1	206902976	T	G	1:207076321	0.817463			50	missense_variant	unknown	Benign	(likely)Benign	criteria provided, single submitter	Criteria_oneSubmitter		Endometriosis	0.000603	3.8477	1.1217
PIGR	rs291102	1:206933133:G:A	1	206933133	G	A	1:207106478	0.98323			2318	missense_variant	unknown	Uncertain significance	VUS	no assertion criteria provided	no_Criteria	Berger disease	Spondylopathies	0.000661	0.3028	0.0889	Ectopic pregnancy	0.0003241	15.662	4.356
C4BPA	rs4844573	1:207131555:T:C	1	207131555	T	C	1:207304900	0.995092			90464	missense_variant	unknown	Benign	(likely)Benign	criteria provided, single submitter	Criteria_oneSubmitter		Myeloproliferative diseases (CML excluded)	0.00048	0.2147	0.0615	Wegener granulomatosis	0.0006529	-0.34	0.1
CR2	rs563764676	1:207466886:C:T	1	207466886	C	T	1:207640231	0.925276			244	missense_variant	recessive	Uncertain significance	VUS	criteria provided, single submitter	Criteria_oneSubmitter		Diseases of male genital organs	0.0013	0.8291	0.2578
CR2	rs75282758	1:207468605:C:T	1	207468605	C	T	1:207641950	0.959343			347	missense_variant	recessive	Conflicting interpretations of pathogenicity	VUS	criteria provided, conflicting interpretations	Criteria_multSubmitter		Other diseases of blood and blood-forming organs	0.000298	2.0362	0.5629
CR2	rs34349246	1:207472818:C:T	1	207472818	C	T	1:207646163	0.992538			5435	missense_variant	recessive	Benign	(likely)Benign	criteria provided, multiple submitters, no conflicts	Criteria_multSubmitter		Other and unspecified abdominal hernia	0.000202	1.1801	0.3175	Medication related adverse effects (Asthma/COPD)	0.0003185	0.908	0.252
CR2	rs17615	1:207473117:G:A	1	207473117	G	A	1:207646462	0.997796			65192	missense_variant	recessive	Benign	(likely)Benign	criteria provided, single submitter	Criteria_oneSubmitter		Type 1 diabetes	0.00095	0.0894	0.0271	Psoriasis (vulgaris), strict definition	0.0001185	0.586	0.152
CR2	rs4308977	1:207473553:T:C	1	207473553	T	C	1:207646898	0.996127			64686	missense_variant	recessive	Benign	(likely)Benign	criteria provided, single submitter	Criteria_oneSubmitter		Antepartum haemorrhage, not elsewhere classified	0.000773	-0.1958	0.0582		0.0001099	0.365	0.094
CR2	rs17616	1:207473578:G:A	1	207473578	G	A	1:207646923	0.996109			64688	missense_variant	recessive	Benign	(likely)Benign	criteria provided, single submitter	Criteria_oneSubmitter		Antepartum haemorrhage, not elsewhere classified	0.000775	-0.1958	0.0582		0.0001091	0.365	0.094
CR2	rs144572703	1:207475111:G:T	1	207475111	G	T	1:207648456	0.976858			210	missense_variant	recessive	Likely benign	(likely)Benign	criteria provided, multiple submitters, no conflicts	Criteria_multSubmitter		Reactive arthropathies	0.00075	3.8866	1.1531
CR2	rs140808707	1:207475154:G:A	1	207475154	G	A	1:207648499	0.989744	0.0034024	8	1242	missense_variant	recessive	Likely benign	(likely)Benign	criteria provided, single submitter	Criteria_oneSubmitter	Common variable immunodeficiency 7	Benign neoplasm of thyroid gland (other cancers excluded from controls)	5.29e-05	3.3738	0.8346	Other and unspecified vasculitis limited to skin	0.00135	64.281	20.056
CR2	rs17618	1:207480019:A:G	1	207480019	A	G	1:207653364	0.989084			23857	missense_variant	recessive	Benign	(likely)Benign	criteria provided, single submitter	Criteria_oneSubmitter		Bell's palsy	0.00246	0.2379	0.0786	Immunodeficiencies	0.0002244	1.452	0.393
CR2	rs17617	1:207480050:C:A	1	207480050	C	A	1:207653395	0.988437			44865	missense_variant	recessive	Benign	(likely)Benign	criteria provided, single submitter	Criteria_oneSubmitter		Drug-induced osteoporosis with pathological fracture	0.000156	-0.7587	0.2006	Injuries to the knee and lower leg	0.0004307	-0.029	0.008
CD46	rs35366573	1:207785101:C:T	1	207785101	C	T	1:207958446	0.983235			17864	missense_variant	both	Conflicting interpretations of pathogenicity	VUS	criteria provided, conflicting interpretations	Criteria_multSubmitter	Atypical hemolytic uremic syndrome	Ulcerative proctitis	0.000589	0.4401	0.128	Impotence	3.131e-05	2.471	0.593
CD46	rs146803767	1:207790273:C:T	1	207790273	C	T	1:207963618	0.991009			564	missense_variant	both	Likely pathogenic	(likely)Pathogenic	criteria provided, single submitter	Criteria_oneSubmitter		Vascular diseases of the intestine	2e-04	5.3131	1.4287
PLXNA2	rs41309627	1:208079336:T:C	1	208079336	T	C	1:208252681	0.951747			600	missense_variant	unknown	Benign	(likely)Benign	criteria provided, single submitter	Criteria_oneSubmitter		Benign neoplasm: Rectosigmoid junction	0.00153	3.3274	1.0499
PLXNA2	rs150558490	1:208096748:C:T	1	208096748	C	T	1:208270093	0.87777			413	missense_variant	unknown	Likely benign	(likely)Benign	criteria provided, single submitter	Criteria_oneSubmitter		Benign neoplasm: Rectum (other cancers excluded from controls)	0.00113	2.2157	0.6803
PLXNA2	rs142871447	1:208217558:G:T	1	208217558	G	T	1:208390903	0.948037	0.00394134	12	1436	missense_variant	unknown	Likely benign	(likely)Benign	criteria provided, single submitter	Criteria_oneSubmitter		Benign neoplasm: Anus and anal canal (other cancers excluded from controls)	6.95e-05	3.3848	0.8509	Contusion of other and unspecified parts of foot	0.002129	38.913	12.668
PLXNA2	rs79601528	1:208217682:C:A	1	208217682	C	A	1:208391027	0.929063			916	missense_variant	unknown	Likely benign	(likely)Benign	criteria provided, single submitter	Criteria_oneSubmitter		Toxic effects of substances chiefly nonmedicinal as to source	0.00136	1.354	0.4227	Vertigo of central origin	0.00148	57.487	18.086
LAMB3	rs115712132	1:209615386:C:T	1	209615386	C	T	1:209788731	0.938221			330	missense_variant	both	Uncertain significance	VUS	criteria provided, single submitter	Criteria_oneSubmitter		Unspecified abortion	0.0011	4.1569	1.2733
LAMB3	rs2229467	1:209617996:G:A	1	209617996	G	A	1:209791341	0.984619	0.00102889	0	378	missense_variant	both	Uncertain significance	VUS	criteria provided, single submitter	Criteria_oneSubmitter		Family history of malignant neoplasm	7.87e-05	4.2065	1.0654
LAMB3	rs2076222	1:209618584:G:T	1	209618584	G	T	1:209791929	0.99902			5324	missense_variant	both	Benign	(likely)Benign	criteria provided, multiple submitters, no conflicts	Criteria_multSubmitter	Epidermolysis bullosa, junctional;not specified	Any dementia	0.000146	0.3609	0.095	Pterygium	0.0007254	12.265	3.629
LAMB3	rs12748250	1:209622984:T:A	1	209622984	T	A	1:209796329	0.99645			38832	missense_variant	both	Benign	(likely)Benign	criteria provided, multiple submitters, no conflicts	Criteria_multSubmitter		Benign neoplasm: Connective and other soft tissue, unspecified (other cancers excluded from controls)	0.000327	0.7339	0.2043	Other disorders of the genitourinary system	0.0006967	0.406	0.12
LAMB3	rs2229466	1:209623908:T:C	1	209623908	T	C	1:209797253	0.998465			5322	missense_variant	both	Benign	(likely)Benign	criteria provided, single submitter	Criteria_oneSubmitter	Epidermolysis bullosa, junctional	Any dementia	0.000116	0.3676	0.0954	Pterygium	0.0007185	12.302	3.637
LAMB3	rs80356682	1:209625721:G:A	1	209625721	G	A	1:209799066	0.974915	0.000530774	0	195	pLoF	both	Pathogenic	(likely)Pathogenic	criteria provided, multiple submitters, no conflicts	Criteria_multSubmitter		Nonsuppurative otitis media	6.57e-06	3.316	0.7357
LAMB3	rs2076349	1:209626885:C:T	1	209626885	C	T	1:209800230	0.991267			7463	missense_variant	both	Benign	(likely)Benign	criteria provided, multiple submitters, no conflicts	Criteria_multSubmitter	Epidermolysis bullosa, junctional;not specified	Other and unspecified acne	0.000183	2.0474	0.5471	Gestational diabetes (for exclusion)	0.002518	1.218	0.403
LAMB3	rs52814161	1:209629854:A:G	1	209629854	A	G	1:209803199	0.986141	0.0122323	78	4416	missense_variant	both	Uncertain significance	VUS	criteria provided, single submitter	Criteria_oneSubmitter	Epidermolysis bullosa, junctional	Carcinoma in situ of breast, other/unspecified (other cancers excluded from controls)	7.12e-05	2.9901	0.7528	Other and unspecified skin changes due to chronic exposure to nonionizing radiation	0.0001992	32.58	8.758
LAMB3	rs114394307	1:209630647:G:A	1	209630647	G	A	1:209803992	0.992317			492	missense_variant	both	Uncertain significance	VUS	criteria provided, single submitter	Criteria_oneSubmitter		Other pleural conditions	0.000278	2.9897	0.8224
LAMB3	rs114886812	1:209632671:C:T	1	209632671	C	T	1:209806016	0.974568	0.00101255	2	370	missense_variant	both	Likely benign	(likely)Benign	criteria provided, single submitter	Criteria_oneSubmitter		Contusion of ankle	3.06e-05	7.7305	1.8544
LAMB3	rs75876132	1:209633116:C:A	1	209633116	C	A	1:209806461	0.930746			376	missense_variant	both	Uncertain significance	VUS	criteria provided, single submitter	Criteria_oneSubmitter		Other pleural conditions	0.000769	3.1618	0.94
LAMB3	rs150895872	1:209634463:C:T	1	209634463	C	T	1:209807808	0.967674			782	missense_variant	both	Likely benign	(likely)Benign	criteria provided, single submitter	Criteria_oneSubmitter		Injuries to the ankle and foot	0.000156	0.6483	0.1714	Disorders of brain, other and unspecified	9.129e-05	688.626	176
LAMB3	rs2235542	1:209634470:T:C	1	209634470	T	C	1:209807815	0.996061	0.0237351	220	8500	missense_variant	both	Benign	(likely)Benign	criteria provided, single submitter	Criteria_oneSubmitter	Epidermolysis bullosa, junctional	KRA_PSY_EATING	3.32e-05	0.608	0.1465	Open wound of shoulder and upper arm	0.001723	8.377	2.673
IRF6	rs2235371	1:209790735:C:T	1	209790735	C	T	1:209964080	0.99619			5309	missense_variant	dominant	Benign	(likely)Benign	criteria provided, multiple submitters, no conflicts	Criteria_multSubmitter	Cleft Lip +/- Cleft Palate, Autosomal Dominant;Popliteal pterygium syndrome;Van der Woude syndrome;not specified	Diseases of arteries, arterioles and capillaries	0.000127	-0.2525	0.0659	Dislocation, sprain and strain of joints and ligaments of lumbar spine and pelvis	1.369e-05	20.293	4.666
SYT14	rs1188666462	1:210094548:TGAA:T	1	210094548	TGAA	T	1:210267893	0.996606	0.205107	15608	59746	inframe_indel	recessive	Conflicting interpretations of pathogenicity	VUS	criteria provided, conflicting interpretations	Criteria_multSubmitter		Cleft lip and cleft palate	5.52e-07	0.8118	0.1621	Cleft lip and cleft palate	1.829e-07	1.396	0.268
HHAT	rs149597734	1:210587966:C:T	1	210587966	C	T	1:210761310	0.947998	0.008457	48	3059	missense_variant	unknown	Likely benign	(likely)Benign	criteria provided, single submitter	Criteria_oneSubmitter		Abscess of anal and rectal regions	3.02e-05	1.2058	0.289	Scleritis and episcleritis	0.0003283	17.172	4.781
KCNH1	rs139659266	1:210683796:A:T	1	210683796	A	T	1:210857138	0.80211			176	missense_variant	dominant	Benign	(likely)Benign	criteria provided, single submitter	Criteria_oneSubmitter		Carcinoma in situ of cervix uteri (other cancers excluded from controls)	0.000416	13.837	3.9205
RD3	rs143207434	1:211479040:T:A	1	211479040	T	A	1:211652382	0.992932	0.0276765	310	9858	missense_variant	recessive	Benign/Likely benign	(likely)Benign	criteria provided, multiple submitters, no conflicts	Criteria_multSubmitter	Leber congenital amaurosis 12;not provided;not specified	Endocrine, nutritional and metabolic diseases	7.99e-05	-0.0981	0.0249	Alzheimer's disease (undefined) (more controls excluded)	0.0005506	12.702	3.676
RD3	rs200585050	1:211481157:T:C	1	211481157	T	C	1:211654499	0.953793			156	missense_variant	recessive	Uncertain significance	VUS	criteria provided, multiple submitters, no conflicts	Criteria_multSubmitter		Other/unspecified reactive arthropathies	0.00172	5.2696	1.6807
RD3	rs34049451	1:211481277:G:A	1	211481277	G	A	1:211654619	0.995825			1609	missense_variant	recessive	Benign	(likely)Benign	criteria provided, multiple submitters, no conflicts	Criteria_multSubmitter	not specified	Premature rupture of membranes	0.000157	0.9867	0.261	Hepatomegaly and splenomegaly, not elsewhere classified	0.0004785	160.613	45.988
FAM71A	rs143861665	1:212626540:A:T	1	212626540	A	T	1:212799882	0.994026			1035	LC	unknown	Likely benign	(likely)Benign	criteria provided, single submitter	Criteria_oneSubmitter		Chronic nephritic syndrome	0.000486	2.2099	0.6335	Alcohol abuse counselling and surveillance	0.0001791	383.971	102.481
FLVCR1	rs11120047	1:212858606:G:C	1	212858606	G	C	1:213031948	0.999751			87120	missense_variant	recessive	Benign	(likely)Benign	criteria provided, multiple submitters, no conflicts	Criteria_multSubmitter		Other disorders of patella	0.000131	0.1074	0.0281	Behauvioural and emotional disorders with onset usually occuring in childhood and adolescence	2.128e-05	0.101	0.024
FLVCR1	rs139175550	1:212872731:G:A	1	212872731	G	A	1:213046073	0.991894			5384	missense_variant	recessive	Conflicting interpretations of pathogenicity	VUS	criteria provided, conflicting interpretations	Criteria_multSubmitter	not provided	Any mental disorder	0.00119	0.1215	0.0375	Benign neoplasm: Rectum, anus and anal canal (other cancers excluded from controls)	8.054e-05	4.621	1.172
FLVCR1	rs41297444	1:212872746:G:A	1	212872746	G	A	1:213046088	0.989112			436	missense_variant	recessive	Conflicting interpretations of pathogenicity	VUS	criteria provided, conflicting interpretations	Criteria_multSubmitter		Social disorders starting during childhood or adolecense (more controls excluded)	0.000167	17.2125	4.5716
FLVCR1	rs3207090	1:212895253:C:T	1	212895253	C	T	1:213068595	0.99946			89930	missense_variant	recessive	Benign	(likely)Benign	criteria provided, multiple submitters, no conflicts	Criteria_multSubmitter		Other behavioural and emotional disorders with onset usually occuring in childhood and adolescence	0.000382	0.206	0.058	Behauvioural and emotional disorders with onset usually occuring in childhood and adolescence	6.109e-05	0.099	0.025
PTPN14	rs61749334	1:214383853:G:A	1	214383853	G	A	1:214557196	0.986245			185	missense_variant	recessive	Likely benign	(likely)Benign	criteria provided, single submitter	Criteria_oneSubmitter		Osteonecrosis	0.000462	7.9899	2.2816
PTPN14	rs141247660	1:214384602:C:T	1	214384602	C	T	1:214557945	0.991834	0.0272872	302	9723	missense_variant	recessive	Benign	(likely)Benign	criteria provided, single submitter	Criteria_oneSubmitter		Seborrhoeic keratosis	9.37e-05	0.4024	0.103	Alzheimer's disease (undefined)	3.428e-05	14.183	3.423
PTPN14	rs112523432	1:214384776:T:G	1	214384776	T	G	1:214558119	0.970717			2304	missense_variant	recessive	Benign	(likely)Benign	criteria provided, single submitter	Criteria_oneSubmitter		Divergent concomitant strabismus	0.000213	1.1606	0.3134	Melanocytic naevi of eyelid, including canthus	0.002642	39.241	13.052
CENPF	rs144237457	1:214641955:A:G	1	214641955	A	G	1:214815298	0.963968			1014	missense_variant	recessive	Conflicting interpretations of pathogenicity	VUS	criteria provided, conflicting interpretations	Criteria_multSubmitter	not provided;not specified	All anxiety disorders	0.000231	-0.5709	0.155	Leiomyoma of uterus	0.001287	1.732	0.538
CENPF	rs114717799	1:214641961:C:T	1	214641961	C	T	1:214815304	0.987995			17900	missense_variant	recessive	Benign	(likely)Benign	criteria provided, single submitter	Criteria_oneSubmitter	not specified	Other diseases of arteries and capillaries	0.000163	0.3806	0.1009	Other melanin hyperpigmentation	0.001115	3.017	0.925
CENPF	rs62000407	1:214642149:A:G	1	214642149	A	G	1:214815492	0.981129			580	missense_variant	recessive	Conflicting interpretations of pathogenicity	VUS	criteria provided, conflicting interpretations	Criteria_multSubmitter		Problems related to housing and economic circumstances	0.00183	7.6142	2.4431
CENPF	rs140952090	1:214642693:A:G	1	214642693	A	G	1:214816036	0.91495	0.000400122	0	147	missense_variant	recessive	Uncertain significance	VUS	criteria provided, single submitter	Criteria_oneSubmitter		Hypertensive Heart Disease	6.33e-05	2.1498	0.5374
CENPF	rs79923436	1:214646475:G:A	1	214646475	G	A	1:214819818	0.989171			4019	missense_variant	recessive	Benign	(likely)Benign	criteria provided, single submitter	Criteria_oneSubmitter		Lesion of plantar nerve	0.000316	0.9065	0.2517	Complications associated with artificial fertilization	0.001952	47.944	15.478
CENPF	rs138428805	1:214646507:G:A	1	214646507	G	A	1:214819850	0.98351	0.000683201	0	251	missense_variant	recessive	Likely benign	(likely)Benign	criteria provided, single submitter	Criteria_oneSubmitter		Autoimmune thyroiditis	5.39e-05	13.8561	3.4315
USH2A	rs58257972	1:215625828:T:C	1	215625828	T	C	1:215799170	0.928453			1309	missense_variant	recessive	Benign	(likely)Benign	reviewed by expert panel	Criteria_multSubmitter	Usher syndrome;not specified	Family history of certain disabilities and chronic diseases leading to disablement	0.000204	3.2459	0.8741		0.00149	2.553	0.804
USH2A	rs111033269	1:215628900:C:T	1	215628900	C	T	1:215802242	0.982768			2142	missense_variant	recessive	Benign	(likely)Benign	reviewed by expert panel	Criteria_multSubmitter	Retinitis pigmentosa;not provided;not specified	Peritonsillar abscess	0.000823	-0.5755	0.1721	Other and unspecified disorders of vitreous body	0.0004238	5.313	1.507
USH2A	rs56038610	1:215634665:G:A	1	215634665	G	A	1:215808007	0.998136			17405	missense_variant	recessive	Benign/Likely benign	(likely)Benign	criteria provided, multiple submitters, no conflicts	Criteria_multSubmitter	Retinitis pigmentosa 39;Usher syndrome, type 2A;not provided;not specified	Dementia due to Parkinsons disease (more controls excluded)	0.000154	0.8552	0.226	Other and unspecified epidermal thickening	0.0003018	3.102	0.859
USH2A	rs41308435	1:215634680:T:C	1	215634680	T	C	1:215808022	0.928365			1309	missense_variant	recessive	Benign	(likely)Benign	criteria provided, multiple submitters, no conflicts	Criteria_multSubmitter	not specified	Family history of certain disabilities and chronic diseases leading to disablement	0.000204	3.2461	0.8741		0.00149	2.553	0.804
USH2A	rs56136489	1:215647560:G:A	1	215647560	G	A	1:215820902	0.992845	0.00180463	0	663	missense_variant	recessive	Conflicting interpretations of pathogenicity	VUS	criteria provided, conflicting interpretations	Criteria_multSubmitter		Colitis, primary sclerosing, strict definition	1.51e-05	12.1323	2.8041
USH2A	rs200949691	1:215647671:C:G	1	215647671	C	G	1:215821013	0.90535			417	missense_variant	recessive	Conflicting interpretations of pathogenicity	VUS	criteria provided, conflicting interpretations	Criteria_multSubmitter		Fracture of skull and facial bones	0.002	1.4012	0.4534
USH2A	rs77211159	1:215648567:C:T	1	215648567	C	T	1:215821909	0.928462			1315	missense_variant	recessive	Benign	(likely)Benign	criteria provided, multiple submitters, no conflicts	Criteria_multSubmitter	not specified	Family history of certain disabilities and chronic diseases leading to disablement	0.000228	3.2035	0.8693		0.000117	2.985	0.775
USH2A	rs41315587	1:215648597:C:T	1	215648597	C	T	1:215821939	0.932049	0.00380524	14	1384	missense_variant	recessive	Benign	(likely)Benign	criteria provided, multiple submitters, no conflicts	Criteria_multSubmitter	not provided;not specified	Pre-eclampsia	9.65e-05	1.2197	0.3128	Atrial fibrillation and flutter with reimbursement	0.001189	3.633	1.121
USH2A	rs45549044	1:215671031:C:T	1	215671031	C	T	1:215844373	0.997816			885	missense_variant	recessive	Benign/Likely benign	(likely)Benign	criteria provided, multiple submitters, no conflicts	Criteria_multSubmitter	Retinitis pigmentosa 39;Retinitis pigmentosa 39;Usher syndrome, type 2A;not provided;not specified	Pruritus	0.000797	1.7307	0.5161		0	4.385	0
USH2A	rs111033381	1:215674614:C:A	1	215674614	C	A	1:215847956	0.981214			16442	missense_variant	recessive	Benign	(likely)Benign	criteria provided, multiple submitters, no conflicts	Criteria_multSubmitter	not provided;not specified	Acquired haemolytic anaemia	0.000565	0.8392	0.2434	Emotionally unstable personality disorder	0.0004895	1.027	0.295
USH2A	rs148556640	1:215675303:T:C	1	215675303	T	C	1:215848645	0.997077			6588	missense_variant	recessive	Benign/Likely benign	(likely)Benign	criteria provided, multiple submitters, no conflicts	Criteria_multSubmitter	not specified	Ovarian dysfunction	0.000327	0.7558	0.2103		0.0002121	0.443	0.119
USH2A	rs41303285	1:215741409:G:T	1	215741409	G	T	1:215914751	0.995096			11620	missense_variant	recessive	Benign	(likely)Benign	criteria provided, multiple submitters, no conflicts	Criteria_multSubmitter	not specified	Unspecified lump in breast	0.000559	0.3169	0.0918	Benign neoplasm: Skin, unspecified (other cancers excluded from controls)	0.0004712	3.861	1.104
USH2A	rs35309576	1:215741484:T:C	1	215741484	T	C	1:215914826	0.999341			67105	missense_variant	recessive	Benign	(likely)Benign	criteria provided, multiple submitters, no conflicts	Criteria_multSubmitter		Voice disturbances	0.000133	0.117	0.0306	Benign neoplasm: Rectosigmoid junction (other cancers excluded from controls)	0.001017	0.374	0.114
USH2A	rs11120616	1:215743221:G:A	1	215743221	G	A	1:215916563	0.997936			67084	missense_variant	recessive	Benign	(likely)Benign	criteria provided, multiple submitters, no conflicts	Criteria_multSubmitter		Voice disturbances	0.000127	0.1175	0.0307	Benign neoplasm: Rectosigmoid junction (other cancers excluded from controls)	0.000944	0.378	0.114
USH2A	rs10864198	1:215786825:T:G	1	215786825	T	G	1:215960167	0.99783			90732	missense_variant	recessive	Benign	(likely)Benign	criteria provided, multiple submitters, no conflicts	Criteria_multSubmitter		Benign neoplasm: Skin of trunk (other cancers excluded from controls)	0.000524	0.2283	0.0658	Abnormal spermatozoa	0.0004832	0.16	0.046
USH2A	rs4129843	1:215813880:T:C	1	215813880	T	C	1:215987222	0.987851			3639	missense_variant	recessive	Benign	(likely)Benign	criteria provided, multiple submitters, no conflicts	Criteria_multSubmitter	not specified	Sacroiliitis, not elsewhere classified	0.00124	1.1978	0.3708	Other respiratory disorders and diseases	8.611e-05	5.773	1.47
USH2A	rs11120645	1:215817137:C:T	1	215817137	C	T	1:215990479	0.998418			10246	missense_variant	recessive	Benign	(likely)Benign	criteria provided, multiple submitters, no conflicts	Criteria_multSubmitter	not specified	Nail disorders	0.000192	0.5555	0.149	Benign neoplasm: Connective and other soft tissue of upper limb, including shoulder (other cancers excluded from controls)	0.0001267	5.511	1.438
USH2A	rs56032526	1:215838019:T:C	1	215838019	T	C	1:216011361	0.994237			3741	missense_variant	recessive	Benign	(likely)Benign	criteria provided, multiple submitters, no conflicts	Criteria_multSubmitter	not provided;not specified	Sacroiliitis, not elsewhere classified	0.000399	1.3319	0.3761	Other respiratory disorders and diseases	7.003e-05	6.085	1.53
USH2A	rs41277194	1:215838066:T:C	1	215838066	T	C	1:216011408	0.998371			10248	missense_variant	recessive	Benign	(likely)Benign	criteria provided, multiple submitters, no conflicts	Criteria_multSubmitter	not provided;not specified	Nail disorders	0.000326	0.5327	0.1482	Benign neoplasm: Connective and other soft tissue of upper limb, including shoulder (other cancers excluded from controls)	0.0001268	5.511	1.438
USH2A	rs56056328	1:215838100:C:T	1	215838100	C	T	1:216011442	0.984084			3441	missense_variant	recessive	Benign/Likely benign	(likely)Benign	criteria provided, multiple submitters, no conflicts	Criteria_multSubmitter	not provided;not specified	Pneumonia, organism unsepcified	0.000562	0.2072	0.0601	Other keratitis	6.547e-05	11.413	2.859
USH2A	rs41277200	1:215877783:G:A	1	215877783	G	A	1:216051125	0.993732			3666	missense_variant	recessive	Benign	(likely)Benign	criteria provided, multiple submitters, no conflicts	Criteria_multSubmitter	not provided;not specified	Sacroiliitis, not elsewhere classified	0.000844	1.2535	0.3755	Soft tissue disorders	4.96e-05	1.01	0.249
USH2A	rs12118814	1:215877815:C:T	1	215877815	C	T	1:216051157	0.994697	0.0588588	1258	20366	missense_variant	recessive	Benign	(likely)Benign	criteria provided, multiple submitters, no conflicts	Criteria_multSubmitter	not specified	Nonischemic cardiomyopathy	7.07e-05	0.484	0.1218		0.0001725	0.668	0.178
USH2A	rs111033533	1:215879002:C:T	1	215879002	C	T	1:216052344	0.988071			482	missense_variant	recessive	Likely benign	(likely)Benign	reviewed by expert panel	Criteria_multSubmitter		Helminthiases	0.00107	6.108	1.8666
USH2A	rs56385601	1:215888964:A:G	1	215888964	A	G	1:216062306	0.997475			2678	missense_variant	recessive	Benign	(likely)Benign	criteria provided, multiple submitters, no conflicts	Criteria_multSubmitter	not specified	Retinal breaks without detachment	0.000252	0.7885	0.2154		0.001543	58.915	18.606
USH2A	rs111033394	1:215934786:T:C	1	215934786	T	C	1:216108128	0.999885			2897	missense_variant	recessive	Benign/Likely benign	(likely)Benign	criteria provided, multiple submitters, no conflicts	Criteria_multSubmitter	Retinitis pigmentosa 39;Usher syndrome, type 2A;not provided;not specified	Chromosomal abnormalities, not elsewhere classified	0.000425	2.779	0.7886	Pain in throat and chest	0.0002624	1.501	0.411
USH2A	rs41277210	1:215970707:C:T	1	215970707	C	T	1:216144049	0.992447			15423	missense_variant	recessive	Benign	(likely)Benign	criteria provided, multiple submitters, no conflicts	Criteria_multSubmitter	not provided;not specified	Colorectal cancer	0.000718	-0.2437	0.072	Hyperplasia of prostate	1.771e-05	0.585	0.136
USH2A	rs41277212	1:215993112:T:G	1	215993112	T	G	1:216166454	0.992464			14173	missense_variant	recessive	Benign	(likely)Benign	criteria provided, multiple submitters, no conflicts	Criteria_multSubmitter	not provided;not specified	Type 1 diabetes with other specified/multiple/unspecified complications	0.000712	0.2507	0.0741	Type 1 diabetes with ophthalmic complications	0.0003049	1.082	0.3
USH2A	rs10864219	1:215999038:A:G	1	215999038	A	G	1:216172380	0.998196	0.561777	116002	90388	missense_variant	recessive	Benign	(likely)Benign	criteria provided, multiple submitters, no conflicts	Criteria_multSubmitter		Nonhereditary hypogammaglobulinemia	7.48e-05	-0.5251	0.1326	Erythema multiforme	0.0001929	0.256	0.069
USH2A	rs6657250	1:216046439:A:G	1	216046439	A	G	1:216219781	0.985327			82213	missense_variant	recessive	Benign	(likely)Benign	criteria provided, multiple submitters, no conflicts	Criteria_multSubmitter		Rash and other nonspecific skin eruption	0.000267	0.1566	0.0429	Other benign neoplasms of skin (other cancers excluded from controls)	0.0004474	0.052	0.015
USH2A	rs149202379	1:216046499:G:T	1	216046499	G	T	1:216219841	0.980807	0.00872375	18	3187	missense_variant	recessive	Conflicting interpretations of pathogenicity	VUS	criteria provided, conflicting interpretations	Criteria_multSubmitter	not specified	Other disorders of the musculoskeletal system and connective tissue	7.03e-05	0.8337	0.2097		2.88e-05	25.014	5.98
USH2A	rs114402911	1:216046516:C:A	1	216046516	C	A	1:216219858	0.992745			729	missense_variant	recessive	Benign	(likely)Benign	criteria provided, multiple submitters, no conflicts	Criteria_multSubmitter	Retinitis pigmentosa;not provided;not specified	Haemangioma, any site	0.000501	2.2083	0.6346	Other maternal disorders predominantly related to pregnancy	1.017e-05	4.404	0.998
USH2A	rs41303287	1:216070175:T:C	1	216070175	T	C	1:216243517	0.98522			3832	missense_variant	recessive	Conflicting interpretations of pathogenicity	VUS	criteria provided, conflicting interpretations	Criteria_multSubmitter	Retinitis pigmentosa 39;Usher syndrome, type 2A;not provided;not specified	Other mental disorders due to brain damage and dysfunction and to physical disease	0.000926	0.7154	0.216		0.0003144	17.701	4.913
USH2A	rs56222536	1:216084871:A:G	1	216084871	A	G	1:216258213	0.992907			42674	missense_variant	recessive	Benign	(likely)Benign	criteria provided, multiple submitters, no conflicts	Criteria_multSubmitter		Eosinophilia	0.000207	-0.6705	0.1807	Vertigo of central origin	0.001155	1.144	0.352
USH2A	rs190170807	1:216097195:C:T	1	216097195	C	T	1:216270537	0.953573	0.00130924	0	481	missense_variant	recessive	Uncertain significance	VUS	criteria provided, single submitter	Criteria_oneSubmitter		Coronary revascularization (ANGIO or CABG)	6.87e-05	1.0478	0.2632
USH2A	rs1805049	1:216175422:C:T	1	216175422	C	T	1:216348764	0.998157			76312	missense_variant	recessive	Benign	(likely)Benign	criteria provided, multiple submitters, no conflicts	Criteria_multSubmitter		Bacterial pneumoniae	0.000208	0.0764	0.0206	Bacterial pneumoniae	0.0001854	0.05	0.013
USH2A	rs149304901	1:216217421:G:T	1	216217421	G	T	1:216390763	0.981072	0.00163859	0	602	missense_variant	recessive	Conflicting interpretations of pathogenicity	VUS	criteria provided, conflicting interpretations	Criteria_multSubmitter		Fracture of lower leg, including ankle	9.06e-05	0.8313	0.2124
USH2A	rs111033282	1:216246872:G:T	1	216246872	G	T	1:216420214	0.998032			5296	missense_variant	recessive	Benign	(likely)Benign	reviewed by expert panel	Criteria_multSubmitter	Hearing impairment;Retinitis pigmentosa;not provided;not specified	Loose body in joint	0.000189	1.4715	0.3941	Toxic liver disease	4.121e-05	47.583	11.604
USH2A	rs696723	1:216250933:C:G	1	216250933	C	G	1:216424275	0.996526			2242	missense_variant	recessive	Benign/Likely benign	(likely)Benign	criteria provided, multiple submitters, no conflicts	Criteria_multSubmitter	Retinitis Pigmentosa, Recessive;Retinitis pigmentosa-deafness syndrome;Usher syndrome, type 2A;not provided;not specified	STROKE	0.000125	0.3507	0.0914	Benign neoplasm: Oesophagus	0.001457	61.952	19.463
USH2A	rs146824138	1:216289285:C:T	1	216289285	C	T	1:216462627	0.928003			207	missense_variant	recessive	Conflicting interpretations of pathogenicity	Conflicting	criteria provided, conflicting interpretations	Path_Criteria_oneSubmitter_confl		Pustulosis palmaris et plantaris	0.00039	8.1554	2.2993
USH2A	rs1805048	1:216289320:T:A	1	216289320	T	A	1:216462662	0.998384			13601	missense_variant	recessive	Benign	(likely)Benign	criteria provided, multiple submitters, no conflicts	Criteria_multSubmitter	not provided;not specified	Acute appendicitis, with complications	0.000166	0.2559	0.0679		0.000177	-0.3	0.08
USH2A	rs35730265	1:216323590:C:G	1	216323590	C	G	1:216496932	0.967475	0.015847	116	5706	missense_variant	recessive	Benign	(likely)Benign	criteria provided, multiple submitters, no conflicts	Criteria_multSubmitter	not specified	Eosinophilia	2.41e-05	2.532	0.5996	Symptoms and signs involving the skin and subcutaneous tissue	0.0004321	1.364	0.387
USH2A	rs45500891	1:216365049:C:T	1	216365049	C	T	1:216538391	0.999558			7043	missense_variant	recessive	Benign	(likely)Benign	criteria provided, multiple submitters, no conflicts	Criteria_multSubmitter	not provided;not specified	Corneal scars and opacities	0.00029	1.4552	0.4015		0.0006654	0.644	0.189
USH2A	rs10779261	1:216421964:C:T	1	216421964	C	T	1:216595306	0.997266			65830	missense_variant	recessive	Benign	(likely)Benign	criteria provided, multiple submitters, no conflicts	Criteria_multSubmitter		Eating disorders	0.000153	0.1706	0.0451	Eating disorders	7.8e-05	0.108	0.027
USH2A	rs375083165	1:216422024:G:A	1	216422024	G	A	1:216595366	0.986712			1155	missense_variant	recessive	Conflicting interpretations of pathogenicity	VUS	criteria provided, conflicting interpretations	Criteria_multSubmitter	Retinitis pigmentosa 39;Usher syndrome, type 2A;not specified	Faecal incontinence	0.000488	1.6608	0.4763	Malignant neoplasm, without specification of site	0.001342	64.732	20.186
RRP15	rs776185321	1:218331057:GC:G	1	218331057	GC	G	1:218504399	0.888671			220	LC	unknown	Benign	(likely)Benign	criteria provided, single submitter	Criteria_oneSubmitter		Noninfective enteritis and colitis	0.000184	1.5242	0.4075
TGFB2	rs10482721	1:218346973:G:A	1	218346973	G	A	1:218520315	0.923727			502	missense_variant	dominant	Conflicting interpretations of pathogenicity	VUS	criteria provided, conflicting interpretations	Criteria_multSubmitter	Cardiovascular phenotype;Hirschsprung disease 1;Holt-Oram syndrome;Loeys-Dietz syndrome;not provided;not specified	Rheumatic fever incl heart disease	0.00129	3.3831	1.0511	Presbycusis	0.0008026	96.96	28.927
TGFB2	rs10482810	1:218434190:G:C	1	218434190	G	C	1:218607532	0.995655			1571	missense_variant	dominant	Conflicting interpretations of pathogenicity	VUS	criteria provided, conflicting interpretations	Criteria_multSubmitter	Cardiovascular phenotype;Holt-Oram syndrome;Loeys-Dietz syndrome;Loeys-Dietz syndrome 4;Thoracic aortic aneurysm and aortic dissection;not provided;not specified	Other symptoms and signs involving cognitive functions and awareness	0.000308	0.5748	0.1593	Von Willebrand disease	0.0004465	171.074	48.726
IARS2	rs149324758	1:220094239:G:T	1	220094239	G	T	1:220267581	0.989422			2877	missense_variant	recessive	Benign	(likely)Benign	criteria provided, single submitter	Criteria_oneSubmitter	not provided;not specified	Other female pelvic inflammatory diseases	0.000811	-0.5941	0.1774	Mental and behavioural disorders due to cannabinoids	0.0009896	76.338	23.179
[truncated: 13,909 more rows]
