# Supplementary material for: Mono- and biallelic variant effects on disease at biobank scale
Source: Nature. 2023 Jan 18;613(7944):519–25. doi: 10.1038/s41586-022-05420-7 (PMC9849130; doi:10.1038/s41586-022-05420-7)
Supplement: Supplementary file 11 — Summary statistics of all coding variants in FinnGen release 4 (any additive association with P < 1 × 10−4). [file 41586_2022_5420_MOESM11_ESM.zip]

Archive with 3 entries (3 files):
- r4_coding_variants_web_table_v0.txt.README.txt
- r4_coding_variants_web_table_v0.txt
- __MACOSX/._r4_coding_variants_web_table_v0.txt
