# Supplementary material for: Mono- and biallelic variant effects on disease at biobank scale
Source: Nature. 2023 Jan 18;613(7944):519–25. doi: 10.1038/s41586-022-05420-7 (PMC9849130; doi:10.1038/s41586-022-05420-7)
Supplement: Supplementary file 11 — Summary statistics of all coding variants in FinnGen release 4 (any additive association with P < 1 × 10−4). [file 41586_2022_5420_MOESM11_ESM.zip › r4_coding_variants_web_table_v0.txt.README.txt]

The file contains predicted LoF, low-confidence LoF, start lost, stop lost, inframe indel, and missense variant associations in FinnGen R4 with a p-value < 1e-4

Filtered for INFO > 0.6

NFSEE = Non-Finnish-non-Swedish-non-Estonian European

enrichment_nfsee is coded:
1e6 when fin.AF > 0, nfsee.AF == 0
-2 when fin.AC == nfsee.AC == 0
-1 when fin.AC == fin.AN == 0
fin.AF/nfsee.AF otherwise

pheno	endpoint code
phenoname	endpoint name
variant	chr:pos:ref:alt
rsid	rsid
pval	SAIGE p-value
beta	SAIGE beta (log OR scale)
sebeta	SAIGE beta standard error
variant_category	gnomAD variant category
most_severe	most severe consequence
gene_most_severe	gene from VEP annotation to which most severe consequence applies
INFO	overall imputation INFO score
AF	allele frequency in FinnGen data
AC_Hom	allele count in alt homozygotes in FinnGen data
enrichment_nfsee	fin.AF/nfsee.AF
grch37_locus	position in GRCH37
pval_recessive	SAIGE p-value from recessive analysis
pval_dominant	SAIGE p-value from dominant analysis
rec_dom_log_ratio     log10(pval_recessive/pval_dominant)
pip	posterior inclusion probability from SuSiE fine-mapping
