# Supplementary material for: Mono- and biallelic variant effects on disease at biobank scale
Source: Nature. 2023 Jan 18;613(7944):519–25. doi: 10.1038/s41586-022-05420-7 (PMC9849130; doi:10.1038/s41586-022-05420-7)
Supplement: Supplementary file 11 — Summary statistics of all coding variants in FinnGen release 4 (any additive association with P < 1 × 10−4). [file 41586_2022_5420_MOESM11_ESM.zip › r4_coding_variants_web_table_v0.txt]

pheno	phenoname	variant	rsid	pval	beta	sebeta	variant_category	most_severe	gene_most_severe	INFO	AF	AC_Hom	enrichment_nfsee	grch37_locus	pval_recessive	pval_dominant	rec_dom_log_ratio	pip
FALLS	Falls/tendenct to fall	1:939398:GCCTCCCCAGCCACGGTGAGGACCCACCCTGGCATGATCCCCCTCATCA:G	rs568340123	3.9200000000000004e-05	0.3448	0.0838	LC	splice_donor_variant	SAMD11	0.912416	0.0835084	2628	1.1286	1:874778	0.02879	0.0003779	1.8818647729610674	NA
Z21_PERSONS_W_POTEN_HEALTH_HAZARDS_RELATED_FAMILY_PERSONAL_HISTORY_CERTA_CONDI_INFLUENCI_HEALTH_STATUS	Persons with potential health hazards related to family and personal history and certain conditions influencing health status	1:939398:GCCTCCCCAGCCACGGTGAGGACCCACCCTGGCATGATCCCCCTCATCA:G	rs568340123	2.75e-05	0.0921	0.022000000000000002	LC	splice_donor_variant	SAMD11	0.912416	0.0835084	2628	1.1286	1:874778	0.5708	1.352e-05	4.625507272836992	NA
ALCO_PRESCRIPTION	Use of disulfiram, acamprosate or naltrexone	1:942470:G:A	rs766527634	7.43e-06	1.8676	0.4168	missense_variant	missense_variant	SAMD11	0.814563	0.0038624	2	1000000.0	1:877850	NA	7.205e-06	NA	NA
F5_ANOREX	Anorexia (incl.atypical)	1:956191:G:A	rs763630029	9.290000000000001e-05	6.4974	1.6625	missense_variant	missense_variant	NOC2L	0.781145	0.000585212	2	1000000.0	1:891571	NA	8.975e-05	NA	NA
F5_EATING	Eating disorders	1:956191:G:A	rs763630029	4.8e-05	4.8326	1.1888	missense_variant	missense_variant	NOC2L	0.781145	0.000585212	2	1000000.0	1:891571	NA	4.688e-05	NA	NA
G6_TIA	Transient ischemic attack	1:956191:G:A	rs763630029	7.809999999999999e-05	1.5567	0.3941	missense_variant	missense_variant	NOC2L	0.781145	0.000585212	2	1000000.0	1:891571	NA	6.104e-05	NA	NA
I9_TIA	Transient ischemic attack	1:956191:G:A	rs763630029	6.38e-05	1.6134	0.4035	missense_variant	missense_variant	NOC2L	0.781145	0.000585212	2	1000000.0	1:891571	NA	4.932e-05	NA	NA
AB1_VIRAL_HEPATITIS	Viral hepatitis	1:957024:T:G	rs758997399	7.4e-05	5.0221	1.2672	missense_variant	missense_variant	NOC2L	0.8800950000000001	0.000718586	2	84.646	1:892404	NA	6.515e-05	NA	NA
CARDIAC_ARRHYTM	Cardiac arrhytmias, COPD co-morbidities	1:961736:G:A	rs769098795	7.979999999999999e-05	1.101	0.2791	missense_variant	missense_variant	KLHL17	0.715453	0.000432785	0	10.078	1:897116	NA	7.921e-05	NA	NA
Z21_PERSONS_ENCOUNTERI_HEALTH_SERVI_OTH_CIRCUMSTANC1	Persons encountering health services in other circumstances	1:961736:G:A	rs769098795	2.02e-05	1.1663	0.2736	missense_variant	missense_variant	KLHL17	0.715453	0.000432785	0	10.078	1:897116	NA	1.977e-05	NA	NA
Z21_PERSONS_ENCOUNTERI_HEALTH_SERVI_OTH_COUNSELLI_MEDICAL_ADVICE_NOT_ELSEW_CLASSIFIED	Persons encountering health services for other counselling and medical advice, not elsewhere classified	1:961736:G:A	rs769098795	8.18e-05	1.2681	0.3219	missense_variant	missense_variant	KLHL17	0.715453	0.000432785	0	10.078	1:897116	NA	8.013e-05	NA	NA
J10_VASOALLERRHIN	Vasomotor and allergic rhinitis	1:962773:C:A	rs147703918	3.85e-05	2.29	0.5563	missense_variant	missense_variant	KLHL17	0.8476309999999999	0.00045456	0	0.12462999999999999	1:898153	NA	3.846e-05	NA	NA
M13_SPONDYLINFLAMNAS	Other specified/unspecified inflammatory spondylopathies	1:963086:C:T	rs191140912	5.07e-05	3.9256	0.9687	missense_variant	missense_variant	KLHL17	0.8180529999999999	0.00161954	0	0.45956	1:898466	NA	5.008e-05	NA	NA
Q17_OTHER_CONGEN_MALFO_TONGUE_MOUTH_PHARYNX	Other congenital malformations of tongue, mouth and pharynx	1:973929:T:C	rs3829738	9.32e-05	-0.621	0.1589	missense_variant	missense_variant	PLEKHN1	0.965649	0.221518	18230	1.1502	1:909309	0.06754	0.0009369	1.8578678173495318	NA
I9_AF	Atrial fibrillation and flutter	1:981169:A:G	rs6660139	1.8100000000000003e-05	0.0799	0.0186	missense_variant	5_prime_UTR_variant	PERM1	0.9837790000000001	0.745985	204562	0.9924700000000001	1:916549	7.603e-05	0.007873	-2.0151552609552663	NA
I9_STR_EXH	Ischaemic Stroke, excluding all haemorrhages	1:999842:C:A	rs2298214	7.190000000000001e-05	-0.0678	0.0171	missense_variant	missense_variant	HES4	0.983239	0.541017	107758	0.93153	1:935222	0.002449	0.9274	-2.5782783064350716	NA
CD2_BENIGN_MELANOCYTIC_UPPERLIMB	Melanocytic naevi of upper limb, including shoulder	1:1014117:C:A	rs747711892	8.159999999999999e-05	22.4433	5.6969	missense_variant	missense_variant	ISG15	0.9346209999999999	0.00031302099999999997	0	1000000.0	1:949497	NA	8.163e-05	NA	NA
CD2_BENIGN_MELANOCYTIC_UPPERLIMB_EXALLC	NA	1:1014117:C:A	rs747711892	9.059999999999999e-05	21.5965	5.517	missense_variant	missense_variant	ISG15	0.9346209999999999	0.00031302099999999997	0	1000000.0	1:949497	NA	9.059e-05	NA	NA
R18_SYMPTOMS_SIGNS_INVOLVI_CIRCULATO_RESPI_SYSTEMS	Symptoms and signs involving the circulatory and respiratory systems	1:1044017:G:A	rs143324306	8.92e-06	0.1601	0.036000000000000004	missense_variant	missense_variant	AGRN	0.9529780000000001	0.012842	62	4.0711	1:979397	0.675	4.644e-06	5.162411561764489	NA
F5_EMOCHILD	Emotional disorders and disorders of social functioning with onset specific to childhood	1:1044368:A:T	rs113288277	7.09e-05	0.6776	0.1705	missense_variant	missense_variant	AGRN	0.980085	0.0331856	432	0.88413	1:979748	0.3941	1.759e-05	4.3503405954081416	NA
KRA_PSY_CHILDEMOT	Emotional disorders starting during childhood or adolecense	1:1044368:A:T	rs113288277	4.36e-05	0.7414	0.1814	missense_variant	missense_variant	AGRN	0.980085	0.0331856	432	0.88413	1:979748	0.4341	1.144e-05	4.579163761381695	NA
INV_VENT	Invasive ventilation	1:1049917:G:A	rs752862781	2.6899999999999997e-05	7.8225	1.8634	missense_variant	missense_variant	AGRN	0.908357	0.0009472269999999999	0	18.555	1:985297	NA	2.69e-05	NA	NA
SPONDYLOARTHRITIS	Spondyloarthritis	1:1090930:G:C	rs183697514	3.0799999999999996e-05	1.6626	0.39899999999999997	missense_variant	missense_variant	C1orf159	0.895342	0.00207682	6	0.47511000000000003	1:1026310	0.8354	2.405e-05	4.540779390219252	NA
ST19_SUPERF_INJURY_NECK	Superficial injury of neck	1:1091533:C:T	rs115662838	2.5e-05	1.1397	0.2704	missense_variant	missense_variant	C1orf159	0.9422860000000001	0.0483603	890	1.6509	1:1026913	0.004097	0.0005998	0.834459502529634	NA
ASTHMA_HOSPITAL_MAIN	Asthma, hospital admissions , main diagnosis only	1:1179288:G:A	rs6668667	3.91e-05	0.1048	0.0255	missense_variant	missense_variant	TTLL10	0.9746299999999999	0.0756367	2298	1.1114	1:1114668	0.1087	0.0001773	2.7875208084853766	NA
ASTHMA_MODE	Asthma (mode)	1:1179288:G:A	rs6668667	7.05e-06	0.1127	0.0251	missense_variant	missense_variant	TTLL10	0.9746299999999999	0.0756367	2298	1.1114	1:1114668	0.04271	7.09e-05	2.7798833362437576	NA
J10_ASTHMA	Asthma	1:1179288:G:A	rs6668667	4.25e-06	0.1133	0.0246	missense_variant	missense_variant	TTLL10	0.9746299999999999	0.0756367	2298	1.1114	1:1114668	0.07681	2.62e-05	3.4671164737911906	NA
J10_ASTHMACOPDKELA	Asthma/COPD (KELA code 203)	1:1179288:G:A	rs6668667	6.659999999999999e-05	0.0987	0.0248	missense_variant	missense_variant	TTLL10	0.9746299999999999	0.0756367	2298	1.1114	1:1114668	0.2534	0.0001327	3.280935687682987	NA
J10_ASTHMA_EXMORE	NA	1:1179288:G:A	rs6668667	3.52e-06	0.1147	0.0247	missense_variant	missense_variant	TTLL10	0.9746299999999999	0.0756367	2298	1.1114	1:1114668	0.06887	2.401e-05	3.457637922928293	NA
J10_ASTHMA_MAIN	Asthma (only as main-diagnosis)	1:1179288:G:A	rs6668667	1.7100000000000002e-05	0.1128	0.0262	missense_variant	missense_variant	TTLL10	0.9746299999999999	0.0756367	2298	1.1114	1:1114668	0.07761	0.0001036	2.8745579280269915	NA
J10_ASTHMA_MAIN_EXMORE	NA	1:1179288:G:A	rs6668667	1.4599999999999999e-05	0.1139	0.0263	missense_variant	missense_variant	TTLL10	0.9746299999999999	0.0756367	2298	1.1114	1:1114668	0.07172	9.494e-05	2.878191053507804	NA
K11_UC_STRICT0	Ulcerative colitis ( strict definition, all Crohn cases excluded)	1:1179288:G:A	rs6668667	9.89e-05	0.2608	0.067	missense_variant	missense_variant	TTLL10	0.9746299999999999	0.0756367	2298	1.1114	1:1114668	0.008542	0.002269	0.5757250712058692	NA
K11_UC_STRICT2	Ulcerative colitis (strict definition, require KELA, min 2 HDR)	1:1179288:G:A	rs6668667	2.54e-05	0.2782	0.0661	missense_variant	missense_variant	TTLL10	0.9746299999999999	0.0756367	2298	1.1114	1:1114668	0.002723	0.001343	0.3069716286712492	NA
CD2_BENIGN_LEIOMYOMA_UTERI	Leiomyoma of uterus	1:1184997:T:A	rs116321663	1.74e-06	0.2601	0.0544	missense_variant	missense_variant	TTLL10	0.916003	0.0174148	168	0.5153300000000001	1:1120377	0.0003358	6.54e-05	0.7105029434777627	NA
CD2_BENIGN_LEIOMYOMA_UTERI_EXALLC	NA	1:1184997:T:A	rs116321663	2.29e-06	0.2654	0.0562	missense_variant	missense_variant	TTLL10	0.916003	0.0174148	168	0.5153300000000001	1:1120377	0.0007098	6.472e-05	1.040097486407358	NA
E4_OBESITYNAS	Obesity, other/unspecified	1:1197558:G:A	rs2274791	6.809999999999999e-05	-0.1675	0.042	missense_variant	missense_variant	TTLL10	0.975067	0.104696	4098	1.0327	1:1132938	0.01946	0.001385	1.1476930625318658	NA
M13_ENTESOPATHYOTH	Other enthesopathies	1:1197719:G:C	rs200200135	7.219999999999999e-05	0.4175	0.1052	missense_variant	missense_variant	TTLL10	0.9473729999999999	0.0119792	68	3.2218	1:1133099	0.9521	5.554e-05	4.234076689742706	NA
DM_BCKGRND_RETINA_NONPROLIF	Severe non-proliferative background diabetic retinopathy	1:1203836:G:A	rs11466695	3.7e-05	26.1447	6.3374	missense_variant	missense_variant	TNFRSF18	0.697216	0.000163315	0	0.066608	1:1139216	NA	3.7e-05	NA	NA
H7_RETINOPATHYDIAB_BKG_SEVERE	Severe diabetic background retinopathy	1:1203836:G:A	rs11466695	3.3600000000000004e-05	26.9783	6.5049	missense_variant	missense_variant	TNFRSF18	0.697216	0.000163315	0	0.066608	1:1139216	NA	3.363e-05	NA	NA
M13_JUVEARTH	Other juvenile arthritis	1:1243997:C:T	rs755988091	6.31e-05	8.4609	2.1148	missense_variant	missense_variant	FAM132A	0.835513	0.00046817	0	30.679000000000002	1:1179377	NA	6.313e-05	NA	NA
MUCOPROCT	Mucosal proctocolitis	1:1286887:G:C	rs11260579	2.9199999999999998e-05	0.5699	0.1363	missense_variant	missense_variant	SCNN1D	0.9840479999999999	0.021309900000000003	174	1.3009	1:1222267	0.04651	9.384e-05	2.695158340404044	NA
K11_VOLVU	Volvulus	1:1287579:G:A	rs142204653	8.290000000000001e-05	3.7087	0.9423	missense_variant	missense_variant	SCNN1D	0.988044	0.00413187	10	34.818000000000005	1:1222959	0.9429	7.429e-05	4.103535277388547	NA
ALCO_PRESCRIPTION	Use of disulfiram, acamprosate or naltrexone	1:1288005:G:C	rs2228579	1.9699999999999998e-05	0.5173	0.1212	missense_variant	missense_variant	SCNN1D	0.98541	0.0325106	390	2.0415	1:1223385	0.5634	1.941e-05	4.462791307261392	NA
H8_BPV	Benign paroxysmal vertigo	1:1291471:C:T	rs61730205	2.2800000000000002e-05	2.5136	0.5934	missense_variant	missense_variant	SCNN1D	0.8614059999999999	0.000775747	6	1.248	1:1226851	0.01849	0.0001616	2.0584955547206056	NA
KRA_PSY_HYPERKIN	Hyperkinetic disorders	1:1291471:C:T	rs61730205	6.890000000000001e-05	5.2861	1.3282	missense_variant	missense_variant	SCNN1D	0.8614059999999999	0.000775747	6	1.248	1:1226851	0.0207	0.0002985	1.8410260099915299	NA
KRA_PSY_HYPERKIN_EXMORE	NA	1:1291471:C:T	rs61730205	4.45e-05	6.1539	1.5072	missense_variant	missense_variant	SCNN1D	0.8614059999999999	0.000775747	6	1.248	1:1226851	0.02384	0.0001762	2.1313003469921696	NA
F5_AUTISM	Autism	1:1309676:TGAAGCTGCCTGGATATGGTCGCCATGCAG:T	rs746792513	7.11e-05	6.3694	1.6033	pLoF	splice_acceptor_variant	PUSL1	0.866843	0.0017012000000000002	4	147.24	1:1245056	0.9553	5.807e-05	4.21618795171243	NA
KRA_PSY_AUTISM	Autism spe	1:1309676:TGAAGCTGCCTGGATATGGTCGCCATGCAG:T	rs746792513	4.48e-05	7.0745	1.7333	pLoF	splice_acceptor_variant	PUSL1	0.866843	0.0017012000000000002	4	147.24	1:1245056	0.9546	3.53e-05	4.432046724642403	NA
K11_IBD	Inflammatory bowel disease	1:1313807:G:A	rs12142199	2.42e-05	-0.1069	0.0253	missense_variant	missense_variant	CPSF3L	0.994333	0.735792	199068	0.90771	1:1249187	0.0002214	0.0322	-2.1626782551531267	NA
K11_IBD_STRICT	Inflammatory bowel disease, strict (require KELA)	1:1313807:G:A	rs12142199	1.01e-05	-0.1404	0.0318	missense_variant	missense_variant	CPSF3L	0.994333	0.735792	199068	0.90771	1:1249187	7.413e-05	0.01458	-2.293763523860214	NA
K11_KELAIBD	IBD patients in KELA-register	1:1313807:G:A	rs12142199	6.62e-06	-0.1378	0.0306	missense_variant	missense_variant	CPSF3L	0.994333	0.735792	199068	0.90771	1:1249187	8.403e-05	0.02361	-2.4486616235354965	NA
K11_KELAUC	UC patients in KELA-register ( KELA 208 prior to 1994, or ICD K51)	1:1313807:G:A	rs12142199	6.500000000000001e-05	-0.1388	0.0348	missense_variant	missense_variant	CPSF3L	0.994333	0.735792	199068	0.90771	1:1249187	0.0009775	0.1046	-2.0294149184633508	NA
K11_ULCER	Ulcerative colitis	1:1313807:G:A	rs12142199	9.23e-05	-0.1131	0.0289	missense_variant	missense_variant	CPSF3L	0.994333	0.735792	199068	0.90771	1:1249187	0.0004177	0.02738	-1.81656896853285	NA
K11_UMBHER	Umbilical hernia	1:1313807:G:A	rs12142199	2.8800000000000002e-05	-0.1237	0.0296	missense_variant	missense_variant	CPSF3L	0.994333	0.735792	199068	0.90771	1:1249187	0.0002087	0.02697	-2.111358497387437	NA
MUCOPROCT	Mucosal proctocolitis	1:1313807:G:A	rs12142199	9.66e-05	-0.1671	0.0429	missense_variant	missense_variant	CPSF3L	0.994333	0.735792	199068	0.90771	1:1249187	0.0001274	0.004431	-1.5413323220322803	NA
Z21_CARRIER_INFECTIOUS_DISEA	Carrier of infectious disease	1:1319255:G:A	rs185049027	1.64e-05	8.9189	2.0696	missense_variant	missense_variant	CPSF3L	0.87151	0.00200878	6	2.2396	1:1254635	0.9584	1.404e-05	4.834179697251449	NA
C3_RESPIRATORY_INTRATHORACIC	Malignant neoplasm of respiratory system and intrathoracic organs	1:1324611:T:C	rs374573080	6.86e-05	0.6965	0.1749	missense_variant	missense_variant	CPSF3L	0.984186	0.010446700000000001	48	39.019	1:1259991	0.6628	4.785e-05	4.141500557634437	NA
C3_RESPIRATORY_INTRATHORACIC_EXALLC	NA	1:1324611:T:C	rs374573080	6.34e-05	0.7092	0.1773	missense_variant	missense_variant	CPSF3L	0.984186	0.010446700000000001	48	39.019	1:1259991	0.6511	4.247e-05	4.185565434356217	NA
F5_ALCOHOL_DEPENDENCE	Alcohol dependence	1:1331455:T:TG	rs760227174	3.16e-05	-0.4185	0.1006	pLoF	frameshift_variant	TAS1R3	0.8699290000000001	0.013410900000000002	80	290.13	1:1266835	0.92	2.369e-05	4.5892227666227905	NA
FG_HYPERTENSION	Hypertensive diseases (excluding secondary)	1:1332271:G:A	rs111615792	6.979999999999999e-05	-0.1275	0.0321	missense_variant	missense_variant	TAS1R3	0.9960829999999999	0.0317212	460	2.2367	1:1267651	0.0006924	0.001614	-0.36754647118269534	NA
Z21_SUPERV_NORMAL_PREGNAC1	Supervision of normal pregnancy	1:1333008:G:A	rs149099807	6.44e-06	1.2562	0.2784	missense_variant	missense_variant	TAS1R3	0.913645	0.000748527	0	0.38772	1:1268388	NA	6.439e-06	NA	NA
K11_INTESTOTH	Other diseases of intestines	1:1334174:T:C	rs307377	3.1e-05	-0.078	0.0187	missense_variant	missense_variant	TAS1R3	0.9959620000000001	0.932091	319288	0.9522	1:1269554	2.274e-05	3.617e-05	-0.20155804840990374	NA
ST19_FRACT_FOOT_ANKLE	Fracture of foot, except ankle	1:1334174:T:C	rs307377	9.71e-05	-0.2147	0.0551	missense_variant	missense_variant	TAS1R3	0.9959620000000001	0.932091	319288	0.9522	1:1269554	3.939e-05	3.053e-05	0.11065917651047993	NA
N14_GENITOURINARY	Genitourinary diseases	1:1337985:T:C	rs201374747	9.449999999999999e-05	0.5699	0.146	missense_variant	missense_variant	DVL1	0.8821209999999999	0.000623319	0	0.68994	1:1273365	NA	9.445e-05	NA	NA
I9_LBBB	Left bundle-branch block	1:1398333:T:C	rs138406527	4.23e-05	5.7731	1.41	missense_variant	missense_variant	CCNL2	0.931765	0.000892789	4	0.18222	1:1333713	0.9278	2.966e-05	4.495283221490378	NA
K11_INTESTOTH	Other diseases of intestines	1:1398672:CTAGAG:C	rs3831366	5.81e-06	0.0715	0.0158	pLoF	splice_acceptor_variant	CCNL2	0.995447	0.09842999999999999	3784	2.5296	1:1334052	0.02516	0.000122	2.314350806098483	NA
SPONDYLOARTHRITIS	Spondyloarthritis	1:1400041:G:T	rs554068456	7.65e-05	2.209	0.5585	missense_variant	non_coding_transcript_exon_variant	RP4-758J18.2	0.926782	0.000990778	2	0.13548	1:1335421	NA	0.0007063	NA	NA
J10_ASTHMACOPDKELA	Asthma/COPD (KELA code 203)	1:1405805:A:G	rs17160977	3.6200000000000006e-05	0.2579	0.0624	missense_variant	missense_variant	MRPL20	0.9932110000000001	0.010846799999999998	46	3.3884	1:1341185	0.008272	0.0001872	1.6453046813477807	NA
J10_LOWCHRON	Chronic lower respiratory diseases	1:1405805:A:G	rs17160977	8.73e-05	0.1972	0.0503	missense_variant	missense_variant	MRPL20	0.9932110000000001	0.010846799999999998	46	3.3884	1:1341185	0.03851	0.0002689	2.1559827163994294	NA
MUCOPROCT	Mucosal proctocolitis	1:1405805:A:G	rs17160977	6.04e-05	0.763	0.1902	missense_variant	missense_variant	MRPL20	0.9932110000000001	0.010846799999999998	46	3.3884	1:1341185	0.05815	0.0001361	2.6306915938611324	NA
POLLENALLERG	Pollen allergy	1:1419135:C:G	rs904589	4.72e-05	0.1768	0.0434	missense_variant	missense_variant	ANKRD65	0.992468	0.14583800000000002	8038	1.9318	1:1354515	0.03574	0.0009259	1.586590464072315	NA
M13_SPINSTENOSIS	Spinal stenosis	1:1426150:C:T	rs144957058	3.24e-06	-0.3176	0.0682	missense_variant	missense_variant	TMEM88B	0.932839	0.0216855	176	0.40689000000000003	1:1361530	0.9373	1.971e-06	5.677191992746822	NA
C3_RESPIRATORY_INTRATHORACIC	Malignant neoplasm of respiratory system and intrathoracic organs	1:1426215:G:A	rs199887791	3.86e-05	0.7278	0.1768	missense_variant	missense_variant	TMEM88B	0.984143	0.010438600000000001	46	16.660999999999998	1:1361595	0.6869	2.742e-05	4.39882606592294	NA
C3_RESPIRATORY_INTRATHORACIC_EXALLC	NA	1:1426215:G:A	rs199887791	3.41e-05	0.7432	0.1793	missense_variant	missense_variant	TMEM88B	0.984143	0.010438600000000001	46	16.660999999999998	1:1361595	0.6569	2.252e-05	4.46493087568845	NA
K11_HERNIA	Hernia	1:1426261:C:T	rs12030806	4.28e-05	0.0487	0.0119	missense_variant	missense_variant	TMEM88B	0.989434	0.33526100000000003	41676	1.6002	1:1361641	0.01877	0.0121	0.19067890230489623	NA
K11_IBD	Inflammatory bowel disease	1:1426261:C:T	rs12030806	7.209999999999999e-05	0.0941	0.0237	missense_variant	missense_variant	TMEM88B	0.989434	0.33526100000000003	41676	1.6002	1:1361641	0.001148	0.2337	-2.308716824330272	NA
K11_IBD_STRICT	Inflammatory bowel disease, strict (require KELA)	1:1426261:C:T	rs12030806	5.550000000000001e-05	0.12	0.0298	missense_variant	missense_variant	TMEM88B	0.989434	0.33526100000000003	41676	1.6002	1:1361641	0.0004995	0.3298	-2.8197151587464986	NA
K11_KELAIBD	IBD patients in KELA-register	1:1426261:C:T	rs12030806	2.6600000000000003e-05	0.1203	0.0286	missense_variant	missense_variant	TMEM88B	0.989434	0.33526100000000003	41676	1.6002	1:1361641	0.0002648	0.3227	-3.0858809846362427	NA
K11_ULCER	Ulcerative colitis	1:1426261:C:T	rs12030806	7.829999999999999e-05	0.107	0.0271	missense_variant	missense_variant	TMEM88B	0.989434	0.33526100000000003	41676	1.6002	1:1361641	0.002407	0.1499	-1.7943255425732494	NA
K11_UMBHER	Umbilical hernia	1:1426261:C:T	rs12030806	3.53e-07	0.1411	0.0277	missense_variant	missense_variant	TMEM88B	0.989434	0.33526100000000003	41676	1.6002	1:1361641	6.588e-06	0.2962	-4.652831463687473	NA
MUCOPROCT	Mucosal proctocolitis	1:1426261:C:T	rs12030806	8.44e-05	0.1574	0.04	missense_variant	missense_variant	TMEM88B	0.989434	0.33526100000000003	41676	1.6002	1:1361641	0.003884	0.1083	-1.4453492353893531	NA
M13_ENTESOPATHYOTH	Other enthesopathies	1:1455472:C:T	rs200476672	7.26e-06	0.4481	0.0999	missense_variant	missense_variant	ATAD3C	0.9606030000000001	0.013527899999999999	86	3.9309	1:1390852	0.83	4.489e-06	5.266928486974421	NA
J10_BRONCHIECTASIS	Bronchiectasis	1:1457134:T:A	rs766929559	8.329999999999999e-05	7.2119	1.8329	missense_variant	missense_variant	ATAD3C	0.701298	0.000430063	0	1000000.0	1:1392514	NA	8.327e-05	NA	NA
F5_MENTORG	Other mental disorders due to brain damage and dysfunction and to physical disease	1:1460852:G:C	rs761769813	3.78e-05	2.9609	0.7186	missense_variant	missense_variant	ATAD3C	0.881459	0.00162226	0	29.95	1:1396232	NA	3.717e-05	NA	NA
M13_TOEDEFORMOTH	Other deformities of toe(s)	1:1462652:C:G	rs181068440	1.73e-06	14.2828	2.9867	missense_variant	missense_variant	ATAD3C	0.784671	0.000560715	0	0.054113999999999995	1:1398032	NA	1.734e-06	NA	NA
M13_POLYMYALGIA	Polymyalgia rheumatica	1:1623412:T:C	rs12755088	8.98e-05	-0.2999	0.0766	start_lost	start_lost	MIB2	0.963752	0.903541	299930	0.95288	1:1558792	5.467e-05	8.546e-05	-0.1940138145896206	NA
C3_OESOPHAGUS	Malignant neoplasm of oesophagus	1:1627741:A:G	rs201037166	4.8e-05	30.4671	7.4945	missense_variant	missense_variant	MIB2	0.682507	0.00021231	0	0.11837	1:1563121	NA	4.797e-05	NA	NA
C3_OESOPHAGUS_EXALLC	NA	1:1627741:A:G	rs201037166	4.77e-05	30.7393	7.5585	missense_variant	missense_variant	MIB2	0.682507	0.00021231	0	0.11837	1:1563121	NA	4.766e-05	NA	NA
K11_HAEMORR	Haemmorrhoids and perianal venous thrombosis	1:1665964:C:T	rs114859950	4.6299999999999994e-05	0.867	0.2128	missense_variant	missense_variant	SLC35E2B	0.9093049999999999	0.00448844	6	0.6563100000000001	1:1597403	0.7527	4.644e-05	4.209729704967737	NA
G6_POSTZOST	Postzoster neuralgia	1:1738976:C:T	rs139401485	4.66e-05	4.0259	0.9887	missense_variant	missense_variant	SLC35E2	0.9202030000000001	0.00824469	20	0.6473899999999999	1:1670415	0.9185	3.74e-05	4.390207558441347	NA
CD2_BENIGN_SKIN_TRUNK	Benign neoplasm: Skin of trunk	1:1923016:C:T	rs148082346	8.77e-05	0.6586	0.1679	missense_variant	missense_variant	CFAP74	0.996814	0.043646	738	44.818999999999996	1:1854455	0.03184	0.0005014	1.8027887294434337	NA
CD2_BENIGN_SKIN_TRUNK_EXALLC	NA	1:1923016:C:T	rs148082346	8.209999999999999e-05	0.6643	0.1687	missense_variant	missense_variant	CFAP74	0.996814	0.043646	738	44.818999999999996	1:1854455	0.0295	0.0004915	1.7782984938100086	NA
F5_HYPERKIN	Hyperkinetic disorders (excl. ADHD)	1:1930142:C:A	rs141833643	8.6e-05	2.2734	0.5789	missense_variant	missense_variant	CFAP74	0.9393600000000001	0.013767500000000002	56	1.099	1:1861581	0.004228	0.0008801	0.6816029576434075	NA
C3_MALE_GENITAL_EXALLC	NA	1:1960038:A:G	rs2748972	2.4100000000000003e-05	0.2287	0.0542	missense_variant	splice_region_variant	CFAP74	0.878268	0.0495797	968	0.4397	1:1891477	0.01046	0.0003201	1.5142460103871231	NA
C3_PROSTATE_EXALLC	NA	1:1960038:A:G	rs2748972	7.140000000000001e-05	0.2215	0.0558	missense_variant	splice_region_variant	CFAP74	0.878268	0.0495797	968	0.4397	1:1891477	0.02479	0.0005623	1.6443084432584185	NA
G6_TARSTUN	Tarsal tunnel syndrome	1:2028260:G:A	rs41307846	1.25e-05	1.8284	0.4186	missense_variant	missense_variant	GABRD	0.9522299999999999	0.0382702	590	1.6213	1:1959699	0.8549	3.744e-06	5.358579477015178	NA
M13_MONOARTHRITIS	Monoarthritis, not elsewhere classified	1:2193684:G:A	rs200185087	2.6300000000000002e-05	2.6443	0.6291	missense_variant	missense_variant	FAAP20	0.9936440000000001	0.0040856	6	1000000.0	1:2125123	NA	2.525e-05	NA	NA
G6_MS	MS-disease / Multiple Sclerosis	1:2193733:G:A	rs1058411	9.350000000000001e-05	0.4391	0.1124	missense_variant	missense_variant	FAAP20	0.988029	0.0551923	1144	0.55362	1:2125172	0.3325	9.2e-06	4.558003822293568	NA
K11_ACHAL	Achalasia of cardia	1:2198780:C:T	rs187187542	4.16e-05	28.5632	6.9693	missense_variant	non_coding_transcript_exon_variant	FAAP20	0.941473	0.000258582	0	0.58362	1:2130219	NA	4.16e-05	NA	NA
K11_DULC	Duodenal ulcer	1:2198781:G:A	rs537563603	4.46e-05	0.7006	0.1716	missense_variant	non_coding_transcript_exon_variant	FAAP20	0.9451129999999999	0.015553	124	273.42	1:2130220	0.4978	1.829e-05	4.434841186796158	NA
FG_CARDMYO	Cardiomyopathy (excluding other)	1:2213543:G:T	rs2480714	2.17e-05	-0.1633	0.0385	missense_variant	intron_variant	RP11-181G12.4	0.9916969999999999	0.677948	169020	0.9803200000000001	1:2144982	0.0001362	0.04486	-2.5176821616701828	NA
I9_CARDMPRI	Cardiomyopathies, Primary/intrinsic	1:2213543:G:T	rs2480714	3.52e-05	-0.1618	0.0391	missense_variant	intron_variant	RP11-181G12.4	0.9916969999999999	0.677948	169020	0.9803200000000001	1:2144982	0.0002786	0.07433	-2.426183020715005	NA
PRIM_KNEEARTHROSIS	Primary gonarthrosis, bilateral	1:2358704:G:A	rs34587196	7.209999999999999e-05	0.495	0.1247	missense_variant	missense_variant	MORN1	0.994368	0.00606988	16	0.27414	1:2290143	0.824	6.521e-05	4.101613011489656	NA
M13_OTHERJOINT	Other joint disorders	1:2430581:G:T	rs4531246	4.07e-05	0.0411	0.01	missense_variant	missense_variant	PLCH2	0.9961040000000001	0.338035	42040	2.0	1:2362020	0.02642	0.00751	0.54629287627434	NA
L12_OTHERMELANIN	Other melanin hyperpigmentation	1:2499122:G:T	rs753627448	9.790000000000001e-05	6.1934	1.5898	missense_variant	missense_variant	PLCH2	0.8840120000000001	0.00221292	2	131.8	1:2430561	NA	9.481e-05	NA	NA
E4_GOITREMULTINOD	Nontoxic multinodular goitre	1:2504080:A:G	rs749606003	6.890000000000001e-05	1.8807	0.4725	missense_variant	missense_variant	PLCH2	0.829392	0.00126025	0	1000000.0	1:2435519	NA	6.828e-05	NA	NA
ASTHMA_OBESITY	Obesity related asthma	1:2504299:G:A	rs114371513	1.05e-05	0.5882	0.1335	missense_variant	missense_variant	PLCH2	0.988634	0.011051	62	0.33321	1:2435738	0.07942	2.821e-05	3.449526796572498	NA
K11_OTHDISSTOMDUOD	Other diseases of stomach and duodenum	1:2504299:G:A	rs114371513	6.26e-05	1.1215	0.2802	missense_variant	missense_variant	PLCH2	0.988634	0.011051	62	0.33321	1:2435738	0.7199	3.685e-05	4.290834681368971	NA
N14_GLOMERULAR	Glomerular diseases	1:2504462:G:A	rs774694120	1.7e-05	1.5757	0.3664	missense_variant	missense_variant	PLCH2	0.9709180000000001	0.00161954	2	36.762	1:2435901	NA	1.484e-05	NA	NA
ASTHMA_OBESITY	Obesity related asthma	1:2504864:A:C	rs79405490	1.49e-05	0.5782	0.1335	missense_variant	missense_variant	PLCH2	0.9863719999999999	0.011004700000000001	54	0.32063	1:2436303	0.5963	1.575e-05	4.57818425122012	NA
K11_OTHDISSTOMDUOD	Other diseases of stomach and duodenum	1:2504864:A:C	rs79405490	5.3299999999999995e-05	1.141	0.2824	missense_variant	missense_variant	PLCH2	0.9863719999999999	0.011004700000000001	54	0.32063	1:2436303	0.7589	3.535e-05	4.3317951346935155	NA
RHEUMA_SEROPOS_OTH	Other/unspecified seropositiverheumatoid arthritis	1:2556714:A:G	rs4870	5.47e-05	-0.1023	0.0254	missense_variant	missense_variant	TNFRSF14	0.999001	0.47508100000000003	83322	1.043	1:2488153	0.009524	0.1733	-1.2599791759810748	NA
N14_BREASTDISOTH	Other disorders of breast	1:2559867:G:A	rs2234163	7.97e-05	1.7977	0.4557	missense_variant	missense_variant	TNFRSF14	0.984052	0.00277091	12	0.3556	1:2491306	0.8535	6.621e-05	4.110279937569435	NA
E4_HYTHYNAS	Hypothyroidism,other/unspecified	1:2562891:G:A	rs2234167	5.85e-05	0.0738	0.0184	missense_variant	missense_variant	TNFRSF14	0.997365	0.121966	5706	0.8962899999999999	1:2494330	0.004784	0.00418	0.05861488920531925	NA
M13_RHEUMA	Rheumatoid arthritis	1:2595307:A:G	rs3748816	5.5700000000000005e-05	-0.0929	0.023	missense_variant	missense_variant	MMEL1	0.999387	0.3699	50436	1.1271	1:2526746	0.04491	0.005922	0.8798746520094344	NA
PULM_IMMUNECOMORB	Immune disease comorbidities	1:2595307:A:G	rs3748816	5.720000000000001e-05	-0.0581	0.0144	missense_variant	missense_variant	MMEL1	0.999387	0.3699	50436	1.1271	1:2526746	0.00458	0.11	-1.3805272071543557	NA
RHEUMA_SEROPOS	Seropositive rheumatoid arthritis	1:2595307:A:G	rs3748816	1.26e-05	-0.1148	0.0263	missense_variant	missense_variant	MMEL1	0.999387	0.3699	50436	1.1271	1:2526746	0.00491	0.03621	-0.8677470326940432	NA
RHEUMA_SEROPOS_OTH	Other/unspecified seropositiverheumatoid arthritis	1:2595307:A:G	rs3748816	8.28e-06	-0.11699999999999999	0.0262	missense_variant	missense_variant	MMEL1	0.999387	0.3699	50436	1.1271	1:2526746	0.01437	0.006513	0.3436756899601432	NA
RHEUMA_SEROPOS_WIDE	Seropositive rheumatoid arthritis, wide	1:2595307:A:G	rs3748816	1.2e-05	-0.114	0.0261	missense_variant	missense_variant	MMEL1	0.999387	0.3699	50436	1.1271	1:2526746	0.008447	0.01862	-0.3432771824626789	NA
O15_MAT_CARE_MALPRESENT	Maternal care for known or suspected malpresentation of fetus	1:2787530:C:T	rs754188678	2.8800000000000002e-05	4.3674	1.0441	missense_variant	missense_variant	TTC34	0.830873	0.000386512	0	3.3198	1:2704095	NA	4.061e-05	NA	NA
FG_CVD	Cardiovascular diseases (excluding rheumatic etc)	1:3412095:C:T	rs2493292	3.4200000000000005e-05	0.0573	0.0138	missense_variant	missense_variant	PRDM16	0.996157	0.109448	4530	0.62659	1:3328659	0.004916	0.002179	0.35335464396816085	NA
FG_HYPERTENSION	Hypertensive diseases (excluding secondary)	1:3412095:C:T	rs2493292	1.88e-05	0.0775	0.0181	missense_variant	missense_variant	PRDM16	0.996157	0.109448	4530	0.62659	1:3328659	0.00232	0.002019	0.06035166594726044	NA
I9_CVD	Cardiovascular diseases	1:3412095:C:T	rs2493292	2.58e-06	0.0638	0.0136	missense_variant	missense_variant	PRDM16	0.996157	0.109448	4530	0.62659	1:3328659	0.00376	0.0002729	1.1391843092577645	NA
I9_HYPERTENSION	Hypertensive diseases	1:3412095:C:T	rs2493292	5.8399999999999997e-05	0.0638	0.0159	missense_variant	missense_variant	PRDM16	0.996157	0.109448	4530	0.62659	1:3328659	0.001489	0.006297	-0.6262389955498867	NA
I9_HYPTENS	Hypertension	1:3412095:C:T	rs2493292	5.42e-05	0.0645	0.016	missense_variant	missense_variant	PRDM16	0.996157	0.109448	4530	0.62659	1:3328659	0.00135	0.006224	-0.6637358154866264	NA
I9_IHD	Ischaemic heart disease, wide definition	1:3412095:C:T	rs2493292	1.58e-05	0.0839	0.0194	missense_variant	missense_variant	PRDM16	0.996157	0.109448	4530	0.62659	1:3328659	0.01132	0.0006071	1.2705861939793037	NA
I9_CORATHER	Coronary atherosclerosis	1:3493846:C:T	rs61910697	1.66e-05	0.2068	0.048	missense_variant	missense_variant	MEGF6	0.983485	0.021584799999999998	176	0.8479200000000001	1:3410410	0.1086	4.681e-05	3.365491184125386	NA
I9_CORATHER	Coronary atherosclerosis	1:3494409:C:T	rs12075570	4.55e-05	0.1927	0.0472	missense_variant	missense_variant	MEGF6	0.992403	0.0220121	190	0.8935700000000001	1:3410973	0.06649	0.000159	2.621359208630939	NA
I9_IHD	Ischaemic heart disease, wide definition	1:3497338:C:T	rs200142733	5.02e-05	0.22699999999999998	0.055999999999999994	missense_variant	missense_variant	MEGF6	0.955369	0.0119982	56	1000000.0	1:3413902	0.567	2.861e-05	4.297065201087644	NA
CD2_BENIGN_CONNECTIVE_SOFT	Other benign neoplasms of connective and other soft tissue	1:3500647:G:A	rs61742846	9.9e-05	0.551	0.1415	missense_variant	missense_variant	MEGF6	0.992129	0.024178799999999997	248	0.69163	1:3417211	0.73	8.816e-05	3.918051278612746	NA
I9_CORATHER	Coronary atherosclerosis	1:3500647:G:A	rs61742846	5.11e-05	0.1839	0.0454	missense_variant	missense_variant	MEGF6	0.992129	0.024178799999999997	248	0.69163	1:3417211	0.2642	9.692e-05	3.43551940781304	NA
I9_CVD_HARD	Hard cardiovascular diseases	1:3500647:G:A	rs61742846	3.81e-05	0.1643	0.0399	missense_variant	missense_variant	MEGF6	0.992129	0.024178799999999997	248	0.69163	1:3417211	0.5396	4.394e-05	4.089211888415375	NA
I9_MI	Myocardial infarction	1:3500647:G:A	rs61742846	9.81e-05	0.2239	0.0575	missense_variant	missense_variant	MEGF6	0.992129	0.024178799999999997	248	0.69163	1:3417211	0.05856	0.0003606	2.210575345663952	NA
I9_REVASC	Coronary revascularization (ANGIO or CABG)	1:3796130:G:C	rs772391933	8.859999999999999e-05	1.3948	0.3558	missense_variant	missense_variant	LRRC47	0.875303	0.000615153	0	0.8751200000000001	1:3712694	NA	8.865e-05	NA	NA
L12_IMPETIGO	Impetigo	1:3823507:T:G	rs755261540	4.970000000000001e-05	6.9398	1.7106	missense_variant	missense_variant	CEP104	0.9734370000000001	0.000854682	0	84.786	1:3740071	NA	4.95e-05	NA	NA
E4_DMNASNASCOMP	Unspecified diabetes with multiple/unspecified complications	1:3826391:G:A	rs201407033	5.67e-05	4.5549	1.1313	missense_variant	missense_variant	CEP104	0.97815	0.00196795	12	11.922	1:3742955	0.9419	4.829e-05	4.290147591497068	NA
R18_SYMPTOMS_SIGNS_INVOLVI_URINARY_SYSTEM	Symptoms and signs involving the urinary system	1:5875004:T:C	rs187947581	9.4e-05	0.3112	0.0797	missense_variant	missense_variant	NPHP4	0.9764729999999999	0.00804055	32	2.6006	1:5935064	0.4108	0.0001287	3.5040518880208538	NA
F5_OTHPER	Other specified and unspecified personality disorders	1:5879617:G:C	rs180914600	7.56e-05	6.1693	1.5587	missense_variant	missense_variant	NPHP4	0.866276	0.000375625	0	0.17815999999999999	1:5939677	NA	7.557e-05	NA	NA
L12_SKIN	Diseases of the skin and subcutaneous tissue	1:5890953:C:T	rs34248917	3.59e-05	0.0883	0.0214	missense_variant	missense_variant	NPHP4	0.978018	0.038311000000000005	556	1.1559	1:5951013	0.4874	4.244e-05	4.060110149619402	NA
N14_MALEINFERT	Male infertility	1:5933291:C:T	rs761688361	6.6e-05	12.6351	3.1664	missense_variant	missense_variant	NPHP4	0.830724	0.000457282	0	1000000.0	1:5993351	NA	6.596e-05	NA	NA
C3_LYMPHNODES_SECONDARY_NAS	Secondary and unspecified malignant neoplasm of lymph nodes	1:5986283:C:A	rs145078518	9.22e-05	6.1588	1.575	missense_variant	missense_variant	NPHP4	0.954206	0.000519886	2	0.62395	1:6046343	NA	8.792e-05	NA	NA
C3_LYMPHNODES_SECONDARY_NAS_EXALLC	NA	1:5986283:C:A	rs145078518	8.55e-05	6.1811	1.5734	missense_variant	missense_variant	NPHP4	0.954206	0.000519886	2	0.62395	1:6046343	NA	8.192e-05	NA	NA
C3_UNCERTAIN_SECONDARY	Secondary uncertain malignant neoplasm	1:5986283:C:A	rs145078518	4.8e-05	4.6454	1.1427	missense_variant	missense_variant	NPHP4	0.954206	0.000519886	2	0.62395	1:6046343	NA	4.62e-05	NA	NA
C3_UNCERTAIN_SECONDARY_EXALLC	NA	1:5986283:C:A	rs145078518	3.73e-05	4.7872	1.1609	missense_variant	missense_variant	NPHP4	0.954206	0.000519886	2	0.62395	1:6046343	NA	3.598e-05	NA	NA
CD2_FOLLICULAR_LYMPHOMA	Follicular lymphoma	1:5986283:C:A	rs145078518	4.18e-06	13.0964	2.8456	missense_variant	missense_variant	NPHP4	0.954206	0.000519886	2	0.62395	1:6046343	NA	3.961e-06	NA	NA
CD2_FOLLICULAR_LYMPHOMA_EXALLC	NA	1:5986283:C:A	rs145078518	3.06e-06	13.7854	2.9541	missense_variant	missense_variant	NPHP4	0.954206	0.000519886	2	0.62395	1:6046343	NA	2.912e-06	NA	NA
CD2_PRIMARY_LYMPHOID_HEMATOPOIETIC	Primary_lymphoid and hematopoietic malignant neoplasms	1:5986283:C:A	rs145078518	9.640000000000001e-05	2.9874	0.7661	missense_variant	missense_variant	NPHP4	0.954206	0.000519886	2	0.62395	1:6046343	NA	9.295e-05	NA	NA
CD2_PRIMARY_LYMPHOID_HEMATOPOIETIC_EXALLC	NA	1:5986283:C:A	rs145078518	5.8899999999999995e-05	3.1803	0.7917	missense_variant	missense_variant	NPHP4	0.954206	0.000519886	2	0.62395	1:6046343	NA	5.686e-05	NA	NA
L12_URTICARIA	Urticaria	1:6051697:G:A	rs11589347	4.28e-05	0.2512	0.0614	missense_variant	missense_variant	KCNAB2	0.980434	0.0373284	586	0.82886	1:6111757	0.03058	0.0002804	2.0376594717816805	NA
L12_URTICARIAERYTHEMA	Urticaria and erythema	1:6051697:G:A	rs11589347	7.7e-05	0.2179	0.0551	missense_variant	missense_variant	KCNAB2	0.980434	0.0373284	586	0.82886	1:6111757	0.1758	0.000199	2.9461657943280466	NA
R18_OTHER_ABNORMALITI_PLASMA_PROTEINS	Other abnormalities of plasma proteins	1:6207471:C:T	rs12070387	9.449999999999999e-05	4.2052	1.0771	missense_variant	missense_variant	RNF207	0.96342	0.00687284	14	0.25961999999999996	1:6267531	0.001158	0.002355	-0.3082823520734976	NA
N14_DYSPLACERVUT	Dysplasia of cervi uteri	1:6253878:C:T	rs12735670	7.43e-05	0.1105	0.0279	missense_variant	missense_variant	GPR153	0.996079	0.6989529999999999	179664	1.0082	1:6313938	0.0003741	0.04701	-2.0992025429900476	NA
I9_OTHARR	Other arrhytmias	1:6474583:C:T	rs141032388	5.59e-05	1.3638	0.3385	missense_variant	missense_variant	PLEKHG5	0.923587	0.000606988	0	0.10876	1:6534643	NA	7.188e-05	NA	NA
C3_CERVIX_UTERI	Malignant neoplasm of cervix uteri	1:6485330:A:T	rs75490131	4.85e-05	-0.2272	0.0559	missense_variant	missense_variant	PLEKHG5	0.993693	0.151927	8564	1.4652	1:6545390	0.007942	0.003583	0.3456830745617535	NA
C3_CERVIX_UTERI_EXALLC	NA	1:6485330:A:T	rs75490131	4.6299999999999994e-05	-0.2282	0.055999999999999994	missense_variant	missense_variant	PLEKHG5	0.993693	0.151927	8564	1.4652	1:6545390	0.009295	0.003014	0.48910614612930436	NA
I9_VARICVE	Varicose veins	1:6485330:A:T	rs75490131	7.099999999999999e-05	0.0803	0.0202	missense_variant	missense_variant	PLEKHG5	0.993693	0.151927	8564	1.4652	1:6545390	0.1895	0.000204	2.9679790468781926	NA
H8_TINNITUS	Tinnitus	1:6496525:G:A	rs201669114	6.65e-05	2.8784	0.7217	missense_variant	missense_variant	PLEKHG5	0.900186	0.000555271	0	0.11072	1:6556585	NA	6.626e-05	NA	NA
M13_LIMBPAIN	Pain in limb	1:6571046:C:T	rs41278020	8.68e-05	-0.489	0.1246	missense_variant	missense_variant	TAS1R1	0.9862780000000001	0.00435779	4	0.18495	1:6631106	NA	9.023e-05	NA	NA
I9_HYPTENSHD	Hypertensive Heart Disease	1:6576562:A:G	rs140284805	7.91e-05	0.4294	0.1088	missense_variant	missense_variant	TAS1R1	0.9877549999999999	0.015798	102	7.2922	1:6636622	0.6427	8.216e-05	3.893347869321178	NA
D3_COMBIMMUDEF	Combined immunodeficiencies	1:6595384:C:T	rs2232463	2.7300000000000003e-05	1.9592	0.467	missense_variant	missense_variant	KLHL21	0.979399	0.0242822	246	0.81316	1:6655444	0.02768	0.0001338	2.315709972352916	NA
O15_POSTPART_HEAMORRH	Postpartum haemorrhage	1:6599126:G:T	rs145138715	3.21e-06	1.5623	0.3355	missense_variant	missense_variant	KLHL21	0.985999	0.00232724	10	42.331	1:6659186	0.02512	1.501e-05	3.223638942821888	NA
N14_DYSPLACERVUT	Dysplasia of cervi uteri	1:6625222:C:G	rs753867014	2.18e-05	1.6959	0.3995	missense_variant	missense_variant	THAP3	0.91704	0.00154877	4	23.618000000000002	1:6685282	NA	2.179e-05	NA	NA
INV_VENT	Invasive ventilation	1:6632536:A:G	rs202136073	7.269999999999999e-05	15.0199	3.786	missense_variant	missense_variant	THAP3	0.8748100000000001	0.000217753	0	0.18992	1:6692596	NA	7.27e-05	NA	NA
L12_INFECT_SKIN_OTHER	Other local infections of skin and subcutaneous tissue	1:6636200:T:G	rs760466835	1.01e-05	9.7035	2.1973	missense_variant	missense_variant	DNAJC11	0.9672139999999999	0.000310299	0	1000000.0	1:6696260	NA	9.965e-06	NA	NA
FG_CEREBVASC	Cerebrovascular diseases (FINNGEN)	1:6645884:C:T	rs12137794	6.11e-05	-0.1162	0.028999999999999998	missense_variant	missense_variant	DNAJC11	0.99108	0.0997964	3786	1.2361	1:6705944	0.07012	0.0004811	2.163606550519193	NA
FG_CVD	Cardiovascular diseases (excluding rheumatic etc)	1:6645884:C:T	rs12137794	6.66e-07	-0.0716	0.0144	missense_variant	missense_variant	DNAJC11	0.99108	0.0997964	3786	1.2361	1:6705944	0.0237	1.554e-05	3.183297331545208	NA
FG_HYPERTENSION	Hypertensive diseases (excluding secondary)	1:6645884:C:T	rs12137794	6.7e-06	-0.0848	0.0188	missense_variant	missense_variant	DNAJC11	0.99108	0.0997964	3786	1.2361	1:6705944	0.05661	6.625e-05	2.9317072722757485	NA
I9_CVD	Cardiovascular diseases	1:6645884:C:T	rs12137794	5.31e-06	-0.0644	0.0142	missense_variant	missense_variant	DNAJC11	0.99108	0.0997964	3786	1.2361	1:6705944	0.1274	2.184e-05	3.765916793966632	NA
K11_ADHE	Intestinal adhesions without obstruction	1:7737443:C:G	rs41278952	4.1700000000000004e-05	0.3549	0.0866	missense_variant	missense_variant	CAMTA1	0.9920469999999999	0.0951256	3330	0.70058	1:7797503	0.03436	0.000468	1.8658073020850807	NA
E4_HYTHYNAS	Hypothyroidism,other/unspecified	1:7809893:C:G	rs150812083	9.77e-05	-0.1437	0.0369	missense_variant	missense_variant	PER3	0.9990469999999999	0.027080400000000004	232	6.6685	1:7869953	0.1301	0.0002679	2.6863045829533774	NA
E4_HYTHYNAS	Hypothyroidism,other/unspecified	1:7809900:A:G	rs139315125	4.1700000000000004e-05	-0.1516	0.037000000000000005	missense_variant	missense_variant	PER3	0.998967	0.0268681	272	6.6279	1:7869960	0.04355	0.0002015	2.334713108866554	NA
N14_PROSTHYPERPLA	Hyperplasia of prostate	1:7820623:T:G	rs10462020	1.73e-05	0.092	0.0214	missense_variant	missense_variant	PER3	0.9992270000000001	0.23740799999999998	20704	1.337	1:7880683	0.2126	2.942e-05	3.8589205917957665	NA
Q17_CONGEN_MALFO_MUSCULOS_SYSTEM_NOT_ELSEW_CLASSIFIED	Congenital malformations of the musculoskeletal system, not elsewhere classified	1:7827513:G:C	rs145213510	8.39e-05	13.055	3.3194	missense_variant	missense_variant	PER3	0.999395	0.00102616	8	0.76231	1:7887573	0.0002399	0.01228	-1.7091681188373182	NA
N14_PROSTHYPERPLA	Hyperplasia of prostate	1:7837073:A:G	rs10462021	1.6899999999999997e-05	0.0921	0.0214	missense_variant	missense_variant	PER3	0.999195	0.237327	20674	1.3358	1:7897133	0.1955	3.484e-05	3.74906861539626	NA
Z21_ADJUS_MANAG_IMPLANTNTED_DEVICE	Adjustment and management of implanted device	1:7938763:C:T	rs9657963	5.429999999999999e-05	2.9604	0.7335	missense_variant	missense_variant	TNFRSF9	0.9230219999999999	0.00107788	0	0.11702	1:7998823	NA	5.431e-05	NA	NA
M13_ACHILLESTEND	Achilles tendinitis	1:8359794:TCGCTCC:T	rs149634880	6.38e-05	1.7952	0.449	inframe_indel	inframe_deletion	RERE	0.9756459999999999	0.00252866	4	1.9772	1:8419854	0.8638	5.225e-05	4.2183269049283885	NA
ST19_DISLO_SPRAIN_STRAIN_JOINT_LIGAM_HIP	Dislocation, sprain and strain of joint and ligaments of hip	1:8466011:C:T	rs144174535	7.52e-05	5.2033	1.3142	missense_variant	missense_variant	RERE	0.9946969999999999	0.00189173	2	0.86971	1:8526071	NA	7.056e-05	NA	NA
H7_STRABOTH	Other strabismus	1:8949347:C:T	rs2274327	6.890000000000001e-05	-0.1078	0.0271	missense_variant	missense_variant	CA6	0.992452	0.455742	76650	1.1331	1:9009406	0.0006913	0.9289	-3.128302405996259	NA
Q17_PHAKOMATOSES_NOT_ELSEW_CLASSIFIED	Phakomatoses, not elsewhere classified	1:9105626:G:A	rs72637739	5.94e-06	0.7277	0.1607	missense_variant	missense_variant	GPR157	0.9922989999999999	0.23764000000000002	20736	1.1517	1:9165685	4.713e-06	0.4935	-5.01998971724602	NA
I9_DISVEINLYMPH	Diseases of veins, lymphatic vessels and lymph nodes, not elsewhere classified	1:9244919:CCCCAGGCA:C	rs139855605	9.84e-05	0.0581	0.0149	LC	splice_acceptor_variant	H6PD	0.9989	0.172719	11186	1.2243	1:9304978	0.1285	0.0005314	2.3834815775930545	NA
M13_TOEDEFORMOTH	Other deformities of toe(s)	1:9244919:CCCCAGGCA:C	rs139855605	7.219999999999999e-05	0.3853	0.0971	LC	splice_acceptor_variant	H6PD	0.9989	0.172719	11186	1.2243	1:9304978	0.0006598	0.04517	-1.835437779352069	NA
G6_BELLPA	Bell's palsy	1:9262174:G:T	rs760692693	8.8e-05	8.3989	2.1418	missense_variant	missense_variant	H6PD	0.768067	0.000209588	0	1000000.0	1:9322233	NA	8.804e-05	NA	NA
CD2_BENIGN_LIP	Benign neoplasm: Lip	1:9610776:C:T	rs4926472	6.409999999999999e-05	-0.4398	0.11	missense_variant	missense_variant	TMEM201	0.998611	0.773849	220000	0.96515	1:9670834	2.88e-05	0.0003209	-1.0469772293362731	NA
CD2_BENIGN_LIP_EXALLC	NA	1:9610776:C:T	rs4926472	7.55e-05	-0.4327	0.1093	missense_variant	missense_variant	TMEM201	0.998611	0.773849	220000	0.96515	1:9670834	3.137e-05	0.0003167	-1.0041335446741668	NA
FG_CVD	Cardiovascular diseases (excluding rheumatic etc)	1:9611066:A:G	rs549272626	2.1600000000000003e-05	0.2515	0.0592	missense_variant	missense_variant	TMEM201	0.9668680000000001	0.00548739	16	19.201	1:9671124	0.711	2.242e-05	4.501233992470812	NA
M13_MENISCUSDERANGEMENTS	Meniscus derangement	1:9611066:A:G	rs549272626	8.45e-05	0.4179	0.1063	missense_variant	missense_variant	TMEM201	0.9668680000000001	0.00548739	16	19.201	1:9671124	0.7426	6.13e-05	4.083294470371725	NA
G6_DYSTON	Dystonia	1:9751644:A:G	rs759601198	4.8899999999999996e-05	10.3748	2.5547	missense_variant	missense_variant	CLSTN1	0.82675	0.000342962	2	1000000.0	1:9811702	NA	4.14e-05	NA	NA
ST19_DISLO_SPRAIN_STRAIN_JOINTS_LIGAM_LUMBAR_SPINE_PELVIS	Dislocation, sprain and strain of joints and ligaments of lumbar spine and pelvis	1:9751644:A:G	rs759601198	7.87e-05	18.3976	4.6596	missense_variant	missense_variant	CLSTN1	0.82675	0.000342962	2	1000000.0	1:9811702	NA	0.001039	NA	NA
I9_AF_REIMB	Atrial fibrillation and flutter with reimbursement	1:10130517:G:C	rs61760196	9.89e-05	-0.1914	0.0492	missense_variant	missense_variant	UBE4B	0.9959049999999999	0.0469476	808	2.0337	1:10190575	0.9256	5.076e-05	4.260901732521026	NA
I9_IHD	Ischaemic heart disease, wide definition	1:10130517:G:C	rs61760196	4.7799999999999996e-05	-0.1162	0.0286	missense_variant	missense_variant	UBE4B	0.9959049999999999	0.0469476	808	2.0337	1:10190575	0.13	0.0001647	2.8972497531370824	NA
Z21_OUTCO_DELIV	Outcome of delivery	1:10168223:A:G	rs775639481	8.690000000000001e-05	1.8554	0.4728	missense_variant	missense_variant	UBE4B	0.8309110000000001	0.000718586	2	28.253	1:10228281	NA	8.174e-05	NA	NA
H7_RETINALDETACHOTH	Other, unspecified and serous retinal detachments	1:10179511:C:G	rs146686475	3.73e-05	7.1071	1.7236	missense_variant	missense_variant	UBE4B	0.996124	0.00143989	0	2.3008	1:10239569	NA	3.734e-05	NA	NA
K11_ENERCOLNONINF	Noninfective enteritis and colitis	1:10303251:C:T	rs201589971	9.51e-05	0.9208	0.2359	missense_variant	missense_variant	KIF1B	0.952016	0.00170936	8	1000000.0	1:10363309	0.04266	0.0002727	2.19433571317178	NA
K11_OTHENTERCOL	Other noninfective gastroenteritis and colitis	1:10303251:C:T	rs201589971	6.46e-06	1.6954	0.3759	missense_variant	missense_variant	KIF1B	0.952016	0.00170936	8	1000000.0	1:10363309	0.01922	3.416e-05	2.750235521315559	NA
ALCOHOLMENTAL	Mental and behavioural disorders due to alcohol, excluding acute intoxication	1:10303606:G:T	rs41274458	1e-05	0.2097	0.0475	missense_variant	missense_variant	KIF1B	0.9993989999999999	0.036618	526	1.65	1:10363664	0.01496	0.0001074	2.1439273121649056	NA
ALCOHOL_RELATED	Alcohol related diseases and deaths, all endoints	1:10303606:G:T	rs41274458	2.14e-05	0.174	0.040999999999999995	missense_variant	missense_variant	KIF1B	0.9993989999999999	0.036618	526	1.65	1:10363664	0.01494	0.0002193	1.833311965801857	NA
AUD_SWEDISH	Alcohol use disorder, Swedish definition	1:10303606:G:T	rs41274458	1.0800000000000002e-05	0.1877	0.0426	missense_variant	missense_variant	KIF1B	0.9993989999999999	0.036618	526	1.65	1:10363664	0.01211	0.000127	1.9793404221870954	NA
F5_ALCOHOL	Mental and behavioural disorders due to alcohol, excluding acute intoxication	1:10303606:G:T	rs41274458	1.0199999999999999e-05	0.1983	0.0449	missense_variant	missense_variant	KIF1B	0.9993989999999999	0.036618	526	1.65	1:10363664	0.03755	7.141e-05	2.7208509082654184	NA
F5_SUBSTANCE	Mental and behavioural disorders due to psychoctive substance use	1:10303606:G:T	rs41274458	2.93e-06	0.1958	0.0419	missense_variant	missense_variant	KIF1B	0.9993989999999999	0.036618	526	1.65	1:10363664	0.1413	9.433e-06	4.175492327409836	NA
KRA_PSY_SUBSTANCE	Substance abuse	1:10303606:G:T	rs41274458	1.1900000000000001e-05	0.185	0.0422	missense_variant	missense_variant	KIF1B	0.9993989999999999	0.036618	526	1.65	1:10363664	0.11	4.456e-05	3.3924475029925527	NA
KRA_PSY_SUBSTANCE_EXMORE	NA	1:10303606:G:T	rs41274458	1.99e-05	0.1971	0.0462	missense_variant	missense_variant	KIF1B	0.9993989999999999	0.036618	526	1.65	1:10363664	0.2173	4.616e-05	3.6727939261728495	NA
OFFICIAL_TILASTOKESKUS	Alcohol related diseases, tilastokeskus definition	1:10303606:G:T	rs41274458	1.1599999999999999e-05	0.185	0.0422	missense_variant	missense_variant	KIF1B	0.9993989999999999	0.036618	526	1.65	1:10363664	0.004799	0.0002033	1.3730133712943828	NA
R18_OTHER_SYMPTOMS_SIGNS_INVOLVI_URINARY_SYSTEM	Other symptoms and signs involving the urinary system	1:10303606:G:T	rs41274458	8.170000000000001e-05	0.5764	0.1463	missense_variant	missense_variant	KIF1B	0.9993989999999999	0.036618	526	1.65	1:10363664	0.2527	0.0001483	3.2314640908915324	NA
L12_PSORIASIS	Psoriasis	1:10304277:T:C	rs149267056	5.6399999999999995e-05	1.0243	0.2543	missense_variant	missense_variant	KIF1B	0.987355	0.00288795	4	0.5885600000000001	1:10364335	0.8508	5.077e-05	4.224220317826086	NA
M13_PSORIARTH	Psoriatic arthropathies	1:10304277:T:C	rs149267056	9.92e-05	1.8546	0.4765	missense_variant	missense_variant	KIF1B	0.987355	0.00288795	4	0.5885600000000001	1:10364335	0.9287	9.357e-05	3.9967388160712267	NA
M13_PSORIARTH_ICD10	Psoriatic arthropathies, ICD10	1:10304277:T:C	rs149267056	8.65e-05	1.8884	0.48100000000000004	missense_variant	missense_variant	KIF1B	0.987355	0.00288795	4	0.5885600000000001	1:10364335	0.9404	8.294e-05	4.054548589424902	NA
PSOR_ARTHR_OTH	Other psoriatic arthropathies	1:10304277:T:C	rs149267056	7.15e-05	1.9338	0.4869	missense_variant	missense_variant	KIF1B	0.987355	0.00288795	4	0.5885600000000001	1:10364335	0.9402	6.849e-05	4.137593080642336	NA
PSOR_ENTE_ARTHR	Psoriatic and enteropathic arthropathies	1:10304277:T:C	rs149267056	5.94e-05	1.7857	0.4447	missense_variant	missense_variant	KIF1B	0.987355	0.00288795	4	0.5885600000000001	1:10364335	0.9273	5.612e-05	4.218102597426645	NA
ILD_HOSPITAL_PULM_INFECT	ILD, hospital admission 2, with pulmonary infections	1:10337509:A:G	rs2297881	7.97e-05	0.498	0.1262	missense_variant	missense_variant	KIF1B	0.9995809999999999	0.04348540000000001	700	1.9952	1:10397567	0.5387	8.496e-05	3.802132471808561	NA
Z21_PERSONS_ENCOUNTERI_HEALTH_SERVI_CIRCUMSTANC_RELATED_REPRODUCTION	Persons encountering health services in circumstances related to reproduction	1:10361732:T:C	rs200561798	1.6100000000000002e-05	-0.7101	0.1646	missense_variant	missense_variant	KIF1B	0.979432	0.00103977	4	5.3235	1:10421790	0.6756	1.716e-05	4.595172357386285	NA
ILD_HOSPITAL_PULM_INFECT	ILD, hospital admission 2, with pulmonary infections	1:10413143:G:A	rs2229688	7.829999999999999e-05	0.4992	0.1264	missense_variant	missense_variant	PGD	0.998085	0.0434663	696	2.0764	1:10473200	0.5392	8.304e-05	3.812462543022881	NA
H7_MACULADEGEN	Degeneration of macula and posterior pole	1:10469269:A:G	rs138842024	9.240000000000001e-05	2.2099	0.5652	missense_variant	missense_variant	DFFA	0.9386959999999999	0.00047905800000000003	0	0.06629	1:10529326	NA	9.223e-05	NA	NA
R18_SOMNO_STUPOR_COMA	Somnolence, stupor and coma	1:10469269:A:G	rs138842024	8.669999999999999e-05	8.5985	2.1906	missense_variant	missense_variant	DFFA	0.9386959999999999	0.00047905800000000003	0	0.06629	1:10529326	NA	8.608e-05	NA	NA
KELA_DIAB_INSUL	Diabetes, insuline treatment (Kela reimbursement)	1:10639987:A:C	rs181557754	5.5e-05	-0.2734	0.0678	missense_variant	missense_variant	CASZ1	0.99529	0.00716681	8	6.4202	1:10700044	0.318	7.506e-05	3.627018559907369	NA
KELA_DIAB_INSUL_EXMORE	NA	1:10639987:A:C	rs181557754	5.5700000000000005e-05	-0.2784	0.0691	missense_variant	missense_variant	CASZ1	0.99529	0.00716681	8	6.4202	1:10700044	0.3026	7.751e-05	3.5915111867982366	NA
I9_HEARTFAIL_ALLCAUSE	All-cause Heart Failure	1:10642250:G:A	rs376062894	4.1700000000000004e-05	-0.1999	0.0488	missense_variant	missense_variant	CASZ1	0.944413	0.018296700000000003	124	2.8793	1:10702307	0.5928	4.595e-05	4.110622679249142	NA
I9_HEARTFAIL_NS	Heart failure, not strict	1:10642250:G:A	rs376062894	5.18e-05	-0.1959	0.0484	missense_variant	missense_variant	CASZ1	0.944413	0.018296700000000003	124	2.8793	1:10702307	0.5714	5.874e-05	3.9880062938599425	NA
M13_MUSCLEDISNAS	Other specified disorders of muscle	1:10642250:G:A	rs376062894	5.88e-05	1.2195	0.3036	missense_variant	missense_variant	CASZ1	0.944413	0.018296700000000003	124	2.8793	1:10702307	0.7084	3.504e-05	4.305714455021994	NA
H7_GLAUCNAS	Other and unspecified glaucoma	1:10660197:G:A	rs61736951	4.6299999999999994e-05	2.0284	0.4979	missense_variant	missense_variant	CASZ1	0.93973	0.00597733	16	0.6358699999999999	1:10720254	0.8957	4.042e-05	4.345566265035178	NA
O15_LABOUR_UMBILICAL	Labour and delivery complicated by umbilical cord complications	1:10660197:G:A	rs61736951	6.73e-05	2.2895	0.5744	missense_variant	missense_variant	CASZ1	0.93973	0.00597733	16	0.6358699999999999	1:10720254	0.9506	6.478e-05	4.166556866284582	NA
M13_SPONTRUPTSYNOTEND	Spontaneous rupture of synovium and tendon	1:10660248:A:G	rs138985539	9.429999999999999e-05	2.3014	0.5894	missense_variant	missense_variant	CASZ1	0.962831	0.00220475	0	0.14063	1:10720305	NA	9.385e-05	NA	NA
MACULAR_CYST	Macular cyst	1:10665233:C:T	rs779676101	4.1700000000000004e-05	41.3262	10.0849	missense_variant	missense_variant	CASZ1	0.694952	0.000236807	2	1000000.0	1:10725290	NA	0.01691	NA	NA
H7_EYE	Diseases of the eye and adnexa	1:10665335:G:A	rs201640911	3.06e-05	-0.2753	0.066	missense_variant	missense_variant	CASZ1	0.813802	0.00361471	8	403.87	1:10725392	0.2386	4.587e-05	3.7161416992023404	NA
F5_MENTRET	Mental retardation	1:10665427:G:A	rs762552975	8.609999999999999e-05	12.9973	3.31	missense_variant	missense_variant	CASZ1	0.6025729999999999	0.00020414400000000002	0	0.0	1:10725484	NA	8.614e-05	NA	NA
KRA_PSY_MENTALRET	Mental retardation	1:10665427:G:A	rs762552975	5.8099999999999996e-05	14.3316	3.5645	missense_variant	missense_variant	CASZ1	0.6025729999999999	0.00020414400000000002	0	0.0	1:10725484	NA	5.805e-05	NA	NA
C3_COLON	Malignant neoplasm of colon	1:10665530:C:T	rs76910492	8.03e-05	1.1358	0.28800000000000003	missense_variant	missense_variant	CASZ1	0.9688709999999999	0.0048178000000000006	16	0.27299	1:10725587	0.7778	6.207e-05	4.097986193426044	NA
C3_COLON_EXALLC	NA	1:10665530:C:T	rs76910492	7.209999999999999e-05	1.1546	0.2909	missense_variant	missense_variant	CASZ1	0.9688709999999999	0.0048178000000000006	16	0.27299	1:10725587	0.789	5.662e-05	4.1441071381803365	NA
C3_COLORECTAL	Colorectal cancer	1:10665530:C:T	rs76910492	9.66e-06	0.986	0.2228	missense_variant	missense_variant	CASZ1	0.9688709999999999	0.0048178000000000006	16	0.27299	1:10725587	0.7103	6.8e-06	5.018932901965819	NA
C3_COLORECTAL_EXALLC	NA	1:10665530:C:T	rs76910492	1.25e-05	0.9693	0.2219	missense_variant	missense_variant	CASZ1	0.9688709999999999	0.0048178000000000006	16	0.27299	1:10725587	0.722	9.007e-06	4.903957034825882	NA
CD2_BENIGN_MELANOCYTIC_NOS	Melanocytic naevi, other sites/unspecified	1:10949647:G:A	rs151254184	5.9999999999999995e-05	1.6340000000000001	0.4072	missense_variant	missense_variant	C1orf127	0.979325	0.00659793	12	39.681	1:11009704	0.8657	5.047e-05	4.234334112783603	NA
CD2_BENIGN_MELANOCYTIC_NOS_EXALLC	NA	1:10949647:G:A	rs151254184	6.04e-05	1.632	0.4068	missense_variant	missense_variant	C1orf127	0.979325	0.00659793	12	39.681	1:11009704	0.879	5.263e-05	4.222755505056495	NA
L12_PRURIGONAS	Other prurigo	1:11054883:G:T	rs13616	2.7300000000000003e-05	1.395	0.3326	missense_variant	missense_variant	SRM	0.9944959999999999	0.0570895	1188	2.3583	1:11114940	0.01874	0.0002529	1.8698207572073546	NA
N14_BREAST	Disorders of breast	1:11192312:G:A	rs28991002	2.7600000000000003e-05	0.6789	0.1619	missense_variant	missense_variant	ANGPTL7	0.971352	0.00341329	4	2.8682	1:11252369	0.7096	2.146e-05	4.519383889193738	NA
H7_GLAUCOMA	Glaucoma	1:11193760:C:T	rs147660927	1.95e-12	-0.3457	0.0491	missense_variant	missense_variant	ANGPTL7	0.9964959999999999	0.0409621	704	219.59	1:11253817	0.02572	2.131e-11	9.081687514537983	0.0185861745596073
H7_GLAUCOMA_POAG	Primary open-angle glaucoma, strict	1:11193760:C:T	rs147660927	7.25e-07	-0.375	0.0757	missense_variant	missense_variant	ANGPTL7	0.9964959999999999	0.0409621	704	219.59	1:11253817	0.4361	6.874e-07	5.80237655887222	NA
H7_GLAUCOMA_XFG	Glaucoma, exfoliation	1:11193760:C:T	rs147660927	6.68e-05	-0.4354	0.1092	missense_variant	missense_variant	ANGPTL7	0.9964959999999999	0.0409621	704	219.59	1:11253817	0.09897	0.0002487	2.59982778499507	NA
H7_GLAUCPRIMOPEN	Primary open-angle glaucoma	1:11193760:C:T	rs147660927	1.35e-08	-0.3816	0.0672	missense_variant	missense_variant	ANGPTL7	0.9964959999999999	0.0409621	704	219.59	1:11253817	0.1945	2.639e-08	6.8674802154416765	NA
H7_GLAUCSUSP	Glaucoma suspect	1:11193760:C:T	rs147660927	2.93e-07	-0.3221	0.0628	missense_variant	missense_variant	ANGPTL7	0.9964959999999999	0.0409621	704	219.59	1:11253817	0.03079	2.575e-06	4.077632455525988	NA
RESPIRATORYINSUFF	Respiratory insufficiency	1:11273829:T:G	rs140612649	4.98e-05	6.5046	1.6035	missense_variant	missense_variant	UBIAD1	0.938744	0.000860126	0	1.8787	1:11333886	NA	4.981e-05	NA	NA
I9_HYPERTENSION	Hypertensive diseases	1:11501107:G:A	rs41274528	8.950000000000001e-05	-0.0616	0.0157	missense_variant	missense_variant	DISP3	0.995768	0.111784	4736	1.7951	1:11561164	0.003431	0.006352	-0.26748977136286645	NA
I9_HYPTENS	Hypertension	1:11501107:G:A	rs41274528	8.809999999999999e-05	-0.0621	0.0158	missense_variant	missense_variant	DISP3	0.995768	0.111784	4736	1.7951	1:11561164	0.003563	0.006145	-0.2367060648714573	NA
H7_GLAUCOMA	Glaucoma	1:11519447:G:C	rs2072993	3.77e-08	-0.159	0.0289	missense_variant	missense_variant	DISP3	0.9955799999999999	0.124699	5900	0.8617799999999999	1:11579504	0.3109	1.667e-08	7.270685122215187	NA
H7_GLAUCOMA_POAG	Primary open-angle glaucoma, strict	1:11519447:G:C	rs2072993	4.8200000000000006e-05	-0.1831	0.045	missense_variant	missense_variant	DISP3	0.9955799999999999	0.124699	5900	0.8617799999999999	1:11579504	0.1814	0.0001376	3.120018848824584	NA
H7_GLAUCPRIMOPEN	Primary open-angle glaucoma	1:11519447:G:C	rs2072993	3.74e-07	-0.2019	0.0397	missense_variant	missense_variant	DISP3	0.9955799999999999	0.124699	5900	0.8617799999999999	1:11579504	0.1315	1.099e-06	5.077928060402286	NA
H7_GLAUCSUSP	Glaucoma suspect	1:11519447:G:C	rs2072993	6.43e-05	-0.1503	0.0376	missense_variant	missense_variant	DISP3	0.9955799999999999	0.124699	5900	0.8617799999999999	1:11579504	0.4198	5.06e-05	3.9188919174065826	NA
M13_OSTEONECROSIS	Osteonecrosis	1:11536386:C:T	rs769307396	8.56e-05	12.0271	3.0618	missense_variant	missense_variant	DISP3	0.9220450000000001	0.000315742	0	1000000.0	1:11596443	NA	0.0001016	NA	NA
I9_HYPERTENSION	Hypertensive diseases	1:11536398:C:T	rs2594310	4.59e-05	-0.0646	0.0158	missense_variant	missense_variant	DISP3	0.996073	0.110126	4618	1.7711	1:11596455	0.01084	0.001776	0.785586320759786	NA
I9_HYPTENS	Hypertension	1:11536398:C:T	rs2594310	4.5e-05	-0.065	0.0159	missense_variant	missense_variant	DISP3	0.996073	0.110126	4618	1.7711	1:11596455	0.01123	0.001702	0.8194202005128888	NA
N14_OTHBLADD	Other disorders of bladder	1:11680478:G:T	rs2233015	8.609999999999999e-05	2.0307	0.5171	missense_variant	missense_variant	MAD2L2	0.943601	0.00221836	4	0.44437	1:11740535	0.8901	7.572e-05	4.070228195744745	NA
M13_OSTEOCHONDROPATHY	Other osteochondropathies	1:11706367:C:T	rs11121804	5.91e-05	-0.2579	0.0642	missense_variant	missense_variant	DRAXIN	0.9955280000000001	0.16417	10130	1.0106	1:11766424	0.01389	0.003161	0.6428777498980358	NA
FG_HYPERTENSION	Hypertensive diseases (excluding secondary)	1:11744533:T:G	rs17875987	8.41e-05	-0.0707	0.018000000000000002	missense_variant	missense_variant	AGTRAP	0.9776729999999999	0.11426099999999999	4894	1.7624	1:11804590	0.09001	0.0005498	2.2140860261936774	NA
I9_HYPERTENSION	Hypertensive diseases	1:11744533:T:G	rs17875987	8.59e-08	-0.0838	0.0157	missense_variant	missense_variant	AGTRAP	0.9776729999999999	0.11426099999999999	4894	1.7624	1:11804590	0.02735	1.926e-06	4.1523010478809335	NA
I9_HYPTENS	Hypertension	1:11744533:T:G	rs17875987	7.940000000000001e-08	-0.0846	0.0158	missense_variant	missense_variant	AGTRAP	0.9776729999999999	0.11426099999999999	4894	1.7624	1:11804590	0.02638	1.852e-06	4.153633808864431	NA
I9_HYPTENSESS	Hypertension, essential	1:11744533:T:G	rs17875987	9.03e-06	-0.0757	0.0171	missense_variant	missense_variant	AGTRAP	0.9776729999999999	0.11426099999999999	4894	1.7624	1:11804590	0.1111	4.402e-05	3.4020640207235386	NA
I9_ATHSCLE	Atherosclerosis, excluding cerebral, coronary and PAD	1:11747543:A:G	rs144060195	7.38e-05	1.6948	0.4276	missense_variant	missense_variant	AGTRAP	0.9414610000000001	0.000914564	0	0.46595	1:11807600	NA	7.384e-05	NA	NA
H7_KERATITISINOTH	Keratitis and keratoconjunctivitis in other diseases classified elsewhere	1:11766544:G:A	rs574933296	5.42e-05	9.0727	2.2477	missense_variant	missense_variant	C1orf167	0.8237200000000001	0.000718586	0	0.0	1:11826601	NA	5.413e-05	NA	NA
FG_HYPERTENSION	Hypertensive diseases (excluding secondary)	1:11775499:C:T	rs41275456	5.53e-09	-0.1046	0.0179	missense_variant	missense_variant	C1orf167	0.998016	0.11376300000000002	4696	1.1583	1:11835556	0.1175	1.746e-08	6.827993627238204	NA
I9_HYPERTENSION	Hypertensive diseases	1:11775499:C:T	rs41275456	5.69e-15	-0.1218	0.0156	missense_variant	missense_variant	C1orf167	0.998016	0.11376300000000002	4696	1.1583	1:11835556	0.01151	2.533e-13	10.657440133839243	NA
I9_HYPTENS	Hypertension	1:11775499:C:T	rs41275456	3.77e-15	-0.1233	0.0157	missense_variant	missense_variant	C1orf167	0.998016	0.11376300000000002	4696	1.1583	1:11835556	0.009388	2.215e-13	10.627199350367466	NA
I9_HYPTENSESS	Hypertension, essential	1:11775499:C:T	rs41275456	4.689999999999999e-13	-0.1229	0.017	missense_variant	missense_variant	C1orf167	0.998016	0.11376300000000002	4696	1.1583	1:11835556	0.02658	7.611e-12	9.54311325466532	NA
I9_HYPTENSPREG	Hypertension complicating pregnancy, childbirth, and the puerperium	1:11775499:C:T	rs41275456	6.0899999999999996e-05	-0.1236	0.0308	missense_variant	missense_variant	C1orf167	0.998016	0.11376300000000002	4696	1.1583	1:11835556	0.02044	0.001417	1.1591110412152148	NA
O15_HYPTENSPREG	Pregnancy hypertension	1:11775499:C:T	rs41275456	6.0899999999999996e-05	-0.1236	0.0308	missense_variant	missense_variant	C1orf167	0.998016	0.11376300000000002	4696	1.1583	1:11835556	0.02044	0.001417	1.1591110412152148	NA
I9_HYPERTENSION	Hypertensive diseases	1:11776625:C:T	rs7538516	3.52e-05	0.043	0.0104	missense_variant	missense_variant	C1orf167	0.999726	0.658108	159204	1.0553	1:11836682	0.0002989	0.1057	-2.5485490722681456	NA
I9_HYPTENS	Hypertension	1:11776625:C:T	rs7538516	3.8299999999999996e-05	0.0431	0.0105	missense_variant	missense_variant	C1orf167	0.999726	0.658108	159204	1.0553	1:11836682	0.0003303	0.1114	-2.5279766171462956	NA
FG_HYPERTENSION	Hypertensive diseases (excluding secondary)	1:11778784:A:G	rs56001051	5.35e-09	-0.1046	0.0179	missense_variant	missense_variant	C1orf167	0.9983350000000001	0.113771	4698	1.1603	1:11838841	0.1084	1.915e-08	6.752860503897726	NA
I9_HYPERTENSION	Hypertensive diseases	1:11778784:A:G	rs56001051	5.6299999999999996e-15	-0.1217	0.0156	missense_variant	missense_variant	C1orf167	0.9983350000000001	0.113771	4698	1.1603	1:11838841	0.01066	2.812e-13	10.578741888342767	NA
I9_HYPTENS	Hypertension	1:11778784:A:G	rs56001051	3.7299999999999995e-15	-0.1233	0.0157	missense_variant	missense_variant	C1orf167	0.9983350000000001	0.113771	4698	1.1603	1:11838841	0.008657	2.463e-13	10.545903005678186	NA
I9_HYPTENSESS	Hypertension, essential	1:11778784:A:G	rs56001051	4.639999999999999e-13	-0.1229	0.017	missense_variant	missense_variant	C1orf167	0.9983350000000001	0.113771	4698	1.1603	1:11838841	0.02485	8.36e-12	9.473120115630335	NA
I9_HYPTENSPREG	Hypertension complicating pregnancy, childbirth, and the puerperium	1:11778784:A:G	rs56001051	5.99e-05	-0.1236	0.0308	missense_variant	missense_variant	C1orf167	0.9983350000000001	0.113771	4698	1.1603	1:11838841	0.02016	0.001412	1.1546558310577026	NA
O15_HYPTENSPREG	Pregnancy hypertension	1:11778784:A:G	rs56001051	5.99e-05	-0.1236	0.0308	missense_variant	missense_variant	C1orf167	0.9983350000000001	0.113771	4698	1.1603	1:11838841	0.02016	0.001412	1.1546558310577026	NA
I9_HYPERTENSION	Hypertensive diseases	1:11778791:G:T	rs6697244	2.7399999999999995e-05	0.0436	0.0104	missense_variant	missense_variant	C1orf167	0.9993120000000001	0.657632	158898	1.0746	1:11838848	0.0002558	0.1052	-2.6141151996750853	NA
I9_HYPTENS	Hypertension	1:11778791:G:T	rs6697244	2.98e-05	0.0437	0.0105	missense_variant	missense_variant	C1orf167	0.9993120000000001	0.657632	158898	1.0746	1:11838848	0.0002828	0.1109	-2.593452141024298	NA
FG_HYPERTENSION	Hypertensive diseases (excluding secondary)	1:11778977:G:A	rs55967531	5.35e-09	-0.1046	0.0179	missense_variant	missense_variant	C1orf167	0.998337	0.113771	4698	1.2058	1:11839034	0.1084	1.915e-08	6.752860503897726	NA
I9_HYPERTENSION	Hypertensive diseases	1:11778977:G:A	rs55967531	5.6299999999999996e-15	-0.1217	0.0156	missense_variant	missense_variant	C1orf167	0.998337	0.113771	4698	1.2058	1:11839034	0.01065	2.815e-13	10.577871208587391	NA
I9_HYPTENS	Hypertension	1:11778977:G:A	rs55967531	3.7299999999999995e-15	-0.1233	0.0157	missense_variant	missense_variant	C1orf167	0.998337	0.113771	4698	1.2058	1:11839034	0.00865	2.466e-13	10.545023035205102	NA
I9_HYPTENSESS	Hypertension, essential	1:11778977:G:A	rs55967531	4.639999999999999e-13	-0.1229	0.017	missense_variant	missense_variant	C1orf167	0.998337	0.113771	4698	1.2058	1:11839034	0.02483	8.368e-12	9.472355048031366	NA
I9_HYPTENSPREG	Hypertension complicating pregnancy, childbirth, and the puerperium	1:11778977:G:A	rs55967531	5.99e-05	-0.1236	0.0308	missense_variant	missense_variant	C1orf167	0.998337	0.113771	4698	1.2058	1:11839034	0.02016	0.001412	1.1546558310577026	NA
O15_HYPTENSPREG	Pregnancy hypertension	1:11778977:G:A	rs55967531	5.99e-05	-0.1236	0.0308	missense_variant	missense_variant	C1orf167	0.998337	0.113771	4698	1.2058	1:11839034	0.02016	0.001412	1.1546558310577026	NA
FG_HYPERTENSION	Hypertensive diseases (excluding secondary)	1:11779866:C:T	rs12561919	2.0500000000000002e-10	-0.1074	0.0169	missense_variant	missense_variant	C1orf167	0.998026	0.13029000000000002	6142	0.9513	1:11839923	0.01022	1.643e-08	5.793813332363632	NA
I9_CORATHER	Coronary atherosclerosis	1:11779866:C:T	rs12561919	9.590000000000001e-05	-0.0803	0.0206	missense_variant	missense_variant	C1orf167	0.998026	0.13029000000000002	6142	0.9513	1:11839923	0.01633	0.003204	0.7072936773244681	NA
I9_HYPERTENSION	Hypertensive diseases	1:11779866:C:T	rs12561919	2.65e-15	-0.1163	0.0147	missense_variant	missense_variant	C1orf167	0.998026	0.13029000000000002	6142	0.9513	1:11839923	0.002353	1.124e-12	9.320855615942978	NA
I9_HYPTENS	Hypertension	1:11779866:C:T	rs12561919	1.6899999999999999e-15	-0.1178	0.0148	missense_variant	missense_variant	C1orf167	0.998026	0.13029000000000002	6142	0.9513	1:11839923	0.00196	9.054e-13	9.335415581197243	NA
I9_HYPTENSESS	Hypertension, essential	1:11779866:C:T	rs12561919	1.67e-14	-0.1231	0.016	missense_variant	missense_variant	C1orf167	0.998026	0.13029000000000002	6142	0.9513	1:11839923	0.005366	2.394e-12	9.350526522265529	NA
I9_HYPTENSPREG	Hypertension complicating pregnancy, childbirth, and the puerperium	1:11779866:C:T	rs12561919	5.17e-05	-0.11800000000000001	0.0291	missense_variant	missense_variant	C1orf167	0.998026	0.13029000000000002	6142	0.9513	1:11839923	0.006652	0.003224	0.31455720741442855	NA
O15_HYPTENSPREG	Pregnancy hypertension	1:11779866:C:T	rs12561919	5.17e-05	-0.11800000000000001	0.0291	missense_variant	missense_variant	C1orf167	0.998026	0.13029000000000002	6142	0.9513	1:11839923	0.006652	0.003224	0.31455720741442855	NA
RX_STATIN	Statin medication	1:11779866:C:T	rs12561919	9.1e-05	-0.0565	0.0144	missense_variant	missense_variant	C1orf167	0.998026	0.13029000000000002	6142	0.9513	1:11839923	0.02327	0.002276	1.0096241255636964	NA
I9_HYPERTENSION	Hypertensive diseases	1:11779909:G:A	rs4846043	2.4e-05	0.044000000000000004	0.0104	missense_variant	missense_variant	C1orf167	0.999342	0.658587	159368	1.0782	1:11839966	0.0002412	0.1063	-2.644155961055183	NA
I9_HYPTENS	Hypertension	1:11779909:G:A	rs4846043	2.6000000000000002e-05	0.044000000000000004	0.0105	missense_variant	missense_variant	C1orf167	0.999342	0.658587	159368	1.0782	1:11839966	0.0002663	0.1121	-2.624234446156032	NA
R18_ABNORMAL_FINDI_NIPPLE_DISCH_SYNOVIAL_FLUID_WOUND_SECRE	Abnormal findings in nipple discharge synovial fluid wound secretions	1:11780010:G:A	rs183572607	8.18e-06	7.4896	1.6791	missense_variant	missense_variant	C1orf167	0.9444620000000001	0.0035521	6	63.747	1:11840067	0.9695	7.586e-06	5.1065349750479525	NA
L12_HIRSUTISM	Hirsutism	1:11784463:C:T	rs41275466	1.86e-05	1.8571	0.4338	pLoF	stop_gained	C1orf167	0.940737	0.023351300000000002	216	0.96599	1:11844520	0.0006518	0.0008083	-0.09345822266942555	NA
L12_HYPERTRICHOSIS	Hypertrichosis	1:11784463:C:T	rs41275466	1.9600000000000002e-05	1.7012	0.3985	pLoF	stop_gained	C1orf167	0.940737	0.023351300000000002	216	0.96599	1:11844520	0.001012	0.0006602	0.1855049925094876	NA
FG_HYPERTENSION	Hypertensive diseases (excluding secondary)	1:11785165:T:C	rs55867221	1.47e-08	-0.1012	0.0179	missense_variant	missense_variant	C1orf167	0.998181	0.11479400000000001	4782	1.1905	1:11845222	0.07789	9.197e-08	5.927835517354676	NA
I9_HYPERTENSION	Hypertensive diseases	1:11785165:T:C	rs55867221	1.27e-14	-0.1197	0.0155	missense_variant	missense_variant	C1orf167	0.998181	0.11479400000000001	4782	1.1905	1:11845222	0.004973	1.858e-12	9.427572749574603	NA
I9_HYPTENS	Hypertension	1:11785165:T:C	rs55867221	8.53e-15	-0.1212	0.0156	missense_variant	missense_variant	C1orf167	0.998181	0.11479400000000001	4782	1.1905	1:11845222	0.003968	1.66e-12	9.378463575442085	NA
I9_HYPTENSESS	Hypertension, essential	1:11785165:T:C	rs55867221	9.350000000000002e-13	-0.1208	0.0169	missense_variant	missense_variant	C1orf167	0.998181	0.11479400000000001	4782	1.1905	1:11845222	0.01397	3.965e-11	8.54695321446056	NA
I9_HYPTENSPREG	Hypertension complicating pregnancy, childbirth, and the puerperium	1:11785165:T:C	rs55867221	3.4200000000000005e-05	-0.1272	0.0307	missense_variant	missense_variant	C1orf167	0.998181	0.11479400000000001	4782	1.1905	1:11845222	0.02928	0.0006352	1.6636605829673143	NA
O15_HYPTENSPREG	Pregnancy hypertension	1:11785165:T:C	rs55867221	3.4200000000000005e-05	-0.1272	0.0307	missense_variant	missense_variant	C1orf167	0.998181	0.11479400000000001	4782	1.1905	1:11845222	0.02928	0.0006352	1.6636605829673143	NA
FG_HYPERTENSION	Hypertensive diseases (excluding secondary)	1:11788011:G:C	rs1537514	1.47e-08	-0.1012	0.0179	missense_variant	missense_variant	C1orf167	0.9981780000000001	0.114791	4782	1.1686	1:11848068	0.07789	9.166e-08	5.929301850930752	NA
I9_HYPERTENSION	Hypertensive diseases	1:11788011:G:C	rs1537514	1.26e-14	-0.1197	0.0155	missense_variant	missense_variant	C1orf167	0.9981780000000001	0.114791	4782	1.1686	1:11848068	0.004997	1.844e-12	9.432948432724976	NA
I9_HYPTENS	Hypertension	1:11788011:G:C	rs1537514	8.51e-15	-0.1212	0.0156	missense_variant	missense_variant	C1orf167	0.9981780000000001	0.114791	4782	1.1686	1:11848068	0.003988	1.647e-12	9.384061550469864	NA
I9_HYPTENSESS	Hypertension, essential	1:11788011:G:C	rs1537514	9.34e-13	-0.1208	0.0169	missense_variant	missense_variant	C1orf167	0.9981780000000001	0.114791	4782	1.1686	1:11848068	0.01403	3.937e-11	8.55189225623813	NA
I9_HYPTENSPREG	Hypertension complicating pregnancy, childbirth, and the puerperium	1:11788011:G:C	rs1537514	3.43e-05	-0.1272	0.0307	missense_variant	missense_variant	C1orf167	0.9981780000000001	0.114791	4782	1.1686	1:11848068	0.02928	0.0006354	1.6635238618952255	NA
O15_HYPTENSPREG	Pregnancy hypertension	1:11788011:G:C	rs1537514	3.43e-05	-0.1272	0.0307	missense_variant	missense_variant	C1orf167	0.9981780000000001	0.114791	4782	1.1686	1:11848068	0.02928	0.0006354	1.6635238618952255	NA
I9_HYPERTENSION	Hypertensive diseases	1:11794419:T:G	rs1801131	9.26e-06	-0.0472	0.0106	missense_variant	missense_variant	MTHFR	0.999031	0.31565	36428	1.0208	1:11854476	0.001597	0.03945	-1.3927420914069562	NA
I9_HYPTENS	Hypertension	1:11794419:T:G	rs1801131	9.22e-06	-0.0475	0.0107	missense_variant	missense_variant	MTHFR	0.999031	0.31565	36428	1.0208	1:11854476	0.001557	0.0402	-1.4119374405163498	NA
FG_HYPERTENSION	Hypertensive diseases (excluding secondary)	1:11838802:G:A	rs55741089	1.38e-12	-0.1417	0.02	missense_variant	missense_variant	CLCN6	0.9985569999999999	0.0892299	2862	1.9418	1:11898859	0.04932	1.131e-11	9.639560462998238	0.0949960124088813
I9_HYPERTENSION	Hypertensive diseases	1:11838802:G:A	rs55741089	1.2800000000000001e-18	-0.1532	0.0174	missense_variant	missense_variant	CLCN6	0.9985569999999999	0.0892299	2862	1.9418	1:11898859	0.004854	1.408e-16	13.537497117189822	0.0857933285545238
I9_HYPTENS	Hypertension	1:11838802:G:A	rs55741089	7.929999999999999e-19	-0.1551	0.0175	missense_variant	missense_variant	CLCN6	0.9985569999999999	0.0892299	2862	1.9418	1:11898859	0.004062	1.086e-16	13.57291009381596	0.0857613300512756
I9_HYPTENSESS	Hypertension, essential	1:11838802:G:A	rs55741089	1.2e-16	-0.1571	0.019	missense_variant	missense_variant	CLCN6	0.9985569999999999	0.0892299	2862	1.9418	1:11898859	0.01658	2.844e-15	12.765654934156526	0.11516751150692
I9_HYPTENSPREG	Hypertension complicating pregnancy, childbirth, and the puerperium	1:11838802:G:A	rs55741089	1.92e-05	-0.146	0.0342	missense_variant	missense_variant	CLCN6	0.9985569999999999	0.0892299	2862	1.9418	1:11898859	0.005824	0.0008282	0.8470861401386216	NA
O15_HYPTENSPREG	Pregnancy hypertension	1:11838802:G:A	rs55741089	1.92e-05	-0.146	0.0342	missense_variant	missense_variant	CLCN6	0.9985569999999999	0.0892299	2862	1.9418	1:11898859	0.005824	0.0008282	0.8470861401386216	NA
I9_HYPERTENSION	Hypertensive diseases	1:11838976:G:T	rs1023252	3.37e-06	-0.0511	0.011000000000000001	missense_variant	missense_variant	CLCN6	0.998556	0.280415	28872	1.0536	1:11899033	0.001042	0.01588	-1.1829827791275718	NA
I9_HYPTENS	Hypertension	1:11838976:G:T	rs1023252	3.46e-06	-0.0513	0.0111	missense_variant	missense_variant	CLCN6	0.998556	0.280415	28872	1.0536	1:11899033	0.0009643	0.01728	-1.2533315713814406	NA
CD2_BENIGN_SKIN_FACE	Benign neoplasm: Skin of other and unspecified parts of face	1:11858462:C:T	rs5229	6.409999999999999e-05	3.8173	0.955	missense_variant	missense_variant	NPPB	0.78518	0.0006968110000000001	0	0.047381	1:11918519	NA	6.412e-05	NA	NA
CD2_BENIGN_SKIN_FACE_EXALLC	NA	1:11858462:C:T	rs5229	8.68e-05	3.6287	0.9245	missense_variant	missense_variant	NPPB	0.78518	0.0006968110000000001	0	0.047381	1:11918519	NA	8.679e-05	NA	NA
ST19_POISO_MEDICI	Poisoning by medicine	1:11858462:C:T	rs5229	8.83e-05	2.2216	0.5666	missense_variant	missense_variant	NPPB	0.78518	0.0006968110000000001	0	0.047381	1:11918519	NA	8.833e-05	NA	NA
DM_COMORB_EXMORE	NA	1:11923034:C:T	rs61776478	1.49e-05	0.1564	0.0361	missense_variant	missense_variant	KIAA2013	0.9702540000000001	0.0181198	166	2.7607	1:11983091	0.4105	2.068e-05	4.2977626270335545	NA
L12_DISORDSKINAPPENDIX	Disorders of skin appendages	1:11923460:G:C	rs199880204	6.19e-05	1.1541	0.2881	missense_variant	missense_variant	KIAA2013	0.947185	0.00125753	0	16.785	1:11983517	NA	6.191e-05	NA	NA
L12_ACNE_VULGARIS	Acne vulgaris	1:11949854:G:A	rs34878020	2.8000000000000003e-05	1.5697	0.3747	missense_variant	missense_variant	PLOD1	0.9928020000000001	0.0060971	28	0.49267	1:12009911	0.7926	1.912e-05	4.617566180058089	NA
J10_HYPERSPNEUMONI	Hypersensitivity pneumonitis due to organic dust	1:12126001:A:G	rs2230625	5.3700000000000004e-05	1.4725	0.3646	missense_variant	missense_variant	TNFRSF8	0.9823280000000001	0.0234303	206	1.3727	1:12186058	0.002507	0.001174	0.32948623704662094	NA
H7_BLINDANDVISIMPAIRMENT	Visual impairment including blindness (binocular or monocular)	1:12193005:G:A	rs5746026	8.7e-05	0.7424	0.1892	missense_variant	missense_variant	TNFRSF1B	0.997648	0.0228832	200	0.64589	1:12253062	0.5473	3.937e-05	4.143060033352276	NA
I9_HYPERTENSION	Hypertensive diseases	1:12341800:C:T	rs143194636	1.63e-05	-0.1197	0.0278	missense_variant	missense_variant	VPS13D	0.99126	0.0332265	392	16.994	1:12401857	0.05243	8.619e-05	2.7841229770021134	NA
I9_HYPTENS	Hypertension	1:12341800:C:T	rs143194636	1.6899999999999997e-05	-0.1202	0.0279	missense_variant	missense_variant	VPS13D	0.99126	0.0332265	392	16.994	1:12401857	0.05219	8.921e-05	2.7671737574860793	NA
I9_HYPTENSESS	Hypertension, essential	1:12341800:C:T	rs143194636	2.71e-05	-0.1272	0.0303	missense_variant	missense_variant	VPS13D	0.99126	0.0332265	392	16.994	1:12401857	0.16	7.652e-05	3.3203450213006667	NA
ST19_INJURY_MUSCLE_TENDON_HIP_THIGH_LEVEL	Injury of muscle and tendon at hip and thigh level	1:12341800:C:T	rs143194636	4.68e-05	0.6033	0.1482	missense_variant	missense_variant	VPS13D	0.99126	0.0332265	392	16.994	1:12401857	0.3525	1.075e-05	4.5157506570757935	NA
ASTHMA_NAS	Asthma, unspecified (mode)	1:12617183:G:A	rs148358973	4.98e-05	2.0096	0.4954	missense_variant	missense_variant	DHRS3	0.900007	0.00046544800000000003	0	0.1557	1:12677188	NA	4.964e-05	NA	NA
ASTHMA_NAS_EXMORE	NA	1:12617183:G:A	rs148358973	3.5499999999999996e-05	2.0847	0.5041	missense_variant	missense_variant	DHRS3	0.900007	0.00046544800000000003	0	0.1557	1:12677188	NA	3.536e-05	NA	NA
F5_PSYCHDEV	Disorders of psychological developtment	1:12775025:C:A	rs17346571	1.23e-05	0.5401	0.1235	missense_variant	missense_variant	PRAMEF12	0.9891190000000001	0.029404900000000005	338	0.70948	1:12835168	0.3056	1.889e-05	4.208921391981819	NA
KRA_PSY_SPEELING	Speech and linguistic disorders	1:12775025:C:A	rs17346571	4.16e-05	0.6203	0.1514	missense_variant	missense_variant	PRAMEF12	0.9891190000000001	0.029404900000000005	338	0.70948	1:12835168	0.499	4.464e-05	4.048376359693868	NA
KRA_PSY_SPEELING_EXMORE	NA	1:12775025:C:A	rs17346571	5.2300000000000004e-05	0.6634	0.16399999999999998	missense_variant	missense_variant	PRAMEF12	0.9891190000000001	0.029404900000000005	338	0.70948	1:12835168	0.4465	6.075e-05	3.8662751809542155	NA
F5_PSYCHDEV	Disorders of psychological developtment	1:12777577:G:A	rs201425552	2.13e-05	0.5492	0.1292	missense_variant	missense_variant	PRAMEF12	0.965349	0.028166399999999998	246	0.53266	1:12837720	0.8796	1.372e-05	4.80693110931802	NA
F5_PSYCHDEV	Disorders of psychological developtment	1:12777585:G:A	rs77317880	3.17e-05	0.5371	0.1291	missense_variant	missense_variant	PRAMEF12	0.964884	0.028133699999999998	242	0.6365	1:12837728	0.8783	2.083e-05	4.624953612804383	NA
F5_PSYCHDEV	Disorders of psychological developtment	1:12795499:A:T	rs200816125	3.06e-05	0.5307	0.1273	missense_variant	missense_variant	PRAMEF1	0.9666530000000001	0.0280276	314	0.54108	1:12855648	0.1968	6.295e-05	3.4950293596514412	NA
KRA_PSY_SPEELING	Speech and linguistic disorders	1:12795499:A:T	rs200816125	3.4200000000000005e-05	0.6511	0.1571	missense_variant	missense_variant	PRAMEF1	0.9666530000000001	0.0280276	314	0.54108	1:12855648	0.3209	4.935e-05	3.8130825600898484	NA
KRA_PSY_SPEELING_EXMORE	NA	1:12795499:A:T	rs200816125	2.2800000000000002e-05	0.7256	0.1713	missense_variant	missense_variant	PRAMEF1	0.9666530000000001	0.0280276	314	0.54108	1:12855648	0.2632	3.651e-05	3.8578740519921904	NA
F5_PSYCHDEV	Disorders of psychological developtment	1:12795557:A:T	rs76745226	4.270000000000001e-05	0.5449	0.1332	missense_variant	missense_variant	PRAMEF1	0.9516459999999999	0.026751	290	0.56404	1:12855706	0.1497	9.72e-05	3.1875555354167777	NA
F5_PSYCHDEV	Disorders of psychological developtment	1:12795841:C:G	rs199886880	3.4e-06	0.6754	0.1454	missense_variant	missense_variant	PRAMEF1	0.916803	0.024184200000000003	228	0.0	1:12855990	0.8992	1.815e-06	5.694979668852855	NA
KRA_PSY_SPEELING	Speech and linguistic disorders	1:12795841:C:G	rs199886880	2.3100000000000002e-05	0.753	0.1779	missense_variant	missense_variant	PRAMEF1	0.916803	0.024184200000000003	228	0.0	1:12855990	0.7799	9.438e-06	4.917158947334361	NA
KRA_PSY_SPEELING_EXMORE	NA	1:12795841:C:G	rs199886880	3.7e-05	0.7909999999999999	0.1917	missense_variant	missense_variant	PRAMEF1	0.916803	0.024184200000000003	228	0.0	1:12855990	0.7888	1.422e-05	4.744067305539407	NA
G6_SPINOTH	Other diseases of spinal cord	1:12859226:C:T	rs45443899	1.49e-05	0.6801	0.1571	missense_variant	missense_variant	PRAMEF2	0.8732129999999999	0.09215599999999999	3254	0.78354	1:12919081	0.3872	8.5e-06	4.658516422922063	NA
FE_MODE	Focal epilepsy	1:12861240:G:A	rs146371396	1.12e-05	3.3971	0.7733	missense_variant	missense_variant	PRAMEF2	0.856693	0.00335612	14	4.1611	1:12921095	0.8976	8.767e-06	5.010231837357749	NA
FE_STRICT	Focal epilepsy	1:12861240:G:A	rs146371396	5.93e-05	2.8323	0.7054	missense_variant	missense_variant	PRAMEF2	0.856693	0.00335612	14	4.1611	1:12921095	0.8878	4.767e-05	4.270069988762306	NA
M13_LIMBPAIN	Pain in limb	1:12879655:G:C	rs2359268	8.58e-05	0.1085	0.0276	missense_variant	missense_variant	PRAMEF4	0.887684	0.09762430000000001	3664	0.2897	1:12939476	0.02109	0.001297	1.2111366036554063	NA
G6_SPINOTH	Other diseases of spinal cord	1:12879725:C:CG	rs76416839	3.8799999999999994e-05	0.645	0.1568	LC	frameshift_variant	PRAMEF4	0.863952	0.09156260000000001	3232	0.81405	1:12939546	0.8556	6.618e-06	5.111544013075656	NA
G6_SPINOTH	Other diseases of spinal cord	1:12879747:C:G	rs147865267	2.05e-05	0.6692	0.1571	missense_variant	missense_variant	PRAMEF4	0.863241	0.09200900000000001	3256	0.86465	1:12939568	0.3981	1.136e-05	4.5446138462090975	NA
G6_SPINOTH	Other diseases of spinal cord	1:12879834:T:G	rs74842149	1.25e-05	0.688	0.1575	missense_variant	missense_variant	PRAMEF4	0.8668239999999999	0.09215330000000001	3268	0.7984600000000001	1:12939655	0.4086	6.221e-06	4.817438160953759	NA
G6_SPINOTH	Other diseases of spinal cord	1:12881921:G:A	rs4514247	7.11e-06	0.7257	0.1616	missense_variant	missense_variant	PRAMEF4	0.868764	0.0888951	2998	0.78128	1:12941742	0.426	3.294e-06	5.111686004268983	NA
F5_PSYCHDEV	Disorders of psychological developtment	1:12883345:C:T	rs557623677	3.98e-06	0.9669	0.2096	missense_variant	missense_variant	PRAMEF4	0.745004	0.0121398	76	0.0	1:12943166	0.7909	2.407e-06	5.516645485266078	NA
KRA_PSY_SPEELING	Speech and linguistic disorders	1:12883345:C:T	rs557623677	2.7600000000000003e-05	1.0776	0.257	missense_variant	missense_variant	PRAMEF4	0.745004	0.0121398	76	0.0	1:12943166	0.7431	1.119e-05	4.822217174777149	NA
KRA_PSY_SPEELING_EXMORE	NA	1:12883345:C:T	rs557623677	4.5e-05	1.1429	0.2801	missense_variant	missense_variant	PRAMEF4	0.745004	0.0121398	76	0.0	1:12943166	0.7414	1.741e-05	4.6292538105762135	NA
Z21_ARTIF_OPENI_STATUS	Artificial opening status	1:12893445:A:G	rs200185324	8.43e-05	0.8955	0.2278	missense_variant	missense_variant	PRAMEF10	0.870382	0.0412969	632	1.5102	1:12953276	0.1722	0.000149	3.0628468787053618	NA
H7_EYE	Diseases of the eye and adnexa	1:13389938:G:A	rs912138295	2.65e-05	0.7453	0.1774	missense_variant	missense_variant	PRAMEF17	0.691496	0.000473614	2	-2.0	1:13716398	NA	3.247e-05	NA	NA
M13_INFBURSA	Infective bursitis	1:13390382:G:A	rs200830320	5.79e-05	0.5720000000000001	0.1422	missense_variant	missense_variant	PRAMEF17	0.8967799999999999	0.105172	4152	1.1844	1:13716842	0.006434	0.00207	0.49251071110903333	NA
O15_MATERN_CARE_DISPROP	Maternal care for known or suspected disproportion	1:13475905:G:A	rs2940315	1.32e-05	1.4404	0.3307	missense_variant	missense_variant	LRRC38	0.989497	0.011527299999999999	38	0.44483	1:13802373	0.7877	9.267e-06	4.929421682448203	NA
CD2_BENIGN_SKIN_EYELID_EXALLC	NA	1:13610460:C:T	rs189019995	8.149999999999999e-05	1.8549	0.4708	missense_variant	missense_variant	PDPN	0.9664219999999999	0.00184546	0	48.348	1:13936955	NA	8.147e-05	NA	NA
H7_LACRIMALORBITINOTH	Disorders of lacrimal system and orbit in diseases classified elsewhere	1:13779650:C:T	rs150796456	4.4200000000000004e-05	9.67	2.3677	missense_variant	missense_variant	PRDM2	0.9853790000000001	0.0009935	0	2.4037	1:14106145	NA	4.416e-05	NA	NA
F5_ALZHDEMENT	Dementia in Alzheimer disease	1:13780865:T:A	rs41269807	3.3600000000000004e-05	0.4762	0.1148	missense_variant	missense_variant	PRDM2	0.9845799999999999	0.0286264	344	0.5683699999999999	1:14107360	0.1671	7.843e-05	3.328494234883301	NA
G6_MERALGIA	Meralgia paraesthetica	1:13781148:C:T	rs202182399	1.13e-05	5.8868	1.3409	missense_variant	missense_variant	PRDM2	0.991142	0.00170392	0	1000000.0	1:14107643	NA	1.133e-05	NA	NA
L12_INFECT_SKIN_NAS	Other and unspecified local infections of skin and subcutaneous tissue	1:13816508:A:G	rs1046331	7.13e-05	-0.2545	0.0641	missense_variant	missense_variant	PRDM2	0.999074	0.8219540000000001	248320	0.96299	1:14143003	0.0001804	0.003046	-1.227493365794101	NA
D3_ANAEMIA_B12_DEF	Vitamin B12 deficiency anaemia	1:15094350:G:A	rs200509529	1.65e-05	3.2932	0.7644	missense_variant	missense_variant	KAZN	0.988799	0.000903677	0	8.0171	1:15420846	NA	1.646e-05	NA	NA
R18_OTHER_ABNORMALITI_PLASMA_PROTEINS	Other abnormalities of plasma proteins	1:15101561:G:T	rs140076587	4.5299999999999997e-05	5.8195	1.4268	missense_variant	missense_variant	KAZN	0.9646	0.00495661	16	21.982	1:15428057	0.9391	3.506e-05	4.427899928789291	NA
ST19_INJURY_MUSCLE_TENDON_LOWER_LEG_LEVEL	Injury of muscle and tendon at lower leg level	1:15101561:G:T	rs140076587	3.04e-05	1.1468	0.275	missense_variant	missense_variant	KAZN	0.9646	0.00495661	16	21.982	1:15428057	0.02121	0.0001154	2.264334859696849	NA
G6_MIGRAINE	Migraine	1:15112494:G:A	rs10803354	1.04e-05	-0.0826	0.0187	missense_variant	missense_variant	KAZN	0.998606	0.42582200000000003	66954	1.0753	1:15438990	0.0005199	0.4168	-2.9040078928578885	NA
ERECTILE_DYSFUNCTION	Erectile dysfunction	1:15272525:C:T	rs6679905	5.08e-05	1.8022	0.4448	missense_variant	missense_variant	FHAD1	0.9903930000000001	0.00379708	16	3.4959	1:15599021	0.8601	4.059e-05	4.326129896348862	NA
CD2_BENIGN_SIGMOID_COLON	Benign neoplasm: Sigmoid colon	1:15341780:G:A	rs763821	9.75e-05	0.1463	0.0376	missense_variant	missense_variant	FHAD1	0.987541	0.38119400000000003	53768	0.96065	1:15668276	0.00952	0.0835	-0.9430495270991277	NA
G6_MIGRAINE_NO_AURA	Migraine without aura	1:15410140:G:T	rs763973860	9.53e-05	3.6956	0.9471	missense_variant	missense_variant	EFHD2	0.921615	0.00037834699999999996	0	33.623000000000005	1:15736636	NA	9.533e-05	NA	NA
K11_ACUTPANC	Acute pancreatitis	1:15445717:C:T	rs121909293	3.27e-07	0.5599	0.1096	missense_variant	missense_variant	CTRC	0.996252	0.021309900000000003	210	6.881	1:15772212	0.0009802	1.205e-05	1.9103276512657237	NA
AD_U	AlzheimerÕs disease (undefined)	1:15462752:G:A	rs148630095	3.34e-05	14.7186	3.5476	missense_variant	missense_variant	CELA2A	0.939368	0.0009063989999999999	0	0.36646	1:15789247	NA	3.331e-05	NA	NA
AD_U_EXMORE	NA	1:15462752:G:A	rs148630095	4.01e-05	13.4901	3.2846	missense_variant	missense_variant	CELA2A	0.939368	0.0009063989999999999	0	0.36646	1:15789247	NA	4.008e-05	NA	NA
I9_HYPERTENSION	Hypertensive diseases	1:15660052:T:C	rs3766163	3.32e-05	-0.0435	0.0105	missense_variant	missense_variant	RSC1A1	0.9993489999999999	0.333623	40958	1.1954	1:15986547	2.731e-05	0.7897	-4.46114043787333	NA
I9_HYPTENS	Hypertension	1:15660052:T:C	rs3766163	3.41e-05	-0.0437	0.0105	missense_variant	missense_variant	RSC1A1	0.9993489999999999	0.333623	40958	1.1954	1:15986547	2.561e-05	0.8103	-4.500236260438683	NA
AB1_BACT_BIR_OTHER_INF_AGENTS	Bacterial, viral and other infectious agents	1:15660406:C:G	rs777340521	4.1200000000000005e-05	6.9402	1.6924	missense_variant	missense_variant	RSC1A1	0.8669479999999999	0.000315742	0	1000000.0	1:15986901	NA	4.118e-05	NA	NA
O15_LABOUR_FETAL_STRESS	Labour and delivery complicated by fetal stress [distress]	1:15742609:T:G	rs140906739	9.63e-05	1.8309	0.4695	missense_variant	missense_variant	TMEM82	0.9922979999999999	0.00117587	0	2.1605	1:16069104	NA	9.635e-05	NA	NA
N14_RENALTUBULOOTH	Other renal tubulo-interstitial diseases	1:15743030:C:T	rs41268336	9.48e-06	1.5261	0.3446	missense_variant	missense_variant	TMEM82	0.997973	0.0194209	162	2.3766	1:16069525	0.7124	4.354e-06	5.21383548608613	NA
H7_OPTNEURITIS	Optic neuritis	1:15774984:C:T	rs543250662	8.159999999999999e-05	19.7346	5.0089999999999995	LC	stop_gained	FBLIM1	0.716865	0.00019053400000000002	0	0.0	1:16101479	NA	8.155e-05	NA	NA
M13_BIOMECHLESIO	Biomechanical lesions, not elsewhere classified	1:15931623:C:T	rs75807604	9.76e-05	2.8838	0.7401	missense_variant	missense_variant	SPEN	0.95276	0.00354666	6	228.07	1:16258118	0.9337	8.956e-05	4.018093273899862	NA
KRA_PSY_ANYMENTAL_SUICID_PREG_NERV	Any mental disorder, or suicide (or attempt), or psychic disorders complicating pregnancy, partum or puerperum or nerve system disorders	1:15935140:A:G	rs755146270	4.31e-05	0.6943	0.1697	missense_variant	missense_variant	SPEN	0.9896450000000001	0.000743084	0	1000000.0	1:16261635	NA	4.307e-05	NA	NA
CD2_BENIGN_SKIN	Other benign neoplasms of skin	1:15937527:G:C	rs41269153	1.0199999999999999e-05	2.302	0.5216	missense_variant	missense_variant	SPEN	0.94937	0.000536218	0	0.073995	1:16264022	NA	1.017e-05	NA	NA
CD2_BENIGN_SKIN_EXALLC	NA	1:15937527:G:C	rs41269153	8.35e-06	2.3424	0.5257	missense_variant	missense_variant	SPEN	0.94937	0.000536218	0	0.073995	1:16264022	NA	8.345e-06	NA	NA
CD2_BENIGN_LIPOMATOUS	Benign lipomatous neoplasm	1:16017199:C:T	rs150513998	7.950000000000001e-05	1.5543	0.3939	missense_variant	missense_variant	HSPB7	0.974316	0.00106699	4	12.103	1:16343694	0.8822	6.975e-05	4.102022841496753	NA
CD2_BENIGN_LIPOMATOUS_EXALLC	NA	1:16017199:C:T	rs150513998	8.120000000000001e-05	1.5476	0.3927	missense_variant	missense_variant	HSPB7	0.974316	0.00106699	4	12.103	1:16343694	0.8794	7.068e-05	4.094889920448961	NA
ST19_INJURI_WRIST_HAND	Injuries to the wrist and hand	1:16019240:C:T	rs1544131	2.46e-05	0.1348	0.0319	missense_variant	missense_variant	HSPB7	0.998294	0.037407300000000004	520	0.45896000000000003	1:16345735	0.01473	0.0002363	1.794739025210262	NA
H7_KERATITISINOTH	Keratitis and keratoconjunctivitis in other diseases classified elsewhere	1:16022642:G:A	rs9442189	9.91e-05	1.3901	0.3571	missense_variant	missense_variant	CLCNKA	0.985145	0.0134218	48	0.36398	1:16349137	0.8276	7.852e-05	4.022840191065728	NA
I9_MI_STRICT	Myocardial infarction, strict	1:16028095:A:T	rs12126269	3.47e-05	0.0818	0.0197	missense_variant	missense_variant	CLCNKA	0.9927809999999999	0.318081	37214	1.5363	1:16354590	0.000188	0.3379	-3.2546303425112164	NA
I9_UAP	Unstable angina pectoris	1:16053701:T:C	rs5253	1.57e-05	-0.2027	0.0469	missense_variant	missense_variant	CLCNKB	0.9847819999999999	0.940349	324948	0.9510700000000001	1:16380196	1.733e-05	3.955e-05	-0.3583479251197784	NA
I9_UAP	Unstable angina pectoris	1:16059952:G:C	rs11576236	4.8e-05	-0.1865	0.0459	missense_variant	missense_variant	FAM131C	0.9847959999999999	0.9376629999999999	323078	0.95021	1:16386447	4.559e-05	8.631e-05	-0.27719152440802614	NA
M13_NECROVASCNAS	Other specified/unspecified necrotizing vasculopathies	1:16130268:C:T	rs35903225	3.04e-06	3.5295	0.7559999999999999	missense_variant	missense_variant	EPHA2	0.987275	0.010528399999999999	66	0.27162	1:16456763	0.8694	1.814e-06	5.680582353130742	NA
H7_RETVASCNAS	Other and unspecified vascular occlusions	1:16138424:G:A	rs35484156	9.499999999999999e-05	1.9543	0.5007	missense_variant	missense_variant	EPHA2	0.981408	0.00270831	4	0.40576	1:16464919	NA	8.883e-05	NA	NA
ILD_DIFF_DG	ILD differential diagnosis	1:16251413:G:C	rs12069239	9.15e-05	-0.0294	0.0075	missense_variant	missense_variant	FBXO42	0.999461	0.326241	39822	0.9324	1:16577908	0.07254	0.002788	1.4152847818184437	NA
J10_RESPIRATORY	Diseases of the respiratory system	1:16251413:G:C	rs12069239	6.63e-05	-0.0289	0.0072	missense_variant	missense_variant	FBXO42	0.999461	0.326241	39822	0.9324	1:16577908	0.03102	0.008255	0.5749247158787736	NA
M13_SHOULDERBURSITIS	Bursitis of shoulder	1:16409643:A:G	rs146290198	7.92e-05	2.4894	0.6308	missense_variant	missense_variant	SPATA21	0.993099	0.00784457	48	0.5879	1:16736138	0.8548	5.365e-05	4.202294787190062	NA
C3_COLON	Malignant neoplasm of colon	1:16447949:C:T	rs768525597	3.15e-05	3.2637	0.7841	missense_variant	missense_variant	NECAP2	0.9290120000000001	0.000971725	0	30.945999999999998	1:16774444	NA	3.121e-05	NA	NA
C3_COLON_ADENO	Colon adenocarcinoma	1:16447949:C:T	rs768525597	1.88e-05	3.9779	0.9298	missense_variant	missense_variant	NECAP2	0.9290120000000001	0.000971725	0	30.945999999999998	1:16774444	NA	1.863e-05	NA	NA
C3_COLON_ADENO_EXALLC	NA	1:16447949:C:T	rs768525597	2.34e-05	3.8343	0.9065	missense_variant	missense_variant	NECAP2	0.9290120000000001	0.000971725	0	30.945999999999998	1:16774444	NA	2.304e-05	NA	NA
C3_COLON_EXALLC	NA	1:16447949:C:T	rs768525597	3.87e-05	3.1606	0.7681	missense_variant	missense_variant	NECAP2	0.9290120000000001	0.000971725	0	30.945999999999998	1:16774444	NA	3.825e-05	NA	NA
F5_SEXDYS	Sexual dysfunction	1:16588870:G:T	rs200168962	3.69e-05	1.9363	0.4693	missense_variant	missense_variant	NBPF1	0.912993	0.0274587	296	0.55891	1:16915365	0.726	1.705e-05	4.629212237371577	NA
O15_PREG_HYDAT	Hydatidiform mole	1:16930566:G:T	rs148225787	4.6399999999999996e-05	3.8428	0.9434	missense_variant	missense_variant	CROCC	0.9456200000000001	0.00815487	28	6.6654	1:17257061	0.9153	3.874e-05	4.373403845978977	NA
M13_CARTILAGE	Other articular cartilage disorders	1:16931345:C:G	rs143501240	1.84e-05	0.8959999999999999	0.2092	missense_variant	missense_variant	CROCC	0.973786	0.04299	246	0.9945700000000001	1:17257840	0.5913	9.946e-06	4.7741594241028995	NA
I9_AF	Atrial fibrillation and flutter	1:16939062:G:C	rs565518725	4.6200000000000005e-05	1.0863	0.2667	missense_variant	missense_variant	CROCC	0.8368969999999999	0.000920008	2	1000000.0	1:17265557	NA	0.0001602	NA	NA
I9_OTHHEART	Other heart diseases	1:16939062:G:C	rs565518725	9.159999999999999e-05	0.5338	0.1364	missense_variant	missense_variant	CROCC	0.8368969999999999	0.000920008	2	1000000.0	1:17265557	NA	0.0001806	NA	NA
ST19_INJURI_HEAD	Injuries to the head	1:16940091:C:A	rs45452999	4.3799999999999994e-05	0.1742	0.0426	missense_variant	missense_variant	CROCC	0.956358	0.0187676	164	0.7269399999999999	1:17266586	0.6119	4.535e-05	4.130103161800535	NA
E4_DM2OPTH	Type 2 diabetes with ophthalmic complications	1:16944255:C:T	rs146363471	3.39e-05	0.9349	0.2255	missense_variant	missense_variant	CROCC	0.89912	0.00799155	38	1.2059	1:17270750	0.08319	6.766e-05	3.089739130845562	NA
M13_CARTILAGE	Other articular cartilage disorders	1:16945494:G:A	rs147139590	4.34e-05	0.8502	0.2079	missense_variant	missense_variant	CROCC	0.96646	0.04298180000000001	280	0.9664299999999999	1:17271989	0.553	2.145e-05	4.411297834783955	NA
M13_CARTILAGE	Other articular cartilage disorders	1:16945542:G:A	rs142404824	4.33e-05	0.8503	0.20800000000000002	missense_variant	missense_variant	CROCC	0.9664159999999999	0.0429845	280	0.98049	1:17272037	0.5531	2.143e-05	4.411781487427337	NA
M13_CARTILAGE	Other articular cartilage disorders	1:16946948:C:T	rs74657070	4.13e-05	0.8542	0.2083	missense_variant	missense_variant	CROCC	0.965558	0.0429274	280	0.89954	1:17273443	0.5509	2.027e-05	4.4342190236803125	NA
M13_CARTILAGE	Other articular cartilage disorders	1:16948523:C:A	rs114863724	3.91e-05	0.8582	0.2087	missense_variant	missense_variant	CROCC	0.96705	0.042892	282	0.9101299999999999	1:17275018	0.5509	1.908e-05	4.460494402005245	NA
F5_SEXDYS	Sexual dysfunction	1:16954740:G:A	rs41272737	4.7499999999999996e-05	1.8333	0.4507	missense_variant	missense_variant	CROCC	0.999099	0.027924200000000003	312	0.54266	1:17281235	0.7486	2.212e-05	4.529464700145742	NA
F5_SEXDYS	Sexual dysfunction	1:16960806:A:G	rs76576326	4.09e-05	1.867	0.4551	missense_variant	missense_variant	CROCC	0.994065	0.027670999999999998	318	0.53059	1:17287301	0.7454	1.863e-05	4.602176533521578	NA
F5_SEXDYS	Sexual dysfunction	1:16965728:G:A	rs78888579	4.0600000000000004e-05	1.8694	0.4555	missense_variant	missense_variant	CROCC	0.993394	0.027649200000000002	310	0.5596300000000001	1:17292223	0.7454	1.837e-05	4.608280232112013	NA
E4_GOITRENOD	Nontoxic single thyroid nodule	1:16966480:G:A	rs115823338	1.64e-05	1.5537	0.3605	missense_variant	missense_variant	CROCC	0.949809	0.00599911	18	0.35356	1:17292975	0.8321	1.308e-05	4.803567778021774	NA
F5_SEXDYS	Sexual dysfunction	1:16969269:A:G	rs56278097	4.05e-05	1.8696	0.4555	missense_variant	missense_variant	CROCC	0.9933930000000001	0.027649200000000002	310	0.54424	1:17295764	0.7454	1.836e-05	4.608516711552597	NA
FG_DISVEINLYMPH	Diseases of veins, lymphatic vessels and lymph nodes, not elsewhere classified (FINNGEN)	1:16986248:C:T	rs3170740	1.07e-05	0.059000000000000004	0.0134	missense_variant	missense_variant	ATP13A2	0.998782	0.498337	91454	0.92542	1:17312743	0.0002995	0.955	-3.503606544858416	NA
I9_CEREBDOTH	Other specified cerebrovascular diseases, other cerebrovascular disorders in diseases classified elsewhere	1:16986248:C:T	rs3170740	6.02e-05	0.2129	0.0531	missense_variant	missense_variant	ATP13A2	0.998782	0.498337	91454	0.92542	1:17312743	0.0003484	0.6173	-3.248418130631484	NA
I9_DISVEINLYMPH	Diseases of veins, lymphatic vessels and lymph nodes, not elsewhere classified	1:16986248:C:T	rs3170740	5.23e-06	0.0515	0.0113	missense_variant	missense_variant	ATP13A2	0.998782	0.498337	91454	0.92542	1:17312743	0.0001221	0.8244	-3.8294223191622927	NA
I9_VARICVE	Varicose veins	1:16986248:C:T	rs3170740	1.51e-07	0.076	0.0145	missense_variant	missense_variant	ATP13A2	0.998782	0.498337	91454	0.92542	1:17312743	2.478e-05	0.9182	-4.568835986389957	NA
G6_ROOTPLEXOTHUNS	Other and unspecified nerve root and plexus disorders, also in other diseases	1:16996298:G:C	rs149372969	6.37e-05	2.3507	0.5879	missense_variant	missense_variant	ATP13A2	0.9910049999999999	0.00128202	0	0.36086	1:17322793	NA	6.367e-05	NA	NA
I9_HYPTENSPREG	Hypertension complicating pregnancy, childbirth, and the puerperium	1:17259639:A:G	rs3750300	6.69e-05	0.1626	0.0408	missense_variant	missense_variant	PADI3	0.9977969999999999	0.0623374	1458	0.71103	1:17586134	0.7112	4.327e-05	4.215804852763433	NA
O15_HYPTENSPREG	Pregnancy hypertension	1:17259639:A:G	rs3750300	6.69e-05	0.1626	0.0408	missense_variant	missense_variant	PADI3	0.9977969999999999	0.0623374	1458	0.71103	1:17586134	0.7112	4.327e-05	4.215804852763433	NA
G6_MIGRAINE_WITH_AURA	Migraine with aura	1:17282952:C:T	rs200319177	7.78e-06	1.2518	0.28	missense_variant	missense_variant	PADI3	0.975334	0.00321731	2	1000000.0	1:17609447	NA	7.179e-06	NA	NA
O15_RETAINED_PLAC_MEMB_NO_HEAMORRH	Retained placenta and membranes, without haemorrhage	1:17308223:A:G	rs141280036	5.59e-05	2.8107	0.6976	start_lost	start_lost	PADI4	0.991448	0.00198428	4	0.55093	1:17634718	NA	5.006e-05	NA	NA
N14_FEMALEGENINF	Inflammatory diseases of female pelvic organs	1:17331688:C:T	rs113063571	5.24e-05	-0.0751	0.0186	missense_variant	missense_variant	AC004824.1	0.992661	0.222914	18564	-1.0	1:17658183	0.001499	0.03651	-1.386610200101448	NA
CONGEN_HEART_ARTER	Congenital malformations of heart and great arteries	1:17342393:A:G	rs33981382	9.36e-05	0.9217	0.2359	missense_variant	missense_variant	PADI4	0.986139	0.00741723	22	0.70716	1:17668888	0.7589	7.168e-05	4.024786556172365	NA
R18_PAIN_ASSOCIATED_W_MICTU	Pain associated with micturition	1:17655951:G:A	rs149980156	5.39e-05	3.2668	0.809	missense_variant	missense_variant	ARHGEF10L	0.914064	0.00111326	0	0.32438	1:17982446	NA	5.393e-05	NA	NA
CD2_INSITU_SKIN_SCALPNECK	Carcinoma in situ of skin of scalp and neck	1:17825929:A:G	rs201354656	9.429999999999999e-05	3.6326	0.9303	missense_variant	missense_variant	ACTL8	0.995977	0.00970364	44	243.41	1:18152424	0.9048	7.037e-05	4.109165040890003	NA
CD2_INSITU_SKIN_SCALPNECK_EXALLC	NA	1:17825929:A:G	rs201354656	5.42e-05	3.9386	0.9757	missense_variant	missense_variant	ACTL8	0.995977	0.00970364	44	243.41	1:18152424	0.935	4.609e-05	4.307204902747998	NA
G6_DYSTON	Dystonia	1:18849511:C:T	rs114026861	9.91e-06	1.8073	0.409	missense_variant	missense_variant	TAS1R2	0.9955129999999999	0.0076377	30	1.6332	1:19176005	0.825	7.02e-06	5.0701168364201195	NA
H7_ANISOMETROPIA	Anisometropia and aniseikonia	1:18854521:G:C	rs34447754	0.0001	-0.3677	0.0945	missense_variant	missense_variant	TAS1R2	0.9849040000000001	0.292925	31544	0.90528	1:19181015	0.2089	0.0002189	2.979692678412377	NA
H7_ANISOMETROPIA	Anisometropia and aniseikonia	1:18854899:T:C	rs35874116	9.68e-05	-0.3684	0.0945	missense_variant	missense_variant	TAS1R2	0.9849530000000001	0.293178	31586	0.8882899999999999	1:19181393	0.205	0.0002207	2.9679515278940993	NA
OPER_COLECTOMY	Colectomy operation	1:18872954:G:T	rs61757683	4.2700000000000005e-07	0.5378	0.1063	missense_variant	missense_variant	ALDH4A1	0.984029	0.0360028	490	1.7002	1:19199448	0.3454	4.732e-08	6.863277597275547	NA
M13_ARTHROSIS_OTH	Other arthrosis	1:19081800:G:GC	rs67232976	4.94e-05	-0.0738	0.0182	pLoF	frameshift_variant	UBR4	0.997761	0.377339	52840	0.96746	1:19408294	0.005981	0.08478	-1.151519609820095	NA
ST19_EFFEC_OTHER_EXTER_CAUSES	Effects of other external causes	1:19096604:C:T	rs201091331	9.02e-05	12.9384	3.3043	missense_variant	missense_variant	UBR4	0.9544819999999999	0.000400122	2	1000000.0	1:19423098	NA	5.99e-05	NA	NA
M13_KYPHOSIS	Kyphosis	1:19169475:T:C	rs774978443	9.609999999999999e-05	21.6154	5.542000000000001	missense_variant	missense_variant	UBR4	0.9863930000000001	0.000617875	0	1000000.0	1:19495969	NA	9.609e-05	NA	NA
F5_PANIC	Panic disorder	1:19238120:T:C	rs144675935	2.22e-05	4.5263	1.0672	missense_variant	missense_variant	EMC1	0.951428	0.000487223	2	0.30951999999999996	1:19564614	NA	1.606e-05	NA	NA
H7_EYE	Diseases of the eye and adnexa	1:19238826:A:G	rs200708107	9.070000000000001e-05	0.2188	0.0559	missense_variant	missense_variant	EMC1	0.998107	0.00437412	10	23.935	1:19565320	0.2447	0.0001428	3.2339057619116334	NA
Z21_PERSONS_ENCOUNTERI_HEALTH_SERVI_SPECIFIC_PROCED_NOT_CARRIED	Persons encountering health services for specific procedures, not carried out	1:19268643:C:T	rs2235795	7.390000000000001e-05	-0.3069	0.0774	missense_variant	missense_variant	AKR7L	0.996358	0.742746	203082	1.1473	1:19595137	0.0001487	0.00692	-1.6677951259348034	NA
Z21_PERSONS_ENCOUNTERI_HEALTH_SERVI_SPECIFIC_PROCED_NOT_CARRIED	Persons encountering health services for specific procedures, not carried out	1:19269630:C:T	rs2235794	7.03e-05	-0.308	0.0775	missense_variant	missense_variant	AKR7L	0.9957309999999999	0.742741	203054	1.1478	1:19596124	0.0001405	0.006637	-1.674295493400944	NA
COPD_INSUFFICIENCY	COPD-related respiratory insufficiency	1:19270532:G:A	rs375990781	4.11e-05	0.5631	0.1373	missense_variant	synonymous_variant	AKR7L	0.995978	0.0062713000000000005	20	157.35	1:19597026	0.06814	8.139e-05	2.9228310807506	NA
E4_HYPOGLYC	Hypoglycaemia, other or unspecified	1:19270795:C:G	rs116080943	7.659999999999999e-05	0.6836	0.1729	missense_variant	missense_variant	AKR7L	0.9822379999999999	0.024668700000000002	232	1.5696	1:19597289	0.4977	8.752e-05	3.7548603317546676	NA
E4_AMYLOIDOSIS	Amyloidosis	1:19288581:T:C	rs765428550	6.4e-05	23.9703	5.9963	missense_variant	missense_variant	AKR7A3	0.88774	0.000334796	0	1000000.0	1:19615075	NA	6.4e-05	NA	NA
Z21_CONTRACEPTIVE_MANAG	Contraceptive management	1:19308498:G:A	rs201888607	2.58e-05	0.9009999999999999	0.2141	missense_variant	missense_variant	AKR7A2	0.9936870000000001	0.00129835	2	16.144000000000002	1:19634992	NA	1.713e-05	NA	NA
R18_SYMPTOMS_SIGNS_INVOLVI_URINARY_SYSTEM	Symptoms and signs involving the urinary system	1:19694501:C:T	rs4515815	5.53e-06	-0.0687	0.0151	missense_variant	missense_variant	TMCO4	0.99884	0.703267	181716	1.0967	1:20020994	1.779e-05	0.00593	-2.5228787452803374	NA
R18_UNSPE_HAEMATU	Unspecified haematuria	1:19694501:C:T	rs4515815	6.42e-06	-0.1034	0.0229	missense_variant	missense_variant	TMCO4	0.99884	0.703267	181716	1.0967	1:20020994	9.321e-05	0.04369	-2.6709195367349317	NA
F5_ANXIETY	Other anxiety disorders	1:19694530:GAA:G	rs376795192	6.809999999999999e-05	1.2598	0.3163	pLoF	frameshift_variant	TMCO4	0.9786159999999999	0.00113504	0	0.44036000000000003	1:20021023	NA	6.808e-05	NA	NA
KRA_PSY_CHILDSOC	Social disorders starting during childhood or adolecense	1:19740827:C:T	rs144190656	3.65e-05	15.1367	3.6663	missense_variant	missense_variant	TMCO4	0.992707	0.00197067	0	2.2194	1:20067320	NA	3.649e-05	NA	NA
KRA_PSY_CHILDSOC_EXMORE	NA	1:19740827:C:T	rs144190656	1.53e-05	18.2961	4.2311	missense_variant	missense_variant	TMCO4	0.992707	0.00197067	0	2.2194	1:20067320	NA	1.531e-05	NA	NA
RHEUMA_OTHER_WIDE	Other (seronegative) rheumatoid arthritis, wide	1:19755716:G:A	rs144542419	8.640000000000001e-05	1.4402	0.3668	missense_variant	missense_variant	TMCO4	0.9484020000000001	0.0021857	0	0.4209	1:20082209	NA	8.641e-05	NA	NA
L12_SEBORRHOEIC	Seborrhoeic dermatitis	1:19771324:G:A	rs142352343	6.52e-05	4.4302	1.1095	missense_variant	missense_variant	TMCO4	0.946892	0.000773025	0	1000000.0	1:20097817	NA	6.399e-05	NA	NA
M13_CHRONSYNOVITISHANDWRIST	Chronic crepitant synovitis/bursitis of hand and wrist/periarhritis of wrist	1:19771324:G:A	rs142352343	6.29e-05	13.2643	3.3148	missense_variant	missense_variant	TMCO4	0.946892	0.000773025	0	1000000.0	1:20097817	NA	6.247e-05	NA	NA
H7_EYELIDINFLAMMATION	Other inflammation of eyelid	1:19814567:G:A	rs36095412	8.499999999999999e-05	2.6526	0.675	pLoF	stop_gained	RNF186	0.9974219999999999	0.00170664	0	1.9949	1:20141060	NA	8.502e-05	NA	NA
Z21_PROCREATIVE_MANAG	Procreative management	1:19814567:G:A	rs36095412	6.32e-06	1.5345	0.3398	pLoF	stop_gained	RNF186	0.9974219999999999	0.00170664	0	1.9949	1:20141060	NA	6.325e-06	NA	NA
F5_SEDAHYP	Mental and behavioural disorders due to sedatives or hypnotics	1:19882578:G:T	rs201163171	3.6099999999999997e-05	0.8253	0.1998	missense_variant	missense_variant	OTUD3	0.984139	0.0162716	102	9.1399	1:20209071	0.6296	2.045e-05	4.488371407007648	NA
DM_BCKGRND_RETINA_NONPROLIF	Severe non-proliferative background diabetic retinopathy	1:19907684:A:G	rs201731406	1.31e-05	8.6994	1.9959	missense_variant	missense_variant	OTUD3	0.812529	0.0005961	0	1000000.0	1:20234177	NA	1.309e-05	NA	NA
H7_RETINOPATHYDIAB_BKG_SEVERE	Severe diabetic background retinopathy	1:19907684:A:G	rs201731406	1.3000000000000001e-05	8.7461	2.006	missense_variant	missense_variant	OTUD3	0.812529	0.0005961	0	1000000.0	1:20234177	NA	1.301e-05	NA	NA
K11_ULCER	Ulcerative colitis	1:19920383:C:T	rs61729970	4.3e-05	-0.1753	0.0429	missense_variant	missense_variant	PLA2G2E	0.998233	0.0982667	3630	1.1266	1:20246876	0.7276	1.444e-05	4.702325497157825	NA
ASTHMA_NONALLERG	Non-allergic asthma	1:20350923:C:T	rs41264543	7.22e-07	1.0118	0.2042	missense_variant	missense_variant	VWA5B1	0.984519	0.00626041	12	3.4852	1:20677416	0.6798	4.678e-07	6.162320942773906	NA
NONALLERG_ASTHMA	Non-allergic asthma (mode)	1:20350923:C:T	rs41264543	4.03e-06	0.8543	0.1853	missense_variant	missense_variant	VWA5B1	0.984519	0.00626041	12	3.4852	1:20677416	0.649	2.544e-06	5.406727589823993	NA
NONALLERG_ASTHMA_EXMORE	NA	1:20350923:C:T	rs41264543	3.19e-06	0.8684	0.1864	missense_variant	missense_variant	VWA5B1	0.984519	0.00626041	12	3.4852	1:20677416	0.6663	2.12e-06	5.497333952339385	NA
E4_DM2NASCOMP	Type 2 diabetes with other specified/multiple/unspecified complications	1:20589208:A:C	rs2072671	6.26e-05	-0.0628	0.0157	missense_variant	missense_variant	CDA	0.999558	0.206166	16078	0.56615	1:20915701	0.4036	3.024e-05	4.125369370735704	NA
D3_EOSINOPHILIA	Eosinophilia	1:20654241:G:A	rs138061134	7.049999999999999e-05	2.5215	0.6344	missense_variant	missense_variant	DDOST	0.9911620000000001	0.013468100000000002	90	14.919	1:20980734	0.8464	4.533e-05	4.271189935632423	NA
ESOSINOPHIL_DISEASE	Eosinophilic disease (BM)	1:20654241:G:A	rs138061134	5.3700000000000004e-05	2.6131	0.647	missense_variant	missense_variant	DDOST	0.9911620000000001	0.013468100000000002	90	14.919	1:20980734	0.8604	3.663e-05	4.37086348305088	NA
H8_EXT_ABSC	Abscess of external ear	1:20682801:C:T	rs139870251	8.53e-05	23.4947	5.9799	missense_variant	missense_variant	KIF17	0.9010450000000001	0.000484501	4	2.5931	1:21009294	NA	5.917e-05	NA	NA
R18_ILL_D_UNKNO_CAUSES_MORTA	Ill-defined and unknown causes of mortality	1:20686056:G:A	rs41312008	1.57e-05	11.8822	2.7516	missense_variant	missense_variant	KIF17	0.893014	0.000631485	0	0.23738	1:21012549	NA	1.555e-05	NA	NA
R18_OTHER_ILL_D_UNSPE_CAUSES_MORTA	Other ill-defined and unspecified causes of mortality	1:20686056:G:A	rs41312008	2.92e-06	17.0417	3.6439	missense_variant	missense_variant	KIF17	0.893014	0.000631485	0	0.23738	1:21012549	NA	2.851e-06	NA	NA
E4_DM2PERIPH	Type 2 diabetes with peripheral circulatory complications	1:20704549:T:C	rs2296225	1.9699999999999998e-05	0.5257	0.1232	missense_variant	missense_variant	KIF17	0.986129	0.04889930000000001	968	0.47393	1:21031042	0.5462	1.637e-05	4.523303016391773	NA
AB1_SEQULEAE_OF_INFECTIONS_AND_PARASITES	Sequelae of infectious and parasitic diseases	1:20704579:G:A	rs139912475	6.45e-07	4.7705	0.9584	missense_variant	missense_variant	KIF17	0.952944	0.0009690030000000001	4	1.8631	1:21031072	0.9116	4.586e-07	6.298370266114418	NA
C3_SECONDARY_WITHOUT_SITESPEC	Malignant neoplasm, without specification of site	1:20717630:G:C	rs772732709	6.11e-05	14.4181	3.5971	missense_variant	missense_variant	KIF17	0.936127	0.00041101	0	1000000.0	1:21044123	NA	6.115e-05	NA	NA
C3_SECONDARY_WITHOUT_SITESPEC_EXALLC	NA	1:20717630:G:C	rs772732709	6.4e-05	14.091	3.5249	missense_variant	missense_variant	KIF17	0.936127	0.00041101	0	1000000.0	1:21044123	NA	6.401e-05	NA	NA
O15_FALSE_LAB	False labour	1:20717630:G:C	rs772732709	6.43e-05	2.1581	0.54	missense_variant	missense_variant	KIF17	0.936127	0.00041101	0	1000000.0	1:21044123	NA	6.425e-05	NA	NA
M13_ROTATORCUFF	Rotator cuff syndrome	1:20727066:G:A	rs762794952	8.02e-05	0.605	0.1534	LC	stop_gained	SH2D5	0.939775	0.00247422	4	1000000.0	1:21053559	0.688	6.412e-05	4.030594924553404	NA
N14_CALCUKIDUR	Calculus of kidney and ureter	1:20941500:G:C	rs35176330	1.6e-05	0.2254	0.0522	missense_variant	missense_variant	EIF4G3	0.99534	0.056204899999999995	1174	1.7466	1:21267993	0.2287	3.551e-05	3.808915492305133	NA
N14_UROLITHIASIS	Urolithiasis	1:20941500:G:C	rs35176330	1.06e-05	0.2219	0.0504	missense_variant	missense_variant	EIF4G3	0.99534	0.056204899999999995	1174	1.7466	1:21267993	0.1457	3.44e-05	3.62690110919846	NA
M13_SOFTOVERUSE	Soft tissue disorders related to use, overuse and pressure	1:21247362:G:A	rs1076669	7.78e-06	0.215	0.0481	missense_variant	missense_variant	ECE1	0.9994209999999999	0.0794909	2380	1.0956	1:21573855	0.5066	5.263e-06	4.9834318154372514	NA
ST19_POST_TRAU_WOUND_INFECTION_NOT_ELSEW_CLASSIFIED	Post-traumatic wound infection, not elsewhere classified	1:21468895:A:G	rs1827293	4.45e-05	0.4122	0.10099999999999999	missense_variant	missense_variant	NBPF3	0.999782	0.5382399999999999	106432	0.9683299999999999	1:21795388	8.213e-06	0.01328	-3.2086962522046845	NA
I9_PERIPH	Peripheral artery operations in Hilmo	1:21474900:A:G	rs149262245	9.75e-05	2.5996	0.6671	missense_variant	missense_variant	NBPF3	0.993426	0.00148345	2	0.25239	1:21801393	NA	7.964e-05	NA	NA
KRA_PSY_ANXIETY_EXMORE	NA	1:21478127:C:T	rs182761944	8.51e-05	-0.1736	0.0442	missense_variant	missense_variant	NBPF3	0.9976219999999999	0.0243938	268	1.3781	1:21804620	0.6051	8.952e-05	3.829907079412134	NA
DERMATOPOLY_FG	Dermatopolymyositis (FG)	1:21563267:G:A	rs149344982	5.539999999999999e-05	3.5125	0.8712	missense_variant	missense_variant	ALPL	0.991518	0.00746078	36	0.5546	1:21889760	0.8992	4.046e-05	4.3468304197902	NA
M13_DERMATOPOLY	Dermatopolymyositis	1:21563267:G:A	rs149344982	5.56e-05	3.5069999999999997	0.8701	missense_variant	missense_variant	ALPL	0.991518	0.00746078	36	0.5546	1:21889760	0.904	4.2e-05	4.332919140077463	NA
N14_CALCUKIDUR	Calculus of kidney and ureter	1:21564139:G:A	rs121918007	7.5e-06	-0.4348	0.0971	missense_variant	missense_variant	ALPL	0.999758	0.016121899999999998	82	15.722000000000001	1:21890632	0.9983	5.41e-06	5.266063806006531	NA
N14_UROLITHIASIS	Urolithiasis	1:21564139:G:A	rs121918007	2.95e-06	-0.4384	0.0938	missense_variant	missense_variant	ALPL	0.999758	0.016121899999999998	82	15.722000000000001	1:21890632	0.9237	2.222e-06	5.618786889018011	NA
O15_PRE_OR_ECLAMPSIA	Pre-eclampsia or eclampsia	1:21564139:G:A	rs121918007	5.379999999999999e-05	0.4199	0.10400000000000001	missense_variant	missense_variant	ALPL	0.999758	0.016121899999999998	82	15.722000000000001	1:21890632	0.7656	5.197e-05	4.1682492079459275	NA
G6_HCOBSTR	Obstructive hydrocephalus	1:21577638:T:C	rs34605986	4.44e-05	1.1501	0.2817	missense_variant	missense_variant	ALPL	0.9879110000000001	0.063848	1582	0.5008699999999999	1:21904131	0.0007559	0.005006	-0.8210264999307355	NA
C3_BRAIN	Malignant neoplasm of brain	1:21598453:T:C	rs147394161	4.93e-05	1.0896	0.2684	missense_variant	missense_variant	RAP1GAP	0.997065	0.0230274	194	1.7275	1:21924946	0.09015	0.0001144	2.8965397066014154	NA
C3_BRAIN_EXALLC	NA	1:21598453:T:C	rs147394161	5.7100000000000006e-05	1.0753	0.2672	missense_variant	missense_variant	RAP1GAP	0.997065	0.0230274	194	1.7275	1:21924946	0.08176	0.0001358	2.7796411128461544	NA
CD2_INSITU_SKIN_SCALPNECK_EXALLC	NA	1:21622338:C:T	rs544721510	7.3e-05	12.4948	3.1502	pLoF	splice_donor_variant	RAP1GAP	0.8591049999999999	0.00208499	2	3.5247	1:21948831	NA	7.23e-05	NA	NA
SPONDYLOARTHRITIS	Spondyloarthritis	1:21622338:C:T	rs544721510	1.17e-05	1.6858	0.3846	pLoF	splice_donor_variant	RAP1GAP	0.8591049999999999	0.00208499	2	3.5247	1:21948831	NA	1.163e-05	NA	NA
N14_ENDOMETRIOSIS	Endometriosis	1:21724156:C:A	rs2275668	4.92e-07	0.1176	0.0234	missense_variant	missense_variant	USP48	0.997801	0.7764	221728	0.98506	1:22050649	1.031e-07	2.473e-06	-1.3799654510777808	NA
I9_HYPTENSHD	Hypertensive Heart Disease	1:21814713:A:C	rs10917051	3.05e-05	0.1237	0.0297	missense_variant	missense_variant	LDLRAD2	0.984052	0.6836939999999999	172104	0.99936	1:22141206	0.0001171	0.0272	-2.3660120089618353	NA
I9_HYPTENSHR	Hypertensive heart and/or renal disease	1:21814713:A:C	rs10917051	1.39e-05	0.1207	0.0278	missense_variant	missense_variant	LDLRAD2	0.984052	0.6836939999999999	172104	0.99936	1:22141206	1.308e-05	0.002735	-2.320349586681201	NA
R18_ABNORMAL_INVOLU_MOVEM	Abnormal involuntary movements	1:21814713:A:C	rs10917051	3.48e-05	0.1767	0.0427	missense_variant	missense_variant	LDLRAD2	0.984052	0.6836939999999999	172104	0.99936	1:22141206	0.001412	0.3569	-2.4027118512398755	NA
O15_OEDEM_PROTUR_HYPERT	Oedema, proteinuria and hypertensive disorders in pregnancy, childbirth and the puerperium	1:21823474:C:T	rs145687082	5.98e-05	1.1881	0.29600000000000004	missense_variant	missense_variant	HSPG2	0.971183	0.00212037	2	0.69176	1:22149967	NA	5.771e-05	NA	NA
Z21_PERSONS_ENCOUNTERI_HEALTH_SERVI_CIRCUMSTANC_RELATED_REPRODUCTION	Persons encountering health services in circumstances related to reproduction	1:21823474:C:T	rs145687082	4.04e-05	0.4694	0.1143	missense_variant	missense_variant	HSPG2	0.971183	0.00212037	2	0.69176	1:22149967	NA	3.724e-05	NA	NA
N14_FEMALEINFERT	Female infertility	1:21828852:G:A	rs140139732	5.629999999999999e-05	-0.28300000000000003	0.0703	missense_variant	missense_variant	HSPG2	0.9859370000000001	0.0233731	218	21.5	1:22155345	0.2289	0.0001139	3.3031220685954423	NA
ULCERRECT	Ulcerative rectosigmoiditis	1:21829527:C:T	rs202186341	3.65e-05	4.197	1.0165	missense_variant	missense_variant	HSPG2	0.8969020000000001	0.000854682	0	1000000.0	1:22156020	NA	3.599e-05	NA	NA
H8_OTHEREAR	Other disorders of ear	1:21834901:C:T	rs143543800	1.3000000000000001e-05	1.5162	0.3478	missense_variant	missense_variant	HSPG2	0.8422860000000001	0.000389234	0	0.090366	1:22161394	NA	1.303e-05	NA	NA
ST19_OTHER_UNSPE_INJURI_ANKLE_FOOT	Other and unspecified injuries of ankle and foot	1:21839470:T:C	rs139500146	7.89e-06	1.022	0.2287	missense_variant	missense_variant	HSPG2	0.9947950000000001	0.03457380000000001	490	3.502	1:22165963	0.4807	1.506e-06	5.504049150263965	NA
AB1_OTHER_VIRAL	Other viral diseases	1:21839541:G:A	rs62642505	1.67e-05	4.6668	1.084	missense_variant	missense_variant	HSPG2	0.647802	0.00032663	0	0.7095	1:22166034	NA	1.623e-05	NA	NA
M13_PLANTARFASC	Plantar fascial fibromatosis	1:21847760:C:T	rs190732238	6.879999999999999e-05	1.2318	0.3094	missense_variant	missense_variant	HSPG2	0.969935	0.00549827	4	87.882	1:22174253	0.8735	6.371e-05	4.137055304236909	NA
KRA_PSY_CHILDEMOT_EXMORE	NA	1:21847933:T:G	rs2290501	6.159999999999999e-05	0.3043	0.0759	missense_variant	non_coding_transcript_exon_variant	HSPG2	0.998108	0.342545	43232	1.0609	1:22174426	0.06253	0.002626	1.376793706927208	NA
AMN2	Transient global amnesia	1:21880115:G:A	rs149094407	8.7e-06	5.9907	1.3471	missense_variant	missense_variant	HSPG2	0.968082	0.000557993	0	0.31748000000000004	1:22206608	NA	8.704e-06	NA	NA
R18_ABNORMAL_FINDI_EXAMI_BLOOD_WO_DIAGNOSIS	Abnormal findings on examination of blood, without diagnosis	1:21880484:C:T	rs143669458	1.15e-05	1.2492	0.2848	missense_variant	missense_variant	HSPG2	0.99334	0.0016140999999999998	0	0.29268	1:22206977	NA	1.152e-05	NA	NA
G6_POLYOTHUNS	Other and unspecified polyneuropathies, also in other diseases	1:21887547:G:A	rs41310388	8.149999999999999e-05	0.5396	0.13699999999999998	missense_variant	synonymous_variant	HSPG2	0.9795450000000001	0.014662999999999999	98	0.84734	1:22214040	0.4117	3.079e-05	4.126171178094288	NA
I9_AF	Atrial fibrillation and flutter	1:21977938:G:C	rs181658556	1.46e-06	-0.1105	0.0229	missense_variant	missense_variant	CELA3B	0.973533	0.145527	7888	4.3796	1:22304431	0.008449	0.0001339	1.800024733099597	NA
I9_AF_REIMB	Atrial fibrillation and flutter with reimbursement	1:21977938:G:C	rs181658556	8.120000000000001e-05	-0.1162	0.0295	missense_variant	missense_variant	CELA3B	0.973533	0.145527	7888	4.3796	1:22304431	0.05	0.001125	1.6478174818886375	NA
ST19_OPEN_WOUND_THORAX	Open wound of thorax	1:21981045:C:T	rs7528405	7.41e-05	-12.8922	3.2533	missense_variant	missense_variant	CELA3B	0.886848	0.9988870000000001	366574	1.0063	1:22307538	6.003e-05	5.895e-05	0.007884533924765876	NA
H7_OPTATROPHY	Optic atrophy	1:21984316:C:G	rs77941170	4.7799999999999996e-05	4.0494	0.9959	missense_variant	missense_variant	CELA3B	0.994044	0.00580313	12	2.155	1:22310809	0.9504	4.346e-05	4.339816705652613	NA
M13_BONEDENSOTH	Other disorders of bone density and structure	1:21984316:C:G	rs77941170	2.2100000000000002e-05	2.9045	0.6846	missense_variant	missense_variant	CELA3B	0.994044	0.00580313	12	2.155	1:22310809	0.9341	1.999e-05	4.669580577961483	NA
J10_BRONCH	Bronchitis, not specified as acute or chronic	1:22127349:T:C	rs6678992	8.01e-05	-0.2145	0.0544	missense_variant	missense_variant	WNT4	0.9951129999999999	0.157781	9394	0.9834	1:22453842	0.02781	0.002167	1.1083420775443416	NA
J10_LOWCHRON	Chronic lower respiratory diseases	1:22127349:T:C	rs6678992	1.67e-05	-0.0618	0.0144	missense_variant	missense_variant	WNT4	0.9951129999999999	0.157781	9394	0.9834	1:22453842	1.033e-05	0.0588	-3.755277004556518	NA
J10_RESPIRATORY	Diseases of the respiratory system	1:22127349:T:C	rs6678992	1.01e-05	-0.0411	0.0093	missense_variant	missense_variant	WNT4	0.9951129999999999	0.157781	9394	0.9834	1:22453842	8.305e-05	0.01817	-2.340015290520621	NA
J10_BRONCH	Bronchitis, not specified as acute or chronic	1:22127482:C:G	rs2235527	8.05e-05	-0.2144	0.0544	pLoF	splice_acceptor_variant	WNT4	0.9950600000000001	0.157779	9392	0.98344	1:22453975	0.02785	0.002173	1.1077654731892232	NA
J10_LOWCHRON	Chronic lower respiratory diseases	1:22127482:C:G	rs2235527	1.6800000000000002e-05	-0.0618	0.0144	pLoF	splice_acceptor_variant	WNT4	0.9950600000000001	0.157779	9392	0.98344	1:22453975	1.05e-05	0.05856	-3.7464117689803973	NA
J10_RESPIRATORY	Diseases of the respiratory system	1:22127482:C:G	rs2235527	1e-05	-0.0412	0.0093	pLoF	splice_acceptor_variant	WNT4	0.9950600000000001	0.157779	9392	0.98344	1:22453975	8.324e-05	0.01806	-2.3363856744378975	NA
PRIM_KNEEARTHROSIS	Primary gonarthrosis, bilateral	1:23092310:G:C	rs35645814	4.2499999999999996e-05	0.2763	0.0675	missense_variant	missense_variant	LUZP1	0.994865	0.0216175	174	1.6728	1:23418803	0.1594	6.915e-06	4.362696132614764	NA
M13_ARTHROSIS_KNEE	Gonarthrosis	1:23092790:G:A	rs35917050	6.91e-05	-0.2075	0.0521	missense_variant	missense_variant	LUZP1	0.990297	0.0158334	114	0.43891	1:23419283	0.3491	2.505e-05	4.144142118610914	NA
M13_KNEEDERANGEMENTS	Internar derangement of knee	1:23092790:G:A	rs35917050	1.83e-05	-0.2222	0.0519	missense_variant	missense_variant	LUZP1	0.990297	0.0158334	114	0.43891	1:23419283	0.4311	7.294e-06	4.771612263876126	NA
M13_MENISCUSDERANGEMENTS	Meniscus derangement	1:23092790:G:A	rs35917050	3.86e-05	-0.2481	0.0603	missense_variant	missense_variant	LUZP1	0.990297	0.0158334	114	0.43891	1:23419283	0.3193	1.38e-05	4.364319832138208	NA
C3_COLON_ADENO	Colon adenocarcinoma	1:23437183:G:A	rs146159261	6.54e-05	1.7517	0.4387	missense_variant	missense_variant	ASAP3	0.956791	0.00354938	6	0.7781100000000001	1:23763676	0.8797	5.624e-05	4.194289279959015	NA
H8_PERIPHVERTIGO	Other peripheral vertigo	1:23437183:G:A	rs146159261	8.39e-05	1.7153	0.4361	missense_variant	missense_variant	ASAP3	0.956791	0.00354938	6	0.7781100000000001	1:23763676	0.8754	7.204e-05	4.0846328381295995	NA
M13_DORSOPATHYNAS	Other specified/unspecified dorsopathies	1:23751467:A:G	rs35797868	2.64e-05	8.0723	1.921	missense_variant	missense_variant	TCEB3	0.985756	0.0009118430000000001	2	0.10303	1:24077957	NA	2.202e-05	NA	NA
I9_HEARTFAIL	Heart failure,strict	1:23865613:C:G	rs143691289	4.41e-05	-0.3787	0.0927	missense_variant	missense_variant	FUCA1	0.992078	0.00833996	26	2.2691	1:24192103	0.3505	6.449e-05	3.7351956453653354	NA
I9_AF	Atrial fibrillation and flutter	1:23868258:G:C	rs2070956	9.48e-05	0.1536	0.0394	missense_variant	missense_variant	FUCA1	0.996391	0.0444435	798	0.37435	1:24194748	0.1774	0.0002641	2.8271852142887837	NA
I9_AF	Atrial fibrillation and flutter	1:23868283:G:A	rs2070955	8.63e-05	0.1544	0.0393	missense_variant	missense_variant	FUCA1	0.996395	0.044454400000000005	800	0.40009	1:24194773	0.134	0.0002915	2.662466239269775	NA
I9_AF_REIMB	Atrial fibrillation and flutter with reimbursement	1:23868283:G:A	rs2070955	9.8e-05	0.1978	0.0508	missense_variant	missense_variant	FUCA1	0.996395	0.044454400000000005	800	0.40009	1:24194773	0.2961	0.0001841	3.2063846188852843	NA
ST19_INJURY_MUSCLE_TENDON_HIP_THIGH_LEVEL	Injury of muscle and tendon at hip and thigh level	1:24080045:G:A	rs35446243	7.06e-05	-0.2489	0.0626	missense_variant	missense_variant	MYOM3	0.9925709999999999	0.209819	16056	1.004	1:24406535	0.01196	0.007018	0.23151781577300468	NA
CD2_BENIGN_MOUTH_PHARYNX	Benign neoplasm of mouth and pharynx	1:24082701:C:T	rs4320729	2.36e-05	0.1679	0.0397	missense_variant	missense_variant	MYOM3	0.99939	0.490566	88768	1.1743	1:24409191	0.0002097	0.7139	-3.5320389514932504	NA
CD2_BENIGN_MOUTH_PHARYNX_EXALLC	NA	1:24082701:C:T	rs4320729	2.27e-05	0.1685	0.0398	missense_variant	missense_variant	MYOM3	0.99939	0.490566	88768	1.1743	1:24409191	0.0001934	0.6965	-3.5564646510129996	NA
CD2_BENIGN_SIGMOID_COLON	Benign neoplasm: Sigmoid colon	1:24093006:A:G	rs4233050	2.36e-05	0.1554	0.0368	missense_variant	missense_variant	MYOM3	0.996131	0.569638	119750	1.1983	1:24419496	4.794e-06	0.007783	-3.210449000751136	NA
CD2_BENIGN_SIGMOID_COLON_EXALLC	NA	1:24093006:A:G	rs4233050	2.18e-05	0.1573	0.037000000000000005	missense_variant	missense_variant	MYOM3	0.996131	0.569638	119750	1.1983	1:24419496	4.93e-06	0.00872	-3.247669565655337	NA
F5_MENTORG	Other mental disorders due to brain damage and dysfunction and to physical disease	1:24094915:G:C	rs200854393	1.49e-05	4.6508	1.0742	missense_variant	missense_variant	MYOM3	0.9240860000000001	0.00078119	4	1.6409	1:24421405	0.917	1.133e-05	4.908139425806624	NA
CD2_BENIGN_SIGMOID_COLON	Benign neoplasm: Sigmoid colon	1:24094984:G:A	rs6678540	6.0299999999999995e-05	0.1471	0.0367	missense_variant	missense_variant	MYOM3	0.995293	0.560756	116120	1.2415	1:24421474	5.8e-05	0.06549	-3.0527469968658645	NA
CD2_BENIGN_SIGMOID_COLON_EXALLC	NA	1:24094984:G:A	rs6678540	5.79e-05	0.1487	0.037000000000000005	missense_variant	missense_variant	MYOM3	0.995293	0.560756	116120	1.2415	1:24421474	6.294e-05	0.07331	-3.0662364809288847	NA
CD2_BENIGN_SIGMOID_COLON	Benign neoplasm: Sigmoid colon	1:24095460:C:G	rs4319261	1.52e-05	0.1597	0.0369	missense_variant	missense_variant	MYOM3	0.990604	0.572346	120846	1.2188	1:24421950	4.979e-06	0.01133	-3.3570877835879376	NA
CD2_BENIGN_SIGMOID_COLON_EXALLC	NA	1:24095460:C:G	rs4319261	1.4999999999999999e-05	0.161	0.0372	missense_variant	missense_variant	MYOM3	0.990604	0.572346	120846	1.2188	1:24421950	5.906e-06	0.01388	-3.3710960234897764	NA
M13_DISSYNOTENDNAS	Other specified/unspecified disorders of synovium and tendon +Other specified/unspecified bursopathies	1:24364208:G:A	rs151326764	9.620000000000001e-05	4.7798	1.2256	missense_variant	missense_variant	GRHL3	0.9575020000000001	0.00113776	0	1.0759	1:24690698	NA	9.622e-05	NA	NA
I9_HYPERTENSION	Hypertensive diseases	1:24364274:T:A	rs545809	4.3700000000000005e-05	-0.0486	0.0119	missense_variant	missense_variant	GRHL3	0.9935889999999999	0.222296	18512	0.8287899999999999	1:24690764	0.461	1.07e-05	4.634317147704438	NA
I9_HYPTENS	Hypertension	1:24364274:T:A	rs545809	4.39e-05	-0.0489	0.012	missense_variant	missense_variant	GRHL3	0.9935889999999999	0.222296	18512	0.8287899999999999	1:24690764	0.4684	1.02e-05	4.662016714638408	NA
I9_HYPTENSESS	Hypertension, essential	1:24364274:T:A	rs545809	7.82e-05	-0.0512	0.013000000000000001	missense_variant	missense_variant	GRHL3	0.9935889999999999	0.222296	18512	0.8287899999999999	1:24690764	0.3781	4.138e-05	3.9608161910328197	NA
T1D_WIDE1	Type 1 diabetes, wide definition, subgroup 1	1:24369357:T:C	rs760457616	9.75e-05	1.0081	0.2587	missense_variant	missense_variant	STPG1	0.969239	0.00234085	2	6.094	1:24695847	NA	9.149e-05	NA	NA
F5_SPEECH	Specific development disorders of speech and language	1:24514392:A:G	rs143770846	8.63e-05	1.3484	0.3434	missense_variant	missense_variant	RCAN3	0.9837969999999999	0.00942056	48	9.5492	1:24840882	0.01773	0.0003969	1.6500276366937543	NA
KRA_PSY_SPEELING_EXMORE	NA	1:24514392:A:G	rs143770846	9.740000000000001e-05	1.1488	0.2948	missense_variant	missense_variant	RCAN3	0.9837969999999999	0.00942056	48	9.5492	1:24840882	0.001972	0.001599	0.09105844685895764	NA
CD2_NONFOLLICULAR_LYMPHOMA	Non-follicular lymphoma	1:24663197:A:G	rs202171183	4.28e-05	3.5878	0.8768	missense_variant	missense_variant	SRRM1	0.9260709999999999	0.00140179	2	0.58085	1:24989688	NA	3.837e-05	NA	NA
CD2_NONFOLLICULAR_LYMPHOMA_EXALLC	NA	1:24663197:A:G	rs202171183	2.4100000000000003e-05	3.8954	0.9224	missense_variant	missense_variant	SRRM1	0.9260709999999999	0.00140179	2	0.58085	1:24989688	NA	2.022e-05	NA	NA
H8_PERFORATION	Perforation of tympanic membrane	1:24964519:A:T	rs6672420	5.3e-05	0.1712	0.0424	missense_variant	missense_variant	RUNX3	0.996002	0.520863	100328	1.099	1:25291010	1.822e-05	0.05298	-3.463563581324233	NA
K11_REIMB_202	KELA_REIMBURSEMENT_202	1:24964519:A:T	rs6672420	3.3e-05	0.0712	0.0171	missense_variant	missense_variant	RUNX3	0.996002	0.520863	100328	1.099	1:25291010	0.001468	0.8378	-2.756414300445149	NA
L12_PSORIASIS	Psoriasis	1:24964519:A:T	rs6672420	1.5e-06	0.1225	0.0255	missense_variant	missense_variant	RUNX3	0.996002	0.520863	100328	1.099	1:25291010	5.409e-07	0.03379	-4.795671210332832	NA
E4_THYTOXGOITDIF	Thyrotoxicosis with diffuse goitr	1:25246525:A:G	rs34619962	1.6800000000000002e-05	1.3509	0.3139	missense_variant	missense_variant	RSRP1	0.9599260000000001	0.00392228	12	0.35126999999999997	1:25573016	0.01483	7.723e-05	2.2833551161900103	NA
CD2_NONFOLLICULAR_LYMPHOMA	Non-follicular lymphoma	1:25246864:A:C	rs550652778	7.829999999999999e-05	4.512	1.1424	missense_variant	missense_variant	RSRP1	0.608052	0.00133374	2	1000000.0	1:25573355	NA	7.143e-05	NA	NA
CD2_NONFOLLICULAR_LYMPHOMA_EXALLC	NA	1:25246864:A:C	rs550652778	6.35e-05	4.6248	1.1564	missense_variant	missense_variant	RSRP1	0.608052	0.00133374	2	1000000.0	1:25573355	NA	6.174e-05	NA	NA
MIGRAINE_TRIPTAN	Migraine, single triptan purchase ok & required. ICD-code if available is included	1:25246864:A:C	rs550652778	1.34e-05	1.3186	0.3029	missense_variant	missense_variant	RSRP1	0.608052	0.00133374	2	1000000.0	1:25573355	NA	1.293e-05	NA	NA
M13_JUVERHEU	Juvenile rheuma	1:25390874:C:G	rs609320	2.2100000000000002e-05	0.502	0.1183	missense_variant	missense_variant	RHCE	0.9932270000000001	0.18729500000000002	13184	1.2746	1:25717365	0.03211	0.000489	1.8173314464428822	NA
RX_STATIN	Statin medication	1:25420739:G:C	rs586178	7.609999999999999e-07	0.048	0.0097	missense_variant	missense_variant	RHCE	0.9984569999999999	0.545908	110226	1.0237	1:25747230	5.427e-06	0.1813	-4.523837982516032	NA
ILD_HOSPITAL_PULM_INFECT	ILD, hospital admission 2, with pulmonary infections	1:25554912:G:A	rs139877665	2.37e-05	2.9442	0.6965	missense_variant	missense_variant	LDLRAP1	0.9912920000000001	0.00179919	0	3.7036	1:25881403	NA	2.369e-05	NA	NA
J10_EPIGLOTTITIS	Acute epiglottitis	1:25554912:G:A	rs139877665	9.13e-05	8.2294	2.1032	missense_variant	missense_variant	LDLRAP1	0.9912920000000001	0.00179919	0	3.7036	1:25881403	NA	9.125e-05	NA	NA
ULCERENTER	Ulcerative enterocolitis	1:25563141:T:C	rs6687605	3.570000000000001e-05	0.3076	0.0744	missense_variant	missense_variant	LDLRAP1	0.995893	0.49279799999999996	89606	0.9362299999999999	1:25889632	0.0004437	0.8475	-3.281050278158565	NA
L12_ACTINKERA	Actinic keratosis	1:25805163:G:A	rs7349185	3.2200000000000005e-07	-0.1473	0.0288	missense_variant	missense_variant	SEPN1	0.991901	0.729047	195468	0.9136299999999999	1:26131654	1.032e-05	0.01642	-3.2016934554922294	NA
L12_NONIONRADISKIN	Skin changes due to chronic exposure to nonionizing radiation	1:25805163:G:A	rs7349185	1.35e-06	-0.1361	0.0282	missense_variant	missense_variant	SEPN1	0.991901	0.729047	195468	0.9136299999999999	1:26131654	2.002e-05	0.01363	-2.8330317826913736	NA
L12_RADIATIONRELATEDSKIN	Radiation-related disorders of the skin and subcutaneous tissue	1:25805163:G:A	rs7349185	7.420000000000001e-07	-0.1317	0.0266	missense_variant	missense_variant	SEPN1	0.991901	0.729047	195468	0.9136299999999999	1:26131654	8.057e-06	0.006468	-2.904596647590315	NA
L12_ACTINKERA	Actinic keratosis	1:25814082:C:A	rs2294228	8.5e-08	-0.1574	0.0294	missense_variant	missense_variant	SEPN1	0.9983780000000001	0.746682	204924	0.94127	1:26140573	4.212e-06	0.009357	-3.3466482669633573	0.0125501143260844
L12_NONIONRADISKIN	Skin changes due to chronic exposure to nonionizing radiation	1:25814082:C:A	rs2294228	3.2600000000000003e-07	-0.1467	0.0287	missense_variant	missense_variant	SEPN1	0.9983780000000001	0.746682	204924	0.94127	1:26140573	8.914e-06	0.009428	-3.0243469441021285	NA
L12_RADIATIONRELATEDSKIN	Radiation-related disorders of the skin and subcutaneous tissue	1:25814082:C:A	rs2294228	2.82e-07	-0.1393	0.0271	missense_variant	missense_variant	SEPN1	0.9983780000000001	0.746682	204924	0.94127	1:26140573	4.063e-06	0.003664	-2.9551086426694013	NA
M13_RECUDISLOCATIO	Recurrent dislocation and subluxation of joint	1:25815590:G:A	rs147131452	6.05e-05	2.7256	0.6795	missense_variant	missense_variant	SEPN1	0.9747170000000001	0.0017882999999999998	0	4.0333	1:26142081	NA	6.017e-05	NA	NA
L12_ACTINKERA	Actinic keratosis	1:25820393:C:G	rs984412	2.22e-07	-0.1525	0.0294	missense_variant	5_prime_UTR_variant	MTFR1L	0.999498	0.748854	206148	0.93079	1:26146884	6.337e-06	0.007738	-3.0867450182599865	0.00496597198684978
L12_NONIONRADISKIN	Skin changes due to chronic exposure to nonionizing radiation	1:25820393:C:G	rs984412	9.740000000000001e-07	-0.1409	0.0288	missense_variant	5_prime_UTR_variant	MTFR1L	0.999498	0.748854	206148	0.93079	1:26146884	1.651e-05	0.009233	-2.7475957622978284	NA
L12_RADIATIONRELATEDSKIN	Radiation-related disorders of the skin and subcutaneous tissue	1:25820393:C:G	rs984412	9.81e-07	-0.133	0.0272	missense_variant	5_prime_UTR_variant	MTFR1L	0.999498	0.748854	206148	0.93079	1:26146884	9.685e-06	0.0044	-2.6573530514310577	NA
Q17_CHROMOSOMAL_ABNORMALITI_NOT_ELSEW_CLASSIFIED	Chromosomal abnormalities, not elsewhere classified	1:25820393:C:G	rs984412	9.89e-05	-0.5463	0.1403	missense_variant	5_prime_UTR_variant	MTFR1L	0.999498	0.748854	206148	0.93079	1:26146884	0.0004522	0.02782	-1.7890265676466868	NA
Z21_CONVALESCENCE	Convalescence	1:25863026:C:T	rs6689014	3.14e-05	3.2447	0.7794	missense_variant	missense_variant	PAQR7	0.94596	0.00221564	2	0.22471	1:26189517	NA	2.935e-05	NA	NA
M13_RECUDISLOCATIO	Recurrent dislocation and subluxation of joint	1:25885770:G:A	rs79085598	9.790000000000001e-05	2.612	0.6705	missense_variant	missense_variant	STMN1	0.978817	0.00180735	0	1.8479	1:26212261	NA	9.511e-05	NA	NA
Z21_PROBL_RELATED_HOUSI_ECONO_CIRCUMSTANC	Problems related to housing and economic circumstances	1:26022696:C:T	rs141728988	4.0799999999999996e-05	25.701999999999998	6.263999999999999	missense_variant	missense_variant	EXTL1	0.94106	0.000391956	0	0.10203	1:26349187	NA	4.067e-05	NA	NA
ALLERG_RHINITIS	Allergic rhinitis	1:26066379:C:T	rs142710853	7.049999999999999e-05	2.8445	0.7157	missense_variant	missense_variant	TRIM63	0.946149	0.000293967	0	2.2995	1:26392870	NA	7.054e-05	NA	NA
H7_RETINALDETACHBREAK	Retinal detachment with retinal break	1:26066379:C:T	rs142710853	3.929999999999999e-05	6.9116	1.6811	missense_variant	missense_variant	TRIM63	0.946149	0.000293967	0	2.2995	1:26392870	NA	3.932e-05	NA	NA
M13_DORSOPATHYNAS	Other specified/unspecified dorsopathies	1:26188241:C:T	rs144314289	2.59e-05	4.4943	1.0683	missense_variant	missense_variant	CNKSR1	0.990705	0.00219659	4	5.0858	1:26514732	0.927	2.036e-05	4.6583019604797755	NA
Q17_CYSTIC_KIDNEY_DISEA	Cystic kidney disease	1:26188299:G:A	rs138124006	4.11e-05	4.8224	1.1759	missense_variant	missense_variant	CNKSR1	0.9768870000000001	0.00200333	8	2.832	1:26514790	0.9409	3.491e-05	4.4305936197183104	NA
DM_COMORB_EXMORE	NA	1:26190776:A:G	rs41284333	9.84e-05	-0.0516	0.0132	missense_variant	missense_variant	CATSPER4	0.9989180000000001	0.157588	9188	0.8025	1:26517267	0.003174	0.01394	-0.6426558513431612	NA
K11_ACHAL	Achalasia of cardia	1:26190776:A:G	rs41284333	5.36e-05	0.5714	0.1415	missense_variant	missense_variant	CATSPER4	0.9989180000000001	0.157588	9188	0.8025	1:26517267	0.0001231	0.09875	-2.9042790513671815	NA
C3_SECONDARY_WITHOUT_SITESPEC	Malignant neoplasm, without specification of site	1:26190830:C:T	rs369168726	4.96e-05	26.3955	6.5051	missense_variant	missense_variant	CATSPER4	0.9045489999999999	0.000195978	0	8.1436	1:26517321	NA	4.957e-05	NA	NA
C3_SECONDARY_WITHOUT_SITESPEC_EXALLC	NA	1:26190830:C:T	rs369168726	6.29e-05	24.3356	6.0816	missense_variant	missense_variant	CATSPER4	0.9045489999999999	0.000195978	0	8.1436	1:26517321	NA	6.293e-05	NA	NA
DM_COMORB_EXMORE	NA	1:26191303:A:G	rs11247866	8.4e-05	-0.0521	0.0132	missense_variant	missense_variant	CATSPER4	0.9990049999999999	0.157564	9190	0.80416	1:26517794	0.002918	0.01296	-0.6475197139771417	NA
K11_ACHAL	Achalasia of cardia	1:26191303:A:G	rs11247866	5.3200000000000006e-05	0.5716	0.1415	missense_variant	missense_variant	CATSPER4	0.9990049999999999	0.157564	9190	0.80416	1:26517794	0.0001232	0.09821	-2.9015450032142103	NA
H7_VITROPACIT	Other vitreous opacities	1:26191320:A:G	rs142583631	1.6e-05	4.7092	1.0916	missense_variant	missense_variant	CATSPER4	0.9743290000000001	0.00255044	0	0.1899	1:26517811	NA	1.602e-05	NA	NA
AB1_HELMINTIASES	Helminthiases	1:26197965:G:A	rs199726912	2.71e-05	14.0887	3.3575	missense_variant	missense_variant	CATSPER4	0.959091	0.000677758	4	3.4051	1:26524456	0.9476	1.24e-05	4.883203366888492	NA
O15_ABORT_MEDICAL	Medical abortion	1:26197965:G:A	rs199726912	4.33e-05	1.4363	0.3512	missense_variant	missense_variant	CATSPER4	0.959091	0.000677758	4	3.4051	1:26524456	0.06416	0.0001255	2.70862062945905	NA
DM_COMORB_EXMORE	NA	1:26199948:A:G	rs17257155	4.5600000000000004e-05	-0.0541	0.0133	missense_variant	missense_variant	CATSPER4	0.99941	0.15654300000000002	9090	0.81328	1:26526439	0.003075	0.007625	-0.3943947279073879	NA
M13_ENTEROARTHR	Enteropathic arthropathies	1:26276599:C:T	rs201801471	2.7699999999999996e-05	16.4327	3.9204	missense_variant	missense_variant	CEP85	0.9854629999999999	0.0005416619999999999	0	13.448	1:26603090	NA	2.771e-05	NA	NA
L12_ERYT_INTERTRIG	Erythema intertrigo	1:26285541:G:A	rs201515349	7.56e-05	1.521	0.3843	missense_variant	missense_variant	UBXN11	0.99818	0.0251614	256	19.744	1:26612032	7.616e-05	0.01061	-2.1439884485249228	NA
N14_CHRONEPHROPATH	Chronic nephritic syndrome	1:26297988:C:A	rs61750046	1.6800000000000002e-05	2.8297	0.6576	missense_variant	missense_variant	UBXN11	0.934111	0.00304038	4	0.26714	1:26624479	0.9102	1.475e-05	4.790344810856192	NA
C3_COLON	Malignant neoplasm of colon	1:26367769:T:C	rs10794532	7.78e-06	0.2046	0.0458	missense_variant	missense_variant	ZNF683	0.998384	0.217669	17568	1.1367	1:26694260	0.02117	0.0005284	1.6027580490769224	NA
C3_COLON_ADENO	Colon adenocarcinoma	1:26367769:T:C	rs10794532	2e-05	0.2207	0.0518	missense_variant	missense_variant	ZNF683	0.998384	0.217669	17568	1.1367	1:26694260	0.02002	0.001404	1.1540969653495132	NA
C3_COLON_ADENO_EXALLC	NA	1:26367769:T:C	rs10794532	1.7100000000000002e-05	0.2251	0.0524	missense_variant	missense_variant	ZNF683	0.998384	0.217669	17568	1.1367	1:26694260	0.01657	0.001503	1.0423635278324286	NA
C3_COLON_EXALLC	NA	1:26367769:T:C	rs10794532	7.73e-06	0.2074	0.0464	missense_variant	missense_variant	ZNF683	0.998384	0.217669	17568	1.1367	1:26694260	0.01822	0.0006386	1.4553194584335534	NA
M13_FOREIGNBODY	Residual foreign body in soft tissue	1:26460136:G:A	rs3816539	5.14e-05	-0.2901	0.0716	missense_variant	missense_variant	DHDDS	0.999951	0.246606	22668	1.1283	1:26786627	0.008112	0.01207	-0.17257932810808851	NA
L12_NAILDIS	Nail disorders	1:26545961:A:G	rs201699710	6.39e-05	2.8051	0.7016	missense_variant	missense_variant	RPS6KA1	0.9643799999999999	0.00176925	6	3.8769	1:26872452	0.9055	5.276e-05	4.234583667775749	NA
R18_MOUTH_BREAT	Mouth breathing	1:26553429:T:C	rs4970490	6.759999999999999e-05	-1.4683	0.3685	stop_lost	stop_lost	RPS6KA1	0.6300319999999999	0.998661	366408	0.9993799999999999	1:26879920	6.004e-05	5.599e-05	0.03033021607624899	NA
E4_DM1_STRICT	Type 1 diabetes, strict (exclude DM2)	1:26557020:A:C	rs2229712	3.9200000000000004e-05	0.1707	0.0415	missense_variant	missense_variant	RPS6KA1	0.999518	0.193613	13942	0.89126	1:26883511	0.000725	0.03066	-1.6262341439473627	NA
T1D	Type1 diabetes, definitions combined	1:26557020:A:C	rs2229712	3.2200000000000003e-05	0.1711	0.0412	missense_variant	missense_variant	RPS6KA1	0.999518	0.193613	13942	0.89126	1:26883511	0.0004074	0.03741	-1.9629666835340598	NA
ALCOGASTRITIS	Alcoholic gastritis	1:26558917:C:A	rs200693344	4.73e-05	14.392999999999999	3.5377	missense_variant	missense_variant	RPS6KA1	0.9331020000000001	0.0006859230000000001	0	11.993	1:26885408	NA	4.733e-05	NA	NA
K11_ALCGASTR	Alcoholic gastritis	1:26558917:C:A	rs200693344	4.23e-05	14.7293	3.5972	missense_variant	missense_variant	RPS6KA1	0.9331020000000001	0.0006859230000000001	0	11.993	1:26885408	NA	4.228e-05	NA	NA
DIABETES_FG	Diabetes, varying definitions	1:26775584:G:A	rs116540923	8.46e-06	1.2044	0.2705	missense_variant	missense_variant	ARID1A	0.8319350000000001	0.000536218	0	0.28865999999999997	1:27102075	NA	8.463e-06	NA	NA
E4_DIABETES	Diabetes mellitus	1:26775584:G:A	rs116540923	5.85e-06	1.2369	0.273	missense_variant	missense_variant	ARID1A	0.8319350000000001	0.000536218	0	0.28865999999999997	1:27102075	NA	5.854e-06	NA	NA
E4_DM2	Type 2 diabetes	1:26775584:G:A	rs116540923	5.98e-06	1.3195	0.2914	missense_variant	missense_variant	ARID1A	0.8319350000000001	0.000536218	0	0.28865999999999997	1:27102075	NA	5.975e-06	NA	NA
E4_DM2NOCOMP	Type 2 diabetes without complications	1:26775584:G:A	rs116540923	5.27e-05	1.7684	0.4373	missense_variant	missense_variant	ARID1A	0.8319350000000001	0.000536218	0	0.28865999999999997	1:27102075	NA	5.268e-05	NA	NA
E4_DM2_STRICT	Type 2 diabetes, strict (exclude DM1)	1:26775584:G:A	rs116540923	3.17e-05	1.2645	0.3039	missense_variant	missense_variant	ARID1A	0.8319350000000001	0.000536218	0	0.28865999999999997	1:27102075	NA	3.174e-05	NA	NA
T2D	Type 2 diabetes, definitions combined	1:26775584:G:A	rs116540923	3.14e-05	1.268	0.3046	missense_variant	missense_variant	ARID1A	0.8319350000000001	0.000536218	0	0.28865999999999997	1:27102075	NA	3.144e-05	NA	NA
H7_VASCCILIARY	Hyphaema and other vascular disorders of iris and ciliary body	1:26779615:G:A	rs41303631	7.87e-05	8.597999999999999	2.1777	missense_variant	missense_variant	ARID1A	0.991325	0.00149161	2	0.6362300000000001	1:27106106	NA	7.162e-05	NA	NA
ST19_DISLO_SPRAIN_STRAIN_JOINTS_LIGAM_THORAX	Dislocation, sprain and strain of joints and ligaments of thorax	1:26892701:C:T	rs139878104	4.0600000000000004e-05	1.3284	0.3237	missense_variant	missense_variant	GPATCH3	0.9951059999999999	0.0253737	264	21.095	1:27219192	0.6707	1.721e-05	4.590747436013091	NA
D3_BLOOD	Diseases of the blood and blood-forming organs and certain disorders involving the immune mechanism	1:26897437:TG:T	rs1237196238	1.29e-05	1.2162	0.2788	pLoF	frameshift_variant	GPATCH3	0.9355049999999999	0.000606988	0	1000000.0	1:27223928	NA	1.289e-05	NA	NA
D3_NUTRIANAEMIAOTHER	Other nutritional anaemias	1:26897437:TG:T	rs1237196238	7.47e-05	23.029	5.8141	pLoF	frameshift_variant	GPATCH3	0.9355049999999999	0.000606988	0	1000000.0	1:27223928	NA	7.467e-05	NA	NA
K11_PULC	Peptic ulcer	1:26897437:TG:T	rs1237196238	6.59e-05	24.0382	6.0237	pLoF	frameshift_variant	GPATCH3	0.9355049999999999	0.000606988	0	1000000.0	1:27223928	NA	6.591e-05	NA	NA
M13_PATHODISLOCATIO	Pathological/recurrent dislocation and subluxation of joint, not elsewhere classified	1:26911960:G:A	rs201775418	9.68e-05	0.8127	0.2085	missense_variant	missense_variant	NR0B2	0.991074	0.0116471	46	89.066	1:27238451	0.6753	6.451e-05	4.019869707826133	NA
I9_DVTANDPULM	DVT of lower extremities and pulmonary embolism	1:26913429:C:G	rs6659176	8.609999999999999e-05	-0.1425	0.0363	missense_variant	missense_variant	NR0B2	0.9995709999999999	0.0774413	2168	1.0155	1:27239920	0.6154	5.932e-05	4.015956349555095	NA
I9_VTE	Venous thromboembolism	1:26913429:C:G	rs6659176	5e-05	-0.1381	0.0341	missense_variant	missense_variant	NR0B2	0.9995709999999999	0.0774413	2168	1.0155	1:27239920	0.4129	5.887e-05	3.845950847062533	NA
RX_STATIN	Statin medication	1:26913429:C:G	rs6659176	1.48e-06	0.0876	0.0182	missense_variant	missense_variant	NR0B2	0.9995709999999999	0.0774413	2168	1.0155	1:27239920	0.01609	3.48e-05	2.6649768001524485	NA
I9_HYPERTENSION	Hypertensive diseases	1:26952082:T:C	rs17360994	9.740000000000001e-05	0.0721	0.0185	missense_variant	missense_variant	KDF1	0.999519	0.0774685	2164	1.0232	1:27278573	0.0006833	0.006557	-0.9820937629438282	NA
I9_VTE	Venous thromboembolism	1:26952082:T:C	rs17360994	6.68e-05	-0.1358	0.0341	missense_variant	missense_variant	KDF1	0.999519	0.0774685	2164	1.0232	1:27278573	0.4184	7.891e-05	3.7244596324771235	NA
RX_STATIN	Statin medication	1:26952082:T:C	rs17360994	8.55e-07	0.0896	0.0182	missense_variant	missense_variant	KDF1	0.999519	0.0774685	2164	1.0232	1:27278573	0.01314	2.393e-05	2.7396526666103247	NA
D3_NUTRIANAEMIAOTHER	Other nutritional anaemias	1:27350103:G:GGCCGCCGCCCGGC	rs1238817269	6.74e-05	11.9012	2.9863	pLoF	frameshift_variant	SYTL1	0.810344	0.00189445	0	1000000.0	1:27676594	NA	6.742e-05	NA	NA
L12_IMPETIGO	Impetigo	1:27350103:G:GGCCGCCGCCCGGC	rs1238817269	6.24e-05	4.6898	1.1715	pLoF	frameshift_variant	SYTL1	0.810344	0.00189445	0	1000000.0	1:27676594	NA	6.13e-05	NA	NA
CD2_BENIGN_CRANIAL_NERVE	Benign neoplasm: Cranial nerves	1:27356064:GC:G	rs992364585	6.04e-05	13.1524	3.2788	pLoF	frameshift_variant	MAP3K6	0.896784	0.000511721	0	1000000.0	1:27682555	NA	6.036e-05	NA	NA
CD2_BENIGN_CRANIAL_NERVE_EXALLC	NA	1:27356064:GC:G	rs992364585	7.53e-05	12.3629	3.1228	pLoF	frameshift_variant	MAP3K6	0.896784	0.000511721	0	1000000.0	1:27682555	NA	7.53e-05	NA	NA
M13_RECUDISLOCATIO	Recurrent dislocation and subluxation of joint	1:27369238:A:AT	rs770650851	9.85e-05	3.5389	0.9088	LC	frameshift_variant	FCN3	0.975708	0.00109965	2	1000000.0	1:27695729	NA	8.086e-05	NA	NA
I9_MYOCARD	Myocarditis	1:27373179:AG:A	rs532781899	6.29e-05	1.3011	0.3251	pLoF	frameshift_variant	FCN3	0.990812	0.00986151	38	0.44645	1:27699670	0.8455	5.369e-05	4.197220207970522	NA
K11_CHOLELITH	Cholelithiasis	1:27408299:C:T	rs773730204	4.39e-05	-0.5209	0.1275	missense_variant	missense_variant	WASF2	0.968002	0.00288251	8	1000000.0	1:27734793	0.5195	5.282e-05	3.992787155022291	NA
N14_IMPOTENCE	Impotence	1:27549641:C:G	rs762109511	6.42e-05	6.4253	1.6076	missense_variant	missense_variant	AHDC1	0.952608	0.000811132	0	122.35	1:27876152	NA	6.418e-05	NA	NA
RX_STATIN	Statin medication	1:27885874:T:G	rs755004315	2.6300000000000002e-05	0.4487	0.1068	missense_variant	missense_variant	THEMIS2	0.899281	0.00208499	4	1000000.0	1:28212385	0.3867	1.496e-05	4.412442578544623	NA
G6_XTRAPYR	Extrapyramidal and movement disorders	1:27914296:CGGGT:C	rs144637577	5.6899999999999994e-05	0.7132	0.1772	pLoF	frameshift_variant	RPA2	0.9998290000000001	0.00513898	10	0.5503	1:28240807	0.7568	4.681e-05	4.208642482266294	NA
DM_KETOACIDOSIS	Diabetic ketoacidosis	1:27942322:C:CG	rs11386058	2.1899999999999997e-05	0.1073	0.0253	pLoF	frameshift_variant	SMPDL3B	0.9958040000000001	0.493187	89602	1.0362	1:28268833	0.000775	0.8277	-3.0285712526925375	NA
H7_CONVERGINSUFF	Convergence insufficiency and excess	1:27955781:T:C	rs3813803	4.7799999999999996e-05	0.5263	0.1294	missense_variant	missense_variant	SMPDL3B	0.993559	0.322735	38196	1.1767	1:28282292	0.002585	0.09006	-1.5420713951969527	NA
G6_XTRAPYR	Extrapyramidal and movement disorders	1:27955796:G:A	rs35908659	5.67e-05	0.4924	0.1223	missense_variant	missense_variant	SMPDL3B	0.987332	0.010275200000000002	38	0.9963700000000001	1:28282307	0.3339	8.067e-05	3.6169043621114065	NA
R18_OTHER_SYMPTOMS_SIGNS_INVOLVI_URINARY_SYSTEM	Other symptoms and signs involving the urinary system	1:28237768:A:G	rs9508	4.7e-05	0.2402	0.059000000000000004	missense_variant	missense_variant	ATPIF1	0.997682	0.275333	28128	0.92465	1:28564279	0.003924	0.03209	-0.9126407183875932	NA
DM_VITREOUS_BLEEDING	Vitreous bleeding (caused by prolif. dmrp when together with H36.03*)	1:28473868:C:A	rs61785974	6.29e-05	-0.1954	0.0488	missense_variant	missense_variant	PHACTR4	0.998481	0.311954	36190	1.1042	1:28800380	0.0456	0.003515	1.1130395133085922	NA
H7_VITRHAEMORR	Vitreous haemorrhage	1:28473868:C:A	rs61785974	4.11e-05	-0.1981	0.0483	missense_variant	missense_variant	PHACTR4	0.998481	0.311954	36190	1.1042	1:28800380	0.0243	0.005984	0.6086146887419072	NA
G6_XTRAPYR	Extrapyramidal and movement disorders	1:28553689:T:C	rs145048352	9.120000000000001e-05	1.1029	0.2819	missense_variant	missense_variant	TRNAU1AP	0.9837030000000001	0.00213671	6	0.87934	1:28880201	0.7719	6.759e-05	4.057678594486516	NA
Z21_PROBL_RELATED_MEDICAL_FACILITI_OTH_HEALTH_CARE	Problems related to medical facilities and other health care	1:28553689:T:C	rs145048352	4.98e-05	3.1431	0.7748	missense_variant	missense_variant	TRNAU1AP	0.9837030000000001	0.00213671	6	0.87934	1:28880201	0.9298	4.347e-05	4.330199901656231	NA
K11_OTHANRECT	Other diseases of anus and rectum	1:28737136:C:G	rs199887916	2.8800000000000002e-05	1.9959	0.4771	missense_variant	missense_variant	YTHDF2	0.9670209999999999	0.000748527	0	0.088939	1:29063648	NA	2.876e-05	NA	NA
KELA_DIAB_INSUL	Diabetes, insuline treatment (Kela reimbursement)	1:28737136:C:G	rs199887916	6.92e-05	0.8341	0.2096	missense_variant	missense_variant	YTHDF2	0.9670209999999999	0.000748527	0	0.088939	1:29063648	NA	6.922e-05	NA	NA
I9_REVASC	Coronary revascularization (ANGIO or CABG)	1:28863089:G:A	rs77585854	3.04e-05	-0.3904	0.0936	missense_variant	missense_variant	OPRD1	0.987253	0.0101092	62	24.500999999999998	1:29189601	0.5115	3.639e-05	4.147863582461944	NA
AB1_VIRAL_SKIN_MUCOUS_MEMBRANE	Viral infections characterized by skin and mucous membrane lesions	1:29015733:C:T	rs142874233	6.890000000000001e-05	1.3444	0.3378	missense_variant	missense_variant	EPB41	0.8923770000000001	0.00151339	0	0.16265	1:29342245	NA	6.665e-05	NA	NA
CD2_BENIGN_OVARY	Benign neoplasm of ovary	1:29149136:T:G	rs2230679	4.24e-05	-0.2011	0.0491	missense_variant	missense_variant	SRSF4	0.999813	0.900367	297910	1.0111	1:29475648	0.0001378	0.001128	-0.9130598820757165	NA
CD2_BENIGN_OVARY_EXALLC	NA	1:29149136:T:G	rs2230679	5.07e-05	-0.1996	0.0493	missense_variant	missense_variant	SRSF4	0.999813	0.900367	297910	1.0111	1:29475648	0.0001371	0.0009733	-0.8512092685858657	NA
O15_ABORT_MEDICAL	Medical abortion	1:29200516:G:A	rs148978800	5.0900000000000004e-05	0.7434	0.1835	missense_variant	missense_variant	MECR	0.9792569999999999	0.00218298	8	0.16375	1:29527028	0.5423	2.657e-05	4.3098480500251775	NA
O15_MEMBR_PREMAT_RUPT	Premature rupture of membranes	1:30735195:C:T	rs35351292	4.24e-05	-0.1443	0.0353	missense_variant	missense_variant	LAPTM5	0.9957870000000001	0.281449	29414	1.1533	1:31208042	0.01498	0.008425	0.24994190382007145	NA
DM_POLYNEURO	Diabetic polyneuropathy	1:30739047:G:A	rs34101571	8.92e-05	1.0849	0.2769	missense_variant	missense_variant	LAPTM5	0.993348	0.031381	422	3.7335	1:31211894	0.01326	0.0007821	1.229281238180763	NA
R18_OTHER_SYMPTOMS_SIGNS_INVOLVI_DIGES_SYSTEM_ABDOMEN	Other symptoms and signs involving the digestive system and abdomen	1:30974749:G:A	rs755389934	1.27e-05	6.7349	1.5427	missense_variant	missense_variant	PUM1	0.837297	0.00023952900000000002	0	1000000.0	1:31447596	NA	1.268e-05	NA	NA
M13_MUSCULOSKELETAL	Diseases of the musculoskeletal system and connective tissue	1:31426740:T:C	rs781793323	9.559999999999999e-05	-0.6347	0.1627	missense_variant	missense_variant	SERINC2	0.9764360000000001	0.000533496	0	22.208000000000002	1:31899587	NA	9.565e-05	NA	NA
C3_CORPUS_UTERI_EXALLC	NA	1:31586928:C:A	rs113639076	9.49e-05	-0.7166	0.1836	missense_variant	missense_variant	TINAGL1	0.993742	0.0200959	164	1.2407	1:32052529	0.5487	0.0001064	3.71239333223705	NA
I9_HEARTFAIL	Heart failure,strict	1:31586928:C:A	rs113639076	2.8499999999999998e-05	0.2495	0.0596	missense_variant	missense_variant	TINAGL1	0.993742	0.0200959	164	1.2407	1:32052529	0.09968	8.803e-05	3.0539773274588162	NA
I9_HEARTFAIL_ALLCAUSE	All-cause Heart Failure	1:31586928:C:A	rs113639076	5.56e-05	0.1839	0.0456	missense_variant	missense_variant	TINAGL1	0.993742	0.0200959	164	1.2407	1:32052529	0.1529	0.0001392	3.0407682501377766	NA
I9_HEARTFAIL_NS	Heart failure, not strict	1:31586928:C:A	rs113639076	4.73e-05	0.1842	0.0453	missense_variant	missense_variant	TINAGL1	0.993742	0.0200959	164	1.2407	1:32052529	0.1622	0.0001152	3.148598370787944	NA
N14_PYELONEPHR	Acute tubulo-interstitial nephritis	1:31620963:G:A	rs144603792	1.26e-05	1.5419999999999998	0.3532	missense_variant	missense_variant	HCRTR1	0.958274	0.0006559819999999999	2	0.084737	1:32086564	NA	7.927e-06	NA	NA
H7_ALLERGICCONJUNCTIVITIS	Allergic conjunctivitis	1:31658955:C:T	rs375539480	7.26e-05	1.6484	0.4155	missense_variant	missense_variant	COL16A1	0.68188	0.000783912	0	1000000.0	1:32124556	NA	7.252e-05	NA	NA
H7_USEOFEYEANTIALLERGENS	Use of eye-antiallergens (taken as indicator of allergic/atopic conjunctivitis)	1:31658955:C:T	rs375539480	3.82e-05	1.774	0.4308	missense_variant	missense_variant	COL16A1	0.68188	0.000783912	0	1000000.0	1:32124556	NA	3.812e-05	NA	NA
M13_FATPADHYPERTROPHY	Hypertrophy of (infrapatellar) fat pad	1:31680092:C:T	rs41263969	8.13e-05	5.1143	1.2978	missense_variant	missense_variant	COL16A1	0.988029	0.00509543	6	0.80008	1:32145693	0.9626	7.493e-05	4.108790124743239	NA
CD2_BENIGN_MELANOCYTIC_SCALPNECK	Melanocytic naevi of scalp and neck	1:31680102:C:G	rs1335838185	9.37e-06	20.2348	4.5665	pLoF	splice_acceptor_variant	COL16A1	0.741306	0.000500833	0	1000000.0	1:32145703	NA	9.373e-06	NA	NA
CD2_BENIGN_MELANOCYTIC_SCALPNECK_EXALLC	NA	1:31680102:C:G	rs1335838185	1.22e-05	19.1876	4.3871	pLoF	splice_acceptor_variant	COL16A1	0.741306	0.000500833	0	1000000.0	1:32145703	NA	1.222e-05	NA	NA
M13_ARTHROSIS_KNEE_PRIM_KNEESURG	Gonarthrosis, primary, with knee surgery	1:31680102:C:G	rs1335838185	8.7e-05	1.9017	0.4846	pLoF	splice_acceptor_variant	COL16A1	0.741306	0.000500833	0	1000000.0	1:32145703	NA	8.701e-05	NA	NA
K11_OESULC	Ulcer of oesophagus	1:31692475:T:C	rs115606583	3.4899999999999995e-05	7.1254	1.7215	missense_variant	missense_variant	COL16A1	0.719176	0.000476336	2	0.033348	1:32158076	NA	3.416e-05	NA	NA
H8_OTALGIA	Otalgia	1:31693120:G:C	rs746690538	6.2e-05	12.6225	3.1515	missense_variant	missense_variant	COL16A1	0.634951	0.00021231	0	1000000.0	1:32158721	NA	6.153e-05	NA	NA
J10_BRONCHITIS	Acute bronchitis	1:31693120:G:C	rs746690538	4.2499999999999996e-05	3.3857	0.8271	missense_variant	missense_variant	COL16A1	0.634951	0.00021231	0	1000000.0	1:32158721	NA	4.22e-05	NA	NA
L12_NONIONRADISKINNAS	Other and unspecified skin changes due to chronic exposure to nonionizing radiation	1:31695217:G:A	rs201553193	9.940000000000002e-05	51.1112	13.1322	missense_variant	missense_variant	COL16A1	0.7482989999999999	0.00016875900000000002	0	1000000.0	1:32160818	NA	9.94e-05	NA	NA
H7_EPISCLERITIS	Episcleritis	1:31699894:G:T	rs2228552	5.3700000000000004e-05	-0.2672	0.0662	missense_variant	missense_variant	COL16A1	0.997972	0.646409	153620	1.0101	1:32165495	0.0002086	0.06453	-2.490447361016613	NA
K11_FISSANAL	Fissure and fistula of anal and rectal regions	1:31738875:G:A	rs112847200	1.34e-05	0.7739	0.1778	missense_variant	missense_variant	ADGRB2	0.9863360000000001	0.00534585	10	1.2549	1:32204476	0.7596	1.1e-05	4.8391922709067545	NA
I9_HEARTFAIL_ALLCAUSE	All-cause Heart Failure	1:31740014:G:C	rs146415162	7.06e-05	0.7545	0.1899	missense_variant	missense_variant	ADGRB2	0.982441	0.0011296	4	0.42646000000000006	1:32205615	0.6666	4.775e-05	4.144891933404746	NA
I9_HEARTFAIL_NS	Heart failure, not strict	1:31740014:G:C	rs146415162	5.18e-05	0.7642	0.1888	missense_variant	missense_variant	ADGRB2	0.982441	0.0011296	4	0.42646000000000006	1:32205615	0.6651	3.463e-05	4.28343445628469	NA
M13_CALCIFICTEND	Calcific tendinitis of shoulder	1:31744309:G:A	rs201728918	6.159999999999999e-05	6.2696	1.5647	missense_variant	missense_variant	ADGRB2	0.750132	0.00073764	2	3.029	1:32209910	NA	0.001716	NA	NA
G6_XTRAPYR	Extrapyramidal and movement disorders	1:31815009:T:C	rs6664445	7.56e-05	0.1004	0.0254	missense_variant	missense_variant	SPOCD1	0.9916659999999999	0.669437	164326	0.98198	1:32280610	0.002761	0.4876	-2.246997290307081	NA
G6_XTRAPYROTH	Other extrapyramidal and movement disorders+ in other diseases	1:31815009:T:C	rs6664445	7.57e-05	0.1504	0.038	missense_variant	missense_variant	SPOCD1	0.9916659999999999	0.669437	164326	0.98198	1:32280610	0.0009118	0.1808	-2.297298838273401	NA
Q17_CYSTIC_KIDNEY_DISEA	Cystic kidney disease	1:31815098:C:T	rs201703298	2.84e-05	5.1395	1.2278	missense_variant	missense_variant	SPOCD1	0.940203	0.00188357	8	84.691	1:32280699	0.952	2.473e-05	4.585412832023177	NA
Z21_GENERAL_EXAM_INVES_PERSONS_WO_COMPLA_REPOR_DIAGNOSIS	General examination and investigation of persons without complaint and reported diagnosis	1:32102646:G:T	rs41263987	9.300000000000001e-05	0.7458	0.1908	missense_variant	missense_variant	TMEM39B	0.97835	0.00118676	2	1.1342	1:32568247	NA	6.436e-05	NA	NA
J10_ARDS	Adult respiratory distress syndrome	1:32204317:G:A	rs140234450	6.04e-05	3.141	0.7829999999999999	missense_variant	missense_variant	CCDC28B	0.978245	0.0122296	52	1.4703	1:32669918	0.894	5.152e-05	4.239361664444162	NA
H8_MIDDLEMASTOID	Diseases of middle ear and mastoid	1:32207331:G:A	rs12032332	5.22e-05	-0.115	0.0284	missense_variant	missense_variant	IQCC	0.995706	0.0758735	2194	1.486	1:32672932	0.07882	0.000317	2.3955771683118328	NA
R18_ABNORMAL_FINDI_DIAGNOST_IMAGI_CENTRAL_NERVOUS_SYSTEM	Abnormal findings on diagnostic imaging of central nervous system	1:32248476:C:G	rs759770655	9.14e-05	21.7892	5.5693	missense_variant	missense_variant	FAM167B	0.924415	0.00026947	0	1000000.0	1:32714077	NA	9.139e-05	NA	NA
G6_HCOBSTR	Obstructive hydrocephalus	1:32274234:T:G	rs768835510	9.86e-05	6.1999	1.5921	missense_variant	missense_variant	LCK	0.960313	0.00316559	6	62.401	1:32739835	0.96	8.812e-05	4.0371967445608385	NA
L12_INFECT_SKIN_NAS	Other and unspecified local infections of skin and subcutaneous tissue	1:32274234:T:G	rs768835510	4.36e-05	2.1413	0.5239	missense_variant	missense_variant	LCK	0.960313	0.00316559	6	62.401	1:32739835	0.9142	3.961e-05	4.363236374549019	NA
Q17_OTHER_SPECIFE_CONGEN_MALFO_SYNDR_AFFECTING_MULTIPLE_SYSTEMS	Other specified congenital malformation syndromes affecting multiple systems	1:32331749:G:A	rs375198135	3.8e-05	29.2543	7.1014	missense_variant	missense_variant	HDAC1	0.9363600000000001	0.000362015	0	16.118	1:32797350	NA	3.796e-05	NA	NA
H8_EXT_NONINF	Acute otitis externa, noninfective	1:32485153:C:T	rs531986003	7.09e-05	7.9262	1.9949	missense_variant	missense_variant	RP1-27O5.3	0.957427	0.00148345	0	2.6125	1:32950754	NA	7.009e-05	NA	NA
N14_UROLITHIASIS	Urolithiasis	1:32765779:T:G	rs6694085	8.909999999999998e-05	-0.1145	0.0292	missense_variant	missense_variant	KIAA1522	0.995508	0.190608	13642	0.97149	1:33231380	0.07554	0.001038	1.8619796269790672	NA
N14_DYSPLACERVUT	Dysplasia of cervi uteri	1:32770050:A:G	rs12730560	2.3e-05	0.1518	0.0359	missense_variant	missense_variant	KIAA1522	0.9949549999999999	0.15037	8288	1.1364	1:33235651	0.06111	0.0002745	2.347569934933716	NA
K11_HEPFAIL	Hepatic failure, not elsewhere classified	1:32770882:G:A	rs138055320	7.04e-05	7.5063	1.8885	missense_variant	missense_variant	KIAA1522	0.879143	0.000949949	0	0.11502000000000001	1:33236483	NA	7.009e-05	NA	NA
M13_KNEEDERANGEMENTS	Internar derangement of knee	1:32771244:G:A	rs117872916	6.74e-05	0.5561	0.1395	missense_variant	missense_variant	KIAA1522	0.989311	0.0021230999999999997	6	2.2069	1:33236845	0.199	0.0001117	3.2507999032940975	NA
FALLS	Falls/tendenct to fall	1:32895951:C:T	rs139394643	6.8e-05	1.3803	0.3465	missense_variant	missense_variant	TMEM54	0.9960530000000001	0.00477424	18	1.772	1:33361552	0.7504	4.257e-05	4.246189175193871	NA
VWXY20_OTHER_EXTER_CAUSES_ACCIDENTAL_INJURY	Other external causes of accidental injury	1:32895951:C:T	rs139394643	5.3200000000000006e-05	1.2868	0.3184	missense_variant	missense_variant	TMEM54	0.9960530000000001	0.00477424	18	1.772	1:33361552	0.726	3.191e-05	4.357009816506583	NA
L12_CHRONICULCEROFSKIN	Chronic ulcer of skin, not elsewhere classified	1:33013290:C:T	rs200179721	6.49e-05	3.3498	0.8387	missense_variant	missense_variant	AK2	0.967276	0.0018509	4	1000000.0	1:33478891	0.9201	5.408e-05	4.230798347768569	NA
Z21_OTHER_MEDICAL_CARE	Other medical care	1:33014587:G:C	rs749178848	7.96e-05	3.1613	0.8012	pLoF	stop_gained	AK2	0.901423	0.000506277	0	32.284	1:33480188	NA	7.957e-05	NA	NA
L12_CHRONICULCEROFSKIN	Chronic ulcer of skin, not elsewhere classified	1:33082263:T:A	rs202115846	5.41e-05	3.4737	0.8605	missense_variant	missense_variant	AZIN2	0.962198	0.00179919	4	1000000.0	1:33547864	0.9201	4.464e-05	4.3141108447726255	NA
ST19_INJURY_MUSCLE_TENDON_HIP_THIGH_LEVEL	Injury of muscle and tendon at hip and thigh level	1:33082329:C:G	rs149817424	2.6300000000000002e-05	5.1773	1.2318	missense_variant	missense_variant	AZIN2	0.948694	0.000900955	2	7.1394	1:33547930	NA	2.396e-05	NA	NA
ST19_INJURI_KNEE_LOWER_LEG	Injuries to the knee and lower leg	1:33312068:TAGTC:T	rs201715975	1.53e-05	-0.2315	0.0535	pLoF	frameshift_variant	A3GALT2	0.993785	0.009475	38	0.41681	1:33777669	0.9816	1.27e-05	4.888130828762991	NA
DIABETES_FG	Diabetes, varying definitions	1:33488562:AGTCCCAGAAGAAGGG:A	rs754425216	8.91e-06	0.9389	0.2114	inframe_indel	inframe_deletion	ZSCAN20	0.963785	0.00065326	2	1000000.0	1:33954162	NA	5.579e-06	NA	NA
DM_OTHER_WIDE	Other diabetes, wide definition	1:33488562:AGTCCCAGAAGAAGGG:A	rs754425216	3.34e-05	0.9561	0.2305	inframe_indel	inframe_deletion	ZSCAN20	0.963785	0.00065326	2	1000000.0	1:33954162	NA	2.119e-05	NA	NA
DM_SEVERAL_COMPLICATIONS	Diabetes, several complications	1:33488562:AGTCCCAGAAGAAGGG:A	rs754425216	1.11e-05	2.2384	0.5093	inframe_indel	inframe_deletion	ZSCAN20	0.963785	0.00065326	2	1000000.0	1:33954162	NA	6.81e-06	NA	NA
E4_DIABETES	Diabetes mellitus	1:33488562:AGTCCCAGAAGAAGGG:A	rs754425216	1.06e-05	0.9365	0.2127	inframe_indel	inframe_deletion	ZSCAN20	0.963785	0.00065326	2	1000000.0	1:33954162	NA	6.631e-06	NA	NA
E4_DM2	Type 2 diabetes	1:33488562:AGTCCCAGAAGAAGGG:A	rs754425216	1.4400000000000001e-05	0.9943	0.2292	inframe_indel	inframe_deletion	ZSCAN20	0.963785	0.00065326	2	1000000.0	1:33954162	NA	8.895e-06	NA	NA
E4_DM2NASCOMP	Type 2 diabetes with other specified/multiple/unspecified complications	1:33488562:AGTCCCAGAAGAAGGG:A	rs754425216	6.87e-07	1.3371	0.2693	inframe_indel	inframe_deletion	ZSCAN20	0.963785	0.00065326	2	1000000.0	1:33954162	NA	4.082e-07	NA	NA
E4_DM2_STRICT	Type 2 diabetes, strict (exclude DM1)	1:33488562:AGTCCCAGAAGAAGGG:A	rs754425216	5.33e-06	1.1077	0.2434	inframe_indel	inframe_deletion	ZSCAN20	0.963785	0.00065326	2	1000000.0	1:33954162	NA	3.125e-06	NA	NA
KELA_DIAB_INSUL	Diabetes, insuline treatment (Kela reimbursement)	1:33488562:AGTCCCAGAAGAAGGG:A	rs754425216	5.8e-06	1.0607	0.23399999999999999	inframe_indel	inframe_deletion	ZSCAN20	0.963785	0.00065326	2	1000000.0	1:33954162	NA	3.764e-06	NA	NA
KELA_DIAB_INSUL_EXMORE	NA	1:33488562:AGTCCCAGAAGAAGGG:A	rs754425216	4.69e-06	1.0867	0.2374	inframe_indel	inframe_deletion	ZSCAN20	0.963785	0.00065326	2	1000000.0	1:33954162	NA	2.98e-06	NA	NA
T2D	Type 2 diabetes, definitions combined	1:33488562:AGTCCCAGAAGAAGGG:A	rs754425216	4.6e-06	1.1216	0.2448	inframe_indel	inframe_deletion	ZSCAN20	0.963785	0.00065326	2	1000000.0	1:33954162	NA	2.679e-06	NA	NA
T2D_WIDE	Type 2 diabetes, wide definition	1:33488562:AGTCCCAGAAGAAGGG:A	rs754425216	7.37e-05	1.3011	0.3282	inframe_indel	inframe_deletion	ZSCAN20	0.963785	0.00065326	2	1000000.0	1:33954162	NA	4.658e-05	NA	NA
NONALLERG_ASTHMA	Non-allergic asthma (mode)	1:33569514:T:C	rs34047235	8.21e-06	0.3025	0.0678	missense_variant	missense_variant	CSMD2	0.9853290000000001	0.042638800000000004	732	1.5757	1:34035114	0.126	2.665e-05	3.674673331754972	NA
NONALLERG_ASTHMA_EXMORE	NA	1:33569514:T:C	rs34047235	6.74e-06	0.3062	0.068	missense_variant	missense_variant	CSMD2	0.9853290000000001	0.042638800000000004	732	1.5757	1:34035114	0.1088	2.409e-05	3.6547920953638178	NA
M13_ARTHINOTH	Arthropathies in other diseases classified elsewhere	1:33572660:C:A	rs201981621	8.94e-05	5.027	1.2831	missense_variant	missense_variant	CSMD2	0.986665	0.0017637999999999998	2	1000000.0	1:34038260	NA	8.296e-05	NA	NA
H7_IRIDOCYCLITISINOTH	Iridocyclitis in diseases classified elsewhere	1:33772682:T:C	rs474474	4.56e-06	0.653	0.1424	missense_variant	missense_variant	CSMD2	0.998266	0.220538	18236	0.86829	1:34238283	0.0001352	0.04623	-2.5339472018324645	NA
K11_TOXLIV	Toxic liver disease	1:33788671:T:C	rs115780313	8.97e-05	67.9415	17.3462	missense_variant	missense_variant	CSMD2	0.7339640000000001	0.000114321	0	0.058721	1:34254272	NA	8.974e-05	NA	NA
CD2_BENIGN_EXALLC	NA	1:33804897:G:A	rs10737374	7.01e-05	0.0381	0.0096	missense_variant	missense_variant	CSMD2	0.996179	0.703757	182172	1.0357	1:34270498	0.0004806	0.06331	-2.11968854705359	NA
F5_PSYCH	Psychiatric diseases	1:33864672:C:T	rs192690973	5.7999999999999994e-05	-0.2605	0.0648	missense_variant	missense_variant	HMGB4	0.9605940000000001	0.00492939	16	90.96600000000001	1:34330273	0.9341	4.755e-05	4.293242850806167	NA
KRA_PSY_ANYMENTAL	Any mental disorder	1:33864672:C:T	rs192690973	8.43e-06	-0.2936	0.0659	missense_variant	missense_variant	HMGB4	0.9605940000000001	0.00492939	16	90.96600000000001	1:34330273	0.9275	6.609e-06	5.147178166416653	NA
KRA_PSY_ANYMENTAL_SUICID_PREG_NERV	Any mental disorder, or suicide (or attempt), or psychic disorders complicating pregnancy, partum or puerperum or nerve system disorders	1:33864672:C:T	rs192690973	1.49e-05	-0.2847	0.0657	missense_variant	missense_variant	HMGB4	0.9605940000000001	0.00492939	16	90.96600000000001	1:34330273	0.948	1.194e-05	4.899804010544716	NA
VWXY20_SUICI_OTHER_INTENTI_SELF_H	Suicide or other Intentional self-harm	1:33864672:C:T	rs192690973	8.43e-06	-0.2936	0.0659	missense_variant	missense_variant	HMGB4	0.9605940000000001	0.00492939	16	90.96600000000001	1:34330273	0.9275	6.609e-06	5.147178166416653	NA
G6_NEURO	Neurological diseases	1:34202135:A:T	rs139397885	7.46e-05	0.1575	0.0398	missense_variant	missense_variant	C1orf94	0.995447	0.00897416	42	2.8325	1:34667736	0.05602	0.0002168	2.4122838266212	NA
ST19_FOREI_BODY_EAR	Foreign body in ear	1:34794607:C:T	rs61777220	9.449999999999999e-05	2.9112	0.7456	missense_variant	missense_variant	GJA4	0.9686239999999999	0.0088299	32	0.8361799999999999	1:35260208	0.9063	7.83e-05	4.063510217935	NA
H7_GLAUCOMA_XFG	Glaucoma, exfoliation	1:35114819:C:A	rs769088408	2.47e-05	11.7206	2.7792	missense_variant	NA	NA	0.762009	0.000193256	4	0.0	1:35580420	NA	0.0005743	NA	NA
H7_RETINOPATHYDIAB_NAS	Other diabetic retinopathy	1:35359093:T:G	rs185378790	4.9e-05	1.6037	0.395	missense_variant	NA	NA	0.9849959999999999	0.00508999	10	36.766	1:35824694	0.8773	4.267e-05	4.313025486499251	NA
D3_SARCOIDOSIS	Sarcoidosis	1:35594434:C:T	rs145119239	9.14e-05	0.8397	0.2146	missense_variant	NA	NA	0.9509040000000001	0.00799155	32	1.1883	1:36060035	0.6214	9.638e-05	3.809384326953766	NA
K11_CHOLANGI_STRICT	Cholangitis (primary sclerosing, PSC), with reimbursement 202	1:35715814:C:T	rs369687783	3.11e-05	13.6165	3.2688	missense_variant	NA	NA	0.8021590000000001	0.0011051	0	2.1254	1:36181415	NA	3.105e-05	NA	NA
K11_PSC_COLITIS	Colitis, primary sclerosing	1:35715814:C:T	rs369687783	3.3e-06	17.9538	3.86	missense_variant	NA	NA	0.8021590000000001	0.0011051	0	2.1254	1:36181415	NA	3.087e-06	NA	NA
E4_HYPERLIPMIX	Mixed hyperlipidaemia	1:35769854:C:T	rs61751002	1.9e-05	0.7793	0.1823	missense_variant	NA	NA	0.99928	0.0450124	772	0.8356100000000001	1:36235455	0.0252	0.0001313	2.2831358146920646	NA
G6_TIA	Transient ischemic attack	1:36100145:C:G	rs201868437	8.52e-05	0.9183	0.2337	missense_variant	missense_variant	COL8A2	0.972316	0.00154333	6	127.67	1:36565746	0.8019	7.147e-05	4.049996431375033	NA
I9_TIA	Transient ischemic attack	1:36100145:C:G	rs201868437	6.82e-05	0.9559	0.24	missense_variant	missense_variant	COL8A2	0.972316	0.00154333	6	127.67	1:36565746	0.799	5.694e-05	4.147129316503055	NA
F5_ALLANXIOUS	All anxiety disorders	1:36322422:C:T	rs200217271	3.54e-05	0.7157	0.1731	missense_variant	missense_variant	EVA1B	0.973309	0.00219659	8	1.0549	1:36788023	0.006645	0.0002336	1.454022146838389	NA
F5_ANXIETY	Other anxiety disorders	1:36322422:C:T	rs200217271	2.65e-05	0.8746	0.2082	missense_variant	missense_variant	EVA1B	0.973309	0.00219659	8	1.0549	1:36788023	0.002171	0.0002732	0.900179128444925	NA
N14_OVARYCYST	Ovarian cyst	1:36420516:C:T	rs2275477	4.82e-06	-0.1027	0.0225	missense_variant	missense_variant	OSCP1	0.998549	0.179897	12104	0.7987	1:36886117	0.1188	2.301e-05	3.7128998219765315	NA
N14_OVARYCYST	Ovarian cyst	1:36432466:T:C	rs34409118	5.53e-06	-0.1021	0.0225	missense_variant	missense_variant	OSCP1	0.998534	0.17977200000000002	12090	0.8052600000000001	1:36898067	0.132	2.229e-05	3.772463862725612	NA
Z21_PROCREATIVE_MANAG	Procreative management	1:36466857:G:A	rs3918021	8.070000000000001e-05	1.6608	0.4213	missense_variant	missense_variant	CSF3R	0.9664389999999999	0.00116498	0	0.19702	1:36932458	NA	8.072e-05	NA	NA
J10_PNEUMONONBACT	Pneumonia due to other infectious organisms, not elsewhere classified	1:36859876:A:C	rs6691840	1.4800000000000002e-05	0.4508	0.1041	missense_variant	missense_variant	GRIK3	0.955743	0.29225500000000004	31744	1.1146	1:37325477	0.0001249	0.2414	-3.286174827387195	NA
CD2_BENIGN_CONNECTIVE_SOFT	Other benign neoplasms of connective and other soft tissue	1:37475591:C:T	rs115805535	5.28e-05	1.0081	0.2493	missense_variant	missense_variant	ZC3H12A	0.997453	0.00824197	26	4.7712	1:37941192	0.7902	4.199e-05	4.274591150707487	NA
CD2_BENIGN_CONNECTIVE_SOFT_EXALLC	NA	1:37475591:C:T	rs115805535	5.539999999999999e-05	1.0034	0.2489	missense_variant	missense_variant	ZC3H12A	0.997453	0.00824197	26	4.7712	1:37941192	0.7958	4.465e-05	4.250982471585804	NA
Z21_PERSONS_W_POTEN_HEALTH_HAZARDS_RELATED_FAMILY_PERSONAL_HISTORY_CERTA_CONDI_INFLUENCI_HEALTH_STATUS	Persons with potential health hazards related to family and personal history and certain conditions influencing health status	1:37566983:G:A	rs200617651	7.85e-05	1.2673	0.3209	missense_variant	missense_variant	GNL2	0.857692	0.00036473699999999996	2	9.0665	1:38032584	NA	0.0001879	NA	NA
Z21_PRESENCE_OTH_DEVICES	Presence of other devices	1:37566983:G:A	rs200617651	5.39e-06	4.7219999999999995	1.038	missense_variant	missense_variant	GNL2	0.857692	0.00036473699999999996	2	9.0665	1:38032584	NA	5.555e-05	NA	NA
E4_IRON_MET	Disorders of iron metabolism	1:37689816:T:C	rs148859861	9.68e-05	63.3436	16.2488	missense_variant	missense_variant	C1orf109	0.965441	0.000152427	0	0.45773	1:38155488	NA	9.685e-05	NA	NA
E4_HYPODRUG	Drug-induced hypoglycaemia without coma	1:37721662:C:T	rs779809100	5.660000000000001e-05	8.9571	2.2245	missense_variant	missense_variant	EPHA10	0.841377	0.00163859	0	127.48	1:38187334	NA	5.659e-05	NA	NA
O15_MATERN_CARE_FETAL_ABNORM	Maternal care for known or suspected fetal abnormality and damage	1:37721781:G:A	rs33970734	9.159999999999999e-05	-0.2745	0.0702	missense_variant	missense_variant	EPHA10	0.998232	0.0642182	1562	0.6459199999999999	1:38187453	0.966	2.647e-05	4.562223185114145	NA
O15_MATERN_CARE_FETAL_ABNORM	Maternal care for known or suspected fetal abnormality and damage	1:37723068:C:T	rs12405650	9.83e-05	-0.273	0.0701	missense_variant	missense_variant	EPHA10	0.9974559999999999	0.0643271	1562	0.63784	1:38188740	0.9683	2.885e-05	4.525864114361511	NA
M13_POSTOPMUSCULOSKE	Postprocedural musculoskeletal disorders, not elsewhere classified	1:37857470:G:T	rs41267341	2.9299999999999997e-05	0.8129	0.1945	missense_variant	missense_variant	MTF1	0.99646	0.0265115	270	3.174	1:38323142	0.3139	4.267e-05	3.8666686728407305	NA
E4_HYTHYNAS	Hypothyroidism,other/unspecified	1:37931669:G:A	rs34655914	4.5e-05	-0.0501	0.0123	missense_variant	missense_variant	INPP5B	0.9985280000000001	0.608487	136266	1.0296	1:38397341	0.0003943	0.2321	-2.7698483633826947	NA
H8_OTOSCLE	Otosclerosis	1:37931669:G:A	rs34655914	6.15e-05	0.1825	0.0456	missense_variant	missense_variant	INPP5B	0.9985280000000001	0.608487	136266	1.0296	1:38397341	1.345e-06	0.0001257	-1.970612993347531	NA
I9_CHD	Major coronary heart disease event	1:37931669:G:A	rs34655914	5.23e-06	0.0675	0.0148	missense_variant	missense_variant	INPP5B	0.9985280000000001	0.608487	136266	1.0296	1:38397341	4.361e-05	0.1119	-3.4092439998549238	NA
I9_REVASC	Coronary revascularization (ANGIO or CABG)	1:37931669:G:A	rs34655914	1.89e-05	0.0805	0.0188	missense_variant	missense_variant	INPP5B	0.9985280000000001	0.608487	136266	1.0296	1:38397341	0.001013	0.666	-2.8178647838100206	NA
E4_HYTHYNAS	Hypothyroidism,other/unspecified	1:37931697:C:T	rs35267671	2.3899999999999998e-05	-0.0518	0.0123	missense_variant	missense_variant	INPP5B	0.9975649999999999	0.608596	136338	1.0296	1:38397369	0.0002047	0.186	-2.9583951015554106	NA
H8_OTOSCLE	Otosclerosis	1:37931697:C:T	rs35267671	8.590000000000001e-05	0.179	0.0456	missense_variant	missense_variant	INPP5B	0.9975649999999999	0.608596	136338	1.0296	1:38397369	2.242e-06	0.0001804	-1.9056009249469685	NA
I9_CHD	Major coronary heart disease event	1:37931697:C:T	rs35267671	4.42e-06	0.068	0.0148	missense_variant	missense_variant	INPP5B	0.9975649999999999	0.608596	136338	1.0296	1:38397369	2.877e-05	0.08451	-3.46796823981511	NA
I9_REVASC	Coronary revascularization (ANGIO or CABG)	1:37931697:C:T	rs35267671	1.4400000000000001e-05	0.0816	0.0188	missense_variant	missense_variant	INPP5B	0.9975649999999999	0.608596	136338	1.0296	1:38397369	0.0007461	0.6086	-2.91153490803255	NA
R18_ABNORMAL_FINDI_EXAMI_OTHER_BODY_FLUIDS_SUBST_TISSU_WO_DIAGNOSIS	Abnormal findings on examination of other body fluids, substances and tissues, without diagnosis	1:37943645:A:T	rs201533855	5.61e-06	0.5069	0.1116	missense_variant	missense_variant	INPP5B	0.9958	0.006208699999999999	28	19.62	1:38409317	0.5159	6.725e-06	4.884873239198863	NA
M13_OSTEOMYELITIS	Osteomyelitis	1:38873717:A:G	rs758180448	5.3200000000000006e-05	6.0913	1.5073	missense_variant	missense_variant	RP5-864K19.6	0.745185	0.000900955	0	1000000.0	1:39339389	NA	5.32e-05	NA	NA
ABDOM_HERNIA_POSTOP	Hernia of abodminal wall, postoperative	1:39205104:T:C	rs1160283327	3.01e-05	1.685	0.4038	missense_variant	missense_variant	MACF1	0.9876799999999999	0.00226736	6	132.88	1:39670776	0.01016	0.0001879	1.7329669278473747	NA
K11_VENTHER	Ventral hernia	1:39205104:T:C	rs1160283327	2.3100000000000002e-05	1.3667	0.3229	missense_variant	missense_variant	MACF1	0.9876799999999999	0.00226736	6	132.88	1:39670776	0.000244	0.0005944	-0.38668897441378947	NA
K11_KELAIBD	IBD patients in KELA-register	1:39268926:G:C	rs16826022	8.53e-05	0.1865	0.0475	missense_variant	missense_variant	MACF1	0.992323	0.08807310000000002	2924	1.0535	1:39734598	0.002062	0.005344	-0.4135777885199915	NA
ST19_TRAUMAT_AMPUT_WRIST_HAND	Traumatic amputation of wrist and hand	1:39331383:A:G	rs16826069	5.870000000000001e-05	0.3299	0.0821	missense_variant	missense_variant	MACF1	0.9996290000000001	0.200728	14940	0.98761	1:39797055	0.0994	0.0004483	2.3458176455315214	NA
K11_VOLVU	Volvulus	1:39333274:T:C	rs41270805	7.52e-05	5.1956	1.3123	missense_variant	missense_variant	MACF1	0.9919309999999999	0.00249055	4	0.11848	1:39798946	NA	6.828e-05	NA	NA
CD2_BENIGN_KIDNEY	Benign neoplasm: Kidney	1:39334240:C:T	rs75770915	8.57e-05	0.8551	0.2177	missense_variant	missense_variant	MACF1	0.9990450000000001	0.0441168	726	1.0017	1:39799912	0.4416	1.658e-05	4.425444538506888	NA
CD2_BENIGN_KIDNEY_EXALLC	NA	1:39334240:C:T	rs75770915	9.300000000000001e-05	0.8479	0.217	missense_variant	missense_variant	MACF1	0.9990450000000001	0.0441168	726	1.0017	1:39799912	0.4232	1.588e-05	4.425695160936052	NA
Z21_PERSONS_ENCOUNTERI_HEALTH_SERVI_CIRCUMSTANC_RELATED_REPRODUCTION	Persons encountering health services in circumstances related to reproduction	1:39335027:A:T	rs80235954	7.4e-05	0.5488	0.1385	missense_variant	missense_variant	MACF1	0.972382	0.00142084	2	0.10727	1:39800699	NA	0.0001256	NA	NA
H7_EYE	Diseases of the eye and adnexa	1:39336143:A:C	rs41270807	7.57e-05	0.0375	0.0095	missense_variant	missense_variant	MACF1	0.999848	0.192219	13556	0.94095	1:39801815	0.2588	0.0001238	3.3202436273125637	NA
H7_EYE	Diseases of the eye and adnexa	1:39370145:A:G	rs2296172	5.22e-05	0.0383	0.0095	missense_variant	missense_variant	MACF1	0.99984	0.191928	13574	0.9406100000000001	1:39835817	0.2806	6.691e-05	3.62259663681291	NA
E4_CA_MET	Disorders of calcium metabolism	1:39382058:G:A	rs79306726	5.56e-05	1.5773	0.3913	missense_variant	missense_variant	MACF1	0.9957450000000001	0.00902044	60	4.9609	1:39847730	0.784	3.208e-05	4.388081703072313	NA
H8_INNER	Diseases of inner ear	1:39385891:C:T	rs774053238	3.95e-06	4.6892	1.0163	missense_variant	missense_variant	MACF1	0.897316	0.000122486	0	2.6761	1:39851563	NA	3.946e-06	NA	NA
H8_VERTIGO	Disorders of vestibular function (Vertigo)	1:39385891:C:T	rs774053238	5.63e-06	5.3425	1.1768	missense_variant	missense_variant	MACF1	0.897316	0.000122486	0	2.6761	1:39851563	NA	5.629e-06	NA	NA
H7_EYE	Diseases of the eye and adnexa	1:39388015:T:A	rs151273405	2.6899999999999997e-05	0.4049	0.0965	missense_variant	missense_variant	MACF1	0.939688	0.00151066	2	0.77028	1:39853687	NA	2.07e-05	NA	NA
CD2_BENIGN_KIDNEY	Benign neoplasm: Kidney	1:39413143:A:G	rs1746842	9e-05	0.8511	0.2173	missense_variant	missense_variant	MACF1	0.9990459999999999	0.044206699999999995	724	0.9993	1:39878815	0.442	1.762e-05	4.399416365273063	NA
CD2_BENIGN_KIDNEY_EXALLC	NA	1:39413143:A:G	rs1746842	9.85e-05	0.8431	0.2165	missense_variant	missense_variant	MACF1	0.9990459999999999	0.044206699999999995	724	0.9993	1:39878815	0.4213	1.677e-05	4.4000583965207625	NA
ST19_INJURY_MUSCLE_TENDON_ANKLE_FOOT_LEVEL	Injury of muscle and tendon at ankle and foot level	1:39414233:C:T	rs200814881	8.99e-05	12.1287	3.0969	missense_variant	missense_variant	MACF1	0.950382	0.0007703030000000001	0	0.42457	1:39879905	NA	8.989e-05	NA	NA
O15_LABOUR_OTHER	Other complications of labour and delivery, not elsewhere classified	1:39414454:A:T	rs770780280	7.01e-05	6.3223	1.5902	missense_variant	missense_variant	MACF1	0.68655	0.000487223	0	1000000.0	1:39880126	NA	6.967e-05	NA	NA
T2D	Type 2 diabetes, definitions combined	1:39442834:G:A	rs587404	8.46e-05	0.0534	0.0136	missense_variant	missense_variant	MACF1	0.999785	0.253127	23538	0.8507600000000001	1:39908506	0.005447	0.02999	-0.7408190904863952	NA
M13_ARTHRITISNAS	Ohter specific/unspecified arthritis	1:39485632:T:G	rs138819868	9.88e-05	1.1655	0.2993	missense_variant	missense_variant	MACF1	0.998491	0.00214487	8	0.58662	1:39951304	0.0142	0.0004171	1.532048154537225	NA
ST19_OTHER_UNSPE_EFFEC_EXTER_CAUSES	Other and unspecified effects of external causes	1:39639613:T:C	rs200352226	3.6099999999999997e-05	0.6201	0.1501	missense_variant	missense_variant	HEYL	0.987419	0.00787995	18	141.66	1:40105285	0.6958	2.784e-05	4.397815193473045	NA
E4_AMYLNAS	Amyloidosis, other/unspecified	1:39748976:C:T	rs112803459	8.909999999999998e-05	2.872	0.7329	missense_variant	missense_variant	PPIE	0.9743870000000001	0.00970092	38	1.7309	1:40214648	0.9087	7.267e-05	4.097065367859258	NA
R18_HAEMORRHAGE_RESPI_PASSA	Haemorrhage from respiratory passages	1:39769737:G:A	rs150126878	5.39e-05	1.3948	0.3454	missense_variant	missense_variant	OXCT2	0.9682540000000001	0.00144262	0	0.90497	1:40235409	NA	5.393e-05	NA	NA
F5_BULIMIA	Bulimia nervosa (incl. atypical)	1:39850216:A:T	rs3738671	8.22e-05	0.4913	0.1248	missense_variant	missense_variant	TRIT1	0.995921	0.09643760000000001	3406	2.0219	1:40315888	0.1979	0.000197	3.0019795680448036	NA
R18_SYNCO_COLLAP	Syncope and collapse	1:39883470:G:A	rs184469579	8.37e-05	1.1964	0.3042	pLoF	stop_gained	TRIT1	0.9684290000000001	0.0010561	0	2.3501	1:40349142	NA	8.366e-05	NA	NA
M13_DORSOPATHYOTH	Other dorsopathies, not elsewhere classified	1:39968609:C:A	rs200295199	3.28e-05	0.3293	0.0793	missense_variant	missense_variant	MFSD2A	0.985975	0.00337518	12	1000000.0	1:40434281	0.385	4.664e-05	3.916702187757543	NA
ILD_HOSPITAL_PNEUMONIA_SEPSIS	ILD, hospital admissions 3, with pneumonia sepsis	1:40070186:G:A	rs764495393	6.05e-05	8.3446	2.0806	missense_variant	missense_variant	CAP1	0.943581	0.000413732	0	1000000.0	1:40535858	NA	6.053e-05	NA	NA
O15_PREG_MATERN_CARE	Maternal care for other conditions predominantly related to pregnancy	1:40202583:C:G	rs61781760	1.34e-05	2.1812	0.501	missense_variant	missense_variant	RLF	0.987785	0.0011922	0	0.73822	1:40668255	NA	1.341e-05	NA	NA
O15_PREG_MATERN_CARE	Maternal care for other conditions predominantly related to pregnancy	1:40237302:C:A	rs78728589	1.13e-05	2.2213	0.5058	missense_variant	missense_variant	RLF	0.9876440000000001	0.00117859	0	0.72777	1:40702974	NA	1.126e-05	NA	NA
I9_LYMPHOTH	Other noninfective disordersof lymphatic vessels and lymph nodes	1:40237572:G:A	rs35042446	1.46e-06	1.1603	0.2409	missense_variant	missense_variant	RLF	0.96915	0.0383763	524	1.1778	1:40703244	0.4948	2.592e-07	6.280794693758527	NA
Z21_GENERAL_EXAM_INVES_PERSONS_WO_COMPLA_REPOR_DIAGNOSIS	General examination and investigation of persons without complaint and reported diagnosis	1:40237659:A:C	rs147836343	8.27e-05	0.4597	0.1168	missense_variant	missense_variant	RLF	0.9865139999999999	0.00296417	4	44.838	1:40703331	0.6414	6.594e-05	3.9879800127852874	NA
O15_PREG_MATERN_CARE	Maternal care for other conditions predominantly related to pregnancy	1:40239265:C:G	rs75855852	1.0300000000000001e-05	2.2429	0.5084	missense_variant	missense_variant	RLF	0.987265	0.00117587	0	0.73522	1:40704937	NA	1.027e-05	NA	NA
E4_DM2_STRICT	Type 2 diabetes, strict (exclude DM1)	1:40240054:A:T	rs10889205	4.6500000000000005e-05	-0.0563	0.0138	missense_variant	missense_variant	RLF	0.998994	0.237112	21070	1.2064	1:40705726	0.01033	0.008383	0.09070085536090414	NA
I9_HEARTFAIL_ALLCAUSE	All-cause Heart Failure	1:40240054:A:T	rs10889205	7.04e-05	-0.0596	0.015	missense_variant	missense_variant	RLF	0.998994	0.237112	21070	1.2064	1:40705726	0.02035	0.006016	0.529256585977653	NA
I9_HEARTFAIL_NS	Heart failure, not strict	1:40240054:A:T	rs10889205	3.71e-05	-0.0614	0.0149	missense_variant	missense_variant	RLF	0.998994	0.237112	21070	1.2064	1:40705726	0.01576	0.004457	0.5485135790673601	NA
T2D	Type 2 diabetes, definitions combined	1:40240054:A:T	rs10889205	2.8800000000000002e-05	-0.057999999999999996	0.0139	missense_variant	missense_variant	RLF	0.998994	0.237112	21070	1.2064	1:40705726	0.00827	0.006909	0.07809031686865306	NA
H7_PARASTRA6	Sixth [abducent] nerve palsy	1:40301369:C:T	rs201000437	3.71e-05	3.0242	0.7331	missense_variant	missense_variant	COL9A2	0.9574	0.00516076	12	184.13	1:40767041	0.9169	3.347e-05	4.437666260371808	NA
L12_PSORIASIS	Psoriasis	1:40307478:G:A	rs12077871	1.6100000000000002e-05	0.5247	0.1216	pLoF	stop_gained	COL9A2	0.996743	0.011625299999999998	48	11.856	1:40773150	0.02275	5.789e-05	2.594377851426328	NA
ST19_SUPERF_INJURY_WRIST_HAND	Superficial injury of wrist and hand	1:40307499:C:T	rs758677057	8.22e-05	6.6589	1.6911	missense_variant	missense_variant	COL9A2	0.797253	0.000171481	2	1000000.0	1:40773171	NA	3.906e-05	NA	NA
J10_LOWERINF	Other acute lower respiratory infections	1:40457347:G:A	rs2272994	3.8799999999999994e-05	-0.0765	0.0186	missense_variant	missense_variant	ZFP69B	0.9963280000000001	0.275425	28126	1.2684	1:40923019	0.03913	0.002157	1.258659702798135	NA
ST19_OPEN_WOUND_ANKLE_FOOT	Open wound of ankle and foot	1:40457347:G:A	rs2272994	8.48e-05	-0.2016	0.0513	missense_variant	missense_variant	ZFP69B	0.9963280000000001	0.275425	28126	1.2684	1:40923019	0.0107	0.02016	-0.275106750088278	NA
F5_PSYCH	Psychiatric diseases	1:40479437:G:A	rs1197632620	9.03e-05	2.4409	0.6234	missense_variant	missense_variant	ZFP69	0.725117	5.98822e-05	0	0.0	1:40945109	NA	9.026e-05	NA	NA
KRA_PSY_ANYMENTAL	Any mental disorder	1:40479437:G:A	rs1197632620	5.85e-05	2.551	0.6348	missense_variant	missense_variant	ZFP69	0.725117	5.98822e-05	0	0.0	1:40945109	NA	5.847e-05	NA	NA
KRA_PSY_ANYMENTAL_SUICID_PREG_NERV	Any mental disorder, or suicide (or attempt), or psychic disorders complicating pregnancy, partum or puerperum or nerve system disorders	1:40479437:G:A	rs1197632620	6.96e-05	2.5019	0.629	missense_variant	missense_variant	ZFP69	0.725117	5.98822e-05	0	0.0	1:40945109	NA	6.96e-05	NA	NA
KRA_PSY_HYPERKIN_EXMORE	NA	1:40479437:G:A	rs1197632620	1.4099999999999999e-05	14.3593	3.3069	missense_variant	missense_variant	ZFP69	0.725117	5.98822e-05	0	0.0	1:40945109	NA	1.411e-05	NA	NA
VWXY20_SUICI_OTHER_INTENTI_SELF_H	Suicide or other Intentional self-harm	1:40479437:G:A	rs1197632620	5.85e-05	2.551	0.6348	missense_variant	missense_variant	ZFP69	0.725117	5.98822e-05	0	0.0	1:40945109	NA	5.847e-05	NA	NA
M13_DEFORMDORSONAS	Other specified/unsepecified deforming dorsopathies	1:40495455:C:G	rs766427272	8.45e-05	22.163	5.6377	missense_variant	missense_variant	ZFP69	0.852662	0.000253138	0	1000000.0	1:40961127	NA	8.452e-05	NA	NA
CD2_BENIGN_MELANOCYTIC_EYELID	Melanocytic naevi of eyelid, including canthus	1:40495461:A:T	rs144613252	4.14e-05	5.8289	1.4218	missense_variant	missense_variant	ZFP69	0.983376	0.00516892	10	1.2925	1:40961133	0.9588	3.668e-05	4.417298698363632	NA
CD2_BENIGN_MELANOCYTIC_EYELID_EXALLC	NA	1:40495461:A:T	rs144613252	3.65e-05	5.9247	1.4351	missense_variant	missense_variant	ZFP69	0.983376	0.00516892	10	1.2925	1:40961133	0.973	3.461e-05	4.448911240974224	NA
M13_ARTHROSIS_KNEE_PRIM_KNEESURG	Gonarthrosis, primary, with knee surgery	1:40514996:T:C	rs35672330	9.070000000000001e-05	0.1642	0.042	missense_variant	missense_variant	EXO5	0.978131	0.0578979	1230	1.0908	1:40980668	0.587	7.724e-05	3.8807958361402575	NA
Z21_PRESENCE_OTH_FUNCTIONAL_IMPLANTNTS	Presence of other functional implants	1:40544423:T:A	rs765373449	7.62e-05	-0.9853	0.2491	missense_variant	missense_variant	ZNF684	0.995441	0.00183457	6	16.225	1:41010095	0.6508	7.856e-05	3.918246069485928	NA
AB1_ARTHROPOD	Arthropod-borne viral fevers and viral haemorrhagic fevers	1:40546991:C:T	rs149495679	4.16e-05	0.7029	0.1715	missense_variant	missense_variant	ZNF684	0.98777	0.0162335	98	3.6229	1:41012663	0.2741	6.51e-05	3.6243280469713066	NA
L12_CELLULITIS	Cellulitis	1:40862087:A:C	rs1026491982	9.53e-05	2.5561	0.655	missense_variant	missense_variant	CITED4	0.903206	0.000756693	2	2.4964	1:41327759	NA	8.188e-05	NA	NA
D3_ANAEMIA_IRONDEF_BLOODLOSS	Iron deficiency anaemia secondary to blood loss (chronic)	1:41017304:A:G	rs79974017	8.52e-05	0.5737	0.146	missense_variant	missense_variant	SLFNL1	0.9988090000000001	0.014390799999999999	96	0.8761399999999999	1:41482976	0.03563	0.000302	2.071808879393865	NA
F5_ALLANXIOUS	All anxiety disorders	1:41075230:G:A	rs143365597	3.32e-05	0.6009	0.1448	missense_variant	missense_variant	SCMH1	0.9922110000000001	0.00350039	8	0.61251	1:41540902	0.02878	8.084e-05	2.55146448475732	NA
F5_ANXIETY	Other anxiety disorders	1:41075230:G:A	rs143365597	5.42e-06	0.7926	0.1743	missense_variant	missense_variant	SCMH1	0.9922110000000001	0.00350039	8	0.61251	1:41540902	0.01658	1.66e-05	2.9994764381741996	NA
ILD_COMORB	ILD-related co-morbidities	1:41075230:G:A	rs143365597	7.43e-05	0.2454	0.0619	missense_variant	missense_variant	SCMH1	0.9922110000000001	0.00350039	8	0.61251	1:41540902	0.3222	0.000106	3.482819670818429	NA
M13_ENTESOPATHYNAS	Other/unspecified enthesopathies, not elsewhere classified	1:41075230:G:A	rs143365597	8.209999999999999e-05	1.5592	0.3959	missense_variant	missense_variant	SCMH1	0.9922110000000001	0.00350039	8	0.61251	1:41540902	0.002296	0.0005425	0.6265721412053687	NA
PULM_PSYCH_COMORB	Psychiatric comorbidites (Asthma/COPD)	1:41075230:G:A	rs143365597	4.84e-06	0.4422	0.0967	missense_variant	missense_variant	SCMH1	0.9922110000000001	0.00350039	8	0.61251	1:41540902	0.0271	1.45e-05	3.271601288639431	NA
AB1_VIRAL_SKIN_MUCOUS_MEMBRANE	Viral infections characterized by skin and mucous membrane lesions	1:42399529:C:T	rs201880930	5.25e-05	1.1227	0.2776	missense_variant	missense_variant	RIMKLA	0.9718959999999999	0.00198156	2	140.61	1:42865200	NA	4.953e-05	NA	NA
COPD_INSUFFICIENCY	COPD-related respiratory insufficiency	1:42430770:C:A	rs41301052	8.55e-05	0.2412	0.0614	missense_variant	missense_variant	ZMYND12	0.9957590000000001	0.0286536	290	0.8805200000000001	1:42896441	0.3931	0.0001252	3.496898714945678	NA
C3_VULVA	Malignant neoplasm of vulva	1:42457257:G:A	rs200337358	1.67e-05	21.3402	4.9577	missense_variant	missense_variant	PPCS	0.9737870000000001	0.000606988	4	0.16571	1:42922928	0.0002854	0.004293	-1.1773069197008106	NA
C3_VULVA_EXALLC	NA	1:42457257:G:A	rs200337358	2.01e-05	20.5726	4.8245	missense_variant	missense_variant	PPCS	0.9737870000000001	0.000606988	4	0.16571	1:42922928	0.0003717	0.004492	-1.0822471864936944	NA
H7_ENTROPION	Entropion and trichiasis of eyelid	1:42457257:G:A	rs200337358	9.77e-05	6.0688	1.5576	missense_variant	missense_variant	PPCS	0.9737870000000001	0.000606988	4	0.16571	1:42922928	0.9558	8.362e-05	4.058056862970379	NA
ASTHMA_NOS	Undetermined asthma	1:42653990:C:A	rs16829829	5.75e-06	0.6628	0.1461	missense_variant	missense_variant	CCDC30	0.997949	0.0207111	164	0.59106	1:43119661	0.6128	5.621e-06	5.03750517133161	NA
ASTHMA_NOS_EXMORE	NA	1:42653990:C:A	rs16829829	6.21e-06	0.6585	0.1457	missense_variant	missense_variant	CCDC30	0.997949	0.0207111	164	0.59106	1:43119661	0.6147	6.075e-06	5.005116930850508	NA
O15_LABOUR_MALPOS	Obstructed labour due to malposition and malpresentation of fetus	1:42683320:G:C	rs188040472	4.6899999999999995e-05	0.2998	0.0736	missense_variant	missense_variant	YBX1	0.9891540000000001	0.0361961	544	2.0728	1:43148991	0.4586	7.906e-06	4.763477240386968	NA
Q17_CLEFT_LIP_CLEFT_PALATE	Cleft lip and cleft palate	1:42735943:C:T	rs9660973	3.3799999999999995e-05	1.814	0.4375	missense_variant	missense_variant	CLDN19	0.998034	0.0273825	276	0.59331	1:43201614	0.7844	1.952e-05	4.604057771665073	NA
F5_SUBSTANCE	Mental and behavioural disorders due to psychoctive substance use	1:42747079:C:T	rs116577636	5.13e-05	0.3939	0.0973	missense_variant	missense_variant	P3H1	0.938025	0.00758871	38	0.7389899999999999	1:43212750	0.5954	5.747e-05	4.015367633177008	NA
N14_OTHNONINFVULV	Other noninflammatory disorders of vulva and perineum	1:42747198:A:T	rs3738496	3.54e-05	0.3303	0.0799	missense_variant	missense_variant	P3H1	0.995433	0.0983456	3636	0.78346	1:43212869	0.1537	0.0001164	3.1207208871858754	NA
Q17_CLEFT_LIP_CLEFT_PALATE	Cleft lip and cleft palate	1:42747255:G:A	rs67014447	3.2500000000000004e-05	1.8218	0.4384	missense_variant	missense_variant	P3H1	0.997727	0.0273498	266	0.58622	1:43212926	0.7894	1.92e-05	4.613995893355947	NA
C3_CANCER	Malignant neoplasm	1:42748232:T:G	rs144336336	7.070000000000001e-05	0.515	0.1296	missense_variant	missense_variant	P3H1	0.980663	0.00136096	2	1.0025	1:43213903	NA	4.464e-05	NA	NA
COPD_INSUFFICIENCY	COPD-related respiratory insufficiency	1:42754892:T:C	rs113593896	4.02e-05	0.5514	0.1343	missense_variant	missense_variant	P3H1	0.9924709999999999	0.00565342	12	0.88118	1:43220563	0.08925	7.616e-05	3.068881289407813	NA
I9_RBBB	Right bundle-branch block	1:42754892:T:C	rs113593896	5.5e-05	2.5817	0.6401	missense_variant	missense_variant	P3H1	0.9924709999999999	0.00565342	12	0.88118	1:43220563	0.001324	0.0006896	0.2832907322870248	NA
Q17_CLEFT_LIP_CLEFT_PALATE	Cleft lip and cleft palate	1:42757818:C:T	rs6700677	3.34e-05	1.8165	0.4378	missense_variant	missense_variant	P3H1	0.997591	0.027377099999999994	274	0.59445	1:43223489	0.784	1.927e-05	4.609434348028985	NA
ASTHMA_NOS	Undetermined asthma	1:42766833:C:A	rs55716016	1.6e-05	0.6917	0.1603	missense_variant	missense_variant	P3H1	0.993604	0.017648900000000002	124	0.5646	1:43232504	0.5189	1.76e-05	4.469571002880778	NA
ASTHMA_NOS_EXMORE	NA	1:42766833:C:A	rs55716016	1.6e-05	0.6907	0.1601	missense_variant	missense_variant	P3H1	0.993604	0.017648900000000002	124	0.5646	1:43232504	0.5489	1.684e-05	4.513151143617984	NA
R18_ABNORMAL_BLOOD_P_READI_WO_DIAGNOSIS	Abnormal blood-pressure reading, without diagnosis	1:42775327:C:T	rs11548275	1.7199999999999998e-05	2.3006	0.5353	missense_variant	missense_variant	C1orf50	0.9836809999999999	0.00789901	20	0.3842	1:43240998	0.8936	1.441e-05	4.792479179293563	NA
CD2_BENIGN	Benign neoplasms	1:42830851:G:A	rs56025238	9.76e-05	0.7844	0.2013	missense_variant	missense_variant	ERMAP	0.9426049999999999	0.000470892	0	0.046935000000000004	1:43296522	NA	9.759e-05	NA	NA
CD2_BENIGN_EXALLC	NA	1:42830851:G:A	rs56025238	6.620000000000001e-05	0.8312	0.2083	missense_variant	missense_variant	ERMAP	0.9426049999999999	0.000470892	0	0.046935000000000004	1:43296522	NA	6.618e-05	NA	NA
G6_BELLPA	Bell's palsy	1:42842780:A:G	rs151336893	7.2e-05	1.3757	0.3466	missense_variant	missense_variant	ERMAP	0.987498	0.00402027	4	46.2	1:43308451	0.8884	6.57e-05	4.131043180316656	NA
E4_HYPERLIPMIX	Mixed hyperlipidaemia	1:43166865:C:T	rs7163	3.65e-05	0.3453	0.0836	missense_variant	missense_variant	EBNA1BP2	0.999288	0.249104	22730	0.9549200000000001	1:43632536	0.003495	0.02094	-0.7775294972611233	NA
ST19_FRACT_FOREA	Fracture of forearm	1:43169018:T:G	rs185622401	9.76e-05	1.2739	0.3269	missense_variant	missense_variant	EBNA1BP2	0.952901	0.0008900669999999999	2	1000000.0	1:43634689	NA	8.846e-05	NA	NA
ST19_OTHER_UNSPE_INJURI_THORAX	Other and unspecified injuries of thorax	1:43181753:C:T	rs138300205	8.329999999999999e-05	1.4125	0.359	missense_variant	missense_variant	CFAP57	0.99531	0.0358449	504	2.6282	1:43647424	0.0007857	0.004923	-0.796973082627861	NA
E4_HYPERLIPMIX	Mixed hyperlipidaemia	1:43183837:A:G	rs663824	2.68e-05	0.3067	0.073	missense_variant	missense_variant	CFAP57	0.998957	0.437075	70526	1.1394	1:43649508	3.596e-06	0.1155	-4.506762301166972	NA
K11_ACUTGASTR	Acute gastritis	1:43183837:A:G	rs663824	4.5600000000000004e-05	-0.1839	0.0451	missense_variant	missense_variant	CFAP57	0.998957	0.437075	70526	1.1394	1:43649508	0.0005234	0.7939	-3.1809320836405237	NA
N14_OTHNONINFCERVIX	Other noninflammatory disorders of cervix uteri	1:43339472:A:G	rs201050642	2.47e-05	6.1364	1.4551	missense_variant	missense_variant	MPL	0.930586	0.000683201	0	6.4585	1:43805143	NA	2.475e-05	NA	NA
I9_OTHHEART	Other heart diseases	1:43420823:C:T	rs2782643	6.0299999999999995e-05	0.0341	0.0085	missense_variant	missense_variant	SZT2	0.999969	0.397212	58066	0.96285	1:43886494	0.0001265	0.968	-3.883784831796557	NA
F5_PERSMOOD	Persistent mood disorders	1:43429791:G:C	rs202088024	8.12e-06	1.9882	0.4456	missense_variant	missense_variant	SZT2	0.971975	0.00128747	2	1000000.0	1:43895462	NA	6.394e-06	NA	NA
N14_OTHNONINFUTER	Other noninflammatory disorders of uterus, except cervix	1:43429791:G:C	rs202088024	9.65e-05	1.3344	0.3422	missense_variant	missense_variant	SZT2	0.971975	0.00128747	2	1000000.0	1:43895462	NA	5.525e-05	NA	NA
K11_DISLIVOTH	Other diseases of liver	1:43431825:G:A	rs147797700	3.65e-05	0.9088	0.2201	missense_variant	missense_variant	SZT2	0.990917	0.00688645	22	0.27226	1:43897496	0.721	2.599e-05	4.443128985218417	NA
Z21_PROCED_PURPO_OTH_REMED_HEALTH_STATE	Procedures for purposes other than remedying health state	1:43453742:A:G	rs6692611	2.5e-05	-0.3703	0.0879	missense_variant	missense_variant	HYI	0.994555	0.680362	170264	1.0303	1:43919413	0.001289	0.403	-2.4950521287877065	NA
M13_SOFTTISSUEOTH	Other soft tissue disorders, not elsewhere classified	1:43671586:C:A	rs586339	9.63e-05	0.0588	0.0151	missense_variant	missense_variant	KDM4A	0.997411	0.745441	204538	1.0182	1:44137257	0.001714	0.1465	-1.931826807102949	NA
N14_BREASTDISOTH	Other disorders of breast	1:43975725:G:T	rs79393420	3.09e-05	2.2492	0.5398	missense_variant	missense_variant	ATP6V0B	0.993117	0.00208499	6	0.9186700000000001	1:44441397	0.8459	2.143e-05	4.596296853917828	NA
H7_RETINANAS	Other specified and unspecified retinal disorders	1:43996101:C:A	rs751833250	7.7e-05	12.6629	3.2028	missense_variant	missense_variant	CCDC24	0.911515	0.000547106	0	36.218	1:44461773	NA	7.695e-05	NA	NA
C3_SCLC	Small cell lung cancer	1:44322726:A:T	rs161721	2.97e-05	-1.5101	0.3616	missense_variant	missense_variant	ERI3	0.9987280000000001	0.966872	343522	0.98	1:44788398	0.0001047	0.000528	-0.70268724085497	NA
C3_SCLC_EXALLC	NA	1:44322726:A:T	rs161721	3.79e-05	-1.4719	0.3573	missense_variant	missense_variant	ERI3	0.9987280000000001	0.966872	343522	0.98	1:44788398	0.0001282	0.000624	-0.6872965644996254	NA
ST19_FOCAL_BRAIN_INJURY	Focal brain injury	1:44339220:T:C	rs141517178	3.6e-05	3.7035	0.8964	missense_variant	missense_variant	ERI3	0.995133	0.00148345	2	10.061	1:44804892	NA	3.088e-05	NA	NA
K11_GASTRODUOULC	Gastroduodenal ulcer	1:44701045:G:C	rs4322271	6.39e-05	0.5417	0.1355	missense_variant	missense_variant	C1orf228	0.9742430000000001	0.00901499	52	1.5449	1:45166717	0.02678	0.0002552	2.0209299026268654	NA
K11_GULC	Gastric ulcer	1:44701045:G:C	rs4322271	7.3e-06	0.7717	0.1721	missense_variant	missense_variant	C1orf228	0.9742430000000001	0.00901499	52	1.5449	1:45166717	0.01041	5.102e-05	2.309710275236765	NA
C_DIFFICILE_ENTEROCOLITIS	Enterocolitis due to Clostridium difficile	1:44784335:C:G	rs59895800	3.32e-05	0.2243	0.054000000000000006	missense_variant	missense_variant	BEST4	0.9983270000000001	0.20974299999999999	16142	0.86262	1:45250007	0.02939	0.001369	1.3317961379386225	NA
L12_PSORI_NAS	Other and unspecified psoriasis	1:44787419:C:T	rs138395354	4.3e-06	1.6817	0.3659	missense_variant	missense_variant	BEST4	0.9944430000000001	0.00910754	54	43.445	1:45253091	0.8028	2.879e-06	5.4453656989373656	NA
ST19_OPEN_WOUND_LOWER_LEG	Open wound of lower leg	1:44806529:G:A	rs138630887	5.25e-05	0.6388	0.158	missense_variant	missense_variant	TCTEX1D4	0.9724790000000001	0.0164785	108	0.73922	1:45272201	0.003168	0.0005861	0.732813451535837	NA
CD2_BENIGN_SKIN_NOS	Benign neoplasm: Skin, unspecified	1:44810570:C:T	rs183942444	6.13e-05	13.0826	3.2643	missense_variant	missense_variant	BTBD19	0.806696	0.000345684	0	0.18082	1:45276242	NA	6.129e-05	NA	NA
CD2_BENIGN_SKIN_NOS_EXALLC	NA	1:44810570:C:T	rs183942444	5.9e-05	13.15	3.2737	missense_variant	missense_variant	BTBD19	0.806696	0.000345684	0	0.18082	1:45276242	NA	5.898e-05	NA	NA
ST19_INJURY_INTRA_AB_ORGANS	Injury of intra-abdominal organs	1:44827241:A:T	rs759243498	8.08e-05	19.3729	4.9145	missense_variant	missense_variant	PTCH2	0.726808	0.000348406	0	1000000.0	1:45292913	NA	8.08e-05	NA	NA
ALCOGASTRITIS	Alcoholic gastritis	1:45011223:G:A	rs549377202	4.04e-05	9.958	2.4256	missense_variant	missense_variant	HECTD3	0.923826	0.00149161	2	0.0	1:45476895	NA	3.831e-05	NA	NA
K11_ALCGASTR	Alcoholic gastritis	1:45011223:G:A	rs549377202	4.33e-05	9.7199	2.3769	missense_variant	missense_variant	HECTD3	0.923826	0.00149161	2	0.0	1:45476895	NA	4.296e-05	NA	NA
GE	Generalized epilepsy	1:45013681:C:T	rs201087307	5.49e-06	4.6544	1.024	missense_variant	missense_variant	UROD	0.8511479999999999	0.0006559819999999999	0	1000000.0	1:45479353	NA	5.417e-06	NA	NA
GE_MODE	Generalized epilepsy, mode (most common among epilepsy diagnosis)	1:45013681:C:T	rs201087307	3.64e-05	5.8583	1.4187	missense_variant	missense_variant	UROD	0.8511479999999999	0.0006559819999999999	0	1000000.0	1:45479353	NA	3.6e-05	NA	NA
GE_STRICT	Generalized epilepsy, strict edfinition	1:45013681:C:T	rs201087307	7.59e-05	4.3168	1.0909	missense_variant	missense_variant	UROD	0.8511479999999999	0.0006559819999999999	0	1000000.0	1:45479353	NA	7.506e-05	NA	NA
H7_CORNULCER	Corneal ulcer	1:45034374:G:A	rs148474456	8.04e-05	5.0267	1.2748	missense_variant	missense_variant	ZSWIM5	0.9338860000000001	0.00032663	0	0.12988	1:45500046	NA	8.041e-05	NA	NA
H7_SCLERACORNEA	Disorders of sclera, cornea, iris and ciliary body	1:45034374:G:A	rs148474456	4.16e-06	2.6849	0.5832	missense_variant	missense_variant	ZSWIM5	0.9338860000000001	0.00032663	0	0.12988	1:45500046	NA	4.156e-06	NA	NA
G6_AUTONOM	Autonomic disorders	1:45088040:G:A	rs116809634	4.01e-05	29.1494	7.0978	missense_variant	missense_variant	ZSWIM5	0.9125280000000001	0.000307577	2	0.097113	1:45553712	NA	3.594e-05	NA	NA
N14_HABITABORT	Habitual aborter	1:45331833:C:G	rs3219489	8.56e-05	-0.5052	0.1286	missense_variant	missense_variant	MUTYH	0.994585	0.226167	19100	0.8897799999999999	1:45797505	0.005441	0.01934	-0.5507777438410784	NA
F5_DEPPER	Dependent personality disorder	1:45334484:C:T	rs3219484	4.6e-05	0.6218	0.1526	missense_variant	missense_variant	MUTYH	0.999568	0.079235	2298	1.0845	1:45800156	0.002485	0.002963	-0.0764052584107002	NA
F5_SCHIZPER	Schizoid personality disorder	1:45341124:C:T	rs754389983	4.46e-05	5.3249	1.3044	missense_variant	missense_variant	TOE1	0.983082	0.0014154000000000003	0	189.74	1:45806796	NA	4.459e-05	NA	NA
C3_MESOTHELIOMA	Mesothelioma	1:45342917:G:C	rs142271220	1.52e-05	8.9165	2.0609	missense_variant	missense_variant	TOE1	0.9857229999999999	0.00304855	2	44.4	1:45808589	NA	1.317e-05	NA	NA
C3_MESOTHELIOMA_EXALLC	NA	1:45342917:G:C	rs142271220	1.6899999999999997e-05	8.7482	2.0331	missense_variant	missense_variant	TOE1	0.9857229999999999	0.00304855	2	44.4	1:45808589	NA	1.411e-05	NA	NA
F5_DEPPER	Dependent personality disorder	1:45345193:G:A	rs17853159	5.7999999999999994e-05	0.606	0.1507	missense_variant	missense_variant	TESK2	0.999192	0.0810832	2406	1.0259	1:45810865	0.002993	0.003285	-0.0404286570556082	NA
KRA_PSY_SPEELING_EXMORE	NA	1:45495163:G:A	rs41269111	4.93e-05	1.1109	0.2737	missense_variant	missense_variant	CCDC163P	0.9994139999999999	0.010011200000000001	32	3.9773	1:45960835	0.7142	3.115e-05	4.360361794861575	NA
F5_PTSD	Post-traumatic stress disorder	1:45566635:G:A	rs61751012	1.0800000000000002e-05	1.3442	0.3054	missense_variant	missense_variant	AKR1A1	0.9969180000000001	0.0088789	24	0.77417	1:46032307	0.8518	9.204e-06	4.966361025741124	NA
KRA_PSY_SPEELING_EXMORE	NA	1:45584177:G:C	rs28365868	5.8099999999999996e-05	1.1616	0.2889	missense_variant	missense_variant	NASP	0.9994569999999999	0.0090286	22	3.7386	1:46049849	0.7583	4.207e-05	4.255868543969566	NA
ST19_INJURY_NERVES_FOREA_LEVEL	Injury of nerves at forearm level	1:45584177:G:C	rs28365868	9.499999999999999e-05	3.2011	0.8202	missense_variant	missense_variant	NASP	0.9994569999999999	0.0090286	22	3.7386	1:46049849	0.926	8.234e-05	4.051000124020467	NA
L12_PSORI_NAS	Other and unspecified psoriasis	1:45620797:C:A	rs202073754	2.09e-05	1.9843	0.4663	missense_variant	missense_variant	CCDC17	0.9945860000000001	0.00568336	20	100.04	1:46086469	0.8925	1.793e-05	4.697027935222048	NA
M13_OTHERJOINT	Other joint disorders	1:45621905:G:A	rs3014242	6.82e-05	0.0445	0.0112	missense_variant	missense_variant	CCDC17	0.999452	0.763563	214318	1.0828	1:46087577	9.311e-05	0.002319	-1.3963044219896752	NA
ST19_OPEN_WOUND_WRIST_HAND	Open wound of wrist and hand	1:45621905:G:A	rs3014242	5.99e-05	0.0932	0.0232	missense_variant	missense_variant	CCDC17	0.999452	0.763563	214318	1.0828	1:46087577	0.000623	0.04603	-1.8685529282348046	NA
COPD_INSUFFICIENCY	COPD-related respiratory insufficiency	1:45623643:G:A	rs56364098	4.3300000000000004e-08	1.2563	0.2294	pLoF	stop_gained	CCDC17	0.984135	0.00238712	6	0.54486	1:46089315	0.7526	3.173e-08	7.375094141883434	0.0588234511046254
H8_HL_SEN_NAS	Sensorineural hearing loss	1:45623643:G:A	rs56364098	4.8200000000000006e-05	0.5626	0.1384	pLoF	stop_gained	CCDC17	0.984135	0.00238712	6	0.54486	1:46089315	0.01058	0.0002206	1.6808801595949951	NA
ILD_INSUFFICIENCY	ILD-related respiratory insufficiency	1:45623643:G:A	rs56364098	8.19e-06	1.1636	0.2609	pLoF	stop_gained	CCDC17	0.984135	0.00238712	6	0.54486	1:46089315	0.7767	6.583e-06	5.071829450062456	NA
KRA_PSY_SPEELING	Speech and linguistic disorders	1:45803954:A:T	rs374873750	6.26e-05	1.0651	0.2661	missense_variant	missense_variant	MAST2	0.9971479999999999	0.00900138	22	1000000.0	1:46269626	0.768	4.75e-05	4.208667610406645	NA
KRA_PSY_SPEELING_EXMORE	NA	1:45803954:A:T	rs374873750	2.8899999999999998e-05	1.2125	0.2899	missense_variant	missense_variant	MAST2	0.9971479999999999	0.00900138	22	1000000.0	1:46269626	0.7536	2.031e-05	4.569430966380014	NA
ST19_INJURY_NERVES_FOREA_LEVEL	Injury of nerves at forearm level	1:45803954:A:T	rs374873750	8.83e-05	3.2382	0.8259	missense_variant	missense_variant	MAST2	0.9971479999999999	0.00900138	22	1000000.0	1:46269626	0.925	7.647e-05	4.082650642550103	NA
IPF	Idiopathic pulmonary fibrosis (attempt to specificity)	1:46002815:C:T	rs761580268	5.520000000000001e-05	2.5726	0.638	missense_variant	missense_variant	MAST2	0.996808	0.00227825	6	241.76	1:46468487	0.9165	4.788e-05	4.281978327563863	NA
F5_SCHIZPER	Schizoid personality disorder	1:46027844:G:A	rs748477750	5.11e-05	5.2462	1.2951	missense_variant	missense_variant	MAST2	0.968088	0.00145078	0	177.34	1:46493516	NA	5.107e-05	NA	NA
E4_OBESITYXTRMALV	Extreme obesity with alveolar hypoventilation	1:46032663:A:G	rs371524281	4.5e-05	13.5612	3.3236	missense_variant	missense_variant	MAST2	0.787767	0.00035112699999999996	0	1.8348	1:46498335	NA	4.499e-05	NA	NA
M13_PATELLAOTH	Other disorders of patella	1:46034123:T:C	rs199806500	6.25e-05	6.3928	1.5969	missense_variant	missense_variant	MAST2	0.9854219999999999	0.00018509	0	8.7343	1:46499795	NA	6.25e-05	NA	NA
H7_CATARACTSENILE	Senile cataract	1:46034579:G:A	rs33931638	4.92e-05	-0.0999	0.0246	missense_variant	missense_variant	MAST2	0.998259	0.0765403	2092	0.9758600000000001	1:46500251	0.0511	0.0004126	2.09289167649758	NA
E4_PORBILIR	Disorders of porphyrin and bilirubin metabolism	1:46034907:C:G	rs200868679	3.2200000000000003e-05	15.9443	3.8355	missense_variant	missense_variant	MAST2	0.9951059999999999	0.00107244	0	0.39516999999999997	1:46500579	NA	3.223e-05	NA	NA
ST19_CONTU_TOES_WO_DAMAGE_NAIL	Contusion of toe(s) without damage to nail	1:46035321:A:G	rs1052610	7.099999999999999e-05	0.941	0.2368	missense_variant	missense_variant	MAST2	0.989849	0.057590300000000004	1244	0.52065	1:46500993	0.4172	9.091e-06	4.661732641989614	NA
R18_FEVER_OTHER_UNKNO_ORIGIN	Fever of other and unknown origin	1:46043744:G:C	rs201707892	4.4200000000000004e-05	1.4231	0.3485	missense_variant	missense_variant	PIK3R3	0.9763870000000001	0.0007975219999999999	0	48.441	1:46509416	NA	4.425e-05	NA	NA
M13_ARTHROPATHIES	Arthropathies	1:46055887:A:T	rs785467	7.190000000000001e-05	0.0367	0.0092	missense_variant	missense_variant	PIK3R3	0.999827	0.736965	199478	1.04	1:46521559	0.0004161	0.03147	-1.878699027120273	NA
M13_OTHERJOINT	Other joint disorders	1:46055887:A:T	rs785467	6.67e-06	0.0486	0.0108	missense_variant	missense_variant	PIK3R3	0.999827	0.736965	199478	1.04	1:46521559	0.0001713	0.05199	-2.482162454468069	NA
M13_ROTATORCUFF	Rotator cuff syndrome	1:46055887:A:T	rs785467	3.63e-05	0.0739	0.0179	missense_variant	missense_variant	PIK3R3	0.999827	0.736965	199478	1.04	1:46521559	0.0001097	0.0085	-1.8892122981395816	NA
K11_GULC	Gastric ulcer	1:46189973:C:T	rs74374973	7.420000000000001e-07	0.706	0.1426	missense_variant	missense_variant	POMGNT1	0.9959809999999999	0.0128175	74	1.3347	1:46655645	0.0078	7.038e-06	3.0446453401913076	NA
Z21_CARE_INVOLVI_USE_REHAB_PROCED	Care involving use of rehabilitation procedures	1:46192423:G:A	rs146097254	8.120000000000001e-05	0.2602	0.066	missense_variant	missense_variant	POMGNT1	0.998607	0.0150685	88	93.402	1:46658095	0.9493	6.008e-05	4.198673556877322	NA
O15_LABOUR_OBSTR_OTHER	Other obstructed labour	1:46219887:C:G	rs577464237	5.22e-05	5.6252	1.3905	missense_variant	missense_variant	LURAP1	0.8893559999999999	0.000900955	2	1000000.0	1:46685559	NA	3.546e-05	NA	NA
O15_PREG_PROLONGED	Prolonged pregnancy	1:46248570:A:G	rs28363192	7.33e-06	0.7190000000000001	0.1603	missense_variant	missense_variant	RAD54L	0.986265	0.016628200000000003	104	1.1227	1:46714242	0.2087	1.245e-05	4.224353097633699	NA
M13_BONECONTINUITY	Disorders of continuity of bone	1:46280444:T:C	rs182761596	6.94e-06	10.0668	2.2393	missense_variant	missense_variant	LRRC41	0.927	0.000323908	0	16.148	1:46746116	NA	6.943e-06	NA	NA
ST19_INJURY_NERVES_WRIST_HAND_LEVEL	Injury of nerves at wrist and hand level	1:46285776:G:A	rs77417631	6.26e-05	1.8534	0.46299999999999997	missense_variant	missense_variant	LRRC41	0.9763	0.00745533	18	1.334	1:46751448	0.8765	5.363e-05	4.2133441234667455	NA
M13_JOINTOTH	Other specific joint derangements/joint disorders	1:46303192:G:C	rs201408120	7.63e-05	0.3728	0.0943	missense_variant	missense_variant	LRRC41	0.981672	0.00583579	20	0.2184	1:46768864	0.8499	7.05e-05	4.0811787122487	NA
R18_NAUSEA_VOMITI	Nausea and vomiting	1:46547786:C:T	rs369636358	2.8100000000000002e-05	2.9207	0.6974	missense_variant	missense_variant	KNCN	0.7161930000000001	0.000574325	2	14.690999999999999	1:47013458	NA	4.498e-05	NA	NA
ST19_CONCUSSION	Concussion	1:46547786:C:T	rs369636358	4.3799999999999994e-05	1.4178	0.34700000000000003	missense_variant	missense_variant	KNCN	0.7161930000000001	0.000574325	2	14.690999999999999	1:47013458	NA	0.0001647	NA	NA
O15_OBSTET_TRAUMA_OTHER	Other obstetric trauma	1:46558636:C:T	rs34881418	5.7799999999999995e-05	0.8012	0.1992	missense_variant	missense_variant	MKNK1	0.981182	0.028645499999999997	246	2.1687	1:47024308	0.2679	9.072e-05	3.4702696720593775	NA
CD2_NONHODGKIN_NAS	Other and unspecified types of non-Hodgkin lymphoma	1:46558718:C:T	rs147973753	9.499999999999999e-05	8.0902	2.0727	missense_variant	missense_variant	MKNK1	0.961881	0.0006559819999999999	0	0.20885	1:47024390	NA	9.497e-05	NA	NA
M13_TENDOSYNOVITISNAS	Other/unspecified synovitis and tenosynovitis	1:46561536:C:T	rs778056566	1.63e-05	4.6817	1.0862	missense_variant	missense_variant	MKNK1	0.98359	0.0005144430000000001	0	4.034	1:47027208	NA	1.631e-05	NA	NA
H8_EXT_ABSC	Abscess of external ear	1:46565102:C:T	rs141505843	6.4e-05	9.0568	2.2656	missense_variant	missense_variant	MKNK1	0.986339	0.001478	2	6.3579	1:47030774	NA	5.703e-05	NA	NA
ULCERRECT	Ulcerative rectosigmoiditis	1:46565102:C:T	rs141505843	6.43e-06	3.4321	0.7607	missense_variant	missense_variant	MKNK1	0.986339	0.001478	2	6.3579	1:47030774	NA	4.64e-06	NA	NA
N14_ENDOMETRIOSIS_NOS	Unspecified/other endometriosis	1:46574968:C:T	rs749009416	9.340000000000001e-05	10.4974	2.6867	missense_variant	missense_variant	MKNK1	0.787741	0.000206866	0	1000000.0	1:47040640	NA	9.339e-05	NA	NA
E4_METABOLIA	Metabolic disorders	1:46668139:T:C	rs11211337	4.05e-05	-0.0588	0.0143	missense_variant	missense_variant	ATPAF1	0.99616	0.778929	222998	1.049	1:47133811	0.0001716	0.008268	-1.682883184442564	NA
CD2_BENIGN_OVARY	Benign neoplasm of ovary	1:46668147:C:T	rs1035328299	1.0300000000000001e-05	6.9392	1.5736	missense_variant	missense_variant	ATPAF1	0.9015770000000001	0.000228641	0	2.346	1:47133819	NA	1.034e-05	NA	NA
CD2_BENIGN_OVARY_EXALLC	NA	1:46668147:C:T	rs1035328299	9.13e-06	6.9678	1.5705	missense_variant	missense_variant	ATPAF1	0.9015770000000001	0.000228641	0	2.346	1:47133819	NA	9.132e-06	NA	NA
CPAP	Continuous positive airway pressure	1:46668147:C:T	rs1035328299	1.5399999999999998e-05	5.358	1.2395	missense_variant	missense_variant	ATPAF1	0.9015770000000001	0.000228641	0	2.346	1:47133819	NA	1.542e-05	NA	NA
ILD_INSUFFICIENCY	ILD-related respiratory insufficiency	1:46668147:C:T	rs1035328299	1.06e-05	5.2928	1.2016	missense_variant	missense_variant	ATPAF1	0.9015770000000001	0.000228641	0	2.346	1:47133819	NA	1.058e-05	NA	NA
H7_PRESBYOPIA	Presbyopia	1:46813504:G:A	rs144896315	9e-05	3.5731	0.9124	missense_variant	missense_variant	CYP4B1	0.9839129999999999	0.00258038	0	26.923000000000002	1:47279176	NA	9.001e-05	NA	NA
H7_RETINALDETACHBREAK	Retinal detachment with retinal break	1:46813964:C:T	rs144659997	1.83e-05	0.6498	0.1516	missense_variant	missense_variant	CYP4B1	0.998743	0.0167752	156	103.27	1:47279636	0.8076	1.307e-05	4.790920722691057	NA
O15_DELIV_MULTIP	Multiple delivery	1:46932824:A:G	rs1126742	7.26e-05	0.3422	0.0862	missense_variant	missense_variant	CYP4A11	0.998498	0.128921	6214	0.99989	1:47398496	0.0001532	0.04256	-2.4437428539904067	NA
ST19_SUPERF_INJURY_THORAX	Superficial injury of thorax	1:46936675:G:A	rs199858866	7.020000000000001e-05	2.8689	0.7216	pLoF	stop_gained	CYP4A11	0.7790159999999999	0.000860126	0	55.622	1:47402347	NA	7.013e-05	NA	NA
AB1_OTHER_BACTERIAL	Other bacterial diseases	1:47050064:C:T	rs187074851	6.0899999999999996e-05	0.4052	0.1011	missense_variant	missense_variant	CYP4X1	0.989344	0.00359021	16	203.79	1:47515736	0.4304	8.089e-05	3.7259774272420496	NA
M13_OSTEOCHONDRO	Osteopathies and chondropathies	1:47106210:C:T	rs201816403	9.86e-05	1.131	0.2905	missense_variant	missense_variant	CYP4Z1	0.9696879999999999	0.0011051	2	39.519	1:47571882	NA	0.0004231	NA	NA
AB1_PROTOZOAL	Protozoal diseases	1:47140817:G:A	rs201122681	1.88e-05	8.4596	1.9769999999999999	missense_variant	missense_variant	CYP4A22	0.9782040000000001	0.00142629	0	27.44	1:47606489	NA	1.877e-05	NA	NA
O15_COMPLIC_ABORT_ECTOP_MOLAR	Complications following abortion and ectopic and molar pregnancy	1:47142179:A:T	rs2056899	8.66e-05	0.5117	0.1304	missense_variant	missense_variant	CYP4A22	0.9956389999999999	0.42916800000000005	67706	1.1262	1:47607851	0.003929	0.2937	-1.873621917710994	NA
CARDIAC_ARRHYTM	Cardiac arrhytmias, COPD co-morbidities	1:47142225:G:A	rs201496093	7.75e-06	1.2808	0.2864	missense_variant	missense_variant	CYP4A22	0.847196	0.000430063	0	2.9122	1:47607897	NA	7.753e-06	NA	NA
O15_COMPLIC_ABORT_ECTOP_MOLAR	Complications following abortion and ectopic and molar pregnancy	1:47143817:T:C	rs10789501	9.93e-06	0.5941	0.1345	missense_variant	missense_variant	CYP4A22	0.9976389999999999	0.371496	50582	1.0978	1:47609489	0.003536	0.03875	-1.0397594505012937	NA
ST19_SUPERF_INJURY_ANKLE_FOOT	Superficial injury of ankle and foot	1:47260415:T:C	rs13376679	5.07e-05	-0.2019	0.0498	missense_variant	missense_variant	STIL	0.999084	0.24745	22546	0.7563300000000001	1:47726087	0.01913	0.004995	0.5831794774652947	NA
ST19_SUPERF_INJURY_ANKLE_FOOT	Superficial injury of ankle and foot	1:47302242:G:A	rs3125630	3.84e-05	-0.1824	0.0443	missense_variant	missense_variant	STIL	0.99997	0.375461	52304	0.72956	1:47767914	0.003238	0.1261	-1.5904382421557266	NA
G6_CPETAL	Cerebral palsy and other paralytic syndromes	1:47372980:A:G	rs72553947	2.47e-05	1.9625	0.4654	missense_variant	missense_variant	CMPK1	0.9956079999999999	0.00234902	6	0.36035	1:47838652	0.9002	2.177e-05	4.616480579561366	NA
F5_SCHIZPER	Schizoid personality disorder	1:47417244:G:A	rs571095192	7.72e-05	5.9783	1.5124	missense_variant	missense_variant	FOXE3	0.9851629999999999	0.00130924	0	13.213	1:47882916	NA	7.72e-05	NA	NA
Q17_OTHER_CONGEN_MALFO_SKIN	Other congenital malformations of skin	1:47438328:G:A	rs78469326	4.3e-05	0.631	0.1542	missense_variant	missense_variant	FOXD2	0.9968969999999999	0.052040300000000005	1000	0.6140399999999999	1:47904000	0.5483	3.667e-05	4.174707335922879	NA
M13_WEGENER	Wegener granulomatosis	1:47775389:G:A	rs58366003	8.4e-05	0.7033	0.1788	missense_variant	missense_variant	TRABD2B	0.995232	0.11500899999999999	5046	1.9087	1:48241061	0.2365	0.000136	3.240292236703613	NA
L12_SKIN	Diseases of the skin and subcutaneous tissue	1:47801502:C:T	rs147317864	9.940000000000002e-05	-0.1457	0.0374	missense_variant	missense_variant	TRABD2B	0.974664	0.0118512	62	3.5421	1:48267174	0.754	6.069e-05	4.094254208379307	NA
ST19_OPEN_WOUND_HEAD	Open wound of head	1:48232478:A:G	rs144494090	2.8100000000000002e-05	0.601	0.1435	missense_variant	missense_variant	SLC5A9	0.9822540000000001	0.00424619	8	4.1582	1:48698150	0.7297	2.317e-05	4.498218312462692	NA
Z21_PERSONS_W_POTEN_HEALTH_HAZARDS_RELATED_COMMUNICAB_DISEA	Persons with potential health hazards related to communicable diseases	1:48242578:C:T	rs78427303	8.44e-05	0.2992	0.0761	missense_variant	missense_variant	SLC5A9	0.988252	0.06832289999999999	1682	0.58749	1:48708250	0.586	6.297e-05	3.9687639227160276	NA
VWXY20_ACCIDENTS	Accidents	1:48399449:C:T	rs77303590	7.49e-05	0.5629	0.1421	missense_variant	missense_variant	SPATA6	0.9975729999999999	0.019058900000000004	128	0.8341	1:48865121	0.5105	3.707e-05	4.138973160393365	NA
D3_OTHERANAEMIA	Other anaemias	1:48590964:T:A	rs189891939	6.659999999999999e-05	0.7382	0.1851	missense_variant	missense_variant	AGBL4	0.9907030000000001	0.00416453	2	385.4	1:49056636	NA	7.969e-05	NA	NA
K11_DIAHER	Diaphragmatic hernia	1:50195725:C:A	rs144250728	8.640000000000001e-05	-0.4426	0.1127	missense_variant	missense_variant	ELAVL4	0.9948239999999999	0.0102045	60	920.87	1:50661397	0.3312	0.000132	3.399516396906993	NA
H7_INTERHETEROTRO	Intermittent heterotropia	1:50738885:G:A	rs140027012	4.7499999999999996e-05	1.829	0.4496	missense_variant	missense_variant	FAF1	0.999292	0.005675199999999999	16	2.6041	1:51204557	0.8807	4.043e-05	4.338124255009542	NA
E4_CARCISDR	Carcinoid syndrome	1:51288947:T:C	rs138509677	8.93e-05	3.5983	0.9184	missense_variant	missense_variant	TTC39A	0.989324	0.00703071	16	1.8473	1:51754619	0.9238	7.34e-05	4.099881897994457	NA
AB1_OTHER_INFECTIONS	Other infectious diseases	1:51290556:C:G	rs144699723	8.75e-05	2.0631	0.5259	missense_variant	missense_variant	TTC39A	0.99487	0.00263209	4	1.1924	1:51756228	0.9147	7.913e-05	4.062937513357534	NA
L12_ERYTHEMAMULTIF	Erythema multiforme	1:51361249:T:C	rs17567	1.5399999999999998e-05	0.5717	0.1322	missense_variant	missense_variant	EPS15	0.997603	0.143652	7828	0.58896	1:51826921	0.03151	0.0002224	2.1513136202639798	NA
D3_OTHERBLOOD	Oher diseases of blood and blood-forming organs	1:51402488:C:G	rs34957183	9.520000000000001e-05	1.321	0.3385	missense_variant	missense_variant	EPS15	0.9913200000000001	0.010656299999999999	44	0.78776	1:51868160	0.7903	7.078e-05	4.047881423637729	NA
L12_CELLULITIS	Cellulitis	1:52033169:T:C	rs140463476	7.23e-05	2.4083	0.6069	missense_variant	missense_variant	KTI12	0.976627	0.0008274630000000001	0	0.1742	1:52498841	NA	7.234e-05	NA	NA
H8_EAR	Diseases of the ear and mastoid process	1:52239117:C:G	rs147788994	7.23e-05	0.2481	0.0625	missense_variant	missense_variant	ZFYVE9	0.9932989999999999	0.00488312	18	1.2996	1:52704789	0.1969	0.0001303	3.1793013004255335	NA
F5_KELARET	Kela-code for behavioural disturbances in mental retardation	1:52354877:G:A	rs745850477	8.93e-05	21.7811	5.5594	pLoF	stop_gained	CC2D1B	0.884848	0.000721308	4	28.259	1:52820549	0.9772	6.13e-05	4.202522983782984	NA
J10_PNEUMONONBACT	Pneumonia due to other infectious organisms, not elsewhere classified	1:52356220:G:A	rs141717834	3.8299999999999996e-05	7.4022	1.7978	missense_variant	missense_variant	CC2D1B	0.954413	0.00165765	4	0.16142	1:52821892	NA	3.593e-05	NA	NA
CD2_BENIGN_RECTUM	Benign neoplasm: Rectum	1:52389289:G:A	rs3087476	8.63e-05	0.6527	0.1662	missense_variant	missense_variant	ORC1	0.987878	0.0127005	78	0.46593	1:52854961	0.5814	4.986e-05	4.066722753266655	NA
CD2_BENIGN_RECTUM_EXALLC	NA	1:52389289:G:A	rs3087476	9.58e-05	0.6502	0.1667	missense_variant	missense_variant	ORC1	0.987878	0.0127005	78	0.46593	1:52854961	0.6059	6.002e-05	4.004104961407696	NA
E4_HYPERKALAEMIA	Hyperkalaemia	1:52393792:G:A	rs755546489	4.7600000000000005e-05	6.9599	1.7112	missense_variant	missense_variant	ORC1	0.9364790000000001	0.00109421	4	1000000.0	1:52859464	0.957	3.98e-05	4.381028865703156	NA
Q17_UNDES_TESTICLE	Undescended testicle	1:52393792:G:A	rs755546489	3.35e-05	15.1842	3.6605	missense_variant	missense_variant	ORC1	0.9364790000000001	0.00109421	4	1000000.0	1:52859464	0.9838	2.991e-05	4.517090405191994	NA
N14_NEUROMUSCDYSBLADD	Neuromuscular dysfuntion of bladder	1:52857460:G:A	rs762763583	1.66e-05	3.5147	0.8161	missense_variant	missense_variant	ZYG11A	0.9368709999999999	0.00146984	2	1000000.0	1:53323132	NA	1.567e-05	NA	NA
N14_MENOPAUSOT	Other menopausal disorders	1:52978368:G:T	rs144132787	7.2e-05	6.1508	1.5495	pLoF	splice_donor_variant	SCP2	0.986231	0.000508999	2	1.1542	1:53444040	NA	7.202e-05	NA	NA
D3_NUTRIANAEMIAOTHER	Other nutritional anaemias	1:53210699:T:C	rs144658100	6.829999999999999e-05	8.7704	2.2023	missense_variant	missense_variant	CPT2	0.9891280000000001	0.00219659	0	1.6751	1:53676371	NA	6.825e-05	NA	NA
C3_LYMPHNODES_SECONDARY_NAS	Secondary and unspecified malignant neoplasm of lymph nodes	1:53257462:G:A	rs772376307	5.660000000000001e-05	6.8493	1.7009999999999998	missense_variant	missense_variant	LRP8	0.9548530000000001	0.00042189699999999996	2	1000000.0	1:53723134	NA	5.073e-05	NA	NA
C3_LYMPHNODES_SECONDARY_NAS_EXALLC	NA	1:53257462:G:A	rs772376307	6.6e-05	6.574	1.6475	missense_variant	missense_variant	LRP8	0.9548530000000001	0.00042189699999999996	2	1000000.0	1:53723134	NA	5.872e-05	NA	NA
C3_UNCERTAIN_SECONDARY	Secondary uncertain malignant neoplasm	1:53257462:G:A	rs772376307	1.86e-05	5.449	1.2727	missense_variant	missense_variant	LRP8	0.9548530000000001	0.00042189699999999996	2	1000000.0	1:53723134	NA	1.661e-05	NA	NA
C3_UNCERTAIN_SECONDARY_EXALLC	NA	1:53257462:G:A	rs772376307	2.17e-05	5.2658	1.2399	missense_variant	missense_variant	LRP8	0.9548530000000001	0.00042189699999999996	2	1000000.0	1:53723134	NA	1.917e-05	NA	NA
CD2_NONFOLLICULAR_LYMPHOMA	Non-follicular lymphoma	1:53257462:G:A	rs772376307	8.4e-05	6.2861	1.5985	missense_variant	missense_variant	LRP8	0.9548530000000001	0.00042189699999999996	2	1000000.0	1:53723134	NA	7.716e-05	NA	NA
CD2_NONFOLLICULAR_LYMPHOMA_EXALLC	NA	1:53257462:G:A	rs772376307	7.709999999999999e-05	6.3423	1.6043	missense_variant	missense_variant	LRP8	0.9548530000000001	0.00042189699999999996	2	1000000.0	1:53723134	NA	6.97e-05	NA	NA
K11_ILEUS	Paralytic ileus and intestinal obstruction	1:53257462:G:A	rs772376307	2.84e-05	3.1424	0.7507	missense_variant	missense_variant	LRP8	0.9548530000000001	0.00042189699999999996	2	1000000.0	1:53723134	NA	0.0003255	NA	NA
R18_SYMPTOMS_SIGNS_INVOLVI_NERVOUS_MUSCULOS_SYSTEMS	Symptoms and signs involving the nervous and musculoskeletal systems	1:53272602:A:T	rs562167611	9.290000000000001e-05	1.3737	0.3515	pLoF	splice_donor_variant	LRP8	0.82545	0.0006859230000000001	0	14.207	1:53738274	NA	9.132e-05	NA	NA
CD2_BENIGN_BRAIN_SUPRATENT	Benign neoplasm: Brain, supratentorial	1:53464677:T:TGCC	rs766613980	4.270000000000001e-05	15.8283	3.8675	inframe_indel	inframe_insertion	DMRTB1	0.8248110000000001	0.000745806	0	1.5703	1:53930350	NA	4.266e-05	NA	NA
CD2_BENIGN_BRAIN_SUPRATENT_EXALLC	NA	1:53464677:T:TGCC	rs766613980	4.47e-05	15.6035	3.8226	inframe_indel	inframe_insertion	DMRTB1	0.8248110000000001	0.000745806	0	1.5703	1:53930350	NA	4.468e-05	NA	NA
J10_LARYNGITIS	Acute laryngitis and tracheitis	1:53509180:C:T	rs146608107	6.05e-05	1.1909	0.2969	missense_variant	missense_variant	GLIS1	0.883611	0.00475791	8	0.3365	1:53974853	0.8523	5.483e-05	4.191574242559117	NA
E4_PARATHYRO	Disorders of parathyroid gland	1:53871370:A:G	rs142756220	8.39e-05	0.7376	0.1875	LC	splice_donor_variant	YIPF1	0.995424	0.00590656	20	2.5869	1:54337043	0.7469	6.779e-05	4.042096825529284	NA
RHEUMA_CHRYSTAL	Chrystal arthropathies, rheuma endpoint	1:53888985:T:G	rs2294508	9.2e-05	0.8316	0.2126	missense_variant	splice_region_variant	YIPF1	0.9990540000000001	0.117595	5128	0.53687	1:54354658	0.01608	0.001987	0.9080881773026173	NA
CD2_INSITU_BREAST_EXALLC	NA	1:54048663:G:C	rs571108268	9.82e-05	0.7865	0.2019	missense_variant	missense_variant	TMEM59	0.9697629999999999	0.018198699999999998	158	35.65	1:54514336	0.3628	0.0001306	3.4437241014490025	NA
ST19_CONCUSSION	Concussion	1:54141131:C:T	rs3766465	5.5100000000000004e-05	0.0788	0.0195	missense_variant	missense_variant	CDCP2	0.998755	0.777176	222050	0.90676	1:54606804	7.603e-05	0.001731	-1.3573120773886405	NA
F5_ANAPER	Anankastic personality disorder	1:54195561:C:T	rs79743819	1.75e-05	1.0722	0.2497	missense_variant	missense_variant	CYB5RL	0.9914280000000001	0.0268653	304	1.6004	1:54661234	0.2169	2.92e-05	3.870876700565775	NA
E4_GOITRENAS	Other and/or unspecified nontoxic goitre	1:54238128:C:T	rs41294794	9.109999999999999e-05	4.4429	1.1354	missense_variant	non_coding_transcript_exon_variant	SSBP3-AS1	0.930841	0.000816575	0	0.060190999999999995	1:54703801	NA	9.113e-05	NA	NA
Z21_POSTPA_CARE_EXAMI	Postpartum care and examination	1:54251624:C:T	rs186829684	3.91e-05	2.9348	0.7136	missense_variant	missense_variant	SSBP3	0.724684	0.0007893560000000001	0	3.6789	1:54717297	NA	3.849e-05	NA	NA
L12_VASCULITISSKIN	Vasculitis limited to skin, not elsewhere classified	1:54599307:G:A	rs2304303	8.379999999999999e-05	0.8535	0.217	missense_variant	missense_variant	ACOT11	0.994084	0.0618148	1418	2.1553	1:55064980	0.02377	0.0006957	1.5336071783705305	NA
L12_VASCULITISSKIN	Vasculitis limited to skin, not elsewhere classified	1:54609389:C:T	rs2289015	8.27e-05	0.8574	0.2178	missense_variant	missense_variant	FAM151A	0.991992	0.06150169999999999	1414	2.1758	1:55075062	0.02309	0.0006992	1.5188225132908297	NA
E4_HYPERCHOL	Pure hypercholesterolaemia	1:54610464:CCACTCCACATTCAGACCGTCATCCCCAGG:C	rs373739034	1.33e-06	-0.1585	0.0328	pLoF	frameshift_variant	FAM151A	0.975519	0.087771	2946	3.6597	1:55076137	0.1548	3.705e-06	4.620982744031527	NA
E4_LIPOPROT	Disorders of lipoprotein metabolism and other lipidaemias	1:54610464:CCACTCCACATTCAGACCGTCATCCCCAGG:C	rs373739034	6.580000000000001e-08	-0.1439	0.0266	pLoF	frameshift_variant	FAM151A	0.975519	0.087771	2946	3.6597	1:55076137	0.2524	6.985e-08	6.557922940121896	NA
E4_METABOLIA	Metabolic disorders	1:54610464:CCACTCCACATTCAGACCGTCATCCCCAGG:C	rs373739034	4.35e-05	-0.0865	0.0212	pLoF	frameshift_variant	FAM151A	0.975519	0.087771	2946	3.6597	1:55076137	0.1653	0.0001361	3.0844147283681127	NA
I9_IHD	Ischaemic heart disease, wide definition	1:54610464:CCACTCCACATTCAGACCGTCATCCCCAGG:C	rs373739034	1.0800000000000002e-05	-0.0936	0.0213	pLoF	frameshift_variant	FAM151A	0.975519	0.087771	2946	3.6597	1:55076137	0.02573	0.0001876	2.137206952167301	NA
I9_ISCHHEART	Ischemic heart diseases	1:54610464:CCACTCCACATTCAGACCGTCATCCCCAGG:C	rs373739034	2.9999999999999997e-05	-0.0898	0.0215	pLoF	frameshift_variant	FAM151A	0.975519	0.087771	2946	3.6597	1:55076137	0.04071	0.0003485	2.067498319945371	NA
I9_MI	Myocardial infarction	1:54610464:CCACTCCACATTCAGACCGTCATCCCCAGG:C	rs373739034	2.1e-05	-0.1329	0.0312	pLoF	frameshift_variant	FAM151A	0.975519	0.087771	2946	3.6597	1:55076137	0.2661	3.447e-05	3.8876035911434412	NA
I9_REVASC	Coronary revascularization (ANGIO or CABG)	1:54610464:CCACTCCACATTCAGACCGTCATCCCCAGG:C	rs373739034	2.36e-05	-0.1371	0.0324	pLoF	frameshift_variant	FAM151A	0.975519	0.087771	2946	3.6597	1:55076137	0.0287	0.0003589	1.9029084384007524	NA
O15_PREG_HYDAT	Hydatidiform mole	1:54610464:CCACTCCACATTCAGACCGTCATCCCCAGG:C	rs373739034	6.27e-05	0.986	0.2463	pLoF	frameshift_variant	FAM151A	0.975519	0.087771	2946	3.6597	1:55076137	0.007769	0.001799	0.6353339581025728	NA
RX_STATIN	Statin medication	1:54610464:CCACTCCACATTCAGACCGTCATCCCCAGG:C	rs373739034	6.74e-25	-0.1782	0.0173	pLoF	frameshift_variant	FAM151A	0.975519	0.087771	2946	3.6597	1:55076137	0.0005772	5.244e-22	18.04166363940341	NA
L12_OTHERCONTACT	Other contact dermatitis	1:54619975:C:T	rs17399297	1.7899999999999998e-05	3.696	0.8615	missense_variant	missense_variant	FAM151A	0.913099	0.00112687	2	0.15769	1:55085648	NA	0.0003737	NA	NA
K11_OESSTODUO	Diseases of oesophagus, stomach and duodenum	1:54653842:T:G	rs1655519	7.140000000000001e-05	0.0437	0.011000000000000001	missense_variant	missense_variant	MROH7	0.9977520000000001	0.370344	50798	1.1101	1:55119515	0.01657	0.03282	-0.2968160682977376	NA
Z21_OTHER_POSTS_STATES	Other postsurgical states	1:54653842:T:G	rs1655519	6.63e-05	0.2478	0.0621	missense_variant	missense_variant	MROH7	0.9977520000000001	0.370344	50798	1.1101	1:55119515	0.01683	0.02858	-0.22997810847912759	NA
H8_EAR	Diseases of the ear and mastoid process	1:54700447:C:T	rs147744184	9.93e-05	0.6066	0.1558	missense_variant	missense_variant	MROH7	0.9541299999999999	0.0007947999999999999	2	1.3701	1:55166120	NA	8.219e-05	NA	NA
E4_HYPERCHOL	Pure hypercholesterolaemia	1:54702100:T:A	rs646356	3.96e-07	0.1258	0.0248	missense_variant	missense_variant	MROH7	0.9775200000000001	0.833133	255218	0.99256	1:55167773	2.776e-07	4.667e-06	-1.2256183391023387	NA
E4_LIPOPROT	Disorders of lipoprotein metabolism and other lipidaemias	1:54702100:T:A	rs646356	1.3800000000000002e-07	0.1061	0.0201	missense_variant	missense_variant	MROH7	0.9775200000000001	0.833133	255218	0.99256	1:55167773	1.357e-07	3.715e-06	-1.437378970436857	NA
I9_ANGIO	Coronary angiopasty	1:54702100:T:A	rs646356	2.0300000000000002e-05	0.1183	0.0278	missense_variant	missense_variant	MROH7	0.9775200000000001	0.833133	255218	0.99256	1:55167773	0.0001279	0.004286	-1.525181622227156	NA
I9_MI	Myocardial infarction	1:54702100:T:A	rs646356	2.65e-05	0.1004	0.0239	missense_variant	missense_variant	MROH7	0.9775200000000001	0.833133	255218	0.99256	1:55167773	2.991e-05	0.0002763	-0.9655644718851932	NA
I9_REVASC	Coronary revascularization (ANGIO or CABG)	1:54702100:T:A	rs646356	6.62e-06	0.1119	0.0248	missense_variant	missense_variant	MROH7	0.9775200000000001	0.833133	255218	0.99256	1:55167773	3.149e-05	0.001147	-1.5613907572647239	NA
RX_STATIN	Statin medication	1:54702100:T:A	rs646356	6.74e-12	0.0898	0.0131	missense_variant	missense_variant	MROH7	0.9775200000000001	0.833133	255218	0.99256	1:55167773	3.149e-11	2.668e-08	-2.9280131646079677	NA
E4_HYPERCHOL	Pure hypercholesterolaemia	1:54759100:A:C	rs116816976	8.48e-05	-0.1423	0.0362	missense_variant	missense_variant	PARS2	0.990908	0.0699342	1982	4.2129	1:55224773	0.05564	0.0006733	1.9171785068520635	NA
E4_LIPOPROT	Disorders of lipoprotein metabolism and other lipidaemias	1:54759100:A:C	rs116816976	3.86e-08	-0.1627	0.0296	missense_variant	missense_variant	PARS2	0.990908	0.0699342	1982	4.2129	1:55224773	0.005043	2.479e-06	3.308412441391312	NA
E4_METABOLIA	Metabolic disorders	1:54759100:A:C	rs116816976	4.59e-06	-0.1075	0.0235	missense_variant	missense_variant	PARS2	0.990908	0.0699342	1982	4.2129	1:55224773	0.005509	0.0001988	1.4426563923120268	NA
I9_ANGINA	Angina pectoris	1:54759100:A:C	rs116816976	6.24e-07	-0.1465	0.0294	missense_variant	missense_variant	PARS2	0.990908	0.0699342	1982	4.2129	1:55224773	0.1546	1.833e-06	4.92604702462009	NA
I9_ANGIO	Coronary angiopasty	1:54759100:A:C	rs116816976	2.27e-05	-0.1709	0.0403	missense_variant	missense_variant	PARS2	0.990908	0.0699342	1982	4.2129	1:55224773	0.5347	1.588e-05	4.5272596860092635	NA
I9_CABG	Coronary artery bypass grafting	1:54759100:A:C	rs116816976	2.35e-05	-0.2053	0.0485	missense_variant	missense_variant	PARS2	0.990908	0.0699342	1982	4.2129	1:55224773	0.08388	0.000137	2.7869378546368995	NA
I9_CHD	Major coronary heart disease event	1:54759100:A:C	rs116816976	1.06e-06	-0.138	0.0283	missense_variant	missense_variant	PARS2	0.990908	0.0699342	1982	4.2129	1:55224773	0.148	3.436e-06	4.634208560235753	NA
I9_CHD_NOREV	Major coronary heart disease event excluding revascularizations	1:54759100:A:C	rs116816976	4.46e-06	-0.1385	0.0302	missense_variant	missense_variant	PARS2	0.990908	0.0699342	1982	4.2129	1:55224773	0.06895	3.223e-05	3.330273964999534	NA
I9_CORATHER	Coronary atherosclerosis	1:54759100:A:C	rs116816976	1.24e-06	-0.1318	0.0272	missense_variant	missense_variant	PARS2	0.990908	0.0699342	1982	4.2129	1:55224773	0.08617	7.239e-06	4.075677516317125	NA
I9_CVD_HARD	Hard cardiovascular diseases	1:54759100:A:C	rs116816976	3.59e-05	-0.0992	0.024	missense_variant	missense_variant	PARS2	0.990908	0.0699342	1982	4.2129	1:55224773	0.3168	5.529e-05	3.7581385829787197	NA
I9_IHD	Ischaemic heart disease, wide definition	1:54759100:A:C	rs116816976	6.2e-09	-0.1368	0.0235	missense_variant	missense_variant	PARS2	0.990908	0.0699342	1982	4.2129	1:55224773	0.01069	2.605e-07	4.613169977573235	NA
I9_ISCHHEART	Ischemic heart diseases	1:54759100:A:C	rs116816976	7.31e-08	-0.1282	0.0238	missense_variant	missense_variant	PARS2	0.990908	0.0699342	1982	4.2129	1:55224773	0.01384	2.286e-06	3.782059864061476	NA
I9_MI	Myocardial infarction	1:54759100:A:C	rs116816976	2.0399999999999997e-07	-0.18	0.0346	missense_variant	missense_variant	PARS2	0.990908	0.0699342	1982	4.2129	1:55224773	0.1658	5.206e-07	5.503080362441038	NA
I9_MI_STRICT	Myocardial infarction, strict	1:54759100:A:C	rs116816976	4.66e-06	-0.16399999999999998	0.0358	missense_variant	missense_variant	PARS2	0.990908	0.0699342	1982	4.2129	1:55224773	0.3782	4.704e-06	4.905254211440939	NA
I9_REVASC	Coronary revascularization (ANGIO or CABG)	1:54759100:A:C	rs116816976	5.26e-07	-0.18	0.0359	missense_variant	missense_variant	PARS2	0.990908	0.0699342	1982	4.2129	1:55224773	0.04603	5.508e-06	3.9220470433090884	NA
RX_STATIN	Statin medication	1:54759100:A:C	rs116816976	3.61e-29	-0.2142	0.0191	missense_variant	missense_variant	PARS2	0.990908	0.0699342	1982	4.2129	1:55224773	3.746e-06	6.846e-24	17.73813087823736	NA
CD2_BENIGN_COLON	Benign neoplasm: Colon	1:54781424:G:A	rs2286203	6.659999999999999e-05	0.102	0.0256	missense_variant	missense_variant	TTC22	0.994561	0.182222	12376	0.92133	1:55247097	0.003137	0.01461	-0.6681356972365518	NA
CD2_BENIGN_COLON_EXALLC	NA	1:54781424:G:A	rs2286203	7.15e-05	0.1048	0.0264	missense_variant	missense_variant	TTC22	0.994561	0.182222	12376	0.92133	1:55247097	0.00333	0.01497	-0.6527775668367325	NA
CD2_BENIGN_COLON	Benign neoplasm: Colon	1:54782401:A:G	rs12144325	1.14e-06	0.1445	0.0297	missense_variant	missense_variant	TTC22	0.9970379999999999	0.126607	6052	0.75222	1:55248074	0.0196	3.948e-05	2.695878927358877	NA
CD2_BENIGN_COLON_EXALLC	NA	1:54782401:A:G	rs12144325	1.11e-06	0.1492	0.0306	missense_variant	missense_variant	TTC22	0.9970379999999999	0.126607	6052	0.75222	1:55248074	0.0223	3.428e-05	2.813264049797	NA
CD2_BENIGN_COLORECANI	Benign neoplasm of colon, rectum, anus and anal canal	1:54782401:A:G	rs12144325	4.48e-05	0.109	0.0267	missense_variant	missense_variant	TTC22	0.9970379999999999	0.126607	6052	0.75222	1:55248074	0.08819	0.0003246	2.4340708271128504	NA
CD2_BENIGN_COLORECANI_EXALLC	NA	1:54782401:A:G	rs12144325	4.429999999999999e-05	0.1104	0.027000000000000003	missense_variant	missense_variant	TTC22	0.9970379999999999	0.126607	6052	0.75222	1:55248074	0.09625	0.0002916	2.5186132185346013	NA
ST19_SEQUEL_INJURI_UPPER_LIMB	Sequelae of injuries of upper limb	1:54782401:A:G	rs12144325	8.9e-05	-0.259	0.0661	missense_variant	missense_variant	TTC22	0.9970379999999999	0.126607	6052	0.75222	1:55248074	0.01898	0.002353	0.9066742809152526	NA
CD2_BENIGN_COLON	Benign neoplasm: Colon	1:54784806:C:T	rs78948067	1.33e-06	0.1441	0.0298	missense_variant	missense_variant	TTC22	0.993447	0.125832	5962	0.77474	1:55250479	0.01442	5.999e-05	2.380886398445955	NA
CD2_BENIGN_COLON_EXALLC	NA	1:54784806:C:T	rs78948067	1.24e-06	0.1492	0.0308	missense_variant	missense_variant	TTC22	0.993447	0.125832	5962	0.77474	1:55250479	0.01481	5.52e-05	2.4286159807920096	NA
CD2_BENIGN_COLORECANI	Benign neoplasm of colon, rectum, anus and anal canal	1:54784806:C:T	rs78948067	4.3799999999999994e-05	0.1095	0.0268	missense_variant	missense_variant	TTC22	0.993447	0.125832	5962	0.77474	1:55250479	0.08391	0.0003296	2.4058265180661116	NA
CD2_BENIGN_COLORECANI_EXALLC	NA	1:54784806:C:T	rs78948067	4.14e-05	0.1113	0.0272	missense_variant	missense_variant	TTC22	0.993447	0.125832	5962	0.77474	1:55250479	0.0839	0.000312	2.4296073668102576	NA
H7_ASTIGMATISM	Astigmatism	1:54801124:G:C	rs671108	2.47e-05	0.3254	0.0772	missense_variant	missense_variant	TTC22	0.99293	0.236801	20808	1.0839	1:55266797	0.0003362	0.07531	-2.3502549384978915	NA
K11_CHRONPANC	Chronic pancreatitis	1:54801124:G:C	rs671108	8.92e-05	-0.1844	0.0471	missense_variant	missense_variant	TTC22	0.99293	0.236801	20808	1.0839	1:55266797	0.2351	0.0001559	3.178406513936098	NA
R18_OTHER_SYMPTOMS_SIGNS_INVOLVI_URINARY_SYSTEM	Other symptoms and signs involving the urinary system	1:54986199:G:A	rs3737832	7.209999999999999e-05	2.0679	0.521	missense_variant	missense_variant	TMEM61	0.939349	0.00353577	8	0.2339	1:55451872	0.005902	0.0005953	0.9962633226121873	NA
N14_CHRONTUBULOINTNEPHRITIS	Chronic tubulo-interstitial nephritis	1:54992089:C:T	rs77726087	6.63e-05	2.5146	0.6304	missense_variant	missense_variant	TMEM61	0.972658	0.00345684	8	0.89345	1:55457762	0.9259	6.004e-05	4.188123400526077	NA
E4_HYPERCHOL	Pure hypercholesterolaemia	1:55039974:G:T	rs11591147	1.3300000000000002e-16	-0.425	0.0514	missense_variant	missense_variant	PCSK9	0.9975809999999999	0.0362532	510	2.7992	1:55505647	0.003733	6.072e-15	11.78872622703888	0.995876157725489
E4_HYPERLIPNAS	Hyperlipidaemia, other/unspecified	1:55039974:G:T	rs11591147	6.620000000000001e-09	-0.3956	0.0682	missense_variant	missense_variant	PCSK9	0.9975809999999999	0.0362532	510	2.7992	1:55505647	0.1456	1.717e-08	6.928391079816102	NA
E4_LIPOPROT	Disorders of lipoprotein metabolism and other lipidaemias	1:55039974:G:T	rs11591147	2.22e-23	-0.4183	0.042	missense_variant	missense_variant	PCSK9	0.9975809999999999	0.0362532	510	2.7992	1:55505647	0.0009789	3.778e-21	17.41347637492172	0.999874403849631
E4_LIPOPROTNAS	Disorder of lipoprotein metabolism, unspecified	1:55039974:G:T	rs11591147	9.65e-07	-0.5279	0.1078	missense_variant	missense_variant	PCSK9	0.9975809999999999	0.0362532	510	2.7992	1:55505647	0.1335	2.623e-06	4.70668297511024	NA
E4_METABOLIA	Metabolic disorders	1:55039974:G:T	rs11591147	5.68e-15	-0.2539	0.0325	missense_variant	missense_variant	PCSK9	0.9975809999999999	0.0362532	510	2.7992	1:55505647	0.01204	1.224e-13	10.992845069112263	0.999469749925312
I9_ANGINA	Angina pectoris	1:55039974:G:T	rs11591147	8.92e-09	-0.2323	0.0404	missense_variant	missense_variant	PCSK9	0.9975809999999999	0.0362532	510	2.7992	1:55505647	0.03717	8.028e-08	5.6655851972802775	NA
I9_ANGIO	Coronary angiopasty	1:55039974:G:T	rs11591147	9.37e-07	-0.2718	0.0554	missense_variant	missense_variant	PCSK9	0.9975809999999999	0.0362532	510	2.7992	1:55505647	0.08525	4.014e-06	4.327117019513069	NA
I9_CABG	Coronary artery bypass grafting	1:55039974:G:T	rs11591147	2.14e-09	-0.4072	0.068	missense_variant	missense_variant	PCSK9	0.9975809999999999	0.0362532	510	2.7992	1:55505647	0.1235	6.524e-09	7.277153005227446	NA
I9_CHD	Major coronary heart disease event	1:55039974:G:T	rs11591147	7.38e-10	-0.239	0.0388	missense_variant	missense_variant	PCSK9	0.9975809999999999	0.0362532	510	2.7992	1:55505647	0.06998	4.15e-09	7.226925841434795	0.705293549513098
I9_CHD_NOREV	Major coronary heart disease event excluding revascularizations	1:55039974:G:T	rs11591147	3.61e-08	-0.2278	0.0413	missense_variant	missense_variant	PCSK9	0.9975809999999999	0.0362532	510	2.7992	1:55505647	0.08499	1.719e-07	5.694091952553047	NA
I9_CORATHER	Coronary atherosclerosis	1:55039974:G:T	rs11591147	4.589999999999999e-09	-0.2185	0.0373	missense_variant	missense_variant	PCSK9	0.9975809999999999	0.0362532	510	2.7992	1:55505647	0.05475	3.164e-08	6.238147648686517	0.411514946778247
I9_CVD_HARD	Hard cardiovascular diseases	1:55039974:G:T	rs11591147	3.5e-05	-0.1354	0.0327	missense_variant	missense_variant	PCSK9	0.9975809999999999	0.0362532	510	2.7992	1:55505647	0.3386	5.745e-05	3.7703969207486123	NA
I9_IHD	Ischaemic heart disease, wide definition	1:55039974:G:T	rs11591147	9.29e-12	-0.2196	0.0322	missense_variant	missense_variant	PCSK9	0.9975809999999999	0.0362532	510	2.7992	1:55505647	0.01232	2.126e-10	7.763047447641129	NA
I9_ISCHHEART	Ischemic heart diseases	1:55039974:G:T	rs11591147	5.32e-10	-0.2022	0.0326	missense_variant	missense_variant	PCSK9	0.9975809999999999	0.0362532	510	2.7992	1:55505647	0.03098	5.85e-09	6.723925547341007	0.0459286442845056
I9_MI	Myocardial infarction	1:55039974:G:T	rs11591147	1.48e-11	-0.3241	0.048	missense_variant	missense_variant	PCSK9	0.9975809999999999	0.0362532	510	2.7992	1:55505647	0.02545	1.661e-10	8.185318154221383	0.939751983709203
I9_MI_STRICT	Myocardial infarction, strict	1:55039974:G:T	rs11591147	3.95e-10	-0.3107	0.0497	missense_variant	missense_variant	PCSK9	0.9975809999999999	0.0362532	510	2.7992	1:55505647	0.01336	6.432e-09	6.317460422399132	NA
I9_REVASC	Coronary revascularization (ANGIO or CABG)	1:55039974:G:T	rs11591147	1.1e-12	-0.3555	0.0499	missense_variant	missense_variant	PCSK9	0.9975809999999999	0.0362532	510	2.7992	1:55505647	0.009734	2.537e-11	8.583970874685757	0.932671812537053
RX_STATIN	Statin medication	1:55039974:G:T	rs11591147	5.259999999999999e-119	-0.6135	0.0264	missense_variant	missense_variant	PCSK9	0.9975809999999999	0.0362532	510	2.7992	1:55505647	2.95e-10	4.974e-110	99.77311623504424	0.999981737261808
E4_HYPERCHOL	Pure hypercholesterolaemia	1:55058524:A:G	rs540796	5.07e-06	0.1121	0.0246	missense_variant	synonymous_variant	PCSK9	0.9995870000000001	0.830493	253606	0.9977799999999999	1:55524197	5.837e-05	0.003926	-1.8277606019538275	NA
E4_HYPERLIPNAS	Hyperlipidaemia, other/unspecified	1:55058524:A:G	rs540796	2.7300000000000003e-05	0.1379	0.0329	missense_variant	synonymous_variant	PCSK9	0.9995870000000001	0.830493	253606	0.9977799999999999	1:55524197	2.919e-05	0.0002704	-0.966772592281584	NA
E4_LIPOPROT	Disorders of lipoprotein metabolism and other lipidaemias	1:55058524:A:G	rs540796	2.0699999999999997e-08	0.11199999999999999	0.02	missense_variant	synonymous_variant	PCSK9	0.9995870000000001	0.830493	253606	0.9977799999999999	1:55524197	2.304e-07	5.792e-05	-2.400346078437916	NA
I9_CORATHER	Coronary atherosclerosis	1:55058524:A:G	rs540796	1.18e-05	0.0811	0.0185	missense_variant	synonymous_variant	PCSK9	0.9995870000000001	0.830493	253606	0.9977799999999999	1:55524197	6.568e-06	4.275e-05	-0.8135029749528071	NA
I9_IHD	Ischaemic heart disease, wide definition	1:55058524:A:G	rs540796	9.58e-06	0.0709	0.016	missense_variant	synonymous_variant	PCSK9	0.9995870000000001	0.830493	253606	0.9977799999999999	1:55524197	1.251e-05	0.0001745	-1.1445381216017787	NA
I9_ISCHHEART	Ischemic heart diseases	1:55058524:A:G	rs540796	2.2100000000000002e-05	0.0687	0.0162	missense_variant	synonymous_variant	PCSK9	0.9995870000000001	0.830493	253606	0.9977799999999999	1:55524197	1.968e-05	0.0001665	-0.927389143747016	NA
I9_MI	Myocardial infarction	1:55058524:A:G	rs540796	4.59e-05	0.0958	0.0235	missense_variant	synonymous_variant	PCSK9	0.9995870000000001	0.830493	253606	0.9977799999999999	1:55524197	3.158e-05	0.0001806	-0.7573056203052115	NA
I9_MI_STRICT	Myocardial infarction, strict	1:55058524:A:G	rs540796	4.45e-05	0.0996	0.0244	missense_variant	synonymous_variant	PCSK9	0.9995870000000001	0.830493	253606	0.9977799999999999	1:55524197	5.865e-05	0.0005781	-0.9937349529235673	NA
I9_REVASC	Coronary revascularization (ANGIO or CABG)	1:55058524:A:G	rs540796	1.95e-06	0.1161	0.0244	missense_variant	synonymous_variant	PCSK9	0.9995870000000001	0.830493	253606	0.9977799999999999	1:55524197	2.853e-07	8.386e-07	-0.46825308641047303	NA
RX_STATIN	Statin medication	1:55058524:A:G	rs540796	3.2599999999999996e-33	0.1553	0.0129	missense_variant	synonymous_variant	PCSK9	0.9995870000000001	0.830493	253606	0.9977799999999999	1:55524197	1.509e-29	1.903e-19	-10.10074954851143	NA
E4_HYPERCHOL	Pure hypercholesterolaemia	1:55058564:G:A	rs562556	5.27e-06	0.1119	0.0246	missense_variant	missense_variant	PCSK9	0.99985	0.8304600000000001	253582	0.9976700000000001	1:55524237	6.072e-05	0.004049	-1.8240160138809893	NA
E4_HYPERLIPNAS	Hyperlipidaemia, other/unspecified	1:55058564:G:A	rs562556	2.8100000000000002e-05	0.1377	0.0329	missense_variant	missense_variant	PCSK9	0.99985	0.8304600000000001	253582	0.9976700000000001	1:55524237	2.895e-05	0.0002587	-0.9511478606530884	NA
E4_LIPOPROT	Disorders of lipoprotein metabolism and other lipidaemias	1:55058564:G:A	rs562556	2.18e-08	0.1118	0.02	missense_variant	missense_variant	PCSK9	0.99985	0.8304600000000001	253582	0.9976700000000001	1:55524237	2.369e-07	5.798e-05	-2.388713150296214	NA
I9_CORATHER	Coronary atherosclerosis	1:55058564:G:A	rs562556	1.18e-05	0.0811	0.0185	missense_variant	missense_variant	PCSK9	0.99985	0.8304600000000001	253582	0.9976700000000001	1:55524237	6.748e-06	4.517e-05	-0.8256750166443066	NA
I9_IHD	Ischaemic heart disease, wide definition	1:55058564:G:A	rs562556	1.0800000000000002e-05	0.0704	0.016	missense_variant	missense_variant	PCSK9	0.99985	0.8304600000000001	253582	0.9976700000000001	1:55524237	1.371e-05	0.0001818	-1.122556424096436	NA
I9_ISCHHEART	Ischemic heart diseases	1:55058564:G:A	rs562556	2.33e-05	0.0685	0.0162	missense_variant	missense_variant	PCSK9	0.99985	0.8304600000000001	253582	0.9976700000000001	1:55524237	2.164e-05	0.0001873	-0.9372805209407056	NA
I9_MI	Myocardial infarction	1:55058564:G:A	rs562556	4.3700000000000005e-05	0.096	0.0235	missense_variant	missense_variant	PCSK9	0.99985	0.8304600000000001	253582	0.9976700000000001	1:55524237	3.01e-05	0.0001743	-0.7627308915161499	NA
I9_MI_STRICT	Myocardial infarction, strict	1:55058564:G:A	rs562556	4.2e-05	0.0999	0.0244	missense_variant	missense_variant	PCSK9	0.99985	0.8304600000000001	253582	0.9976700000000001	1:55524237	5.546e-05	0.0005541	-0.999608284918061	NA
I9_REVASC	Coronary revascularization (ANGIO or CABG)	1:55058564:G:A	rs562556	1.94e-06	0.1161	0.0244	missense_variant	missense_variant	PCSK9	0.99985	0.8304600000000001	253582	0.9976700000000001	1:55524237	2.854e-07	8.492e-07	-0.473556016715333	NA
RX_STATIN	Statin medication	1:55058564:G:A	rs562556	3.9799999999999996e-33	0.1551	0.0129	missense_variant	missense_variant	PCSK9	0.99985	0.8304600000000001	253582	0.9976700000000001	1:55524237	1.604e-29	1.762e-19	-10.040801540127884	NA
C3_SCLC	Small cell lung cancer	1:55063514:G:A	rs505151	8.120000000000001e-05	-1.1134	0.2825	missense_variant	missense_variant	PCSK9	0.999713	0.9495299999999999	331322	0.98255	1:55529187	0.001705	0.04448	-1.4164403952454845	NA
C3_SCLC_EXALLC	NA	1:55063514:G:A	rs505151	7.46e-05	-1.1232	0.2836	missense_variant	missense_variant	PCSK9	0.999713	0.9495299999999999	331322	0.98255	1:55529187	0.001611	0.04294	-1.4257664996810118	NA
RX_STATIN	Statin medication	1:55063514:G:A	rs505151	3.68e-06	-0.1025	0.0221	missense_variant	missense_variant	PCSK9	0.999713	0.9495299999999999	331322	0.98255	1:55529187	7.141e-07	2.492e-07	0.45721099508763674	NA
RX_STATIN	Statin medication	1:55083318:C:T	rs61739739	9.79e-07	0.1946	0.0398	missense_variant	missense_variant	USP24	0.999782	0.0148753	108	2.1519	1:55548991	0.8301	4.675e-07	6.249348798652078	NA
L12_GRANULOMATOUSSKIN	Granulomatous disorders of skin and subcutaneous tissue	1:55177985:T:C	rs186427081	4.48e-05	5.6851	1.393	missense_variant	missense_variant	USP24	0.9833270000000001	0.00193801	0	0.45963999999999994	1:55643658	NA	4.482e-05	NA	NA
TONGUEABNORMALITY	Tongue abnormality	1:56536972:C:T	rs143533558	5.7499999999999995e-05	10.1253	2.517	missense_variant	missense_variant	PLPP3	0.9473370000000001	0.000342962	2	0.90491	1:57002644	NA	0.005703	NA	NA
L12_ERYTHEMANODOSUM	Erythema nodosum	1:56704173:C:T	rs763667032	2.47e-05	32.8801	7.7961	missense_variant	missense_variant	PRKAA2	0.8866430000000001	0.000155149	0	1000000.0	1:57169846	NA	2.47e-05	NA	NA
RX_STATIN	Statin medication	1:57023566:C:T	rs34341631	1.1400000000000001e-17	-0.3042	0.0355	missense_variant	missense_variant	DAB1	0.996817	0.0191188	166	1.2749	1:57489239	0.0001391	2.607e-15	10.727186098823717	NA
L12_URTICA_DERTMATOG	Dermatographic urticaria	1:58576639:T:G	rs35075952	6.659999999999999e-05	-0.4354	0.1092	missense_variant	missense_variant	TACSTD2	0.9976790000000001	0.07725889999999999	2316	0.8347399999999999	1:59042311	0.14	0.0002163	2.8110715162391466	NA
ASTHMA_OPPORTUNIST_INFECTIONS	Asthma and opportunit respiratory infection	1:58682254:T:C	rs12139511	9.04e-06	-0.3546	0.0799	missense_variant	missense_variant	MYSM1	0.9993770000000001	0.714653	187960	1.2549	1:59147926	0.0001429	0.05431	-2.5798475740016573	NA
J10_BRONCHIECTASIS	Bronchiectasis	1:58682254:T:C	rs12139511	6.05e-05	-0.2226	0.0555	missense_variant	missense_variant	MYSM1	0.9993770000000001	0.714653	187960	1.2549	1:59147926	0.002193	0.3142	-2.156167549026432	NA
K11_PERITON	Diseases of peritoneum	1:59833453:A:G	rs41312662	9.75e-05	0.5769	0.14800000000000002	missense_variant	missense_variant	HOOK1	0.9972340000000001	0.021081299999999997	150	0.8213799999999999	1:60299125	0.4796	4.247e-05	4.052796913436132	NA
K11_CHRONHEP	Chronic hepatitis, not elsewhere classified	1:60008735:G:A	rs148672699	2.4e-05	2.9035	0.6875	missense_variant	non_coding_transcript_exon_variant	C1orf87	0.990002	0.0045701	6	0.36564	1:60474407	0.9339	2.173e-05	4.633240649081653	NA
PULM_PSYCH_COMORB	Psychiatric comorbidites (Asthma/COPD)	1:61787907:AC:A	rs754993894	9.73e-05	0.8158	0.2093	pLoF	frameshift_variant	PATJ	0.8571290000000001	0.0008383510000000001	0	5.2133	1:62253579	NA	9.734e-05	NA	NA
ATOPIC_STRICT	Atopic dermatitis, strict definition	1:61791364:A:C	rs1286823	2.17e-05	-0.19	0.0447	missense_variant	missense_variant	PATJ	0.9968879999999999	0.07705210000000001	2276	0.49901999999999996	1:62257036	0.02766	0.0002804	1.9940741664786708	NA
ATOPIC_STRICT_REIMB	Atopic dermatitis, strict definition with reimbursement	1:61791364:A:C	rs1286823	3.5600000000000005e-05	-0.18100000000000002	0.0438	missense_variant	missense_variant	PATJ	0.9968879999999999	0.07705210000000001	2276	0.49901999999999996	1:62257036	0.0426	0.000339	2.0992099008996368	NA
ST19_OTHER_UNSPE_INJURI_THORAX	Other and unspecified injuries of thorax	1:61856174:G:A	rs752116262	3.47e-05	30.2038	7.2955	missense_variant	missense_variant	PATJ	0.965132	0.000386512	0	4.0319	1:62321846	NA	3.465e-05	NA	NA
F5_HABIT	Habit and impulse disorders	1:62051031:A:T	rs199920431	4.6e-05	23.3291	5.725	missense_variant	missense_variant	PATJ	0.7327640000000001	0.000484501	0	5.6457	1:62516703	NA	6.103e-05	NA	NA
J10_TONSILLITIS	Other and unspecified tonssillitis	1:62206717:T:TAACAGA	rs150799576	1.57e-05	-0.3051	0.0706	inframe_indel	inframe_insertion	L1TD1	0.9944700000000001	0.021563	180	1.2353	1:62672389	0.3055	2.644e-05	4.0627497637649705	NA
ST19_OTHER_UNSPE_INJURI_WRIST_HAND	Other and unspecified injuries of wrist and hand	1:62210793:C:A	rs1172571060	6.39e-05	13.2684	3.3187	missense_variant	missense_variant	L1TD1	0.930327	0.000462726	0	1000000.0	1:62676465	NA	6.387e-05	NA	NA
Q17_PHAKOMATOSES_NOT_ELSEW_CLASSIFIED	Phakomatoses, not elsewhere classified	1:62238335:A:T	rs145877699	1.18e-06	18.3767	3.7815	missense_variant	missense_variant	KANK4	0.895893	0.00122214	2	0.8328	1:62704007	NA	1.042e-06	NA	NA
H7_CORNEALOTH	Other disorders of cornea	1:62450655:T:A	rs768134813	7.69e-05	3.4897	0.8826	missense_variant	missense_variant	USP1	0.8880030000000001	0.00120037	2	1000000.0	1:62916326	NA	7.023e-05	NA	NA
L12_FOODDERMAT	Dermatitis due to ingested food	1:62450655:T:A	rs768134813	8.340000000000001e-05	5.962999999999999	1.5156	missense_variant	missense_variant	USP1	0.8880030000000001	0.00120037	2	1000000.0	1:62916326	NA	8.237e-05	NA	NA
K11_ENERCOLNONINF	Noninfective enteritis and colitis	1:62819215:C:CT	rs551760214	1.69e-06	0.7824	0.1634	pLoF	frameshift_variant	ATG4C	0.972089	0.00344595	8	11.892000000000001	1:63284886	0.003829	1.227e-05	2.4942408036206833	NA
K11_IBD	Inflammatory bowel disease	1:62819215:C:CT	rs551760214	1.09e-06	0.9853	0.2021	pLoF	frameshift_variant	ATG4C	0.972089	0.00344595	8	11.892000000000001	1:63284886	0.04605	3.032e-06	4.1815004375728515	NA
K11_IBD_STRICT	Inflammatory bowel disease, strict (require KELA)	1:62819215:C:CT	rs551760214	8.809999999999999e-07	1.2894	0.2623	pLoF	frameshift_variant	ATG4C	0.972089	0.00344595	8	11.892000000000001	1:63284886	0.02238	3.56e-06	3.798410084219456	NA
K11_KELAIBD	IBD patients in KELA-register	1:62819215:C:CT	rs551760214	1.34e-07	1.3339	0.253	pLoF	frameshift_variant	ATG4C	0.972089	0.00344595	8	11.892000000000001	1:63284886	0.02527	5.362e-07	4.673278432273054	NA
K11_KELAUC	UC patients in KELA-register ( KELA 208 prior to 1994, or ICD K51)	1:62819215:C:CT	rs551760214	2.7800000000000003e-07	1.5013	0.2922	pLoF	frameshift_variant	ATG4C	0.972089	0.00344595	8	11.892000000000001	1:63284886	0.022	1.255e-06	4.2437789550051495	NA
K11_UC_STRICT	Ulcerative colitis ( strict definition, require KELA)	1:62819215:C:CT	rs551760214	5.6e-07	1.5659	0.3129	pLoF	frameshift_variant	ATG4C	0.972089	0.00344595	8	11.892000000000001	1:63284886	0.01773	2.784e-06	3.804039504662393	NA
K11_UC_STRICT0	Ulcerative colitis ( strict definition, all Crohn cases excluded)	1:62819215:C:CT	rs551760214	7.929999999999999e-05	1.2951	0.3281	pLoF	frameshift_variant	ATG4C	0.972089	0.00344595	8	11.892000000000001	1:63284886	0.01205	0.0003692	1.5137253545570126	NA
K11_UC_STRICT2	Ulcerative colitis (strict definition, require KELA, min 2 HDR)	1:62819215:C:CT	rs551760214	1.65e-06	1.599	0.3337	pLoF	frameshift_variant	ATG4C	0.972089	0.00344595	8	11.892000000000001	1:63284886	0.01493	8.729e-06	3.233095314232226	NA
K11_ULCER	Ulcerative colitis	1:62819215:C:CT	rs551760214	3.24e-05	0.9540000000000001	0.2296	pLoF	frameshift_variant	ATG4C	0.972089	0.00344595	8	11.892000000000001	1:63284886	0.02479	0.0001041	2.3768257972572853	NA
H7_CONJUNCTIVITISACUNONATOPIC	Conjunctivitis (acute, non atopic)	1:62864106:G:T	rs144423131	3.8e-05	1.5096	0.3664	missense_variant	missense_variant	ATG4C	0.9830200000000001	0.00166309	0	0.84009	1:63329777	NA	3.796e-05	NA	NA
C3_OESOPHAGUS	Malignant neoplasm of oesophagus	1:63534155:C:T	rs6693255	4.1200000000000005e-05	0.6331	0.1544	missense_variant	missense_variant	EFCAB7	0.999452	0.134248	6962	0.83363	1:63999826	0.008485	0.00213	0.6002722432149568	NA
C3_OESOPHAGUS_EXALLC	NA	1:63534155:C:T	rs6693255	2.8600000000000004e-05	0.6512	0.1556	missense_variant	missense_variant	EFCAB7	0.999452	0.134248	6962	0.83363	1:63999826	0.00747	0.001655	0.6545226037036612	NA
G6_EPLEPSY	Epilepsy	1:63534155:C:T	rs6693255	7.730000000000001e-05	0.1236	0.0313	missense_variant	missense_variant	EFCAB7	0.999452	0.134248	6962	0.83363	1:63999826	0.0001459	0.0393	-2.430337258481975	NA
C3_OESOPHAGUS	Malignant neoplasm of oesophagus	1:63534197:T:C	rs6657480	8.22e-05	0.5902	0.1499	missense_variant	missense_variant	EFCAB7	0.999075	0.14203	7760	0.8860600000000001	1:63999868	0.005919	0.00657	-0.045317029587927174	NA
C3_OESOPHAGUS_EXALLC	NA	1:63534197:T:C	rs6657480	5.8899999999999995e-05	0.6065	0.151	missense_variant	missense_variant	EFCAB7	0.999075	0.14203	7760	0.8860600000000001	1:63999868	0.005076	0.005445	-0.03047627066912662	NA
C3_OESOPHAGUS	Malignant neoplasm of oesophagus	1:63555425:G:A	rs2273367	4.14e-05	0.6328	0.1544	missense_variant	missense_variant	EFCAB7	0.99946	0.134275	6970	0.83186	1:64021096	0.008535	0.002127	0.6034360355480234	NA
C3_OESOPHAGUS_EXALLC	NA	1:63555425:G:A	rs2273367	2.8600000000000004e-05	0.6512	0.1556	missense_variant	missense_variant	EFCAB7	0.99946	0.134275	6970	0.83186	1:64021096	0.007504	0.001647	0.6585992262012538	NA
G6_EPLEPSY	Epilepsy	1:63555425:G:A	rs2273367	7.72e-05	0.1236	0.0313	missense_variant	missense_variant	EFCAB7	0.99946	0.134275	6970	0.83186	1:64021096	0.0001428	0.03968	-2.4438434560419853	NA
C3_FEMALE_GENITAL	malignant neoplasm of female genital organs	1:63623761:G:A	rs77043134	4.13e-05	0.5881	0.1434	pLoF	splice_donor_variant	PGM1	0.9929	0.00931168	46	0.5305	1:64089432	0.6251	2.818e-05	4.346008510129465	NA
F5_TOBAC	Mental and behavioural disorders due to tobacco	1:64232614:C:G	rs763571824	9.070000000000001e-07	14.2916	2.9102	missense_variant	missense_variant	UBE2U	0.814561	0.000244973	0	1000000.0	1:64698297	NA	9.066e-07	NA	NA
SMOKING	Smoking	1:64232614:C:G	rs763571824	6.71e-06	9.5417	2.1191	missense_variant	missense_variant	UBE2U	0.814561	0.000244973	0	1000000.0	1:64698297	NA	6.711e-06	NA	NA
SMOKING_DEPEND	Smoking dependancy	1:64232614:C:G	rs763571824	1.23e-06	13.4671	2.7764	missense_variant	missense_variant	UBE2U	0.814561	0.000244973	0	1000000.0	1:64698297	NA	1.231e-06	NA	NA
T1D_WIDE2	Type 1 diabetes, wide definition, subgroup 2	1:64550619:C:G	rs61731118	3.9500000000000005e-05	3.8328	0.9325	missense_variant	missense_variant	CACHD1	0.917156	0.00517164	18	0.37316	1:65016302	0.9341	3.552e-05	4.419920414973037	NA
ST19_COMPLICATIO_SURGI_MEDICAL_CARE_NOT_ELSEW_CLASSIFIED	Complications of surgical and medical care, not elsewhere classified	1:64855641:G:A	rs61735631	3.9200000000000004e-05	1.1624	0.2827	missense_variant	missense_variant	JAK1	0.956341	0.0005961	2	0.38395	1:65321324	NA	3.039e-05	NA	NA
ILD	Interstitial lung disease	1:65570758:A:G	rs1137100	6.65e-05	0.1581	0.0396	missense_variant	missense_variant	LEPR	0.9978319999999999	0.363561	48796	1.4597	1:66036441	0.000265	0.6448	-3.3861791548602262	NA
ILD_HOSPITAL	ILD, hospital admissions	1:65570758:A:G	rs1137100	9.08e-05	0.1564	0.04	missense_variant	missense_variant	LEPR	0.9978319999999999	0.363561	48796	1.4597	1:66036441	0.0004696	0.5685	-3.0830023807841958	NA
J10_OTHERINSTPULM	Other insterstitial pulmonary diseases	1:65570758:A:G	rs1137100	6.75e-05	0.1578	0.0396	missense_variant	missense_variant	LEPR	0.9978319999999999	0.363561	48796	1.4597	1:66036441	0.0002446	0.6684	-3.4365799885210873	NA
E4_HYPERLIPNAS	Hyperlipidaemia, other/unspecified	1:65592830:A:G	rs1137101	4.0600000000000004e-05	0.1023	0.0249	missense_variant	missense_variant	LEPR	0.9999299999999999	0.595694	131042	1.3616	1:66058513	4.655e-05	0.03763	-2.9076145330025027	NA
ST19_DISLO_SPRAIN_STRAIN_JOINTS_LIGAM_ELBOW	Dislocation, sprain and strain of joints and ligaments of elbow	1:66814152:G:A	rs148734945	4.9e-05	6.7596	1.6648	missense_variant	missense_variant	WDR78	0.8615700000000001	0.0007294739999999999	0	0.41531999999999997	1:67279835	NA	4.898e-05	NA	NA
R18_SYMPTOMS_SIGNS_INVOLVI_EMOTIONAL_STATE	Symptoms and signs involving emotional state	1:67052982:A:T	rs201294394	6.809999999999999e-05	4.4872	1.1266	missense_variant	missense_variant	SLC35D1	0.991049	0.00215848	2	142.86	1:67518665	NA	6.571e-05	NA	NA
N14_FEMALEINFERT	Female infertility	1:67111593:A:C	rs41286734	2.27e-05	1.6946	0.4	missense_variant	missense_variant	C1orf141	0.9151959999999999	0.0009281739999999999	0	0.18014000000000002	1:67577276	NA	2.274e-05	NA	NA
N14_FIOTHNAS	Female infertility, cervigal, vaginal, other or unspecified origin	1:67111593:A:C	rs41286734	9.73e-06	1.9197	0.434	missense_variant	missense_variant	C1orf141	0.9151959999999999	0.0009281739999999999	0	0.18014000000000002	1:67577276	NA	9.636e-06	NA	NA
ST19_INJURY_NERVES_WRIST_HAND_LEVEL	Injury of nerves at wrist and hand level	1:67182947:T:C	rs201902670	5.539999999999999e-05	3.9284	0.9744	missense_variant	missense_variant	IL23R	0.988081	0.00218026	14	46.346000000000004	1:67648630	0.8846	3.417e-05	4.413101956234822	NA
CHRONNAS	Chron's disease NAS	1:67240275:G:A	rs11209026	1.3300000000000001e-05	-0.5731	0.1316	missense_variant	missense_variant	IL23R	0.998806	0.0462835	888	0.8107	1:67705958	0.1886	2.903e-05	3.8126946525696357	NA
ILD_ENDPOINTS	Interstitial lung disease endpoints	1:67240275:G:A	rs11209026	5.34e-07	-0.1463	0.0292	missense_variant	missense_variant	IL23R	0.998806	0.0462835	888	0.8107	1:67705958	0.4821	4.823e-07	5.999819869561124	0.0146969914000672
ILD_SYST_AUTO_DISEASES	Autoimmune diseases related-to ILD	1:67240275:G:A	rs11209026	6.520000000000001e-07	-0.1501	0.0302	missense_variant	missense_variant	IL23R	0.998806	0.0462835	888	0.8107	1:67705958	0.4702	6.185e-07	5.880942920823781	0.0150621493356157
K11_CROHN	Crohn disease	1:67240275:G:A	rs11209026	1.77e-05	-0.3929	0.0915	missense_variant	missense_variant	IL23R	0.998806	0.0462835	888	0.8107	1:67705958	0.428	2.062e-05	4.317155108065674	NA
K11_ENERCOLNONINF	Noninfective enteritis and colitis	1:67240275:G:A	rs11209026	8.590000000000001e-07	-0.2191	0.0445	missense_variant	missense_variant	IL23R	0.998806	0.0462835	888	0.8107	1:67705958	0.1063	3.512e-06	4.480978757289232	NA
K11_IBD	Inflammatory bowel disease	1:67240275:G:A	rs11209026	9.12e-08	-0.2908	0.0544	missense_variant	missense_variant	IL23R	0.998806	0.0462835	888	0.8107	1:67705958	0.08928	4.013e-07	5.347285021859665	0.0341712195719437
K11_IBD_STRICT	Inflammatory bowel disease, strict (require KELA)	1:67240275:G:A	rs11209026	2.15e-08	-0.3893	0.0695	missense_variant	missense_variant	IL23R	0.998806	0.0462835	888	0.8107	1:67705958	0.07203	1.012e-07	5.852332902272909	0.035544499696516
K11_KELAIBD	IBD patients in KELA-register	1:67240275:G:A	rs11209026	1.01e-08	-0.3837	0.067	missense_variant	missense_variant	IL23R	0.998806	0.0462835	888	0.8107	1:67705958	0.05368	5.995e-08	5.952023319726068	0.0369509430540728
K11_KELAUC	UC patients in KELA-register ( KELA 208 prior to 1994, or ICD K51)	1:67240275:G:A	rs11209026	6.57e-06	-0.3373	0.0748	missense_variant	missense_variant	IL23R	0.998806	0.0462835	888	0.8107	1:67705958	0.1442	1.979e-05	3.862519466177014	NA
K11_UC_STRICT	Ulcerative colitis ( strict definition, require KELA)	1:67240275:G:A	rs11209026	2.8800000000000002e-05	-0.3312	0.0792	missense_variant	missense_variant	IL23R	0.998806	0.0462835	888	0.8107	1:67705958	0.2032	6.788e-05	3.4761818699662435	NA
K11_ULCER	Ulcerative colitis	1:67240275:G:A	rs11209026	3.5e-06	-0.2862	0.0617	missense_variant	missense_variant	IL23R	0.998806	0.0462835	888	0.8107	1:67705958	0.07407	1.77e-05	3.6216690782897882	NA
MUCOPROCT	Mucosal proctocolitis	1:67240275:G:A	rs11209026	3.5100000000000006e-05	-0.3779	0.0913	missense_variant	missense_variant	IL23R	0.998806	0.0462835	888	0.8107	1:67705958	0.0556	0.0001893	2.4679241776182606	NA
Z21_MEDICAL_OBSER_EVALU_SUSPECTED_DISEA_CONDI	Medical observation and evaluation for suspected diseases and conditions	1:67367844:G:C	rs2307145	9.779999999999999e-05	0.1247	0.032	missense_variant	missense_variant	IL12RB2	0.995324	0.029429400000000005	338	0.5191899999999999	1:67833527	0.2957	0.0001789	3.2182409839587445	NA
Z21_PERSONS_ENCOUNTERI_HEALTH_SERVI_EXAM_INVES	Persons encountering health services for examination and investigation	1:67367844:G:C	rs2307145	8.55e-05	0.0803	0.0204	missense_variant	missense_variant	IL12RB2	0.995324	0.029429400000000005	338	0.5191899999999999	1:67833527	0.4729	0.0001105	3.6314070359942967	NA
AB1_OTHER_VIRAL	Other viral diseases	1:68145883:G:A	rs202076524	1.17e-05	5.4598	1.2454	missense_variant	missense_variant	WLS	0.733337	0.000236807	0	44.282	1:68611566	NA	1.165e-05	NA	NA
H7_HYPERMETRO	Hypermetropia	1:68431476:C:T	rs200950327	2.1899999999999997e-05	8.1324	1.9159	missense_variant	missense_variant	RPE65	0.836134	0.0005144430000000001	0	1000000.0	1:68897159	NA	2.189e-05	NA	NA
F5_OTHERSUB	Mental and behavioural disorders due to multiple drug use and use of multiple drugs and use of other psycoactive substances	1:70181146:G:A	rs779018116	2.78e-05	5.5333	1.3205	pLoF	stop_gained	LRRC40	0.922406	0.000530774	0	-2.0	1:70646829	NA	2.784e-05	NA	NA
CD2_BENIGN_SKIN_SCALPNECK	Benign neoplasm: Skin of scalp and neck	1:70865815:A:G	rs1409986	3.5600000000000005e-05	-0.6039	0.1461	missense_variant	missense_variant	PTGER3	0.9955719999999999	0.8915700000000001	292134	0.96867	1:71331498	0.0001147	0.001247	-1.036303035577275	NA
CD2_BENIGN_SKIN_SCALPNECK_EXALLC	NA	1:70865815:A:G	rs1409986	3.66e-05	-0.6025	0.146	missense_variant	missense_variant	PTGER3	0.9955719999999999	0.8915700000000001	292134	0.96867	1:71331498	0.0001153	0.001235	-1.0298376503009856	NA
GE	Generalized epilepsy	1:74182645:G:A	rs17591320	1.91e-06	0.5406	0.1135	missense_variant	missense_variant	LRRIQ3	0.9933780000000001	0.03210229999999999	408	0.70439	1:74648329	0.000514	0.0001136	0.6555847876202757	NA
GE_STRICT	Generalized epilepsy, strict edfinition	1:74182645:G:A	rs17591320	2.9199999999999998e-05	0.5195	0.1243	missense_variant	missense_variant	LRRIQ3	0.9933780000000001	0.03210229999999999	408	0.70439	1:74648329	0.1228	7.862e-05	3.1936653273210784	NA
I9_AORTDIS	Dissection of aorta	1:74183637:C:G	rs186479659	5.79e-05	1.5668	0.3896	missense_variant	missense_variant	LRRIQ3	0.996928	0.012918200000000001	74	284.1	1:74649321	0.0199	0.0002896	1.8370545188845975	NA
I9_HYPERTROCARDMYOP	Hypertrophic cardiomyopathy	1:74205599:A:G	rs140349152	2.35e-06	1.9899	0.4215	missense_variant	missense_variant	FPGT	0.990448	0.00923819	40	4.1608	1:74671283	0.8467	1.76e-06	5.682216891957505	NA
Z21_PROCED_PURPO_OTH_REMED_HEALTH_STATE	Procedures for purposes other than remedying health state	1:74205599:A:G	rs140349152	4.15e-05	2.07	0.505	missense_variant	missense_variant	FPGT	0.990448	0.00923819	40	4.1608	1:74671283	0.8449	3.009e-05	4.448383122371525	NA
G6_NEUROOTH	Other disorders of nervous system	1:74375573:C:T	rs985414607	2.48e-05	2.8989	0.6875	missense_variant	missense_variant	TNNI3K	0.9449649999999999	0.0028689	6	72.473	1:74841257	0.9293	2.246e-05	4.616746185224532	NA
I9_CARDMYO	Cardiomyopathy	1:74463486:T:C	rs3737564	7.11e-05	0.4423	0.1114	missense_variant	missense_variant	TNNI3K	0.998051	0.019927200000000003	126	4.2237	1:74929170	0.403	9.982e-05	3.6060874806110057	NA
I9_AORTDIS	Dissection of aorta	1:74472172:ATCT:A	rs1022393364	2.05e-05	1.6298	0.3827	inframe_indel	inframe_deletion	LRRC53	0.9761340000000001	0.013764700000000001	118	19.023	1:74937856	0.0279	9.429e-05	2.471138567536355	NA
M13_ARTHROSIS_KNEE_PRIM_KNEESURG	Gonarthrosis, primary, with knee surgery	1:74492266:G:A	rs145302449	4.429999999999999e-05	0.4942	0.121	missense_variant	missense_variant	TNNI3K	0.997481	0.00692184	24	183.08	1:74957950	0.5519	2.95e-05	4.2720383780871005	NA
ALCO_PRESCRIPTION	Use of disulfiram, acamprosate or naltrexone	1:74571419:C:G	rs771497932	6.5e-06	3.4328	0.7613	missense_variant	missense_variant	ERICH3	0.952786	0.0008274630000000001	0	1000000.0	1:75037103	NA	6.502e-06	NA	NA
H7_EPISCLERITIS	Episcleritis	1:74572940:C:T	rs145905225	6.979999999999999e-05	2.7506	0.6916	missense_variant	missense_variant	ERICH3	0.9864219999999999	0.00322003	8	63.8	1:75038624	0.9109	5.899e-05	4.18869230590596	NA
COPD_EARLYANDLATER	COPD, early/later onset	1:74599757:C:T	rs696698	1.76e-05	0.2007	0.0467	missense_variant	missense_variant	ERICH3	0.998497	0.05556799999999999	1200	1.5508	1:75065441	0.3545	2.515e-05	4.149078250127139	NA
COPD_HOSPITAL	COPD, hospital admissions	1:74599757:C:T	rs696698	2.2899999999999998e-05	0.1992	0.047	missense_variant	missense_variant	ERICH3	0.998497	0.05556799999999999	1200	1.5508	1:75065441	0.3203	3.693e-05	3.938177631012843	NA
COPD_MODE	COPD (mode)	1:74599757:C:T	rs696698	6.32e-05	0.20600000000000002	0.0515	missense_variant	missense_variant	ERICH3	0.998497	0.05556799999999999	1200	1.5508	1:75065441	0.572	5.643e-05	4.005885978522983	NA
J10_COPD	COPD	1:74599757:C:T	rs696698	3.74e-05	0.1893	0.0459	missense_variant	missense_variant	ERICH3	0.998497	0.05556799999999999	1200	1.5508	1:75065441	0.3231	6.113e-05	3.7230825622278636	NA
J10_COPDNAS	Other chronic obstructive pulmonary disease	1:74599757:C:T	rs696698	2e-05	0.2009	0.0471	missense_variant	missense_variant	ERICH3	0.998497	0.05556799999999999	1200	1.5508	1:75065441	0.3315	3.111e-05	4.0275835216320885	NA
THROMBOCYTAEMIA	Essential (haemorrhagic) thrombocythaemia	1:74643043:C:T	rs148337951	9.03e-05	12.1691	3.1081	missense_variant	missense_variant	ERICH3	0.9614010000000001	0.000579769	0	0.11921	1:75108727	NA	9.03e-05	NA	NA
R18_UNSPE_JAUND	Unspecified jaundice	1:74710202:T:C	rs3819946	1.66e-05	0.3279	0.0761	missense_variant	missense_variant	CRYZ	0.997748	0.22040700000000002	17708	1.8154	1:75175886	0.09497	0.0001247	2.8817199845253088	NA
L12_URTICA_ALLERG	Allergic urticaria	1:74733339:A:C	rs143670067	9.14e-05	6.1956	1.5836	missense_variant	missense_variant	TYW3	0.920738	0.000492667	0	0.19719	1:75199023	NA	9.143e-05	NA	NA
R18_UNSPE_JAUND	Unspecified jaundice	1:74748757:A:G	rs1133891	7.35e-05	0.3054	0.077	start_lost	start_lost	TYW3	0.999919	0.211376	16284	2.0416	1:75214441	0.1887	0.0002019	2.970635581221292	NA
L12_NAIL_INGROW	Ingrowing nail	1:75396607:T:A	rs200976396	7.8e-05	2.9664	0.7509	missense_variant	missense_variant	SLC44A5	0.977706	0.00233268	6	38.667	1:75862292	0.9111	6.483e-05	4.1477900250350235	NA
H7_RETINOCHISISCYST	Retinoschisis and retinal cysts	1:75732652:G:A	rs147559466	3.1e-06	6.0521	1.2977	missense_variant	missense_variant	ACADM	0.996182	0.00313837	4	0.8569899999999999	1:76198337	NA	3.104e-06	NA	NA
E4_ACIDOSIS	Acidosis	1:75803775:G:A	rs5745325	4.5299999999999997e-05	0.552	0.1353	missense_variant	missense_variant	MSH4	0.9985780000000001	0.323753	38436	1.0726	1:76269460	0.001789	0.1296	-1.8599946609672016	NA
GOUT	Gout, FINNGEN	1:75898022:A:C	rs201866178	7.94e-05	4.1158	1.0429	missense_variant	missense_variant	MSH4	0.905611	0.000342962	0	0.44463	1:76363707	NA	7.935e-05	NA	NA
M13_GOUT	Gout	1:75898022:A:C	rs201866178	9.499999999999999e-05	3.9389999999999996	1.0092	missense_variant	missense_variant	MSH4	0.905611	0.000342962	0	0.44463	1:76363707	NA	9.501e-05	NA	NA
L12_PARAPSORI	Parapsoriasis	1:76412329:A:G	rs142883428	4.3700000000000005e-05	3.2397	0.7927	missense_variant	missense_variant	ST6GALNAC3	0.996783	0.00662515	24	2.6182	1:76878014	0.919	3.654e-05	4.400546968369592	NA
G6_MENINGOTH	Other meningitis	1:77803368:T:C	rs184134271	5.83e-06	4.2495	0.9376	missense_variant	missense_variant	FAM73A	0.995928	0.00824741	36	174.28	1:78269053	0.00266	0.000126	1.324511091513504	NA
G6_SLEEPDISOTH	Other sleepdisorders	1:78493279:T:A	rs1222989651	7.43e-05	6.0992	1.5394	missense_variant	missense_variant	PTGFR	0.8467399999999999	0.000375625	0	1000000.0	1:78958964	NA	7.434e-05	NA	NA
K11_DISLIVOTH	Other diseases of liver	1:78659463:G:A	rs115887090	8.71e-05	2.3709	0.6042	missense_variant	missense_variant	IFI44	0.9545020000000001	0.00119764	0	0.10361	1:79125148	NA	8.629e-05	NA	NA
ST19_FRACT_RIBS_STERNUM_THORACIC_SPINE	Fracture of rib(s), sternum and thoracic spine	1:78939228:T:G	rs186323604	5.08e-05	1.4664	0.3619	missense_variant	missense_variant	ADGRL4	0.988186	0.00162771	4	0.20761	1:79404913	0.8342	4.037e-05	4.315211436099498	NA
H7_VITROTH	Other and unspecified disorders of vitreous body	1:81943668:C:T	rs141768846	4.1899999999999995e-05	-0.6471	0.1579	missense_variant	missense_variant	ADGRL2	0.995009	0.00570786	26	30.836	1:82409352	0.5065	4.942e-05	4.010676708630238	NA
ASTHMA_CHILD_EXMORE	NA	1:84479306:A:G	rs2292191	9.37e-05	0.1382	0.0354	missense_variant	missense_variant	RPF1	0.999028	0.692524	176396	1.1057	1:84944989	1.203e-05	0.0002156	-1.2533831291748563	NA
H7_PARASTRA4	Fourth [trochlear] nerve palsy	1:85158911:TG:T	rs762242924	3.84e-06	3.088	0.6685	pLoF	frameshift_variant	SYDE2	0.998025	0.00963287	26	15.354000000000001	1:85624594	0.8867	2.781e-06	5.503575719600579	NA
CD2_BENIGN_OVARY	Benign neoplasm of ovary	1:85159123:C:G	rs762352579	8.71e-06	3.8898	0.8747	missense_variant	missense_variant	SYDE2	0.948091	0.000517164	2	10.074	1:85624806	NA	8.706e-06	NA	NA
CD2_BENIGN_OVARY_EXALLC	NA	1:85159123:C:G	rs762352579	8.23e-06	3.8686	0.8676	missense_variant	missense_variant	SYDE2	0.948091	0.000517164	2	10.074	1:85624806	NA	8.225e-06	NA	NA
R18_ABNORMAL_FINDI_DIAGNOST_IMAGI_OTHER_BODY_STRUCTURES	Abnormal findings on diagnostic imaging of other body structures	1:85159123:C:G	rs762352579	1.58e-05	6.8585	1.5886	missense_variant	missense_variant	SYDE2	0.948091	0.000517164	2	10.074	1:85624806	NA	1.367e-05	NA	NA
N14_BREASTDISOTH	Other disorders of breast	1:85200473:T:G	rs12121540	7.91e-05	-0.1987	0.0504	missense_variant	missense_variant	SYDE2	0.989049	0.214966	17320	0.88825	1:85666156	0.003958	0.02119	-0.7286551668404171	NA
CD2_BENIGN_MENINGES	Benign neoplasm of meninges	1:85464786:G:A	rs139393958	8.809999999999999e-05	2.8935	0.7379	missense_variant	missense_variant	DDAH1	0.926315	0.00154877	6	1.1399	1:85930469	0.9153	7.537e-05	4.08436494709028	NA
CD2_BENIGN_MENINGES_EXALLC	NA	1:85464786:G:A	rs139393958	6.22e-05	3.0263	0.7557	missense_variant	missense_variant	DDAH1	0.926315	0.00154877	6	1.1399	1:85930469	0.948	5.883e-05	4.20720948895062	NA
C3_LARYNX	Malignant neoplasm of larynx	1:85464799:C:G	rs200661380	7.18e-05	9.1793	2.312	missense_variant	missense_variant	DDAH1	0.9686440000000001	0.0015025	4	1000000.0	1:85930482	0.9397	4.446e-05	4.3250197684923775	NA
C3_LARYNX_EXALLC	NA	1:85464799:C:G	rs200661380	9.95e-05	8.6041	2.2109	missense_variant	missense_variant	DDAH1	0.9686440000000001	0.0015025	4	1000000.0	1:85930482	0.9288	5.415e-05	4.234323745769178	NA
G6_PARALOTHUNS	Other and unspecified paralytic syndromes	1:85706157:C:T	rs147573067	6.96e-05	3.2933	0.8279	missense_variant	missense_variant	ZNHIT6	0.967232	0.00812765	34	9.7561	1:86171840	0.003285	0.001079	0.48351392921288894	NA
CD2_BENIGN_OTHERDIGESTIVE	Benign neoplasm of other and ill-defined parts of digestive system	1:85708091:C:A	rs148103860	2.51e-05	1.272	0.3018	missense_variant	missense_variant	ZNHIT6	0.946996	0.00382157	16	0.53499	1:86173774	0.7361	1.588e-05	4.666086319640562	NA
CD2_BENIGN_OTHERDIGESTIVE_EXALLC	NA	1:85708091:C:A	rs148103860	2.7899999999999997e-05	1.2659	0.3021	missense_variant	missense_variant	ZNHIT6	0.946996	0.00382157	16	0.53499	1:86173774	0.7827	2.073e-05	4.576996031726022	NA
F5_PSYCHDEVOTH	Other and unspecified disorders of psychological development	1:85734778:C:G	rs200734872	2.3100000000000002e-05	5.1412	1.2146	missense_variant	missense_variant	COL24A1	0.999059	0.00381885	10	3.9896	1:86200461	0.9589	2.067e-05	4.666432842000459	NA
F5_OTHPER	Other specified and unspecified personality disorders	1:85736333:C:T	rs1481200	6.579999999999999e-05	-0.4881	0.1223	missense_variant	missense_variant	COL24A1	0.9984360000000001	0.975029	349250	1.0102	1:86202016	0.0001403	0.0003521	-0.3996083540418243	NA
D3_IMMUDEFANTIBODYNAS	Other and unspecified immunodeficiencies with predominantly antibody defects	1:86125353:G:T	rs56046090	1.52e-05	5.5547	1.2839	missense_variant	missense_variant	COL24A1	0.97941	0.00424075	12	0.17234000000000002	1:86591036	0.9636	1.373e-05	4.846226254089551	NA
ST19_COMPLICATIO_INTERNAL_ORTHOPA_PROSTHET_DEVICES_IMPLANTS_GRAFTS	Complications of internal orthopaedic prosthetic devices, implants and grafts	1:86126154:G:A	rs11161747	5.15e-05	0.1308	0.0323	missense_variant	missense_variant	COL24A1	0.996123	0.664992	162958	0.88176	1:86591837	0.0002712	0.06634	-2.3884857819884378	NA
L12_FOLLICULARNAS	Other and unspecified follicular disorders	1:86354607:T:TA	rs529925465	5.9999999999999995e-05	5.2507	1.3085	pLoF	frameshift_variant	ODF2L	0.9718049999999999	0.00177741	2	1.3453	1:86820290	NA	0.002145	NA	NA
C3_COLON	Malignant neoplasm of colon	1:86425390:G:A	rs11580625	7.32e-05	0.4633	0.1168	missense_variant	missense_variant	CLCA2	0.99526	0.0277935	286	0.6569699999999999	1:86891073	0.429	9.628e-05	3.6489212105817317	NA
C3_COLON_ADENO	Colon adenocarcinoma	1:86425390:G:A	rs11580625	6.670000000000001e-05	0.5305	0.133	missense_variant	missense_variant	CLCA2	0.99526	0.0277935	286	0.6569699999999999	1:86891073	0.9223	4.537e-05	4.308103429371759	NA
C3_COLON_ADENO_EXALLC	NA	1:86425390:G:A	rs11580625	6.6e-05	0.5349	0.1341	missense_variant	missense_variant	CLCA2	0.99526	0.0277935	286	0.6569699999999999	1:86891073	0.9405	4.346e-05	4.335269077901892	NA
C3_COLON_EXALLC	NA	1:86425390:G:A	rs11580625	7.390000000000001e-05	0.4674	0.1179	missense_variant	missense_variant	CLCA2	0.99526	0.0277935	286	0.6569699999999999	1:86891073	0.4541	9.325e-05	3.6875026614202415	NA
KRA_PSY_ANYMENTAL	Any mental disorder	1:86428548:C:T	rs55736627	4e-05	0.1299	0.0316	missense_variant	missense_variant	CLCA2	0.992612	0.0211847	198	2.2002	1:86894231	0.0458	0.0001809	2.4034269111440554	NA
KRA_PSY_ANYMENTAL_SUICID_PREG_NERV	Any mental disorder, or suicide (or attempt), or psychic disorders complicating pregnancy, partum or puerperum or nerve system disorders	1:86428548:C:T	rs55736627	4.02e-05	0.1296	0.0316	missense_variant	missense_variant	CLCA2	0.992612	0.0211847	198	2.2002	1:86894231	0.05055	0.0001746	2.461676920557469	NA
VWXY20_SUICI_OTHER_INTENTI_SELF_H	Suicide or other Intentional self-harm	1:86428548:C:T	rs55736627	4e-05	0.1299	0.0316	missense_variant	missense_variant	CLCA2	0.992612	0.0211847	198	2.2002	1:86894231	0.0458	0.0001809	2.4034269111440554	NA
N14_PROSTHYPERPLA	Hyperplasia of prostate	1:86455150:A:G	rs185620553	8.85e-05	-0.2244	0.0572	missense_variant	missense_variant	CLCA2	0.997558	0.0275894	318	1268.6	1:86920833	0.3342	2.546e-05	4.118148046239736	NA
L12_LICHENPLANUS	Lichen planus	1:86495608:C:G	rs41286590	7.05e-06	1.1058	0.2461	missense_variant	missense_variant	CLCA1	0.967413	0.00745261	20	0.49323999999999996	1:86961291	0.7949	5.675e-06	5.146346631118567	NA
L12_GRANULOMATOUSSKIN	Granulomatous disorders of skin and subcutaneous tissue	1:86565973:A:C	rs2231592	7.96e-05	0.8339	0.2114	missense_variant	missense_variant	CLCA4	0.9996719999999999	0.0450804	1022	3.7601	1:87031656	0.02458	0.0006252	1.594562909203286	NA
K11_ABSCANAL	Abscess of anal and rectal regions	1:88857300:T:A	rs138805281	5.4600000000000006e-05	0.9121	0.226	missense_variant	missense_variant	GTF2B	0.9772139999999999	0.011658	48	0.87175	1:89322983	0.6713	3.432e-05	4.291369368008253	NA
E4_OBESITYNAS	Obesity, other/unspecified	1:88961412:A:G	rs148773156	3.05e-05	1.0715	0.257	missense_variant	missense_variant	KYAT3	0.9951610000000001	0.00284168	6	2.9191	1:89427095	0.7619	2.317e-05	4.516971939783036	NA
R18_ABNORMAL_FINDI_EXAMI_OTHER_BODY_FLUIDS_SUBST_TISSU_WO_DIAGNOSIS	Abnormal findings on examination of other body fluids, substances and tissues, without diagnosis	1:88961412:A:G	rs148773156	3.7e-05	0.6852	0.1661	missense_variant	missense_variant	KYAT3	0.9951610000000001	0.00284168	6	2.9191	1:89427095	0.05217	8.608e-05	2.782518578400061	NA
R18_ABNORMAL_FINDI_SECRE_SMEARS_CERVIX_UTERI_VAGINA_VULVA	Abnormal findings in secretions and smears from cervix uteri vagina vulva	1:88961412:A:G	rs148773156	2.34e-05	0.7532	0.1781	missense_variant	missense_variant	KYAT3	0.9951610000000001	0.00284168	6	2.9191	1:89427095	0.03386	6.181e-05	2.738628210181091	NA
H7_RETINOPATHYDIAB_NAS	Other diabetic retinopathy	1:88961472:T:C	rs183255042	6.35e-06	1.1824	0.2619	missense_variant	missense_variant	KYAT3	0.9910120000000001	0.0105801	56	74.172	1:89427155	0.03365	2.189e-05	3.186739306992064	NA
M13_OTHERJOINT	Other joint disorders	1:88961472:T:C	rs183255042	6.78e-05	0.182	0.0457	missense_variant	missense_variant	KYAT3	0.9910120000000001	0.0105801	56	74.172	1:89427155	0.1441	0.0001533	2.9731218259596144	NA
M13_MEDIALEPICOND	Medial epicondylitis	1:89020190:G:C	rs1219821860	9.5e-06	9.4999	2.1453	missense_variant	missense_variant	GBP3	0.9378860000000001	0.000631485	0	8.5375	1:89485873	NA	9.503e-06	NA	NA
O15_PREG_VENOUS_HAEMORRH	Venous complications and haemorrhoids in pregnancy	1:89056158:G:C	rs1048443	4.23e-05	0.5994	0.1464	missense_variant	missense_variant	GBP1	0.994613	0.19256199999999998	13922	0.6017899999999999	1:89521841	0.1993	7.067e-05	3.450272207385765	NA
L12_CELLULITIS	Cellulitis	1:89057108:C:T	rs150474721	3.2200000000000005e-07	4.2976	0.841	missense_variant	missense_variant	GBP1	0.8036270000000001	0.000577047	0	8.0723	1:89522791	NA	3.219e-07	NA	NA
L12_INFECT_SKIN	Infections of the skin and subcutaneous tissue	1:89057108:C:T	rs150474721	7.03e-06	1.7818	0.3966	missense_variant	missense_variant	GBP1	0.8036270000000001	0.000577047	0	8.0723	1:89522791	NA	7.019e-06	NA	NA
N14_NEUROMUSCDYSBLADD	Neuromuscular dysfuntion of bladder	1:89057108:C:T	rs150474721	5.8899999999999995e-05	5.5898	1.3914	missense_variant	missense_variant	GBP1	0.8036270000000001	0.000577047	0	8.0723	1:89522791	NA	5.885e-05	NA	NA
ST19_OPEN_WOUND_ANKLE_FOOT	Open wound of ankle and foot	1:89114258:T:C	rs2230338	8.290000000000001e-05	0.2142	0.0544	missense_variant	missense_variant	GBP2	0.9972530000000001	0.772728	219690	1.21	1:89579941	6.016e-05	0.0008534	-1.1518448109397075	NA
ST19_OPEN_WOUND_ANKLE_FOOT	Open wound of ankle and foot	1:89117007:G:C	rs1803632	6.82e-05	0.2168	0.0544	missense_variant	missense_variant	GBP2	0.9973540000000001	0.772845	219714	1.2104	1:89582690	6.079e-05	0.001067	-1.2443322760400288	NA
O15_DELIV_FORCEP_VAC	Single delivery by forceps and vacuum extractor	1:89120238:G:T	rs779174359	3.3e-05	1.959	0.4718	missense_variant	missense_variant	GBP2	0.928645	0.00120581	2	149.34	1:89585921	NA	1.51e-05	NA	NA
CD2_BENIGN_BRAIN_SUPRATENT	Benign neoplasm: Brain, supratentorial	1:89171895:G:A	rs676913	2.33e-05	-0.5679	0.1342	missense_variant	missense_variant	GBP7	0.996974	0.775219	221120	1.2098	1:89637578	0.004701	0.6732	-2.155953856115534	NA
CD2_BENIGN_BRAIN_SUPRATENT_EXALLC	NA	1:89171895:G:A	rs676913	2.3e-05	-0.5688	0.1344	missense_variant	missense_variant	GBP7	0.996974	0.775219	221120	1.2098	1:89637578	0.004769	0.6806	-2.1544646223259236	NA
ST19_OPEN_WOUND_ANKLE_FOOT	Open wound of ankle and foot	1:89171895:G:A	rs676913	4.35e-05	0.2237	0.0547	missense_variant	missense_variant	GBP7	0.996974	0.775219	221120	1.2098	1:89637578	2.892e-05	0.000453	-1.1948999133903386	NA
I9_TIA	Transient ischemic attack	1:89190037:C:T	rs41296177	9.429999999999999e-05	0.9777	0.2504	pLoF	splice_donor_variant	GBP4	0.9822040000000001	0.00175836	2	0.2323	1:89655720	NA	9.173e-05	NA	NA
G6_ROOTPLEXOTHUNS	Other and unspecified nerve root and plexus disorders, also in other diseases	1:89193006:C:A	rs149907641	6.47e-05	0.5679	0.1422	missense_variant	missense_variant	GBP4	0.986808	0.015041299999999999	106	2.3996	1:89658689	0.6904	6.038e-05	4.058207674020074	NA
L12_SKINSUBCUTISNAS	Other and unspecified disorders of skin and subcutaneous tissue	1:89263781:TTC:T	rs575024461	2.52e-05	3.9059	0.9272	pLoF	frameshift_variant	GBP5	0.9546	0.00130108	2	0.27926	1:89729464	NA	2.408e-05	NA	NA
R18_SYMPTOMS_SIGNS_INVOLVI_SKIN_SUBCU_TISSUE	Symptoms and signs involving the skin and subcutaneous tissue	1:89263881:G:A	rs186974399	7.36e-05	0.8583	0.2165	missense_variant	missense_variant	GBP5	0.981851	0.00140995	10	1000000.0	1:89729564	0.1039	0.0001584	2.8168603703037025	NA
G6_HCOTHUNS	Other and unspecified hydrocephalus	1:89380593:C:T	rs4582772	5.3400000000000004e-05	1.5708	0.3888	missense_variant	missense_variant	GBP6	0.9764790000000001	0.0353768	518	0.30537	1:89846152	0.0003091	0.005319	-1.2357309852572753	NA
H7_HORDEOLUM	Hordeolum and other deep inflammation of eyelid	1:89381813:G:T	rs4658359	9.779999999999999e-05	0.3269	0.0839	missense_variant	missense_variant	GBP6	0.9957440000000001	0.8022229999999999	236758	1.0918	1:89847372	9.4e-05	0.0009491	-1.0041841197972274	NA
H7_HORDEOLUM	Hordeolum and other deep inflammation of eyelid	1:89381852:C:T	rs4658360	9.470000000000001e-05	0.3275	0.0839	missense_variant	missense_variant	GBP6	0.995848	0.802095	236680	1.0916	1:89847411	9.093e-05	0.000927	-1.0083725430572124	NA
H7_HORDEOLUM	Hordeolum and other deep inflammation of eyelid	1:89381885:A:G	rs4658146	8.96e-05	0.3292	0.084	missense_variant	missense_variant	GBP6	0.99584	0.8032050000000001	237382	1.0913	1:89847444	8.21e-05	0.0008146	-0.996601248630538	NA
D3_COMBIMMUDEF	Combined immunodeficiencies	1:89381886:T:G	rs146250255	6.709999999999999e-05	4.4703	1.1214	missense_variant	missense_variant	GBP6	0.9872690000000001	0.005824899999999999	18	2.2492	1:89847445	0.9349	5.621e-05	4.22095157448783	NA
ST19_FRACT_RIBS_STERNUM_THORACIC_SPINE	Fracture of rib(s), sternum and thoracic spine	1:89381886:T:G	rs146250255	5.2000000000000004e-05	0.7184	0.1775	missense_variant	missense_variant	GBP6	0.9872690000000001	0.005824899999999999	18	2.2492	1:89847445	0.05705	0.0001134	2.7016425941973456	NA
ST19_INJURI_THORAX	Injuries to the thorax	1:89381886:T:G	rs146250255	1.04e-05	0.5955	0.1351	missense_variant	missense_variant	GBP6	0.9872690000000001	0.005824899999999999	18	2.2492	1:89847445	0.1912	1.75e-05	4.038449839253787	NA
Z21_SUPERV_HIGH_R_PREGNAC	Supervision of high-risk pregnancy	1:89382716:CTGTTCA:C	rs776719392	7.609999999999999e-05	1.9621	0.4959	inframe_indel	inframe_deletion	GBP6	0.992527	0.000495389	2	0.23825	1:89848275	NA	7.606e-05	NA	NA
N14_ISOLPROTEINURIA	Isolated proteinuria with specified morphological lesion	1:89713482:A:C	rs72712583	5.65e-06	3.7895	0.8349	missense_variant	missense_variant	LRRC8C	0.970563	0.00456738	14	0.19476	1:90179041	0.899	4.118e-06	5.339073349451216	NA
K11_GIDISEASES	Gastrointestinal diseases	1:90916845:T:C	rs776360747	1.54e-06	-0.5213	0.1085	missense_variant	missense_variant	ZNF644	0.8733559999999999	0.00120309	4	54.478	1:91382402	0.8877	1.357e-06	5.815686372220559	NA
R18_OTHER_LACK_COORD	Other lack of coordination	1:91375670:TC:T	rs757777440	8.98e-05	23.1561	5.9121	pLoF	frameshift_variant	HFM1	0.8280790000000001	0.00039467800000000003	0	1000000.0	1:91841227	NA	8.95e-05	NA	NA
E4_ENDOMETPOSTOP	Postprocedural endocrine and metabolic disorders, not elsewhere classified	1:91514898:T:C	rs201201344	2.22e-05	5.3565	1.2628	missense_variant	missense_variant	CDC7	0.988043	0.000606988	2	6.2613	1:91980455	NA	1.649e-05	NA	NA
E4_METABO	Other metabolic disorders	1:91514898:T:C	rs201201344	4.02e-05	4.8566	1.1828	missense_variant	missense_variant	CDC7	0.988043	0.000606988	2	6.2613	1:91980455	NA	2.998e-05	NA	NA
G6_SLEEPAPNO	Sleep apnoea	1:91698089:G:A	rs2228363	4.72e-05	-0.4593	0.1129	missense_variant	missense_variant	TGFBR3	0.915322	0.00449389	12	0.38933	1:92163646	0.5181	5.5e-05	3.9740509027928774	NA
E4_PORBILIR	Disorders of porphyrin and bilirubin metabolism	1:93156350:T:C	rs148246622	7.509999999999998e-05	4.4057	1.1127	missense_variant	missense_variant	TMED5	0.9616809999999999	0.00676669	32	5.8318	1:93621907	0.9097	5.564e-05	4.213511073390763	NA
ST19_COMPLICATIO_INTERNAL_ORTHOPA_PROSTHET_DEVICES_IMPLANTS_GRAFTS	Complications of internal orthopaedic prosthetic devices, implants and grafts	1:93180861:C:T	rs10874763	1.77e-05	-0.1435	0.0334	missense_variant	missense_variant	CCDC18	0.9834309999999999	0.30532800000000004	34544	1.0341	1:93646418	0.007596	0.01077	-0.15163074723300163	NA
O15_PREG_VENOUS_HAEMORRH	Venous complications and haemorrhoids in pregnancy	1:93207163:A:T	rs201128489	7.94e-05	12.4839	3.1636	missense_variant	missense_variant	CCDC18	0.991453	0.00106155	0	5.7254	1:93672720	NA	7.942e-05	NA	NA
R18_ABNORMAL_INVOLU_MOVEM	Abnormal involuntary movements	1:93239395:A:G	rs41292127	6.9e-06	0.5692	0.1266	missense_variant	missense_variant	CCDC18	0.999124	0.0268436	268	1.1115	1:93704952	0.0405	2.861e-05	3.150937165409406	NA
H7_CORNEALNAS	Other and unspecified corneal deformities and disorders	1:93360511:G:A	rs182894486	8.73e-05	18.8904	4.8149	missense_variant	missense_variant	DR1	0.700743	0.000244973	0	0.0	1:93826068	NA	8.735e-05	NA	NA
CD2_BENIGN_BONE_LONG_LOWER	Benign neoplasm: Long bones of lower limb	1:93567354:T:C	rs749768489	6.809999999999999e-05	19.9665	5.0131	missense_variant	missense_variant	BCAR3	0.8530979999999999	0.000195978	0	4.0364	1:94032911	NA	6.81e-05	NA	NA
CD2_BENIGN_BONE_LONG_LOWER_EXALLC	NA	1:93567354:T:C	rs749768489	8.52e-05	18.6738	4.7524	missense_variant	missense_variant	BCAR3	0.8530979999999999	0.000195978	0	4.0364	1:94032911	NA	8.519e-05	NA	NA
L12_URTICA_ALLERG	Allergic urticaria	1:93582914:C:T	rs142961077	1.0800000000000002e-05	6.2848	1.4279	missense_variant	missense_variant	BCAR3	0.8711559999999999	0.000669592	0	0.25499	1:94048471	NA	1.075e-05	NA	NA
R18_DIZZI_GIDDI	Dizziness and giddiness	1:93998061:C:T	rs1800555	8.690000000000001e-05	-0.1355	0.0345	missense_variant	missense_variant	ABCA4	0.9946139999999999	0.0424265	750	4.4999	1:94463617	0.6282	7.538e-05	3.9208417989488997	NA
M13_MUSCLEDISNAS	Other specified disorders of muscle	1:94010822:G:A	rs201357151	9.42e-05	3.6311	0.9299	missense_variant	missense_variant	ABCA4	0.9672299999999999	0.00224558	2	347.06	1:94476378	NA	8.637e-05	NA	NA
C3_BLADDER	Malignant neoplasm of bladder	1:94047009:C:T	rs1801581	4.8200000000000006e-05	0.53	0.1304	missense_variant	missense_variant	ABCA4	0.995008	0.0354911	500	0.76686	1:94512565	0.4405	6.002e-05	3.865649921659233	NA
C3_BLADDER_EXALLC	NA	1:94047009:C:T	rs1801581	8.7e-05	0.5088	0.1296	missense_variant	missense_variant	ABCA4	0.995008	0.0354911	500	0.76686	1:94512565	0.3676	0.0001279	3.45850495823542	NA
F5_KELARET	Kela-code for behavioural disturbances in mental retardation	1:94903442:T:C	rs35493443	3.17e-05	2.7732	0.6665	missense_variant	missense_variant	CNN3	0.971826	0.015778999999999998	102	1.7253	1:95368998	0.003673	0.0004058	0.9567088856479666	NA
O15_FALSE_LAB	False labour	1:95191819:T:A	rs201787134	4.1e-05	1.8291	0.4459	missense_variant	missense_variant	TMEM56	0.9625469999999999	0.000715864	2	1000000.0	1:95657375	NA	3.248e-05	NA	NA
N14_FEMALEGENNONINF	Noninflammatory disorders of female genital tract	1:95244675:C:G	rs201731120	4.37e-06	1.0529	0.2292	missense_variant	missense_variant	RWDD3	0.911516	0.000473614	2	1.1507	1:95710231	NA	4.371e-06	NA	NA
N14_MESNRUIRREG	Excessive, freguent and irrelgular menstruation	1:95244675:C:G	rs201731120	5.45e-05	1.574	0.3901	missense_variant	missense_variant	RWDD3	0.911516	0.000473614	2	1.1507	1:95710231	NA	5.453e-05	NA	NA
N14_OVARYCYST	Ovarian cyst	1:95244675:C:G	rs201731120	3.09e-05	2.1802	0.5232	missense_variant	missense_variant	RWDD3	0.911516	0.000473614	2	1.1507	1:95710231	NA	3.086e-05	NA	NA
AD_EO	AlzheimerÕs disease (Early onset)	1:97082391:T:A	rs67376798	8.93e-05	8.7846	2.2421	missense_variant	missense_variant	DPYD	0.9762350000000001	0.000528052	2	0.055545000000000004	1:97547947	NA	0.004896	NA	NA
L12_SEBORRHOEIC	Seborrhoeic dermatitis	1:97305364:C:T	rs1801160	2.46e-05	0.6314	0.1497	missense_variant	missense_variant	DPYD	0.9992700000000001	0.0263863	256	0.41622	1:97770920	0.6891	2.179e-05	4.500025019668433	NA
G6_NEURO	Neurological diseases	1:97450058:C:T	rs3918290	3.34e-05	-0.1093	0.0264	pLoF	splice_donor_variant	DPYD	0.996765	0.020447	146	5.2449	1:97915614	0.7525	1.767e-05	4.629269954759117	NA
E4_DM1KETO	Type 1 diabetes with ketoacidosis	1:97515839:T:C	rs1801159	6.809999999999999e-05	0.24600000000000002	0.0618	missense_variant	missense_variant	DPYD	0.999524	0.162885	9896	0.84315	1:97981395	0.05127	0.001045	1.6907470269933265	NA
GEST_DIABETES	Gestational diabetes (for exclusion)	1:98698822:G:A	rs201035304	4.1200000000000005e-05	1.3559999999999999	0.3307	missense_variant	missense_variant	SNX7	0.9836280000000001	0.00139362	2	1000000.0	1:99164378	NA	3.616e-05	NA	NA
L12_EXFOLIATIVE	Exfoliative dermatitis	1:99884201:A:G	rs149210307	7.34e-06	27.9028	6.2233	missense_variant	missense_variant	AGL	0.9585549999999999	0.000530774	8	0.23305	1:100349757	0.9651	2.515e-06	5.584034326229686	NA
G6_TRIOTHUNS	Other and unspecified trigeminal disorders	1:99884427:C:T	rs150441555	5.479999999999999e-05	25.3572	6.2858	missense_variant	missense_variant	AGL	0.9132	0.000280358	0	0.050716000000000004	1:100349983	NA	5.483e-05	NA	NA
PD_DEMENTIA_EXMORE	NA	1:99884427:C:T	rs150441555	7.87e-05	28.2001	7.1423	missense_variant	missense_variant	AGL	0.9132	0.000280358	0	0.050716000000000004	1:100349983	NA	7.87e-05	NA	NA
CD2_BENIGN_MELANOCYTIC_UPPERLIMB	Melanocytic naevi of upper limb, including shoulder	1:99910769:G:A	rs12043139	2.8100000000000002e-05	3.8772	0.9258	missense_variant	missense_variant	AGL	0.9961450000000001	0.00506549	18	15.517000000000001	1:100376325	0.9191	2.255e-05	4.6102162198897565	NA
CD2_BENIGN_MELANOCYTIC_UPPERLIMB_EXALLC	NA	1:99910769:G:A	rs12043139	3.37e-05	3.7784	0.9111	missense_variant	missense_variant	AGL	0.9961450000000001	0.00506549	18	15.517000000000001	1:100376325	0.9141	2.636e-05	4.540048303020364	NA
CD2_BENIGN_BONE_SHORT_LOWER	Benign neoplasm: Short bones of lower limb	1:100103058:G:C	rs151151974	6.22e-05	13.7905	3.444	missense_variant	missense_variant	SASS6	0.9959540000000001	0.00131196	2	7.7948	1:100568614	NA	5.469e-05	NA	NA
CD2_BENIGN_BONE_SHORT_LOWER_EXALLC	NA	1:100103058:G:C	rs151151974	7.44e-05	13.1655	3.3231	missense_variant	missense_variant	SASS6	0.9959540000000001	0.00131196	2	7.7948	1:100568614	NA	6.462e-05	NA	NA
PNEUMOBACTKNOWN	Bacterial pneumonia (organism specified)	1:100103058:G:C	rs151151974	7.04e-05	1.1491	0.2891	missense_variant	missense_variant	SASS6	0.9959540000000001	0.00131196	2	7.7948	1:100568614	NA	6.716e-05	NA	NA
CD2_BENIGN_BRONCHUS_LUNG	Benign neoplasm: Bronchus and lung	1:100107692:T:A	rs200496406	5.47e-05	34.7857	8.6216	missense_variant	missense_variant	SASS6	0.720429	0.000359293	0	1000000.0	1:100573248	NA	5.467e-05	NA	NA
CD2_BENIGN_BRONCHUS_LUNG_EXALLC	NA	1:100107692:T:A	rs200496406	4.73e-05	36.2243	8.9035	missense_variant	missense_variant	SASS6	0.720429	0.000359293	0	1000000.0	1:100573248	NA	4.731e-05	NA	NA
H8_SUP_ACUTE	Acute suppurative otitis media	1:100110377:G:A	rs13375867	2.9100000000000003e-05	-0.0986	0.0236	missense_variant	missense_variant	SASS6	0.9932629999999999	0.424257	66488	1.0618	1:100575933	0.0009312	0.44	-2.6744097091803742	NA
I9_ANEUR	Endovascular or surgical operations to intracerebral aneurysms	1:100110377:G:A	rs13375867	8.87e-05	0.2565	0.0654	missense_variant	missense_variant	SASS6	0.9932629999999999	0.424257	66488	1.0618	1:100575933	2.734e-05	0.2697	-3.994082436221088	NA
O15_PUERP_SEPSIS	Puerperal sepsis	1:100110377:G:A	rs13375867	6.979999999999999e-05	0.2396	0.0603	missense_variant	missense_variant	SASS6	0.9932629999999999	0.424257	66488	1.0618	1:100575933	0.0008172	0.675	-2.916975414870615	NA
CD2_BENIGN_SMALL_INTESTINE_OTH	Benign neoplasm: Other and unspecified parts of small intestine	1:100133310:G:A	rs472498	4.6899999999999995e-05	-0.5698	0.14	missense_variant	missense_variant	TRMT13	0.998043	0.8775440000000001	283232	1.0388	1:100598866	0.0001226	0.001697	-1.1411913721352795	NA
CD2_BENIGN_SMALL_INTESTINE_OTH_EXALLC	NA	1:100133310:G:A	rs472498	4.7799999999999996e-05	-0.5675	0.1396	missense_variant	missense_variant	TRMT13	0.998043	0.8775440000000001	283232	1.0388	1:100598866	0.000112	0.001451	-1.1124493897675543	NA
CD2_BENIGN_SMALL_INTESTINE_OTH	Benign neoplasm: Other and unspecified parts of small intestine	1:100133311:C:T	rs687513	4.6899999999999995e-05	-0.5698	0.14	missense_variant	missense_variant	TRMT13	0.998044	0.8775440000000001	283232	1.0388	1:100598867	0.0001226	0.001697	-1.1411913721352795	NA
CD2_BENIGN_SMALL_INTESTINE_OTH_EXALLC	NA	1:100133311:C:T	rs687513	4.7799999999999996e-05	-0.5675	0.1396	missense_variant	missense_variant	TRMT13	0.998044	0.8775440000000001	283232	1.0388	1:100598867	0.000112	0.001451	-1.1124493897675543	NA
CD2_BENIGN_MELANOCYTIC_UPPERLIMB	Melanocytic naevi of upper limb, including shoulder	1:100152382:T:C	rs78161968	3.01e-05	3.8346	0.919	LC	splice_region_variant	LRRC39	0.9934290000000001	0.00517709	18	14.952	1:100617938	0.924	2.463e-05	4.574207559381003	NA
CD2_BENIGN_MELANOCYTIC_UPPERLIMB_EXALLC	NA	1:100152382:T:C	rs78161968	3.570000000000001e-05	3.7409	0.905	LC	splice_region_variant	LRRC39	0.9934290000000001	0.00517709	18	14.952	1:100617938	0.9173	2.851e-05	4.5075141761981365	NA
J10_SEPTDEV	Deviated nasal septum	1:102888582:A:G	rs1676486	8.909999999999998e-05	0.1135	0.028999999999999998	missense_variant	missense_variant	COL11A1	0.997624	0.849083	265200	1.058	1:103354138	2.969e-05	5.87e-05	-0.2960279036515698	NA
J10_UPPERDIS	Other diseases of upper respiratory tract	1:102888582:A:G	rs1676486	5.18e-05	0.049	0.0121	missense_variant	missense_variant	COL11A1	0.997624	0.849083	265200	1.058	1:103354138	1.281e-05	2.055e-05	-0.20526269646740178	NA
J10_VOCALLARYNX	Diseases of vocal cords and larynx+other diseases of upper respiratory tract, no elsewhere classified	1:102888582:A:G	rs1676486	8.28e-06	0.10300000000000001	0.0231	missense_variant	missense_variant	COL11A1	0.997624	0.849083	265200	1.058	1:103354138	1.235e-06	1.797e-06	-0.16288111951328924	NA
ST19_FRACT_FOREA	Fracture of forearm	1:102889503:G:T	rs55821405	4.73e-05	1.0027	0.2465	missense_variant	missense_variant	COL11A1	0.988193	0.00138818	0	0.37099	1:103355059	NA	4.549e-05	NA	NA
COX_ARTHROSIS	Coxarthrosis [arthrosis of hip](FG)	1:102914362:G:A	rs3753841	4.99e-05	0.0756	0.0186	missense_variant	missense_variant	COL11A1	0.997115	0.657934	159210	1.0864	1:103379918	0.00107	0.2965	-2.4426409200150716	NA
J10_SEPTDEV	Deviated nasal septum	1:102914362:G:A	rs3753841	1.93e-05	0.0936	0.0219	missense_variant	missense_variant	COL11A1	0.997115	0.657934	159210	1.0864	1:103379918	0.0007513	0.3477	-2.665391301843501	NA
M13_ARTHTROSIS_COX	Coxarthrosis,	1:102914362:G:A	rs3753841	6.1e-05	0.076	0.019	missense_variant	missense_variant	COL11A1	0.997115	0.657934	159210	1.0864	1:103379918	0.0009863	0.2466	-2.3979840391361	NA
M13_ARTHTROSIS_COX_PRIM_HIPSURG	Coxarthrosis, primary, with hip surgery	1:102914362:G:A	rs3753841	5.9699999999999994e-05	0.0894	0.0223	missense_variant	missense_variant	COL11A1	0.997115	0.657934	159210	1.0864	1:103379918	0.002393	0.5337	-2.34835450419015	NA
FEMHER_UNILATERAL	Femoral hernia, unilateral	1:102914392:A:T	rs200014253	1.84e-05	35.2924	8.2394	missense_variant	missense_variant	COL11A1	0.9263899999999999	0.000157871	0	4.0174	1:103379948	NA	1.841e-05	NA	NA
FEMNINGHER_UNILATERAL	Inguinal of femoral hernia, unilateral	1:102914392:A:T	rs200014253	1.84e-05	35.2929	8.2395	missense_variant	missense_variant	COL11A1	0.9263899999999999	0.000157871	0	4.0174	1:103379948	NA	1.841e-05	NA	NA
HERING_UNILATERAL	Inguinal hernia, unilateralk	1:102914392:A:T	rs200014253	1.84e-05	35.2926	8.2395	missense_variant	missense_variant	COL11A1	0.9263899999999999	0.000157871	0	4.0174	1:103379948	NA	1.841e-05	NA	NA
N14_URETHRALSTRICT	Urethral stricture	1:102914392:A:T	rs200014253	2.5300000000000002e-05	15.3764	3.6505	missense_variant	missense_variant	COL11A1	0.9263899999999999	0.000157871	0	4.0174	1:103379948	NA	2.53e-05	NA	NA
N14_VULVOVAGINFINOTH	Vulvovaginal ulceration/inflammation in other diseases	1:102935079:A:G	rs375675171	1.17e-05	19.2453	4.3908	missense_variant	missense_variant	COL11A1	0.891092	0.000206866	0	0.4656	1:103400635	NA	1.17e-05	NA	NA
R18_ABDOMI_PELVIC_PAIN	Abdominal and pelvic pain	1:103025905:T:G	rs12731843	6.879999999999999e-05	0.0561	0.0141	missense_variant	missense_variant	COL11A1	0.999598	0.0948779	3428	1.6139	1:103491461	0.03313	0.0009909	1.5241916074708832	NA
R18_SYMPTOMS_SIGNS_INVOLVI_DIGES_SYSTEM_ABDOMEN	Symptoms and signs involving the digestive system and abdomen	1:103025905:T:G	rs12731843	1.5399999999999998e-05	0.057999999999999996	0.0134	missense_variant	missense_variant	COL11A1	0.999598	0.0948779	3428	1.6139	1:103491461	0.02453	0.0003059	1.904118071221707	NA
H7_EXOPTHALMUS	Exophthalmic conditions	1:103575230:G:A	rs147215616	8.209999999999999e-05	8.4925	2.1564	missense_variant	missense_variant	AMY2B	0.97591	0.00226191	2	0.37895	1:104117852	NA	8.195e-05	NA	NA
Q17_PHAKOMATOSES_NOT_ELSEW_CLASSIFIED	Phakomatoses, not elsewhere classified	1:107642679:C:G	rs12403266	5.25e-05	0.9540000000000001	0.2359	missense_variant	missense_variant	VAV3	0.986559	0.10195800000000001	4182	0.61639	1:108185301	0.01698	0.0008208	1.3157003381401928	NA
E4_HYTHYNAS	Hypothyroidism,other/unspecified	1:107765105:T:A	rs7528153	5.5e-05	-0.0521	0.0129	missense_variant	missense_variant	VAV3	0.998079	0.688604	174538	0.9885700000000001	1:108307727	0.002348	0.4261	-2.258813441624876	NA
E4_THYROID	Disorders of the thyroid gland	1:107765105:T:A	rs7528153	8.99e-05	-0.0465	0.0119	missense_variant	missense_variant	VAV3	0.998079	0.688604	174538	0.9885700000000001	1:108307727	0.005254	0.6571	-2.097141398740464	NA
ASTHMA_EOSINOPHIL_SUGG	Suggestive for eosinophilic asthma	1:107765152:C:T	rs768269706	9.42e-05	6.8691	1.7590000000000001	missense_variant	missense_variant	VAV3	0.8724870000000001	0.000402844	0	14.097999999999999	1:108307774	NA	9.421e-05	NA	NA
L12_GRANUANNU	Granuloma annulare	1:107765152:C:T	rs768269706	1.36e-05	27.7466	6.377000000000001	missense_variant	missense_variant	VAV3	0.8724870000000001	0.000402844	0	14.097999999999999	1:108307774	NA	1.355e-05	NA	NA
E4_HYPERLIPNAS	Hyperlipidaemia, other/unspecified	1:108699878:G:A	rs201168276	3.21e-05	1.1034	0.2654	missense_variant	missense_variant	PRPF38B	0.986092	0.00226736	0	18.825	1:109242500	NA	3.203e-05	NA	NA
N14_BARTHOCYS	Cyst of Bartholin Gland	1:108722407:G:T	rs4423040	7.54e-05	-0.2842	0.0718	missense_variant	missense_variant	FNDC7	0.995442	0.643753	152618	1.0923	1:109265029	0.002088	0.502	-2.380973222814795	NA
M13_DORSOPATHY	Dorsopathies	1:108837617:G:C	rs778523747	5.3400000000000004e-05	1.0841	0.2683	missense_variant	missense_variant	AKNAD1	0.8147220000000001	0.000242251	0	1000000.0	1:109380239	NA	5.344e-05	NA	NA
M13_MUSCULOSKELETAL	Diseases of the musculoskeletal system and connective tissue	1:108837617:G:C	rs778523747	8.07e-06	1.0721	0.2402	missense_variant	missense_variant	AKNAD1	0.8147220000000001	0.000242251	0	1000000.0	1:109380239	NA	8.068e-06	NA	NA
M13_SPINSTENOSIS	Spinal stenosis	1:108837617:G:C	rs778523747	5.78e-06	3.1553	0.6959	missense_variant	missense_variant	AKNAD1	0.8147220000000001	0.000242251	0	1000000.0	1:109380239	NA	5.78e-06	NA	NA
M13_SPONDYLOPATHY	Spondylopathies	1:108837617:G:C	rs778523747	8.36e-06	2.0421	0.4583	missense_variant	missense_variant	AKNAD1	0.8147220000000001	0.000242251	0	1000000.0	1:109380239	NA	8.357e-06	NA	NA
O15_POSTPART_HEAMORRH	Postpartum haemorrhage	1:108901825:G:A	rs190381417	3.7e-05	0.4762	0.1154	missense_variant	missense_variant	GPSM2	0.962325	0.0166609	126	166.23	1:109444447	0.9773	2.326e-05	4.623418188377865	NA
M13_SYNOHYPERTROPH	Synovial hypertrophy, not elsewhere classified	1:108904128:G:A	rs61754640	1.57e-05	2.261	0.5235	missense_variant	missense_variant	GPSM2	0.979534	0.0239747	248	0.68595	1:109446750	0.8023	8.491e-06	4.975377951321665	NA
Z21_EXAM_ENCOUNTER_ADMINISTR_PURPO	Examination and encounter for administrative purposes	1:108922518:G:C	rs781512168	2.7899999999999997e-05	31.5603	7.5321	missense_variant	missense_variant	GPSM2	0.890041	0.00041101	0	1000000.0	1:109465140	NA	2.788e-05	NA	NA
H7_ENTROPION	Entropion and trichiasis of eyelid	1:108937337:G:A	rs56223817	4.61e-05	0.8302	0.2038	missense_variant	missense_variant	CLCC1	0.991168	0.0182831	146	0.8032199999999999	1:109479959	0.2018	8.1e-05	3.396436143022242	NA
Z21_SPECIAL_SCREEN_EXAM_OTH_DISEA_DISORD	Special screening examination for other diseases and disorders	1:108995778:G:A	rs141359680	3.46e-05	3.6297	0.8765	missense_variant	missense_variant	WDR47	0.924185	0.000424619	0	0.24600999999999998	1:109538400	NA	3.445e-05	NA	NA
L12_PAPULOSQUAMOUS	Papulosquamous disorders	1:109192794:A:C	rs659543	5.91e-05	-0.1135	0.0282	missense_variant	missense_variant	KIAA1324	0.9946510000000001	0.832284	254672	1.1218	1:109735416	6.259e-05	0.0004666	-0.8724397829044377	NA
M13_ADHCAPSULITIS	Adhesive capsulitis of shoulder	1:109250455:C:A	rs62623708	7.609999999999999e-05	2.103	0.5315	missense_variant	missense_variant	CELSR2	0.961657	0.00108332	4	0.1729	1:109793077	NA	0.0006844	NA	NA
O15_PREG_VENOUS_HAEMORRH	Venous complications and haemorrhoids in pregnancy	1:109250455:C:A	rs62623708	9.85e-05	12.3199	3.1636	missense_variant	missense_variant	CELSR2	0.961657	0.00108332	4	0.1729	1:109793077	0.9697	7.793e-05	4.094932719370971	NA
CD2_BENIGN	Benign neoplasms	1:109253120:T:A	rs115856488	6.23e-05	-0.4495	0.1123	missense_variant	missense_variant	CELSR2	0.9264020000000001	0.00148889	2	0.16096	1:109795742	NA	7.463e-05	NA	NA
F5_SCHIZOTYP	Schizotypal disorder	1:109258723:C:T	rs75237799	6.75e-05	1.1051	0.2773	missense_variant	missense_variant	CELSR2	0.9903569999999999	0.0157599	88	1.1887	1:109801345	0.1072	0.0001726	2.7931539939775605	NA
RX_STATIN	Statin medication	1:109258723:C:T	rs75237799	3.6e-06	-0.1806	0.039	missense_variant	missense_variant	CELSR2	0.9903569999999999	0.0157599	88	1.1887	1:109801345	0.01885	1.709e-05	3.0425692918210747	NA
ASTHMA_CHILD_EXMORE	NA	1:109262408:C:A	rs145591944	9.470000000000001e-05	2.0514	0.5255	missense_variant	missense_variant	CELSR2	0.988275	0.00104522	2	1.1529	1:109805030	NA	9.414e-05	NA	NA
RX_STATIN	Statin medication	1:109267578:G:A	rs72703203	1.2099999999999999e-08	-0.2071	0.0363	missense_variant	missense_variant	CELSR2	0.996253	0.0182205	168	0.48058	1:109810200	0.1844	3.057e-08	6.780465477991521	NA
L12_GRANUANNU	Granuloma annulare	1:109269699:G:A	rs147655719	5.0600000000000003e-05	1.8949	0.4675	missense_variant	missense_variant	CELSR2	0.9985280000000001	0.021369799999999998	138	402.62	1:109812321	0.01414	0.0003272	1.6356361144615952	NA
L12_GRANULOMATOUSSKIN	Granulomatous disorders of skin and subcutaneous tissue	1:109269699:G:A	rs147655719	8.669999999999999e-05	1.2557	0.3199	missense_variant	missense_variant	CELSR2	0.9985280000000001	0.021369799999999998	138	402.62	1:109812321	0.0288	0.0003328	1.9372091701405445	NA
R18_OTHER_ABNORMALITI_PLASMA_PROTEINS	Other abnormalities of plasma proteins	1:109271269:G:A	rs628525	6.720000000000001e-05	8.7952	2.2064	missense_variant	missense_variant	CELSR2	0.995662	0.00201694	2	0.25363	1:109813891	NA	6.715e-05	NA	NA
RX_STATIN	Statin medication	1:109273244:C:T	rs77619489	1.4400000000000002e-09	-0.2385	0.0394	missense_variant	missense_variant	CELSR2	0.9957870000000001	0.015798	68	78.564	1:109815866	0.1219	3.966e-09	7.487650995749098	NA
RX_STATIN	Statin medication	1:109273567:C:T	rs41279720	8.78e-05	0.1035	0.0264	missense_variant	missense_variant	CELSR2	0.955066	0.0356925	492	1.1016	1:109816189	0.2158	9.544e-06	4.354321009684607	NA
L12_GRANUANNU	Granuloma annulare	1:109280866:C:T	rs183826417	4.09e-05	1.9472	0.4747	missense_variant	missense_variant	PSRC1	0.997951	0.0208063	162	383.24	1:109823488	0.01916	0.000243	1.8967892311442134	NA
AB1_OTHER_CHLAMYDIAE	Other diseases caused by chlamydiae	1:109295231:G:A	rs72703216	4.09e-06	5.8496	1.2698	missense_variant	missense_variant	MYBPHL	0.9850909999999999	0.00475791	6	0.32757	1:109837853	0.9498	3.57e-06	5.424963949133806	NA
RX_STATIN	Statin medication	1:109296296:C:T	rs629001	1.0800000000000002e-05	0.1061	0.0241	missense_variant	missense_variant	MYBPHL	0.984575	0.957141	336588	1.0289	1:109838918	1.217e-05	2.216e-05	-0.2602791778263271	NA
PULM_MEDICATIO_COMORB	Medication related adverse effects (Asthma/COPD)	1:109413127:T:C	rs181530546	1.1e-05	0.1854	0.0422	missense_variant	missense_variant	PSMA5	0.999067	0.016584599999999998	108	760.2	1:109955749	0.1714	2.446e-05	3.8455543648869126	NA
RX_STATIN	Statin medication	1:109476817:A:G	rs62623713	1.05e-11	-0.1285	0.0189	missense_variant	missense_variant	SYPL2	0.9961190000000001	0.07133060000000001	1868	1.2534	1:110019439	0.009882	4.827e-10	7.311167550734706	NA
L12_PSORI_VULG	Psoriasis vulgaris	1:109494269:C:G	rs778086306	1.99e-05	2.7499	0.6446	missense_variant	missense_variant	CYB561D1	0.993715	0.000835629	2	1000000.0	1:110036891	NA	1.524e-05	NA	NA
E4_DMNASNOCOMP	Unspecified diabetes without complications	1:109507558:C:T	rs150743133	8.170000000000001e-05	1.9254	0.4888	missense_variant	missense_variant	AMIGO1	0.9357040000000001	0.00292334	8	0.31151	1:110050180	0.007419	0.0006389	1.06491248294882	NA
N14_OTHNONINFOVA	Other and unspesified noninflammatory disorders of ovary, fallopian tube and broad ligament	1:109608773:G:T	rs3738766	3.64e-05	0.9123	0.2209	missense_variant	missense_variant	GNAT2	0.99925	0.0395495	640	1.607	1:110151395	0.05135	0.0001357	2.5779606002735598	NA
AB1_BACT_BIR_OTHER_INF_AGENTS	Bacterial, viral and other infectious agents	1:109621257:G:A	rs28362581	4.16e-05	0.4041	0.0986	missense_variant	missense_variant	AMPD2	0.9953879999999999	0.052323400000000006	1030	0.90659	1:110163879	0.006855	0.0008016	0.932049750602361	NA
CHOLELITH_BROAD	Cholelithiasis, broad definition with cholecystitis	1:109621257:G:A	rs28362581	7.190000000000001e-05	0.11599999999999999	0.0292	missense_variant	missense_variant	AMPD2	0.9953879999999999	0.052323400000000006	1030	0.90659	1:110163879	0.001987	0.001958	0.006385179642696072	NA
K11_CHOLELITH	Cholelithiasis	1:109621257:G:A	rs28362581	7.6e-05	0.1179	0.0298	missense_variant	missense_variant	AMPD2	0.9953879999999999	0.052323400000000006	1030	0.90659	1:110163879	0.001928	0.002082	-0.0333736956077054	NA
N14_OTHNONINFOVA	Other and unspesified noninflammatory disorders of ovary, fallopian tube and broad ligament	1:109621257:G:A	rs28362581	8.53e-05	0.7475	0.1903	missense_variant	missense_variant	AMPD2	0.9953879999999999	0.052323400000000006	1030	0.90659	1:110163879	0.2505	0.0001451	3.2371403177655287	NA
ASTHMA_CHILD	Childhood asthma (age<16)	1:109626351:A:T	rs758231653	7.840000000000001e-05	3.0192	0.7645	missense_variant	missense_variant	AMPD2	0.965001	0.000702255	0	88.49	1:110168973	NA	7.845e-05	NA	NA
ASTHMA_CHILD_EXMORE	NA	1:109626351:A:T	rs758231653	7.859999999999999e-05	3.0180000000000002	0.7643	missense_variant	missense_variant	AMPD2	0.965001	0.000702255	0	88.49	1:110168973	NA	7.864e-05	NA	NA
KRA_PSY_AUTISM_EXMORE	NA	1:109627246:G:A	rs201860966	5.8399999999999997e-05	8.795	2.1883	missense_variant	missense_variant	AMPD2	0.95294	0.00080841	0	1000000.0	1:110169868	NA	5.843e-05	NA	NA
M13_PATELLAOTH	Other disorders of patella	1:109715209:T:C	rs2227963	9.209999999999999e-05	-0.1989	0.0509	missense_variant	missense_variant	GSTM5	0.9915940000000001	0.07959429999999999	2362	0.9039200000000001	1:110257831	0.04154	0.0008539	1.6870594786425068	NA
O15_ICP	Intrahepatic Cholestasis of Pregnancy (ICP)Ê	1:109715209:T:C	rs2227963	2.09e-06	-0.4762	0.1004	missense_variant	missense_variant	GSTM5	0.9915940000000001	0.07959429999999999	2362	0.9039200000000001	1:110257831	0.1869	4.191e-06	4.649291640544988	NA
M13_PATELLAOTH	Other disorders of patella	1:109715325:A:C	rs7539980	9.240000000000001e-05	-0.1989	0.0509	missense_variant	missense_variant	GSTM5	0.9916780000000001	0.07959429999999999	2362	0.8974700000000001	1:110257947	0.04153	0.0008568	1.685482473286079	NA
O15_ICP	Intrahepatic Cholestasis of Pregnancy (ICP)Ê	1:109715325:A:C	rs7539980	2.09e-06	-0.4762	0.1004	missense_variant	missense_variant	GSTM5	0.9916780000000001	0.07959429999999999	2362	0.8974700000000001	1:110257947	0.1869	4.193e-06	4.6490844389752635	NA
Q17_CONGEN_DEFORMITI_HIP	Congenital deformities of hip	1:109985078:T:C	rs138482585	2.61e-05	10.7705	2.5615	missense_variant	missense_variant	AHCYL1	0.9650299999999999	0.00123303	0	2.3192	1:110527700	NA	2.613e-05	NA	NA
H8_SUP_OTINAS	Suppurative otitis media, unspecified	1:110012936:C:T	rs754117077	6.47e-05	13.2196	3.3092	missense_variant	missense_variant	AHCYL1	0.986431	0.000449116	0	77.821	1:110555558	NA	6.474e-05	NA	NA
R18_CRAMP_SPASM	Cramp and spasm	1:110012936:C:T	rs754117077	1.51e-05	12.1319	2.8034	missense_variant	missense_variant	AHCYL1	0.986431	0.000449116	0	77.821	1:110555558	NA	1.508e-05	NA	NA
C3_CLL	Chronic lymphocytic leukaemia	1:110172197:A:G	rs148377467	1.56e-06	8.0999	1.6864	missense_variant	missense_variant	SLC6A17	0.991927	0.00228641	4	2.672	1:110714819	0.9633	1.323e-06	5.862201716098664	NA
C3_CLL_EXALLC	NA	1:110172197:A:G	rs148377467	3.24e-06	7.1523	1.5364	missense_variant	missense_variant	SLC6A17	0.991927	0.00228641	4	2.672	1:110714819	0.9564	2.647e-06	5.557885626142389	NA
N14_CHRONEPHROPATH	Chronic nephritic syndrome	1:110223144:G:A	rs55807673	1.73e-05	1.9843	0.4618	missense_variant	missense_variant	KCNC4	0.9316190000000001	0.00555543	8	0.92551	1:110765766	0.978	1.588e-05	4.789488356696524	NA
F5_PSYCHOTH	Other and unspecified nonorganic psychotic disorders	1:110339455:G:C	rs770679512	9.54e-05	8.6884	2.2266	missense_variant	missense_variant	RBM15	0.700471	0.000111599	0	1000000.0	1:110882077	NA	9.54e-05	NA	NA
F5_SUBSTANCE	Mental and behavioural disorders due to psychoctive substance use	1:110339455:G:C	rs770679512	2.95e-05	3.9984	0.9571	missense_variant	missense_variant	RBM15	0.700471	0.000111599	0	1000000.0	1:110882077	NA	2.945e-05	NA	NA
KRA_PSY_SUBSTANCE	Substance abuse	1:110339455:G:C	rs770679512	2.3899999999999998e-05	4.1026	0.971	missense_variant	missense_variant	RBM15	0.700471	0.000111599	0	1000000.0	1:110882077	NA	2.387e-05	NA	NA
KRA_PSY_SUBSTANCE_EXMORE	NA	1:110339455:G:C	rs770679512	7.82e-06	4.7302	1.0582	missense_variant	missense_variant	RBM15	0.700471	0.000111599	0	1000000.0	1:110882077	NA	7.821e-06	NA	NA
I9_ANGINA	Angina pectoris	1:110339481:A:G	rs148173521	2.2800000000000002e-05	-0.1713	0.0404	missense_variant	missense_variant	RBM15	0.998548	0.035542800000000006	530	3.8095	1:110882103	0.9461	9.791e-06	4.985109991915632	NA
I9_ISCHHEART	Ischemic heart diseases	1:110339481:A:G	rs148173521	4.29e-05	-0.1334	0.0326	missense_variant	missense_variant	RBM15	0.998548	0.035542800000000006	530	3.8095	1:110882103	0.09467	1.742e-06	4.7351642264457325	NA
K11_FISSANAL	Fissure and fistula of anal and rectal regions	1:110456232:G:A	rs7514102	3.61e-06	-0.11800000000000001	0.0255	missense_variant	missense_variant	PROK1	0.993115	0.398712	58650	0.9521200000000001	1:110998854	4.634e-06	0.7679	-5.219348638135012	NA
Z21_OCCUPAT_EXPOS_RISK_	Occupational exposure to risk-factors	1:110456232:G:A	rs7514102	4.5e-05	-0.3495	0.0857	missense_variant	missense_variant	PROK1	0.993115	0.398712	58650	0.9521200000000001	1:110998854	0.03424	0.009922	0.5379345333049488	NA
N14_SPERMATOCELE	Spermatocele	1:110518572:G:C	rs140376600	9.48e-05	4.0886	1.0474	missense_variant	missense_variant	KCNA10	0.994809	0.00111054	0	1.799	1:111061194	NA	9.483e-05	NA	NA
I9_ANEUR	Endovascular or surgical operations to intracerebral aneurysms	1:111200414:G:A	rs145695008	7.79e-06	2.8541	0.6384	pLoF	stop_gained	DENND2D	0.997133	0.00400666	10	3.426	1:111743036	0.9174	6.724e-06	5.134931031028531	NA
COPD_OPPORTUNIST_INFECTIONS	COPD related to chronic (opportunist) infections	1:111414689:G:C	rs10067	8.74e-06	0.7659999999999999	0.1723	missense_variant	missense_variant	OVGP1	0.996078	0.130192	6272	1.6427	1:111957311	0.01644	0.0001867	1.9447574952549533	NA
Z21_PROBL_RELATED_CERTA_PSYCHOSO_CIRCUMSTANC	Problems related to certain psychosocial circumstances	1:111419634:G:T	rs17027633	3.85e-05	0.4631	0.1125	missense_variant	missense_variant	OVGP1	0.995691	0.0381776	578	0.65933	1:111962256	0.02235	0.0002799	1.902274629001793	NA
HYPOTHY_REIMB	Hypothyroidism, drug reimbursement	1:111421376:C:T	rs200093742	2.9199999999999998e-05	1.0856	0.2597	missense_variant	missense_variant	OVGP1	0.9841700000000001	0.00206866	6	150.64	1:111963998	NA	2.915e-05	NA	NA
ST19_POISO_DRUGS_MEDICAM_BIOLO_SUBST	Poisoning by drugs, medicaments and biological substances	1:111486619:G:A	rs143542184	6.659999999999999e-05	2.6571	0.6662	missense_variant	missense_variant	TMIGD3	0.906898	0.000449116	2	0.090199	1:112029241	NA	0.0003731	NA	NA
Q17_CONGEN_MALFO_EYE_EAR_FACE_NECK	Congenital malformations of eye, ear, face and neck	1:111490663:G:C	rs2275797	8.39e-05	0.4553	0.1158	missense_variant	synonymous_variant	TMIGD3	0.998909	0.054234199999999996	1076	0.9893700000000001	1:112033285	0.8779	2.816e-05	4.493812398554955	NA
G6_PARKSCND	Secondary parkinsonism+Parkinsonism in other disease	1:111500110:A:T	rs2800889	9.05e-05	3.5368	0.9034	missense_variant	missense_variant	ADORA3	0.979319	0.00334796	4	0.13245	1:112042732	0.9799	8.968e-05	4.038486158080956	NA
M13_SPONTRUPTSYNOTEND	Spontaneous rupture of synovium and tendon	1:111500110:A:T	rs2800889	2.48e-05	2.0752	0.4921	missense_variant	missense_variant	ADORA3	0.979319	0.00334796	4	0.13245	1:112042732	0.9318	2.371e-05	4.594391152134014	NA
PD2ND	Secondary parkinsonism	1:111500110:A:T	rs2800889	8e-05	3.6049	0.914	missense_variant	missense_variant	ADORA3	0.979319	0.00334796	4	0.13245	1:112042732	0.9797	7.931e-05	4.091765158171233	NA
H8_EUSTSALP	Eustachian salpingitis and obstruction	1:111723113:G:A	rs189992724	7.340000000000001e-05	5.1118	1.2892	missense_variant	missense_variant	FAM212B	0.9270459999999999	0.000593378	0	0.0	1:112265735	NA	7.338e-05	NA	NA
M13_ADHCAPSULITIS	Adhesive capsulitis of shoulder	1:111723113:G:A	rs189992724	5.31e-05	2.9437	0.7284	missense_variant	missense_variant	FAM212B	0.9270459999999999	0.000593378	0	0.0	1:112265735	NA	5.31e-05	NA	NA
H7_RETINOCHISISCYST	Retinoschisis and retinal cysts	1:112456717:A:G	rs12137578	9.23e-05	2.6393	0.675	missense_variant	missense_variant	CTTNBP2NL	0.995676	0.00862031	34	2.5274	1:112999339	0.8946	7.378e-05	4.0836902429458535	NA
G6_POSTZOST	Postzoster neuralgia	1:112467573:T:G	rs189656664	2.8999999999999997e-05	31.7369	7.5899	missense_variant	missense_variant	WNT2B	0.93269	0.000419175	0	1.4449	1:113010195	NA	2.897e-05	NA	NA
L12_PYOGENGRANUL	Pyogenic granuloma	1:112467573:T:G	rs189656664	7.01e-05	23.7772	5.9805	missense_variant	missense_variant	WNT2B	0.93269	0.000419175	0	1.4449	1:113010195	NA	7.014e-05	NA	NA
I9_HYPERTENSION	Hypertensive diseases	1:112555912:C:T	rs6658555	8.37e-06	-0.0523	0.0117	missense_variant	missense_variant	ST7L	0.9975299999999999	0.230634	19596	0.87559	1:113098534	0.0005978	0.01991	-1.5225153493241477	NA
I9_HYPTENS	Hypertension	1:112555912:C:T	rs6658555	6.39e-06	-0.0533	0.0118	missense_variant	missense_variant	ST7L	0.9975299999999999	0.230634	19596	0.87559	1:113098534	0.0004829	0.01898	-1.5944390026909274	NA
I9_HYPTENSESS	Hypertension, essential	1:112555912:C:T	rs6658555	6.929999999999999e-05	-0.0509	0.0128	missense_variant	missense_variant	ST7L	0.9975299999999999	0.230634	19596	0.87559	1:113098534	0.0009334	0.06498	-1.8427119104598269	NA
H8_PERIPHVERTIGO	Other peripheral vertigo	1:112584112:T:C	rs149944183	4.74e-05	2.8657	0.7045	missense_variant	missense_variant	ST7L	0.9915129999999999	0.00132557	2	0.19311	1:113126734	NA	4.423e-05	NA	NA
L12_OTHERCONTACT	Other contact dermatitis	1:112616842:T:A	rs114199731	9.01e-05	0.8179	0.2089	missense_variant	missense_variant	ST7L	0.9831770000000001	0.0127767	56	1.3445	1:113159464	0.6979	6.275e-05	4.046179468172837	NA
M13_BURSITISKNEEOTH	Other bursitis of knee	1:112619872:G:A	rs41283062	5.08e-05	4.2899	1.0588	missense_variant	missense_variant	CAPZA1	0.946883	0.0061842	22	0.29798	1:113162494	0.9155	3.797e-05	4.382217751497918	NA
FG_CVD	Cardiovascular diseases (excluding rheumatic etc)	1:112913924:A:T	rs1049434	1.08e-06	0.0426	0.0087	missense_variant	missense_variant	SLC16A1	0.9999790000000001	0.578146	122744	1.0061	1:113456546	1.74e-05	0.1958	-4.0512634391845195	NA
FG_HYPERTENSION	Hypertensive diseases (excluding secondary)	1:112913924:A:T	rs1049434	1.5399999999999998e-05	0.0494	0.0114	missense_variant	missense_variant	SLC16A1	0.9999790000000001	0.578146	122744	1.0061	1:113456546	5.755e-05	0.1218	-3.325601960331046	NA
FG_OTHHEART	Other heart diseases	1:112913924:A:T	rs1049434	1.4499999999999998e-05	0.0448	0.0103	missense_variant	missense_variant	SLC16A1	0.9999790000000001	0.578146	122744	1.0061	1:113456546	4.088e-05	0.09416	-3.362355562708722	NA
I9_CVD	Cardiovascular diseases	1:112913924:A:T	rs1049434	5.45e-06	0.039	0.0086	missense_variant	missense_variant	SLC16A1	0.9999790000000001	0.578146	122744	1.0061	1:113456546	0.0002415	0.5659	-3.369822558847797	NA
K11_IBD	Inflammatory bowel disease	1:113659179:C:T	rs141038054	6.36e-05	3.5425	0.8859	missense_variant	missense_variant	MAGI3	0.869632	0.000266748	0	7.4785	1:114201801	NA	6.363e-05	NA	NA
MACULAR_CYST	Macular cyst	1:113683521:G:A	rs61742849	8.85e-05	2.1692	0.5534	missense_variant	missense_variant	MAGI3	0.9905510000000001	0.0188847	132	0.36225	1:114226143	0.009839	0.0007091	1.1422434751959092	NA
O15_LABOUR_FETAL_STRESS	Labour and delivery complicated by fetal stress [distress]	1:113683521:G:A	rs61742849	8.6e-05	0.4221	0.1075	missense_variant	missense_variant	MAGI3	0.9905510000000001	0.0188847	132	0.36225	1:114226143	0.06214	0.0002733	2.356731617226295	NA
APPENDACUT_COMPLIC	Acute appendicitis, with complications	1:113829600:T:C	rs74163663	5.01e-05	2.6276	0.648	missense_variant	missense_variant	PTPN22	0.917716	0.000650538	4	0.92514	1:114372222	0.006275	0.0005496	1.0575670061015816	NA
E4_DM1REN	Type 1 diabetes with renal complications	1:113834945:C:T	rs201811041	7.340000000000001e-05	2.153	0.5429999999999999	pLoF	stop_gained	PTPN22	0.995185	0.00287435	8	103.3	1:114377567	0.9539	7.11e-05	4.127633248057635	NA
E4_HYPOKALAEMIA	Hypokalaemia	1:113834945:C:T	rs201811041	5.25e-05	2.0025	0.4951	pLoF	stop_gained	PTPN22	0.995185	0.00287435	8	103.3	1:114377567	0.006566	0.0004102	1.2043052223609738	NA
E4_HYTHYNAS	Hypothyroidism,other/unspecified	1:113834945:C:T	rs201811041	9.54e-05	0.4374	0.1121	pLoF	stop_gained	PTPN22	0.995185	0.00287435	8	103.3	1:114377567	0.3908	5.301e-05	3.867596750820309	NA
E4_THYROID	Disorders of the thyroid gland	1:113834945:C:T	rs201811041	1.07e-05	0.4544	0.1032	pLoF	stop_gained	PTPN22	0.995185	0.00287435	8	103.3	1:114377567	0.3717	5.52e-06	4.828253483366527	NA
ULCERNAS	Ulcerative colitis, NAS	1:113834945:C:T	rs201811041	6.24e-05	1.5001	0.3747	pLoF	stop_gained	PTPN22	0.995185	0.00287435	8	103.3	1:114377567	0.005369	0.0003738	1.1572541069204245	NA
ASTHMA_NAS	Asthma, unspecified (mode)	1:113834946:A:G	rs2476601	7.840000000000001e-05	-0.0996	0.0252	missense_variant	missense_variant	PTPN22	0.999503	0.851827	266866	0.93729	1:114377568	0.0001068	0.0007282	-0.8336794219053875	NA
C3_OTHER_SKIN_EXALLC	NA	1:113834946:A:G	rs2476601	5.42e-05	0.0982	0.0243	missense_variant	missense_variant	PTPN22	0.999503	0.851827	266866	0.93729	1:114377568	0.000125	0.001375	-1.041392685158225	NA
C3_SKIN_EXALLC	NA	1:113834946:A:G	rs2476601	5.6999999999999996e-05	0.0978	0.0243	missense_variant	missense_variant	PTPN22	0.999503	0.851827	266866	0.93729	1:114377568	0.0001325	0.001453	-1.040049736025195	NA
D3_ANAEMIA	Anaemias	1:113834946:A:G	rs2476601	2.73e-07	-0.1384	0.0269	missense_variant	missense_variant	PTPN22	0.999503	0.851827	266866	0.93729	1:114377568	7.007e-06	0.001151	-2.2155432061362164	NA
D3_ANAEMIA_B12_DEF	Vitamin B12 deficiency anaemia	1:113834946:A:G	rs2476601	5.31e-19	-0.5141	0.0577	missense_variant	missense_variant	PTPN22	0.999503	0.851827	266866	0.93729	1:114377568	5.097e-14	7.1e-07	-7.1439437151303675	0.501015360829882
D3_NUTRIANAEMIA	Nutritional anaemias	1:113834946:A:G	rs2476601	1e-07	-0.1443	0.0271	missense_variant	missense_variant	PTPN22	0.999503	0.851827	266866	0.93729	1:114377568	8.002e-06	0.002905	-2.559947589683371	NA
DERMATOPOLY_FG	Dermatopolymyositis (FG)	1:113834946:A:G	rs2476601	2.08e-05	-0.7343	0.1725	missense_variant	missense_variant	PTPN22	0.999503	0.851827	266866	0.93729	1:114377568	2.478e-05	0.000241	-0.9879157405348237	NA
DIABETES_FG	Diabetes, varying definitions	1:113834946:A:G	rs2476601	3.0299999999999997e-13	-0.1067	0.0146	missense_variant	missense_variant	PTPN22	0.999503	0.851827	266866	0.93729	1:114377568	3.439e-10	1.051e-05	-4.485170540206228	0.31233983325981
DM_BCKGRND_RETINA	Background diabetic retinopathy	1:113834946:A:G	rs2476601	3.74e-16	-0.4243	0.0521	missense_variant	missense_variant	PTPN22	0.999503	0.851827	266866	0.93729	1:114377568	6.453e-13	2.615e-07	-5.607710028096168	0.767248328553109
DM_BCKGRND_RETINA_NONPROLIF	Severe non-proliferative background diabetic retinopathy	1:113834946:A:G	rs2476601	6.12e-05	-0.4351	0.1086	missense_variant	missense_variant	PTPN22	0.999503	0.851827	266866	0.93729	1:114377568	0.001757	0.09231	-1.720476989471826	NA
DM_COMORB_EXMORE	NA	1:113834946:A:G	rs2476601	5.01e-13	-0.0978	0.0135	missense_variant	missense_variant	PTPN22	0.999503	0.851827	266866	0.93729	1:114377568	7.724e-10	2.14e-05	-4.4425715082418336	0.461959314286332
DM_HYPOGLYC	Diabetic hypoglycemia	1:113834946:A:G	rs2476601	9.59e-14	-0.2874	0.0386	missense_variant	missense_variant	PTPN22	0.999503	0.851827	266866	0.93729	1:114377568	1.826e-09	0.0003386	-5.268186180574636	0.631259683706825
DM_KETOACIDOSIS	Diabetic ketoacidosis	1:113834946:A:G	rs2476601	4.02e-29	-0.4004	0.0358	missense_variant	missense_variant	PTPN22	0.999503	0.851827	266866	0.93729	1:114377568	7.961e-24	9.959e-14	-10.097248108451835	0.496931944127984
DM_MACULOPATHY	Diabetic maculopathy	1:113834946:A:G	rs2476601	4.7400000000000006e-11	-0.3627	0.0551	missense_variant	missense_variant	PTPN22	0.999503	0.851827	266866	0.93729	1:114377568	3.087e-10	1.896e-07	-2.788301703519952	0.453556164574662
DM_MACULOPATHY_EXMORE	NA	1:113834946:A:G	rs2476601	4.469999999999999e-12	-0.3884	0.0561	missense_variant	missense_variant	PTPN22	0.999503	0.851827	266866	0.93729	1:114377568	4.589e-11	5.978e-08	-3.1148378530086025	0.455888071019148
DM_NEPHROPATHY	Diabetic nephropathy	1:113834946:A:G	rs2476601	8.24e-06	-0.1835	0.0412	missense_variant	missense_variant	PTPN22	0.999503	0.851827	266866	0.93729	1:114377568	0.0009244	0.1118	-2.082581866743333	NA
DM_NEPHROPATHY_EXMORE	NA	1:113834946:A:G	rs2476601	2.49e-06	-0.1962	0.0417	missense_variant	missense_variant	PTPN22	0.999503	0.851827	266866	0.93729	1:114377568	0.000404	0.07778	-2.284486573700836	NA
DM_NEUROPATHY	Diabetic neuropathy	1:113834946:A:G	rs2476601	2.7200000000000002e-08	-0.3463	0.0623	missense_variant	missense_variant	PTPN22	0.999503	0.851827	266866	0.93729	1:114377568	6.964e-06	0.007012	-3.0029831449764637	0.717865630826813
DM_OTHER_WIDE	Other diabetes, wide definition	1:113834946:A:G	rs2476601	2.48e-12	-0.11	0.0157	missense_variant	missense_variant	PTPN22	0.999503	0.851827	266866	0.93729	1:114377568	2.379e-09	3.989e-05	-4.224469594272573	0.312698468926284
DM_RETINA_NOS	Unspecified diabetic retinopathy	1:113834946:A:G	rs2476601	4.39e-12	-0.3847	0.0556	missense_variant	missense_variant	PTPN22	0.999503	0.851827	266866	0.93729	1:114377568	9.233e-10	1.049e-05	-4.055432652632936	0.576904353781902
DM_RETINA_PROLIF	Proliferative diabetic retinopathy	1:113834946:A:G	rs2476601	4.47e-17	-0.2173	0.0259	missense_variant	missense_variant	PTPN22	0.999503	0.851827	266866	0.93729	1:114377568	3.131e-13	3.206e-07	-6.01028045040121	0.718001420360871
DM_RETINOPATHY	Diabetic retinopathy	1:113834946:A:G	rs2476601	6.79e-11	-0.1291	0.0198	missense_variant	missense_variant	PTPN22	0.999503	0.851827	266866	0.93729	1:114377568	1.761e-08	7.043e-05	-3.601998332425054	0.662002108517021
DM_RETINOPATHY_EXMORE	NA	1:113834946:A:G	rs2476601	1.65e-11	-0.1402	0.0208	missense_variant	missense_variant	PTPN22	0.999503	0.851827	266866	0.93729	1:114377568	6.987e-09	5.04e-05	-3.858139793191182	0.653064239585189
DM_SEVERAL_COMPLICATIONS	Diabetes, several complications	1:113834946:A:G	rs2476601	6.24e-17	-0.2608	0.0312	missense_variant	missense_variant	PTPN22	0.999503	0.851827	266866	0.93729	1:114377568	2.836e-13	1.842e-07	-5.812583399349801	0.726198792701504
E4_CONGEIOD	Congenital iodine-deficiency syndrome/hypothyroidism	1:113834946:A:G	rs2476601	1.9699999999999998e-05	-0.5423	0.127	missense_variant	missense_variant	PTPN22	0.999503	0.851827	266866	0.93729	1:114377568	7.092e-05	0.001419	-1.3012136685285938	NA
E4_DIABETES	Diabetes mellitus	1:113834946:A:G	rs2476601	3.289999999999999e-13	-0.1072	0.0147	missense_variant	missense_variant	PTPN22	0.999503	0.851827	266866	0.93729	1:114377568	5.867e-10	2.17e-05	-4.568043645632198	0.267539628368903
E4_DM1	Type 1 diabetes	1:113834946:A:G	rs2476601	7.340000000000001e-45	-0.4512	0.0321	missense_variant	missense_variant	PTPN22	0.999503	0.851827	266866	0.93729	1:114377568	7.181e-35	7.303e-18	-17.00731637391428	0.65809887312087
E4_DM1COMA	Type 1 diabetes with coma	1:113834946:A:G	rs2476601	7.61e-15	-0.5039	0.0648	missense_variant	missense_variant	PTPN22	0.999503	0.851827	266866	0.93729	1:114377568	1.205e-10	7.417e-05	-5.789241232100907	0.69370132099484
E4_DM1KETO	Type 1 diabetes with ketoacidosis	1:113834946:A:G	rs2476601	1.7e-22	-0.6367	0.0652	missense_variant	missense_variant	PTPN22	0.999503	0.851827	266866	0.93729	1:114377568	1.141e-19	1.752e-12	-7.186248457413847	0.759992523472643
E4_DM1NASCOMP	Type 1 diabetes with other specified/multiple/unspecified complications	1:113834946:A:G	rs2476601	2.08e-37	-0.5353	0.0419	missense_variant	missense_variant	PTPN22	0.999503	0.851827	266866	0.93729	1:114377568	2.653e-29	2.845e-15	-14.030345020748761	0.632886750085042
E4_DM1NEU	Type 1 diabetes with neurological complications	1:113834946:A:G	rs2476601	9.12e-08	-0.5168	0.0967	missense_variant	missense_variant	PTPN22	0.999503	0.851827	266866	0.93729	1:114377568	2.193e-06	0.0006548	-2.475070039062381	NA
E4_DM1NOCOMP	Type 1 diabetes without complications	1:113834946:A:G	rs2476601	1.66e-50	-0.525	0.0351	missense_variant	missense_variant	PTPN22	0.999503	0.851827	266866	0.93729	1:114377568	4.458e-40	5.777e-21	-19.112562303397194	0.435815057016723
E4_DM1OPTH	Type 1 diabetes with ophthalmic complications	1:113834946:A:G	rs2476601	4.2899999999999994e-35	-0.5628	0.0455	missense_variant	missense_variant	PTPN22	0.999503	0.851827	266866	0.93729	1:114377568	6.355e-29	2.436e-16	-12.58356172907081	0.557406899111223
E4_DM1PERIPH	Type 1 diabetes with peripheral circulatory complications	1:113834946:A:G	rs2476601	1.99e-05	-0.5033	0.11800000000000001	missense_variant	missense_variant	PTPN22	0.999503	0.851827	266866	0.93729	1:114377568	0.0001158	0.003591	-1.4915068457346559	NA
E4_DM1REN	Type 1 diabetes with renal complications	1:113834946:A:G	rs2476601	6.67e-12	-0.514	0.0749	missense_variant	missense_variant	PTPN22	0.999503	0.851827	266866	0.93729	1:114377568	9.148e-09	0.0002914	-4.50316339149926	0.880644608626535
E4_DM1_STRICT	Type 1 diabetes, strict (exclude DM2)	1:113834946:A:G	rs2476601	6.17e-36	-0.5846	0.0467	missense_variant	missense_variant	PTPN22	0.999503	0.851827	266866	0.93729	1:114377568	1.089e-28	1.656e-15	-13.182032452693086	0.340427824336557
E4_DM2OPTH	Type 2 diabetes with ophthalmic complications	1:113834946:A:G	rs2476601	1.74e-06	-0.2479	0.0518	missense_variant	missense_variant	PTPN22	0.999503	0.851827	266866	0.93729	1:114377568	2.831e-05	0.002424	-1.9325927461291457	NA
E4_DMNAS	Unspecified diabetes	1:113834946:A:G	rs2476601	1.9199999999999998e-10	-0.2526	0.0397	missense_variant	missense_variant	PTPN22	0.999503	0.851827	266866	0.93729	1:114377568	2.903e-06	0.0339	-4.067352662371408	0.391860372621518
E4_ENDOMETPOSTOP	Postprocedural endocrine and metabolic disorders, not elsewhere classified	1:113834946:A:G	rs2476601	9.33e-06	-0.2753	0.0621	missense_variant	missense_variant	PTPN22	0.999503	0.851827	266866	0.93729	1:114377568	4.355e-05	0.001227	-1.4498564033833223	NA
E4_ENDONUTRMET	Endocrine, nutritional and metabolic diseases	1:113834946:A:G	rs2476601	3.1199999999999998e-43	-0.1571	0.0114	missense_variant	missense_variant	PTPN22	0.999503	0.851827	266866	0.93729	1:114377568	1.688e-34	6.686e-20	-14.597793929966913	0.880288916000735
E4_GLUCOPANCREAS	Other disorders of glucose regulation and pancreatic internal secretion	1:113834946:A:G	rs2476601	3.86e-06	-0.2906	0.0629	missense_variant	missense_variant	PTPN22	0.999503	0.851827	266866	0.93729	1:114377568	0.001187	0.2266	-2.280809186572787	NA
E4_HYPOGLYC	Hypoglycaemia, other or unspecified	1:113834946:A:G	rs2476601	3.76e-05	-0.297	0.0721	missense_variant	missense_variant	PTPN22	0.999503	0.851827	266866	0.93729	1:114377568	0.004641	0.3372	-1.8612759975336748	NA
E4_HYTHYNAS	Hypothyroidism,other/unspecified	1:113834946:A:G	rs2476601	9.689999999999999e-78	-0.3172	0.017	missense_variant	missense_variant	PTPN22	0.999503	0.851827	266866	0.93729	1:114377568	7.353e-69	8.995e-46	-23.08753660170983	0.97260675101669
E4_METABO	Other metabolic disorders	1:113834946:A:G	rs2476601	3.11e-06	-0.2775	0.0595	missense_variant	missense_variant	PTPN22	0.999503	0.851827	266866	0.93729	1:114377568	2.373e-05	0.001182	-1.6973197383278975	NA
E4_THYROID	Disorders of the thyroid gland	1:113834946:A:G	rs2476601	1.6799999999999998e-70	-0.2768	0.0156	missense_variant	missense_variant	PTPN22	0.999503	0.851827	266866	0.93729	1:114377568	2.274e-62	1.263e-41	-20.744612890203616	0.982347253246514
E4_THYROIDITAUTOIM	Autoimmune thyroiditis	1:113834946:A:G	rs2476601	5e-07	-0.7692	0.153	missense_variant	missense_variant	PTPN22	0.999503	0.851827	266866	0.93729	1:114377568	6.087e-07	1.211e-05	-1.2987408413900439	NA
E4_THYTOXGOITDIF	Thyrotoxicosis with diffuse goitr	1:113834946:A:G	rs2476601	1.08e-15	-0.4133	0.0515	missense_variant	missense_variant	PTPN22	0.999503	0.851827	266866	0.93729	1:114377568	3.623e-15	9.318e-12	-3.4102543720776652	0.609719773917844
E4_THYTOXNAS	Thyrotoxicosis, other and/or unspecified	1:113834946:A:G	rs2476601	1.54e-10	-0.2833	0.0443	missense_variant	missense_variant	PTPN22	0.999503	0.851827	266866	0.93729	1:114377568	5.254e-09	5.455e-06	-3.0163046864743093	0.387682903507371
G6_DIABETNEUR	Diabethic neuropathy	1:113834946:A:G	rs2476601	3.4e-08	-0.3384	0.0613	missense_variant	missense_variant	PTPN22	0.999503	0.851827	266866	0.93729	1:114377568	5.779e-06	0.005001	-2.9372041600812846	0.69965150557513
H7_CHOROIDRETINA	Disorders of choroid and retina	1:113834946:A:G	rs2476601	7.96e-07	-0.0948	0.0192	missense_variant	missense_variant	PTPN22	0.999503	0.851827	266866	0.93729	1:114377568	5.847e-06	0.0003497	-1.776762538471961	NA
H7_MACULOPATHYDIAB	Diabetic maculopathy	1:113834946:A:G	rs2476601	6.86e-11	-0.3602	0.0552	missense_variant	missense_variant	PTPN22	0.999503	0.851827	266866	0.93729	1:114377568	4.064e-10	2.203e-07	-2.7340607978749047	0.44736100757108
H7_RETINALDISOTH	Other retinal disorders	1:113834946:A:G	rs2476601	7.87e-09	-0.1302	0.0226	missense_variant	missense_variant	PTPN22	0.999503	0.851827	266866	0.93729	1:114377568	5.054e-07	0.0003177	-2.7983819772432517	0.567184864762411
H7_RETINOPATHYDIAB	Diabetic retinopathy	1:113834946:A:G	rs2476601	2.5999999999999996e-19	-0.3535	0.0393	missense_variant	missense_variant	PTPN22	0.999503	0.851827	266866	0.93729	1:114377568	8.548e-16	3.343e-09	-6.592271863100537	0.7679220478317
H7_RETINOPATHYDIAB_BKG	Diabetic background retinopathy	1:113834946:A:G	rs2476601	1.77e-15	-0.4121	0.0518	missense_variant	missense_variant	PTPN22	0.999503	0.851827	266866	0.93729	1:114377568	1.892e-12	4.355e-07	-5.362067027277908	0.743594041488073
H7_RETINOPATHYDIAB_NAS	Other diabetic retinopathy	1:113834946:A:G	rs2476601	1.71e-09	-0.4339	0.07200000000000001	missense_variant	missense_variant	PTPN22	0.999503	0.851827	266866	0.93729	1:114377568	7.359e-07	0.002936	-3.600937248317985	0.722402052219761
H7_RETINOPATHYDIAB_PROLIF	Proliferative diabetic retinopathy	1:113834946:A:G	rs2476601	1.1199999999999999e-11	-0.4285	0.0631	missense_variant	missense_variant	PTPN22	0.999503	0.851827	266866	0.93729	1:114377568	5.695e-10	2.565e-06	-3.6535936410327157	0.37455244180281
HYPOTHYROIDISM	Hypothyroidism (congenital or acquired)	1:113834946:A:G	rs2476601	1.34e-50	-0.3071	0.0205	missense_variant	missense_variant	PTPN22	0.999503	0.851827	266866	0.93729	1:114377568	9.381e-46	3.953e-31	-14.624677678380374	0.839035034052807
HYPOTHY_LEVOTHY	Hypothyroidism, levothyroxin purchases	1:113834946:A:G	rs2476601	7.129999999999999e-51	-0.309	0.0206	missense_variant	missense_variant	PTPN22	0.999503	0.851827	266866	0.93729	1:114377568	5.05e-46	2.509e-31	-14.69620928319595	0.812183586454563
HYPOTHY_PURCHASE	Hypothyroidism and >3 levothyroxin purchases	1:113834946:A:G	rs2476601	9.789999999999999e-51	-0.3089	0.0206	missense_variant	missense_variant	PTPN22	0.999503	0.851827	266866	0.93729	1:114377568	7.093e-46	3.365e-31	-14.676155108711464	0.809136948019018
HYPOTHY_REIMB	Hypothyroidism, drug reimbursement	1:113834946:A:G	rs2476601	1.0099999999999999e-44	-0.4593	0.0327	missense_variant	missense_variant	PTPN22	0.999503	0.851827	266866	0.93729	1:114377568	2.48e-37	4.002e-22	-15.207825403473976	0.538205633147159
ILD_COMORB	ILD-related co-morbidities	1:113834946:A:G	rs2476601	2.09e-06	-0.0492	0.0104	missense_variant	missense_variant	PTPN22	0.999503	0.851827	266866	0.93729	1:114377568	0.0001093	0.01477	-2.1307603333622467	NA
ILD_CVDMETABOCOMORB	ILD Co-morbidites, CVD and metabolic diseases	1:113834946:A:G	rs2476601	3.5099999999999998e-12	-0.0889	0.0128	missense_variant	missense_variant	PTPN22	0.999503	0.851827	266866	0.93729	1:114377568	1.903e-09	2.049e-05	-4.0321031701141745	0.298983323021042
ILD_ENDPOINTS	Interstitial lung disease endpoints	1:113834946:A:G	rs2476601	1.2800000000000001e-09	-0.1032	0.017	missense_variant	missense_variant	PTPN22	0.999503	0.851827	266866	0.93729	1:114377568	2.615e-10	3.008e-09	-1.0608061387163117	0.753309174541812
ILD_SYST_AUTO_DISEASES	Autoimmune diseases related-to ILD	1:113834946:A:G	rs2476601	5.11e-10	-0.1092	0.0176	missense_variant	missense_variant	PTPN22	0.999503	0.851827	266866	0.93729	1:114377568	1.071e-10	1.526e-09	-1.153765062787006	0.749109734918887
J10_CHRONTONSADEN	Chronic diseases of tonsils and adenoids	1:113834946:A:G	rs2476601	6.6e-05	0.0668	0.0168	missense_variant	missense_variant	PTPN22	0.999503	0.851827	266866	0.93729	1:114377568	5.353e-05	0.0002472	-0.6644512230333466	NA
K11_REIMB_202	KELA_REIMBURSEMENT_202	1:113834946:A:G	rs2476601	5.249999999999999e-26	-0.2562	0.0243	missense_variant	missense_variant	PTPN22	0.999503	0.851827	266866	0.93729	1:114377568	6.328e-22	1.251e-13	-8.2959908392038	0.413937612054918
KELA_DIAB_INSUL	Diabetes, insuline treatment (Kela reimbursement)	1:113834946:A:G	rs2476601	1.8000000000000002e-13	-0.1165	0.0158	missense_variant	missense_variant	PTPN22	0.999503	0.851827	266866	0.93729	1:114377568	7.175e-10	4.588e-05	-4.8058015038232	0.458431980609869
KELA_DIAB_INSUL_EXMORE	NA	1:113834946:A:G	rs2476601	1.25e-13	-0.1194	0.0161	missense_variant	missense_variant	PTPN22	0.999503	0.851827	266866	0.93729	1:114377568	4.595e-10	3.168e-05	-4.838499657195326	0.432909814711245
M13_ARTHRITISNAS	Ohter specific/unspecified arthritis	1:113834946:A:G	rs2476601	1.49e-05	-0.1564	0.0361	missense_variant	missense_variant	PTPN22	0.999503	0.851827	266866	0.93729	1:114377568	4.009e-05	0.0006681	-1.221805415503179	NA
M13_DERMATOPOLY	Dermatopolymyositis	1:113834946:A:G	rs2476601	6.43e-06	-0.7703	0.1707	missense_variant	missense_variant	PTPN22	0.999503	0.851827	266866	0.93729	1:114377568	1.064e-05	0.0001866	-1.2439700114514518	NA
M13_POLYARTHROPATHIES	Polyarthropathies	1:113834946:A:G	rs2476601	3.510000000000001e-21	-0.1965	0.0208	missense_variant	missense_variant	PTPN22	0.999503	0.851827	266866	0.93729	1:114377568	1.548e-18	2.605e-12	-6.226036771288669	0.749173555239462
M13_RHEUMA	Rheumatoid arthritis	1:113834946:A:G	rs2476601	6.31e-32	-0.3735	0.0318	missense_variant	missense_variant	PTPN22	0.999503	0.851827	266866	0.93729	1:114377568	1.718e-27	2.612e-17	-10.181950013107812	0.726219183181911
PULM_IMMUNECOMORB	Immune disease comorbidities	1:113834946:A:G	rs2476601	2.6100000000000005e-19	-0.17600000000000002	0.0196	missense_variant	missense_variant	PTPN22	0.999503	0.851827	266866	0.93729	1:114377568	2.357e-17	3.397e-12	-5.158735964345704	0.353182946231432
RHEUMA_ENDPOINTS	Finngen Rheumatological endpoints	1:113834946:A:G	rs2476601	1.94e-07	-0.0686	0.0132	missense_variant	missense_variant	PTPN22	0.999503	0.851827	266866	0.93729	1:114377568	4.329e-07	1.427e-05	-1.5180363873014904	NA
RHEUMA_NOS	Other/unspecified rheumatoid arthritis	1:113834946:A:G	rs2476601	6.620000000000001e-17	-0.4544	0.0544	missense_variant	missense_variant	PTPN22	0.999503	0.851827	266866	0.93729	1:114377568	1.966e-16	1.203e-12	-3.786682113843728	0.588215908055844
RHEUMA_OTHER_WIDE	Other (seronegative) rheumatoid arthritis, wide	1:113834946:A:G	rs2476601	1.57e-17	-0.3764	0.0442	missense_variant	missense_variant	PTPN22	0.999503	0.851827	266866	0.93729	1:114377568	2.082e-15	2.889e-10	-5.14226681666968	0.700507981168971
RHEUMA_SERONEG	Seronegative rheumatoid arthritis	1:113834946:A:G	rs2476601	2.57e-08	-0.3029	0.0544	missense_variant	missense_variant	PTPN22	0.999503	0.851827	266866	0.93729	1:114377568	5.485e-06	0.005208	-2.9774943436494055	0.591920021709103
RHEUMA_SEROPOS	Seropositive rheumatoid arthritis	1:113834946:A:G	rs2476601	5.91e-34	-0.4461	0.0367	missense_variant	missense_variant	PTPN22	0.999503	0.851827	266866	0.93729	1:114377568	1.397e-28	2.906e-17	-11.31809920384782	0.615961053394673
RHEUMA_SEROPOS_OTH	Other/unspecified seropositiverheumatoid arthritis	1:113834946:A:G	rs2476601	1.87e-34	-0.4502	0.0368	missense_variant	missense_variant	PTPN22	0.999503	0.851827	266866	0.93729	1:114377568	1.669e-28	7.613e-17	-11.659099493114065	0.653084733054429
RHEUMA_SEROPOS_STRICT	Seropositive rheumatoid arthritis, strict definition	1:113834946:A:G	rs2476601	7.08e-14	-0.5628	0.0752	missense_variant	missense_variant	PTPN22	0.999503	0.851827	266866	0.93729	1:114377568	2.438e-12	2.593e-08	-4.026768815486989	0.322954665230909
RHEUMA_SEROPOS_WIDE	Seropositive rheumatoid arthritis, wide	1:113834946:A:G	rs2476601	4.99e-34	-0.4439	0.0365	missense_variant	missense_variant	PTPN22	0.999503	0.851827	266866	0.93729	1:114377568	4.236e-28	1.413e-16	-11.523186210413112	0.642906459600098
RHEU_ARTHRITIS_OTH	Other arthritis (FG)	1:113834946:A:G	rs2476601	7.91e-05	-0.1296	0.0328	missense_variant	missense_variant	PTPN22	0.999503	0.851827	266866	0.93729	1:114377568	9.359e-05	0.0005803	-0.7924231232882891	NA
STILL_ADULT	Adult-onset Still disease	1:113834946:A:G	rs2476601	6.0299999999999995e-21	-0.3901	0.0416	missense_variant	missense_variant	PTPN22	0.999503	0.851827	266866	0.93729	1:114377568	1.962e-18	3.4e-12	-6.238779913998325	0.802451463390426
T1D	Type1 diabetes, definitions combined	1:113834946:A:G	rs2476601	1.7699999999999997e-36	-0.5845	0.0463	missense_variant	missense_variant	PTPN22	0.999503	0.851827	266866	0.93729	1:114377568	3.497e-29	8.223e-16	-13.371334657949916	0.438813800034347
T1D_STRICT	Type 1 diabetes, strict definition	1:113834946:A:G	rs2476601	2.7599999999999994e-32	-0.5962	0.0504	missense_variant	missense_variant	PTPN22	0.999503	0.851827	266866	0.93729	1:114377568	4.071e-26	1.962e-14	-11.68299790066453	0.435790485556024
T1D_STRICT1	Type 1 diabetes, strict definition, subgroup 1	1:113834946:A:G	rs2476601	8.649999999999998e-34	-0.6514	0.0538	missense_variant	missense_variant	PTPN22	0.999503	0.851827	266866	0.93729	1:114377568	1.328e-27	1.987e-15	-12.174999792077816	0.393672623825906
T1D_WIDE	Type 1 diabetes, wide definition	1:113834946:A:G	rs2476601	3.98e-41	-0.4048	0.0301	missense_variant	missense_variant	PTPN22	0.999503	0.851827	266866	0.93729	1:114377568	1.088e-32	1.068e-17	-14.991942357330377	0.677392798844216
T1D_WIDE1	Type 1 diabetes, wide definition, subgroup 1	1:113834946:A:G	rs2476601	7.5e-49	-0.5245	0.0357	missense_variant	missense_variant	PTPN22	0.999503	0.851827	266866	0.93729	1:114377568	1.598e-39	1.722e-21	-18.032456372139663	0.443174316137402
T2D_WIDE	Type 2 diabetes, wide definition	1:113834946:A:G	rs2476601	6.48e-05	-0.0818	0.0205	missense_variant	missense_variant	PTPN22	0.999503	0.851827	266866	0.93729	1:114377568	0.0008839	0.02878	-1.5126876557015319	NA
THYROIDITIS	Thyroiditis	1:113834946:A:G	rs2476601	5.3e-05	-0.2992	0.07400000000000001	missense_variant	missense_variant	PTPN22	0.999503	0.851827	266866	0.93729	1:114377568	8.146e-05	0.000699	-0.9335327699957026	NA
THYROID_DISORDER_IBD	Disorders of thyroid, IBD co-morbidities	1:113834946:A:G	rs2476601	5.8799999999999995e-18	-0.3133	0.0363	missense_variant	missense_variant	PTPN22	0.999503	0.851827	266866	0.93729	1:114377568	2.915e-16	1.568e-11	-4.730707499253387	0.630437384899257
THYROTOXICOSIS	Thyrotoxicosis	1:113834946:A:G	rs2476601	2.6000000000000002e-12	-0.2634	0.0376	missense_variant	missense_variant	PTPN22	0.999503	0.851827	266866	0.93729	1:114377568	2.613e-11	3.343e-08	-3.106996966865243	0.446164980189532
ST19_OPEN_WOUND_WRIST_HAND	Open wound of wrist and hand	1:113838292:G:T	rs72650671	8.03e-05	0.8343	0.2116	missense_variant	missense_variant	PTPN22	0.985166	0.00245789	4	0.63812	1:114380914	0.7095	5.92e-05	4.078630693070573	NA
E4_DM1PERIPH	Type 1 diabetes with peripheral circulatory complications	1:113856612:C:T	rs750615659	4.22e-05	14.375	3.5106	missense_variant	missense_variant	PTPN22	0.983592	0.00039739999999999996	0	3.2246	1:114399234	NA	4.225e-05	NA	NA
MACULAR_HOLE	Macular hole	1:113856612:C:T	rs750615659	9.2e-05	11.8311	3.0253	missense_variant	missense_variant	PTPN22	0.983592	0.00039739999999999996	0	3.2246	1:114399234	NA	9.201e-05	NA	NA
E4_DIABINSIPIDUS	Diabetes insipidus	1:113886539:G:A	rs200207977	7.18e-05	6.8147	1.7165	LC	stop_gained	BCL2L15	0.998915	0.00342145	12	59.875	1:114429161	0.001544	0.002986	-0.2864425073892892	NA
HYPOTHYROIDISM	Hypothyroidism (congenital or acquired)	1:113896329:A:G	rs1217401	5.17e-05	-0.0679	0.0168	missense_variant	missense_variant	AP4B1	0.999948	0.276362	28032	0.8543700000000001	1:114438951	0.0006684	0.1234	-2.2662787184758693	NA
HYPOTHY_LEVOTHY	Hypothyroidism, levothyroxin purchases	1:113896329:A:G	rs1217401	4.99e-05	-0.0683	0.0168	missense_variant	missense_variant	AP4B1	0.999948	0.276362	28032	0.8543700000000001	1:114438951	0.0005691	0.1323	-2.366371258579176	NA
HYPOTHY_PURCHASE	Hypothyroidism and >3 levothyroxin purchases	1:113896329:A:G	rs1217401	4.1700000000000004e-05	-0.069	0.0169	missense_variant	missense_variant	AP4B1	0.999948	0.276362	28032	0.8543700000000001	1:114438951	0.0005179	0.1258	-2.3854347300913563	NA
HYPOTHY_REIMB	Hypothyroidism, drug reimbursement	1:113896329:A:G	rs1217401	8.88e-07	-0.129	0.0262	missense_variant	missense_variant	AP4B1	0.999948	0.276362	28032	0.8543700000000001	1:114438951	0.0001313	0.027	-2.313099038069508	NA
PULM_IMMUNECOMORB	Immune disease comorbidities	1:113896329:A:G	rs1217401	7.54e-05	-0.0617	0.0156	missense_variant	missense_variant	AP4B1	0.999948	0.276362	28032	0.8543700000000001	1:114438951	0.1122	0.0007246	2.1898945272216244	NA
RHEUMA_SEROPOS	Seropositive rheumatoid arthritis	1:113896329:A:G	rs1217401	1.36e-05	-0.124	0.0285	missense_variant	missense_variant	AP4B1	0.999948	0.276362	28032	0.8543700000000001	1:114438951	0.01043	0.004384	0.3764137629502181	NA
RHEUMA_SEROPOS_OTH	Other/unspecified seropositiverheumatoid arthritis	1:113896329:A:G	rs1217401	8.23e-06	-0.1267	0.0284	missense_variant	missense_variant	AP4B1	0.999948	0.276362	28032	0.8543700000000001	1:114438951	0.01058	0.002744	0.586101560664453	NA
RHEUMA_SEROPOS_WIDE	Seropositive rheumatoid arthritis, wide	1:113896329:A:G	rs1217401	1.3300000000000001e-05	-0.1228	0.0282	missense_variant	missense_variant	AP4B1	0.999948	0.276362	28032	0.8543700000000001	1:114438951	0.01232	0.003525	0.5434515865009891	NA
G6_TIA	Transient ischemic attack	1:113900263:A:G	rs141417436	5.520000000000001e-05	1.5919999999999999	0.3948	missense_variant	missense_variant	AP4B1	0.9853139999999999	0.000661426	0	0.15787	1:114442885	NA	5.522e-05	NA	NA
I9_TIA	Transient ischemic attack	1:113900263:A:G	rs141417436	3.9200000000000004e-05	1.6694	0.406	missense_variant	missense_variant	AP4B1	0.9853139999999999	0.000661426	0	0.15787	1:114442885	NA	3.922e-05	NA	NA
C3_OTHER_SKIN	Other malignant neoplasms of skin (=non-melanoma skin cancer)	1:113905767:C:T	rs11552449	6.17e-05	-0.0871	0.0218	missense_variant	missense_variant	DCLRE1B	0.997669	0.189503	13270	1.0956	1:114448389	0.00766	0.007745	-0.004792652462620864	NA
C3_OTHER_SKIN_EXALLC	NA	1:113905767:C:T	rs11552449	1.4599999999999999e-05	-0.0959	0.0221	missense_variant	missense_variant	DCLRE1B	0.997669	0.189503	13270	1.0956	1:114448389	0.006089	0.002744	0.3461618670198085	NA
C3_SKIN	Malignant neoplasm of skin	1:113905767:C:T	rs11552449	5.79e-05	-0.0874	0.0217	missense_variant	missense_variant	DCLRE1B	0.997669	0.189503	13270	1.0956	1:114448389	0.007561	0.007417	0.008350959050424824	NA
C3_SKIN_EXALLC	NA	1:113905767:C:T	rs11552449	1.3699999999999998e-05	-0.0961	0.0221	missense_variant	missense_variant	DCLRE1B	0.997669	0.189503	13270	1.0956	1:114448389	0.006008	0.002619	0.3605944255708799	NA
DM_SEVERAL_COMPLICATIONS	Diabetes, several complications	1:113905767:C:T	rs11552449	9.84e-05	0.1093	0.0281	missense_variant	missense_variant	DCLRE1B	0.997669	0.189503	13270	1.0956	1:114448389	0.002316	0.02682	-1.0637202184601815	NA
E4_DM1	Type 1 diabetes	1:113905767:C:T	rs11552449	1.26e-08	0.1646	0.0289	missense_variant	missense_variant	DCLRE1B	0.997669	0.189503	13270	1.0956	1:114448389	8.907e-05	0.0002832	-0.5023617967020244	NA
E4_DM1KETO	Type 1 diabetes with ketoacidosis	1:113905767:C:T	rs11552449	2.7100000000000003e-07	0.2968	0.0577	missense_variant	missense_variant	DCLRE1B	0.997669	0.189503	13270	1.0956	1:114448389	0.002154	0.000207	1.0172753535050452	NA
E4_DM1NASCOMP	Type 1 diabetes with other specified/multiple/unspecified complications	1:113905767:C:T	rs11552449	1.24e-09	0.2266	0.0373	missense_variant	missense_variant	DCLRE1B	0.997669	0.189503	13270	1.0956	1:114448389	5.699e-05	6.041e-05	-0.025310178755635813	NA
E4_DM1NOCOMP	Type 1 diabetes without complications	1:113905767:C:T	rs11552449	4.78e-10	0.1971	0.0317	missense_variant	missense_variant	DCLRE1B	0.997669	0.189503	13270	1.0956	1:114448389	2.505e-05	5.733e-05	-0.3595742115714108	NA
E4_DM1OPTH	Type 1 diabetes with ophthalmic complications	1:113905767:C:T	rs11552449	1.46e-08	0.2302	0.0406	missense_variant	missense_variant	DCLRE1B	0.997669	0.189503	13270	1.0956	1:114448389	8.976e-05	0.0003356	-0.5727391082445765	NA
E4_DM1_STRICT	Type 1 diabetes, strict (exclude DM2)	1:113905767:C:T	rs11552449	2.34e-10	0.2661	0.042	missense_variant	missense_variant	DCLRE1B	0.997669	0.189503	13270	1.0956	1:114448389	2.942e-06	0.0001706	-1.763336358439993	NA
E4_ENDONUTRMET	Endocrine, nutritional and metabolic diseases	1:113905767:C:T	rs11552449	2.49e-05	0.0437	0.0104	missense_variant	missense_variant	DCLRE1B	0.997669	0.189503	13270	1.0956	1:114448389	0.000272	0.0343	-2.1007252160085716	NA
E4_HYTHYNAS	Hypothyroidism,other/unspecified	1:113905767:C:T	rs11552449	3.5700000000000006e-17	0.1284	0.0152	missense_variant	missense_variant	DCLRE1B	0.997669	0.189503	13270	1.0956	1:114448389	5.255e-06	1.153e-10	4.658743413069562	NA
E4_THYROID	Disorders of the thyroid gland	1:113905767:C:T	rs11552449	1.84e-14	0.1073	0.013999999999999999	missense_variant	missense_variant	DCLRE1B	0.997669	0.189503	13270	1.0956	1:114448389	0.0002741	3.652e-10	5.875378266677237	NA
E4_THYTOXGOITDIF	Thyrotoxicosis with diffuse goitr	1:113905767:C:T	rs11552449	4.429999999999999e-05	0.1831	0.0448	missense_variant	missense_variant	DCLRE1B	0.997669	0.189503	13270	1.0956	1:114448389	0.02047	0.002324	0.9448817189442125	NA
E4_THYTOXNAS	Thyrotoxicosis, other and/or unspecified	1:113905767:C:T	rs11552449	6.18e-05	0.1567	0.0391	missense_variant	missense_variant	DCLRE1B	0.997669	0.189503	13270	1.0956	1:114448389	0.003011	0.0161	-0.7281151205190904	NA
HYPOTHYROIDISM	Hypothyroidism (congenital or acquired)	1:113905767:C:T	rs11552449	3.4099999999999996e-10	0.1189	0.0189	missense_variant	missense_variant	DCLRE1B	0.997669	0.189503	13270	1.0956	1:114448389	4.074e-05	2.734e-05	0.17322251443234182	NA
HYPOTHY_LEVOTHY	Hypothyroidism, levothyroxin purchases	1:113905767:C:T	rs11552449	4.53e-10	0.1184	0.019	missense_variant	missense_variant	DCLRE1B	0.997669	0.189503	13270	1.0956	1:114448389	2.625e-05	4.975e-05	-0.2776637773397686	NA
HYPOTHY_PURCHASE	Hypothyroidism and >3 levothyroxin purchases	1:113905767:C:T	rs11552449	4.05e-10	0.1188	0.019	missense_variant	missense_variant	DCLRE1B	0.997669	0.189503	13270	1.0956	1:114448389	2.812e-05	4.301e-05	-0.18455412620630557	NA
HYPOTHY_REIMB	Hypothyroidism, drug reimbursement	1:113905767:C:T	rs11552449	2.31e-12	0.2075	0.0296	missense_variant	missense_variant	DCLRE1B	0.997669	0.189503	13270	1.0956	1:114448389	7.79e-06	1.742e-06	0.6504893070009201	NA
K11_REIMB_202	KELA_REIMBURSEMENT_202	1:113905767:C:T	rs11552449	1.3400000000000001e-08	0.124	0.0218	missense_variant	missense_variant	DCLRE1B	0.997669	0.189503	13270	1.0956	1:114448389	4.871e-05	0.0004272	-0.94301311444873	NA
M13_POLYARTHROPATHIES	Polyarthropathies	1:113905767:C:T	rs11552449	8.54e-06	0.0839	0.0189	missense_variant	missense_variant	DCLRE1B	0.997669	0.189503	13270	1.0956	1:114448389	0.003535	0.002827	0.09706360964339864	NA
M13_RHEUMA	Rheumatoid arthritis	1:113905767:C:T	rs11552449	1.65e-12	0.2007	0.0284	missense_variant	missense_variant	DCLRE1B	0.997669	0.189503	13270	1.0956	1:114448389	2.079e-06	3.775e-06	-0.25906246663373783	NA
PULM_IMMUNECOMORB	Immune disease comorbidities	1:113905767:C:T	rs11552449	9.1e-06	0.0788	0.0178	missense_variant	missense_variant	DCLRE1B	0.997669	0.189503	13270	1.0956	1:114448389	0.001703	0.005238	-0.4879508461266123	NA
RHEUMA_NOS	Other/unspecified rheumatoid arthritis	1:113905767:C:T	rs11552449	1.0499999999999999e-09	0.2946	0.0483	missense_variant	missense_variant	DCLRE1B	0.997669	0.189503	13270	1.0956	1:114448389	3.865e-05	6.448e-05	-0.22227553054269059	NA
RHEUMA_OTHER_WIDE	Other (seronegative) rheumatoid arthritis, wide	1:113905767:C:T	rs11552449	3.06e-07	0.2004	0.0391	missense_variant	missense_variant	DCLRE1B	0.997669	0.189503	13270	1.0956	1:114448389	4.844e-05	0.004996	-2.0134182952310833	NA
RHEUMA_SEROPOS	Seropositive rheumatoid arthritis	1:113905767:C:T	rs11552449	1.37e-15	0.2618	0.0328	missense_variant	missense_variant	DCLRE1B	0.997669	0.189503	13270	1.0956	1:114448389	9.056e-08	1.615e-07	-0.25123611282292546	NA
RHEUMA_SEROPOS_OTH	Other/unspecified seropositiverheumatoid arthritis	1:113905767:C:T	rs11552449	2.7800000000000002e-15	0.2586	0.0327	missense_variant	missense_variant	DCLRE1B	0.997669	0.189503	13270	1.0956	1:114448389	2.291e-08	9.361e-07	-1.6112971560534153	NA
RHEUMA_SEROPOS_STRICT	Seropositive rheumatoid arthritis, strict definition	1:113905767:C:T	rs11552449	1.27e-06	0.3204	0.0661	missense_variant	missense_variant	DCLRE1B	0.997669	0.189503	13270	1.0956	1:114448389	0.03151	3.464e-05	2.958870519828691	NA
RHEUMA_SEROPOS_WIDE	Seropositive rheumatoid arthritis, wide	1:113905767:C:T	rs11552449	2.55e-15	0.257	0.0325	missense_variant	missense_variant	DCLRE1B	0.997669	0.189503	13270	1.0956	1:114448389	3.41e-08	6.226e-07	-1.2614547373539988	NA
STILL_ADULT	Adult-onset Still disease	1:113905767:C:T	rs11552449	1.8999999999999998e-08	0.2068	0.0368	missense_variant	missense_variant	DCLRE1B	0.997669	0.189503	13270	1.0956	1:114448389	2.365e-05	0.001041	-1.6436195844367059	NA
T1D	Type1 diabetes, definitions combined	1:113905767:C:T	rs11552449	3.3500000000000003e-10	0.2614	0.0416	missense_variant	missense_variant	DCLRE1B	0.997669	0.189503	13270	1.0956	1:114448389	6.73e-06	0.0001184	-1.245336638162924	NA
T1D_STRICT	Type 1 diabetes, strict definition	1:113905767:C:T	rs11552449	1.9e-07	0.2362	0.0453	missense_variant	missense_variant	DCLRE1B	0.997669	0.189503	13270	1.0956	1:114448389	0.0001562	0.001595	-1.0090796578519183	NA
T1D_STRICT1	Type 1 diabetes, strict definition, subgroup 1	1:113905767:C:T	rs11552449	4.77e-07	0.2426	0.0482	missense_variant	missense_variant	DCLRE1B	0.997669	0.189503	13270	1.0956	1:114448389	4.437e-05	0.007643	-2.2361744308684193	NA
T1D_WIDE	Type 1 diabetes, wide definition	1:113905767:C:T	rs11552449	1.8800000000000002e-07	0.1414	0.0271	missense_variant	missense_variant	DCLRE1B	0.997669	0.189503	13270	1.0956	1:114448389	0.000752	0.0004303	0.24244649450908673	NA
T1D_WIDE1	Type 1 diabetes, wide definition, subgroup 1	1:113905767:C:T	rs11552449	1.1699999999999999e-09	0.1953	0.0321	missense_variant	missense_variant	DCLRE1B	0.997669	0.189503	13270	1.0956	1:114448389	8.078e-06	0.0002847	-1.5470836183129857	NA
THYROID_DISORDER_IBD	Disorders of thyroid, IBD co-morbidities	1:113905767:C:T	rs11552449	5.629999999999999e-07	0.1622	0.0324	missense_variant	missense_variant	DCLRE1B	0.997669	0.189503	13270	1.0956	1:114448389	0.09888	2.646e-06	4.572518617893258	NA
THYROTOXICOSIS	Thyrotoxicosis	1:113905767:C:T	rs11552449	3.54e-05	0.1394	0.0337	missense_variant	missense_variant	DCLRE1B	0.997669	0.189503	13270	1.0956	1:114448389	0.01419	0.00284	0.6986640554104363	NA
AB1_OTHER_CHLAMYDIAE	Other diseases caused by chlamydiae	1:113956639:A:G	rs201763810	6.4e-06	27.3385	6.0579	missense_variant	missense_variant	HIPK1	0.746962	0.00041101	0	44.278999999999996	1:114499261	NA	6.383e-06	NA	NA
FEMINGHER_BILATERAL	Inguinal or femoral hernia, bilateral	1:114581582:T:C	rs62621917	7.75e-05	1.3138	0.3324	missense_variant	missense_variant	BCAS2	0.9631200000000001	0.00531046	16	0.54279	1:115124203	0.8102	6.102e-05	4.123120035541181	NA
J10_CHRONRHINITIS	Chronic rhinitsi, nasopharyngitis and pharyngitis	1:114600249:G:A	rs149711393	7.670000000000001e-05	-0.3135	0.0793	missense_variant	missense_variant	DENND2C	0.9889870000000001	0.021405200000000003	214	2.6261	1:115142870	0.3395	0.0001206	3.449492470812388	NA
D3_OTHERWHITECELL	Other disorders of white blood cells	1:114693436:G:A	rs17602729	8.809999999999999e-05	-0.3881	0.099	pLoF	stop_gained	AMPD1	0.9995719999999999	0.118474	5276	0.902	1:115236057	0.1056	0.0004481	2.3722889742847504	NA
H7_LACRIMINFLAMCHRON	Inflammation of lacrimal passages (chronic)	1:115691122:T:G	rs750990274	2.23e-05	17.1494	4.0438	missense_variant	missense_variant	VANGL1	0.985294	0.000748527	0	32.274	1:116233743	NA	2.227e-05	NA	NA
I9_CARDMYOHYP	Cardiomyopathy, Hypertrophic obstructive	1:116066542:C:G	rs201707326	6.53e-05	7.3873	1.8502	missense_variant	missense_variant	SLC22A15	0.9752379999999999	0.000860126	2	80.714	1:116609163	NA	5.501e-05	NA	NA
CD2_BENIGN_CHOROID	Benign neoplasm: Choroid	1:116614134:G:C	rs547320168	6.459999999999998e-05	7.7357	1.9361	missense_variant	missense_variant	IGSF3	0.767374	0.000751249	0	1000000.0	1:117156756	NA	6.402e-05	NA	NA
CD2_BENIGN_CHOROID_EXALLC	NA	1:116614134:G:C	rs547320168	4.6200000000000005e-05	8.2055	2.0141	missense_variant	missense_variant	IGSF3	0.767374	0.000751249	0	1000000.0	1:117156756	NA	4.622e-05	NA	NA
I9_ANGINA	Angina pectoris	1:116768525:C:A	rs699738	6.96e-05	0.0769	0.0193	missense_variant	missense_variant	CD2	0.9978899999999999	0.186892	13228	2.4051	1:117311147	0.01416	0.005432	0.416103492081305	NA
O15_PUERP_SEPSIS	Puerperal sepsis	1:116961318:G:A	rs34625170	5e-05	-0.4208	0.1037	missense_variant	missense_variant	PTGFRN	0.9990459999999999	0.0931549	3274	3.1261	1:117503940	0.1555	0.0001537	3.005056525863111	NA
HYPOTHY_REIMB	Hypothyroidism, drug reimbursement	1:116986836:G:A	rs10801922	9.340000000000001e-05	0.092	0.0235	missense_variant	missense_variant	PTGFRN	0.999449	0.44174300000000005	71580	1.0184	1:117529458	0.00943	0.175	-1.2685263559489661	NA
M13_SPONTRUPTSYNOTEND	Spontaneous rupture of synovium and tendon	1:117009907:C:G	rs201203459	5.93e-05	0.703	0.1751	missense_variant	missense_variant	CD101	0.998057	0.021704599999999998	198	94.24799999999999	1:117552529	0.3215	8.738e-05	3.565768936886691	NA
ALCOPANCCHRON	Alcohol-induced chronic pancreatitis	1:117011799:A:G	rs3754112	7.11e-05	0.2342	0.0589	missense_variant	missense_variant	CD101	0.999022	0.290929	30950	0.90046	1:117554421	4.533e-06	0.8267	-5.260962218569084	NA
K11_CHRONPANC	Chronic pancreatitis	1:117011799:A:G	rs3754112	8.640000000000001e-05	0.1722	0.0439	missense_variant	missense_variant	CD101	0.999022	0.290929	30950	0.90046	1:117554421	4.962e-05	0.6378	-4.10902775497075	NA
G6_SLEEPDISOTH	Other sleepdisorders	1:117013685:C:T	rs141390223	9.91e-05	1.3177	0.3385	missense_variant	missense_variant	CD101	0.975252	0.00505732	14	0.39407	1:117556307	0.8408	8.374e-05	4.001759746464974	NA
ST19_COMPLICATIO_FOLLOWI_INFUS_TRANSFU_THERAPE_INJEC	Complications following infusion, transfusion and therapeutic injection	1:117017271:G:T	rs148555610	4.4200000000000004e-05	9.7568	2.3887	missense_variant	missense_variant	CD101	0.9921559999999999	0.00181824	2	0.9934299999999999	1:117559893	NA	4.16e-05	NA	NA
N14_URINOTH	Other diseases of urinary system	1:117018408:G:A	rs116063197	7.7e-05	0.5237	0.1324	missense_variant	missense_variant	CD101	0.9666	0.0018999000000000002	0	26.836	1:117561030	NA	7.696e-05	NA	NA
M13_RADICULOPATHY	Radiculopathy	1:117121089:G:A	rs201531846	5.05e-05	1.4745	0.3638	missense_variant	missense_variant	TRIM45	0.99826	0.00205505	0	33.254	1:117663711	NA	5.052e-05	NA	NA
O15_PREG_PROLONGED	Prolonged pregnancy	1:117623709:A:G	rs77871185	2.26e-05	1.4832	0.35	missense_variant	missense_variant	FAM46C	0.993841	0.003974	16	0.85835	1:118166331	0.8383	1.794e-05	4.669577027450643	NA
M13_SACROILIITIS	Sacroiliitis, not elsewhere classified	1:117877968:TA:T	rs530924154	8.149999999999999e-05	5.1098	1.2969	LC	frameshift_variant	GDAP2	0.977168	0.00118131	4	1.8693	1:118420590	NA	7.667e-05	NA	NA
ST19_INJURI_ELBOW_FOREA	Injuries to the elbow and forearm	1:117992569:G:A	rs138653942	9.559999999999999e-05	0.9962	0.2553	missense_variant	missense_variant	SPAG17	0.981632	0.00093634	0	0.52288	1:118535192	NA	9.563e-05	NA	NA
Z21_OUTCO_DELIV	Outcome of delivery	1:118005421:G:T	rs75886122	1.23e-05	0.5679	0.1299	missense_variant	missense_variant	SPAG17	0.9972209999999999	0.00792622	36	0.39336	1:118548044	0.29	1.873e-05	4.189860220523719	NA
L12_PSORI_ARTHRO	Arthropathic psoriasis	1:118097722:T:C	rs368795610	2.8699999999999996e-05	5.7991	1.3863	missense_variant	missense_variant	SPAG17	0.9185719999999999	0.000362015	0	1.7774	1:118640345	NA	2.874e-05	NA	NA
M13_PSORIARTH	Psoriatic arthropathies	1:118097722:T:C	rs368795610	1.9399999999999997e-05	6.1227	1.4332	missense_variant	missense_variant	SPAG17	0.9185719999999999	0.000362015	0	1.7774	1:118640345	NA	1.937e-05	NA	NA
M13_PSORIARTH_ICD10	Psoriatic arthropathies, ICD10	1:118097722:T:C	rs368795610	1.11e-05	6.7958	1.5462	missense_variant	missense_variant	SPAG17	0.9185719999999999	0.000362015	0	1.7774	1:118640345	NA	1.107e-05	NA	NA
PSOR_ARTHR_OTH	Other psoriatic arthropathies	1:118097722:T:C	rs368795610	1.05e-05	6.8544	1.5553	missense_variant	missense_variant	SPAG17	0.9185719999999999	0.000362015	0	1.7774	1:118640345	NA	1.048e-05	NA	NA
PSOR_ENTE_ARTHR	Psoriatic and enteropathic arthropathies	1:118097722:T:C	rs368795610	8.65e-05	4.7607	1.2127	missense_variant	missense_variant	SPAG17	0.9185719999999999	0.000362015	0	1.7774	1:118640345	NA	8.652e-05	NA	NA
OSTEOPOROSIS_FRACTURE_FG	Osteoporosis with pathological fracture (FG)	1:119076499:C:G	rs149515458	4.54e-05	1.4457	0.3545	missense_variant	missense_variant	WARS2	0.989398	0.00888434	30	179.72	1:119619122	0.9322	4.383e-05	4.327737627942607	NA
H8_CHOLEASTOMA	Cholesteatoma of middle ear	1:119623675:T:TCCAGGCTGGCGGCGGCAGCGGCCTCAG	rs747219814	3.46e-05	7.4547	1.8002	inframe_indel	inframe_insertion	ZNF697	0.918083	0.000481779	0	0.15967	1:120166298	NA	3.456e-05	NA	NA
CD2_BENIGN	Benign neoplasms	1:119625957:CTT:C	rs771255010	4.09e-05	-0.2748	0.067	pLoF	frameshift_variant	ZNF697	0.981299	0.00406927	12	475.53	1:120168580	0.1957	1.547e-05	4.102100511958634	NA
CD2_BENIGN_EXALLC	NA	1:119625957:CTT:C	rs771255010	3.8900000000000004e-05	-0.28600000000000003	0.0695	pLoF	frameshift_variant	ZNF697	0.981299	0.00406927	12	475.53	1:120168580	0.3186	1.636e-05	4.2894624721298085	NA
J10_UPPERDIS	Other diseases of upper respiratory tract	1:119625957:CTT:C	rs771255010	4.77e-05	-0.2806	0.069	pLoF	frameshift_variant	ZNF697	0.981299	0.00406927	12	475.53	1:120168580	0.7241	5.019e-05	4.159181351798509	NA
N14_CALCUKIDUR	Calculus of kidney and ureter	1:119625957:CTT:C	rs771255010	8.87e-05	0.8033	0.2049	pLoF	frameshift_variant	ZNF697	0.981299	0.00406927	12	475.53	1:120168580	0.003675	0.0007319	0.7008055962620307	NA
DM_OTHER_WIDE	Other diabetes, wide definition	1:119894128:T:C	rs35273427	7.44e-05	0.0945	0.0239	missense_variant	missense_variant	ADAM30	0.986326	0.0581238	1310	0.9243100000000001	1:120436751	0.001219	0.002996	-0.39053810340904693	NA
DIABETES_FG	Diabetes, varying definitions	1:119895261:A:G	rs2641348	6.87e-06	0.066	0.0147	missense_variant	missense_variant	ADAM30	0.9982270000000001	0.148154	8068	1.3972	1:120437884	3.964e-05	0.01554	-2.593317368651658	NA
DM_OTHER_WIDE	Other diabetes, wide definition	1:119895261:A:G	rs2641348	1.87e-05	0.0675	0.0158	missense_variant	missense_variant	ADAM30	0.9982270000000001	0.148154	8068	1.3972	1:120437884	6.289e-05	0.02494	-2.5983148544139762	NA
DM_RETINA_NOS	Unspecified diabetic retinopathy	1:119895261:A:G	rs2641348	3.45e-05	0.2278	0.055	missense_variant	missense_variant	ADAM30	0.9982270000000001	0.148154	8068	1.3972	1:120437884	0.3085	3.9e-05	3.898190561342761	NA
E4_DIABETES	Diabetes mellitus	1:119895261:A:G	rs2641348	8.28e-06	0.0658	0.0148	missense_variant	missense_variant	ADAM30	0.9982270000000001	0.148154	8068	1.3972	1:120437884	5.782e-05	0.01494	-2.412272510144741	NA
E4_DM2	Type 2 diabetes	1:119895261:A:G	rs2641348	4.51e-05	0.0643	0.0158	missense_variant	missense_variant	ADAM30	0.9982270000000001	0.148154	8068	1.3972	1:120437884	0.0006703	0.01552	-1.3646224975284436	NA
KELA_DIAB_INSUL	Diabetes, insuline treatment (Kela reimbursement)	1:119895261:A:G	rs2641348	2.3e-05	0.0673	0.0159	missense_variant	missense_variant	ADAM30	0.9982270000000001	0.148154	8068	1.3972	1:120437884	0.0003553	0.01314	-1.568000157734434	NA
KELA_DIAB_INSUL_EXMORE	NA	1:119895261:A:G	rs2641348	1.4499999999999998e-05	0.0702	0.0162	missense_variant	missense_variant	ADAM30	0.9982270000000001	0.148154	8068	1.3972	1:120437884	0.0003111	0.01003	-1.5084009219117147	NA
ST19_FOREI_BODY_RESPI_TRACT	Foreign body in respiratory tract	1:119926524:T:C	rs61752484	6.3e-05	3.0827	0.7704	missense_variant	missense_variant	NOTCH2	0.9550049999999999	0.002447	4	0.27747	1:120469147	0.927	5.756e-05	4.2069589488799295	NA
H7_OCUMUSCLE	Disorders of ocular muscles, binocular movement, accommodation and refraction	1:119935502:A:C	rs147223770	1.3000000000000001e-05	0.4704	0.1079	missense_variant	missense_variant	NOTCH2	0.993344	0.00798611	30	2.5399	1:120478125	0.4897	7.297e-06	4.826785757765551	NA
H7_STRABISMUS	Strabismus	1:119935502:A:C	rs147223770	4.5399999999999996e-07	0.7267	0.14400000000000002	missense_variant	missense_variant	NOTCH2	0.993344	0.00798611	30	2.5399	1:120478125	0.5863	2.508e-07	6.368792362026118	NA
H7_STRABOTH	Other strabismus	1:119935502:A:C	rs147223770	8.65e-07	0.7917	0.1609	missense_variant	missense_variant	NOTCH2	0.993344	0.00798611	30	2.5399	1:120478125	0.6216	5.117e-07	6.08449558882074	NA
L12_SCARCONDITIONS	Scar conditions and fibrosis of skin	1:145872788:G:C	rs11579366	2.62e-05	0.3308	0.0787	missense_variant	missense_variant	ANKRD35	0.913117	0.40595	61120	0.9514	1:145562293	0.01216	0.02572	-0.3253373893154683	NA
CD2_INSITU_SKIN	Carcinoma in situ of skin	1:146970712:T:G	NA	5.429999999999999e-05	1.1274	0.2793	missense_variant	missense_variant	NBPF12	0.85021	0.00957299	38	0.0	1:146405919	0.8843	4.01e-05	4.34345525239495	NA
CD2_INSITU_SKIN_EXALLC	NA	1:146970712:T:G	NA	7.55e-05	1.093	0.2761	missense_variant	missense_variant	NBPF12	0.85021	0.00957299	38	0.0	1:146405919	0.9848	6.696e-05	4.167532594938057	NA
ST19_OTHER_SPECIFE_INJURI_HIP_THIGH1	Other and specified injuries of hip and thigh	1:147212527:T:C	rs58351438	5.17e-05	7.7822	1.9226	missense_variant	missense_variant	FMO5	0.987986	0.00205777	4	0.16575	1:146684095	0.0005398	0.003253	-0.7800511830613558	NA
MACULA_NAS	Degenerative macular diseases	1:147618969:C:T	rs143556015	3.34e-05	3.4410000000000003	0.8294	missense_variant	missense_variant	BCL9	0.953358	0.000683201	0	1.4756	1:147090775	NA	3.343e-05	NA	NA
CONGEN_HEART_ARTER	Congenital malformations of heart and great arteries	1:147620166:C:T	rs3820129	3.0799999999999996e-05	0.1567	0.0376	missense_variant	missense_variant	BCL9	0.9921530000000001	0.46659399999999995	80566	1.1171	1:147091972	0.0003387	0.9845	-3.463400523829507	NA
H8_EXT_OTH	Other otitis externa (chronic)	1:147620166:C:T	rs3820129	2.72e-05	-0.2342	0.0558	missense_variant	missense_variant	BCL9	0.9921530000000001	0.46659399999999995	80566	1.1171	1:147091972	0.0006927	0.7389	-3.028040478921927	NA
F5_PSYCHDEVOTH	Other and unspecified disorders of psychological development	1:147659417:G:T	rs142819133	2.2100000000000002e-05	4.4952	1.0595	missense_variant	missense_variant	ACP6	0.979239	0.00628491	20	19.83	1:147131532	0.9693	2.124e-05	4.659303700327875	NA
O15_MATERN_CARE	Maternal care related to the fetus and amniotic cavity and possible delivery problems	1:147908340:G:A	rs142415337	8.209999999999999e-05	0.8241	0.2093	missense_variant	missense_variant	GJA8	0.964467	0.00107516	2	1.1528	1:147380467	NA	8.207e-05	NA	NA
H7_BLEPHAROCHALASIS	Blepharochalasis	1:148124953:C:T	rs200079249	4.31e-05	1.3529	0.3308	missense_variant	missense_variant	NBPF11	0.8676510000000001	0.00203055	2	0.094395	1:147597236	NA	4.301e-05	NA	NA
RX_STATIN	Statin medication	1:149784224:C:T	rs74315310	7.929999999999999e-05	-0.6392	0.162	pLoF	stop_gained	FCGR1A	0.966542	0.000939062	0	0.07559	1:149755780	NA	7.939e-05	NA	NA
C3_SMALL_INTESTINE	Malignant neoplasm of small intestine	1:149790195:A:G	rs201094582	4.67e-06	5.2047	1.1366	missense_variant	missense_variant	FCGR1A	0.788425	0.00366642	10	1.6804	1:149761751	0.9362	4.005e-06	5.368766116371167	NA
C3_SMALL_INTESTINE_EXALLC	NA	1:149790195:A:G	rs201094582	4e-06	5.3238	1.1544	missense_variant	missense_variant	FCGR1A	0.788425	0.00366642	10	1.6804	1:149761751	0.9296	3.221e-06	5.460305390226564	NA
G6_SCIALE	Lesion of sciatic nerve	1:149813599:T:C	rs587630029	9.719999999999999e-05	1.84	0.4721	missense_variant	missense_variant	HIST2H3D	0.820693	0.0042598	8	1000000.0	1:149785154	0.8993	8.018e-05	4.049838541498957	NA
I9_ENDOCARD	Endocarditis	1:149900352:G:C	rs1044808	8.31e-05	0.7058	0.1793	missense_variant	missense_variant	BOLA1	0.996502	0.0571712	1300	0.8479899999999999	1:149871905	0.01148	0.001219	0.9739381824435728	NA
I9_OTHOTH	Other other unspecified disorders of the circulatory system	1:149930450:C:T	rs145659444	1.24e-05	2.0637	0.4722	missense_variant	missense_variant	MTMR11	0.969692	0.00970092	60	2.0312	1:149902342	0.7771	6.354e-06	5.087429698469042	NA
L12_ATROPHICSKIN	Atrophic disorders of skin	1:149934274:T:G	rs41302101	3.06e-05	0.3715	0.0891	missense_variant	missense_variant	MTMR11	0.998906	0.0564852	1264	0.8604799999999999	1:149906167	0.3291	4.619e-05	3.8527799200478268	NA
D3_IMMUNEMECHANISM	Certain disorders involving the immune mechanism	1:149934520:T:C	rs11205303	8.03e-05	0.1286	0.0326	missense_variant	missense_variant	MTMR11	0.978187	0.326728	39634	0.75071	1:149906413	0.001286	0.2051	-2.202724691780163	NA
ST19_OPEN_WOUND_THORAX	Open wound of thorax	1:149936638:CCCA:C	rs782443079	9.71e-05	13.904000000000002	3.5672	inframe_indel	inframe_deletion	MTMR11	0.837087	0.000759415	0	0.7037100000000001	1:149908531	NA	9.709e-05	NA	NA
G6_ANOXBRAINDAM	Anoxic brain damage	1:149971183:G:T	rs199683061	5.7600000000000004e-05	13.890999999999998	3.4535	missense_variant	missense_variant	OTUD7B	0.988836	0.00114865	2	1.203	1:149943111	NA	5.254e-05	NA	NA
K11_GIDISEASES	Gastrointestinal diseases	1:150226791:G:T	rs7522034	3.229999999999999e-05	-0.0295	0.0071	missense_variant	missense_variant	ANP32E	0.9990479999999999	0.40100399999999997	59248	0.9853799999999999	1:150199123	0.00146	0.2772	-2.278440370155332	NA
M13_BONEDISNAS	Other specified/unspecified disorders of bone/cartilage	1:150308116:G:A	rs4845	5.629999999999999e-05	0.5763	0.1431	missense_variant	missense_variant	MRPS21	0.986662	0.0872837	2866	0.97015	1:150280550	0.00224	0.004199	-0.2728978563037768	NA
C3_OTHER_SKIN_EXALLC	NA	1:150457468:A:G	rs41273537	9.740000000000001e-05	0.0982	0.0252	missense_variant	missense_variant	RPRD2	0.999821	0.137114	7158	1.299	1:150429944	0.0005645	0.02704	-1.6803427410086116	NA
C3_SKIN_EXALLC	NA	1:150457468:A:G	rs41273537	9.39e-05	0.0983	0.0252	missense_variant	missense_variant	RPRD2	0.999821	0.137114	7158	1.299	1:150429944	0.000575	0.02611	-1.657139027133314	NA
K11_GIDISEASES	Gastrointestinal diseases	1:150457468:A:G	rs41273537	4.97e-06	-0.0462	0.0101	missense_variant	missense_variant	RPRD2	0.999821	0.137114	7158	1.299	1:150429944	0.02124	0.0001831	2.064466168107735	NA
H7_OPTATROPHY	Optic atrophy	1:150471304:G:A	rs191562697	6.54e-05	5.2978	1.3269	missense_variant	missense_variant	RPRD2	0.989985	0.00342689	4	1.1699	1:150443780	0.9688	6.16e-05	4.196653417970571	NA
KRA_PSY_PERSON_EXMORE	NA	1:150509926:GC:G	rs776787611	9.22e-05	3.7681	0.9637	pLoF	frameshift_variant	ECM1	0.937549	0.00034024	0	1.6137	1:150482402	NA	9.224e-05	NA	NA
E4_ENDODIS	Other endocrine disorders	1:150553749:CCAGAGCCCAGGCCTCTGGCA:C	rs1332904568	6.84e-06	5.257999999999999	1.1688	pLoF	frameshift_variant	ADAMTSL4	0.918417	0.00128475	2	0.23538	1:150526225	NA	6.576e-06	NA	NA
D3_IMMUNEMECHANISMNAS	Other and unspecified disorders involving the immune mechanism, not elsewhere classified	1:150554375:C:G	rs145639662	3.27e-05	29.9278	7.2052	missense_variant	missense_variant	ADAMTSL4	0.753142	0.000166037	0	0.22771999999999998	1:150526851	NA	3.272e-05	NA	NA
D3_IMMUNEMECHANISMOTHER	Other disorders involving the immune mechanism, not elsewhere classified	1:150554375:C:G	rs145639662	5.2000000000000004e-05	25.6557	6.3403	missense_variant	missense_variant	ADAMTSL4	0.753142	0.000166037	0	0.22771999999999998	1:150526851	NA	5.2e-05	NA	NA
OPER_COLECTOMY	Colectomy operation	1:150558055:C:G	rs56055939	8.18e-05	-0.5619	0.1427	missense_variant	missense_variant	ADAMTSL4	0.986268	0.018375700000000002	116	4.253	1:150530531	0.4441	0.0001047	3.6275340914948337	NA
C3_OVARY	Malignant neoplasm of ovary	1:150560150:G:A	rs147697821	9.070000000000001e-05	8.1324	2.0776	missense_variant	missense_variant	ADAMTSL4	0.9652639999999999	0.00041101	2	0.14947	1:150532626	NA	8.207e-05	NA	NA
R18_SYMPTOMS_SIGNS_INVOLVI_URINARY_SYSTEM	Symptoms and signs involving the urinary system	1:150627373:C:T	rs78646592	5.5e-05	0.1912	0.0474	missense_variant	missense_variant	ENSA	0.987539	0.0220312	186	0.92205	1:150599849	0.1382	0.0001405	2.9928317187970808	NA
O15_GESTAT_OEDEM_PREINUR	Gestational [pregnancy-induced] oedema and proteinuria without hypertension	1:150648376:T:C	rs147746396	8.8e-06	9.5327	2.1447	missense_variant	missense_variant	GOLPH3L	0.998782	0.000710421	0	0.17224	1:150620852	NA	8.799e-06	NA	NA
E4_GOITREMULTINOD	Nontoxic multinodular goitre	1:150703341:GT:G	rs767590038	7.68e-05	2.0033	0.5066	pLoF	frameshift_variant	HORMAD1	0.8314	0.00101255	0	1000000.0	1:150675817	NA	7.681e-05	NA	NA
C3_OTHER_SKIN	Other malignant neoplasms of skin (=non-melanoma skin cancer)	1:150755063:G:A	rs2230061	1.21e-05	-0.0777	0.0177	missense_variant	missense_variant	CTSS	0.9986379999999999	0.351917	45578	0.98021	1:150727539	0.02615	0.002765	0.975776557562576	NA
C3_OTHER_SKIN_EXALLC	NA	1:150755063:G:A	rs2230061	2.45e-05	-0.0763	0.0181	missense_variant	missense_variant	CTSS	0.9986379999999999	0.351917	45578	0.98021	1:150727539	0.03258	0.003768	0.9368401858516507	NA
C3_SKIN	Malignant neoplasm of skin	1:150755063:G:A	rs2230061	1.27e-05	-0.0775	0.0177	missense_variant	missense_variant	CTSS	0.9986379999999999	0.351917	45578	0.98021	1:150727539	0.02804	0.002576	1.0368321506068465	NA
C3_SKIN_EXALLC	NA	1:150755063:G:A	rs2230061	2.57e-05	-0.076	0.0181	missense_variant	missense_variant	CTSS	0.9986379999999999	0.351917	45578	0.98021	1:150727539	0.0348	0.003529	0.9939275855866117	NA
J10_NASALPOLYP	Nasal polyp	1:150755063:G:A	rs2230061	3.86e-05	0.1254	0.0305	missense_variant	missense_variant	CTSS	0.9986379999999999	0.351917	45578	0.98021	1:150727539	0.007729	0.0403	-0.717181738843201	NA
L12_ACTINKERA	Actinic keratosis	1:150755063:G:A	rs2230061	4.09e-06	-0.1231	0.0267	missense_variant	missense_variant	CTSS	0.9986379999999999	0.351917	45578	0.98021	1:150727539	0.0006028	0.08908	-2.1696069647194065	NA
L12_NONIONRADISKIN	Skin changes due to chronic exposure to nonionizing radiation	1:150755063:G:A	rs2230061	3.16e-05	-0.1086	0.0261	missense_variant	missense_variant	CTSS	0.9986379999999999	0.351917	45578	0.98021	1:150727539	0.004368	0.06183	-1.1509166168021945	NA
K11_DISLIVOTH	Other diseases of liver	1:150817388:A:C	rs10305741	3.4200000000000005e-05	1.5234	0.3676	missense_variant	missense_variant	ARNT	0.985195	0.00292878	6	0.26511999999999997	1:150789864	0.8509	2.802e-05	4.482410392707028	NA
NAFLD	Nonalcoholic fatty liver disease	1:150817388:A:C	rs10305741	2.22e-05	2.8089	0.6622	missense_variant	missense_variant	ARNT	0.985195	0.00292878	6	0.26511999999999997	1:150789864	0.9067	1.835e-05	4.693827547141823	NA
K11_GIDISEASES	Gastrointestinal diseases	1:150964427:T:C	rs1045628	8.94e-06	0.0765	0.0172	missense_variant	missense_variant	CERS2	0.9911770000000001	0.0430199	734	1.0841	1:150936903	0.0005674	0.0004087	0.14248469374824005	NA
H7_OCUMUSCLE	Disorders of ocular muscles, binocular movement, accommodation and refraction	1:150968149:T:G	rs267738	2.3e-05	-0.1007	0.0238	missense_variant	missense_variant	CERS2	0.993668	0.192124	13832	0.9432299999999999	1:150940625	0.008132	0.003307	0.39076317505229813	NA
H7_REFRAACCOMMODIS	Disorders of refraction and accommodation	1:150968149:T:G	rs267738	1.75e-05	-0.1541	0.0359	missense_variant	missense_variant	CERS2	0.993668	0.192124	13832	0.9432299999999999	1:150940625	0.03781	0.0004808	1.8956422183678525	NA
H7_RETINALDISOTH	Other retinal disorders	1:150986360:A:G	rs267733	5.5799999999999994e-05	-0.0918	0.0228	missense_variant	missense_variant	ANXA9	0.991986	0.145878	8032	0.9051899999999999	1:150958836	0.1167	0.0003054	2.5822018233249677	NA
F5_TIC	Tic disorders	1:150988117:G:A	rs149528939	3.96e-05	4.8472	1.1794	missense_variant	missense_variant	ANXA9	0.957983	0.00577047	6	0.67081	1:150960593	0.9566	3.676e-05	4.4153548738218715	NA
KRA_PSY_TIC	Tic disorders	1:150988117:G:A	rs149528939	9.42e-05	4.1889	1.0727	missense_variant	missense_variant	ANXA9	0.957983	0.00577047	6	0.67081	1:150960593	0.952	8.756e-05	4.0363311954885805	NA
KRA_PSY_TIC_EXMORE	NA	1:150988117:G:A	rs149528939	4.4200000000000004e-05	4.7528	1.1636	missense_variant	missense_variant	ANXA9	0.957983	0.00577047	6	0.67081	1:150960593	0.9576	4.169e-05	4.361152242272057	NA
J10_CHRONTONSADEN	Chronic diseases of tonsils and adenoids	1:151038849:C:T	rs61751619	5.45e-05	-0.0751	0.0186	missense_variant	missense_variant	BNIPL	0.983118	0.117897	5226	0.80605	1:151011325	0.04763	0.0006662	1.8542759531564326	NA
J10_UPPERDIS	Other diseases of upper respiratory tract	1:151038849:C:T	rs61751619	4.57e-06	-0.0618	0.0135	missense_variant	missense_variant	BNIPL	0.983118	0.117897	5226	0.80605	1:151011325	0.01352	0.0001851	1.863570272852713	NA
R18_HAEMORRHAGE_RESPI_PASSA	Haemorrhage from respiratory passages	1:151043340:G:A	rs144320596	7.68e-05	1.0091	0.2552	missense_variant	missense_variant	BNIPL	0.995505	0.00231907	6	1.4301	1:151015816	NA	7.438e-05	NA	NA
C3_OTHER_SKIN	Other malignant neoplasms of skin (=non-melanoma skin cancer)	1:151043392:G:A	rs12068365	1.5399999999999998e-05	0.1485	0.0344	missense_variant	missense_variant	BNIPL	0.995138	0.06567719999999999	1734	0.9737399999999999	1:151015868	0.0007256	0.001304	-0.25458031734386255	NA
C3_OTHER_SKIN_EXALLC	NA	1:151043392:G:A	rs12068365	2.8999999999999997e-05	0.1456	0.0348	missense_variant	missense_variant	BNIPL	0.995138	0.06567719999999999	1734	0.9737399999999999	1:151015868	0.002012	0.001475	0.134835956069708	NA
C3_SKIN	Malignant neoplasm of skin	1:151043392:G:A	rs12068365	1.6e-05	0.1482	0.0344	missense_variant	missense_variant	BNIPL	0.995138	0.06567719999999999	1734	0.9737399999999999	1:151015868	0.0007318	0.001345	-0.2643298791878381	NA
C3_SKIN_EXALLC	NA	1:151043392:G:A	rs12068365	3.01e-05	0.1452	0.0348	missense_variant	missense_variant	BNIPL	0.995138	0.06567719999999999	1734	0.9737399999999999	1:151015868	0.002026	0.001516	0.12594023972822693	NA
M13_MONOARTHRITIS	Monoarthritis, not elsewhere classified	1:151043392:G:A	rs12068365	1.9699999999999998e-05	0.5707	0.1337	missense_variant	missense_variant	BNIPL	0.995138	0.06567719999999999	1734	0.9737399999999999	1:151015868	0.04667	0.0001205	2.5880507539742688	NA
C3_OTHER_SKIN	Other malignant neoplasms of skin (=non-melanoma skin cancer)	1:151090481:G:A	rs11204774	1.64e-05	0.14800000000000002	0.0344	missense_variant	missense_variant	GABPB2	0.9958309999999999	0.06561460000000001	1726	0.97901	1:151062957	0.001325	0.001053	0.09978750708734015	NA
C3_OTHER_SKIN_EXALLC	NA	1:151090481:G:A	rs11204774	3.0799999999999996e-05	0.1452	0.0348	missense_variant	missense_variant	GABPB2	0.9958309999999999	0.06561460000000001	1726	0.97901	1:151062957	0.003682	0.001172	0.49715617248592403	NA
C3_SKIN	Malignant neoplasm of skin	1:151090481:G:A	rs11204774	1.7100000000000002e-05	0.1477	0.0344	missense_variant	missense_variant	GABPB2	0.9958309999999999	0.06561460000000001	1726	0.97901	1:151062957	0.001336	0.001086	0.08997663288669872	NA
C3_SKIN_EXALLC	NA	1:151090481:G:A	rs11204774	3.19e-05	0.1447	0.0348	missense_variant	missense_variant	GABPB2	0.9958309999999999	0.06561460000000001	1726	0.97901	1:151062957	0.003707	0.001204	0.4883960991077579	NA
M13_MONOARTHRITIS	Monoarthritis, not elsewhere classified	1:151090481:G:A	rs11204774	2.8899999999999998e-05	0.5579999999999999	0.1334	missense_variant	missense_variant	GABPB2	0.9958309999999999	0.06561460000000001	1726	0.97901	1:151062957	0.04736	0.0001772	2.4269479761638313	NA
H7_RETINALDETACHOTH	Other, unspecified and serous retinal detachments	1:151135661:T:G	rs4971007	4.7e-05	0.4211	0.1035	missense_variant	missense_variant	SEMA6C	0.997452	0.7898430000000001	229500	0.9724299999999999	1:151108137	1.863e-05	0.0001528	-0.9139104993434285	NA
L12_CORNSANDCALLOS	Corns and callosities	1:151142531:G:A	rs35817752	7.780000000000001e-05	1.5773	0.3992	missense_variant	missense_variant	SEMA6C	0.992873	0.0051906999999999995	22	0.40806	1:151115007	0.01062	0.0004355	1.387136357401768	NA
M13_SACROILIITIS	Sacroiliitis, not elsewhere classified	1:151168266:C:T	rs138637165	2.54e-05	8.1091	1.9255	missense_variant	missense_variant	SCNM1	0.9491069999999999	0.000800244	4	0.052819000000000005	1:151140742	NA	2.065e-05	NA	NA
K11_GIDISEASES	Gastrointestinal diseases	1:151291201:G:GACA	rs145032688	5.47e-05	0.0619	0.0153	inframe_indel	inframe_insertion	ZNF687	0.987238	0.054941899999999995	1192	0.79674	1:151263677	0.002083	0.00169	0.09080256533407233	NA
E4_DM1	Type 1 diabetes	1:151316304:T:G	rs141886432	9.03e-05	0.5053	0.1291	missense_variant	missense_variant	PI4KB	0.998174	0.0082093	42	4.4244	1:151288780	0.3061	0.0001355	3.3539240343869103	NA
E4_DM1NOCOMP	Type 1 diabetes without complications	1:151316304:T:G	rs141886432	2.0300000000000002e-05	0.6103	0.1432	missense_variant	missense_variant	PI4KB	0.998174	0.0082093	42	4.4244	1:151288780	0.5929	1.317e-05	4.65339567538318	NA
J10_CHRONTONSADEN	Chronic diseases of tonsils and adenoids	1:151342811:G:C	rs2233854	2.49e-05	-0.0746	0.0177	missense_variant	missense_variant	RFX5	0.982844	0.133042	6694	0.75044	1:151315287	0.002095	0.003916	-0.27165865582878607	NA
G6_MONOLOWOTHUNS	Other and unspecified mononeuropathies of lower limb	1:151369787:C:T	rs41285000	5.24e-05	0.7394	0.1828	missense_variant	missense_variant	SELENBP1	0.967636	0.050181300000000005	952	1.4421	1:151342263	0.2674	8.2e-05	3.513347550542249	NA
K11_ACUTPANC	Acute pancreatitis	1:151401549:T:C	rs4603	1.3300000000000001e-05	0.1824	0.0419	missense_variant	missense_variant	PSMB4	0.996983	0.158296	9176	0.9048700000000001	1:151374025	0.0136	0.0007704	1.2468226342537394	NA
M13_SPONDYLOPATHY	Spondylopathies	1:151519105:C:T	rs144617400	5.720000000000001e-05	1.3931	0.3462	missense_variant	missense_variant	CGN	0.9728370000000001	0.00039467800000000003	0	0.41036000000000006	1:151491581	NA	5.724e-05	NA	NA
C3_OTHER_SKIN	Other malignant neoplasms of skin (=non-melanoma skin cancer)	1:151529951:C:T	rs34834099	3.04e-05	0.1542	0.037000000000000005	missense_variant	missense_variant	CGN	0.976203	0.056346400000000005	1226	0.9822799999999999	1:151502427	0.4286	3.456e-05	4.093478432898954	NA
C3_OTHER_SKIN_EXALLC	NA	1:151529951:C:T	rs34834099	3.34e-05	0.1558	0.0376	missense_variant	missense_variant	CGN	0.976203	0.056346400000000005	1226	0.9822799999999999	1:151502427	0.5035	3.096e-05	4.211198522878782	NA
C3_SKIN	Malignant neoplasm of skin	1:151529951:C:T	rs34834099	3.15e-05	0.1538	0.037000000000000005	missense_variant	missense_variant	CGN	0.976203	0.056346400000000005	1226	0.9822799999999999	1:151502427	0.4294	3.581e-05	4.078857719088327	NA
C3_SKIN_EXALLC	NA	1:151529951:C:T	rs34834099	3.4399999999999996e-05	0.1554	0.0375	missense_variant	missense_variant	CGN	0.976203	0.056346400000000005	1226	0.9822799999999999	1:151502427	0.5039	3.186e-05	4.199098586890656	NA
J10_BRONCHIOLITIS	Acute bronchiolitis	1:151530092:C:T	rs148329413	6.23e-05	2.3231	0.5802	missense_variant	missense_variant	CGN	0.9966	0.00334796	4	10.594000000000001	1:151502568	0.9727	6.143e-05	4.199598400555919	NA
N14_DYSPLACERVUT	Dysplasia of cervi uteri	1:151530490:C:G	rs144143337	6.02e-05	0.2207	0.055	missense_variant	missense_variant	CGN	0.9887030000000001	0.05789249999999999	1380	6.9953	1:151502966	0.115	0.0002519	2.6594696728554985	NA
C_DIFFICILE_ENTEROCOLITIS	Enterocolitis due to Clostridium difficile	1:151530595:G:A	rs138238589	8.590000000000001e-05	2.9026	0.7391	missense_variant	missense_variant	CGN	0.9896950000000001	0.00124119	0	0.099333	1:151503071	NA	8.483e-05	NA	NA
C3_TESTIS	Malignant neoplasm of testis	1:151569700:C:T	rs41310883	6.59e-05	2.3605	0.5915	missense_variant	missense_variant	TUFT1	0.995036	0.013481700000000001	82	0.9881700000000001	1:151542176	0.8531	4.547e-05	4.273274987751044	NA
C3_TESTIS_EXALLC	NA	1:151569700:C:T	rs41310883	6.27e-05	2.3719	0.5926	missense_variant	missense_variant	TUFT1	0.995036	0.013481700000000001	82	0.9881700000000001	1:151542176	0.8657	4.596e-05	4.274987397501042	NA
KRA_PSY_ANYMENTAL_SUICID_PREG_NERV	Any mental disorder, or suicide (or attempt), or psychic disorders complicating pregnancy, partum or puerperum or nerve system disorders	1:151612258:T:TGGC	rs567208173	9.13e-05	0.1416	0.0362	inframe_indel	inframe_insertion	SNX27	0.9830909999999999	0.0161818	110	4.3921	1:151584734	0.2597	0.0001669	3.192015612950056	NA
DM_RETINA_PROLIF	Proliferative diabetic retinopathy	1:151714614:C:T	rs200230999	4.16e-05	1.2597	0.3074	missense_variant	missense_variant	CELF3	0.975824	0.000920008	0	1000000.0	1:151687090	NA	3.908e-05	NA	NA
E4_DM2OPTH	Type 2 diabetes with ophthalmic complications	1:151714614:C:T	rs200230999	3.71e-05	2.9064	0.7046	missense_variant	missense_variant	CELF3	0.975824	0.000920008	0	1000000.0	1:151687090	NA	3.538e-05	NA	NA
H7_RETINOPATHYDIAB	Diabetic retinopathy	1:151714614:C:T	rs200230999	2.9100000000000003e-05	2.0197	0.4832	missense_variant	missense_variant	CELF3	0.975824	0.000920008	0	1000000.0	1:151687090	NA	2.738e-05	NA	NA
I9_ANGINA	Angina pectoris	1:151763100:T:C	rs7007	0.0001	-0.0773	0.0199	missense_variant	missense_variant	MRPL9	0.996877	0.17660599999999999	11500	1.2802	1:151735576	0.185	0.0003137	2.7706572097052686	NA
I9_IHD	Ischaemic heart disease, wide definition	1:151763100:T:C	rs7007	2.5e-05	-0.0665	0.0158	missense_variant	missense_variant	MRPL9	0.996877	0.17660599999999999	11500	1.2802	1:151735576	0.156	8.9e-05	3.243734591709549	NA
I9_UAP	Unstable angina pectoris	1:151830973:G:T	rs80223568	1.67e-05	0.1143	0.0266	missense_variant	intron_variant	RORC	0.984642	0.23636	20890	0.74571	1:151803449	0.001815	0.01586	-0.9414265536094536	NA
I9_AVBLOCK	AV-block	1:151848255:C:T	rs199853939	2.22e-05	2.4452	0.5765	missense_variant	missense_variant	THEM5	0.9966659999999999	0.00115409	0	15.130999999999998	1:151820731	NA	2.22e-05	NA	NA
L12_ERYTH_NAS	Other and unspecified erythematous conditions	1:151848255:C:T	rs199853939	5.8099999999999996e-05	6.7635	1.6822	missense_variant	missense_variant	THEM5	0.9966659999999999	0.00115409	0	15.130999999999998	1:151820731	NA	5.807e-05	NA	NA
RESPIRATORYINSUFF	Respiratory insufficiency	1:151895181:G:C	rs144257719	3.14e-05	2.4419999999999997	0.5866	missense_variant	missense_variant	THEM4	0.9453219999999999	0.00365009	12	0.37183	1:151867657	0.8998	2.637e-05	4.533035859036113	NA
F5_SOMATOFORM	Somatoform disorder	1:152109208:TTCTG:T	rs761331359	5.18e-05	3.5541	0.8781	pLoF	frameshift_variant	TCHH	0.9024700000000001	0.000552549	2	0.55983	1:152081684	NA	4.467e-05	NA	NA
L12_PILONIDALCYST	Pilonidal cyst	1:152110849:A:T	rs11803731	4.73e-05	0.1936	0.0476	missense_variant	missense_variant	TCHH	0.998724	0.289509	31182	1.4589	1:152083325	0.0001508	0.3491	-3.3645485072804235	NA
H7_OCUPAIN	Ocular pain	1:152218540:C:G	rs202100341	9.97e-05	6.9656	1.79	missense_variant	missense_variant	HRNR	0.9638700000000001	0.000470892	0	3.6333	1:152191016	NA	9.965e-05	NA	NA
Q17_CONGEN_DEFORMITI_HIP	Congenital deformities of hip	1:152218928:C:T	rs142336181	7.57e-05	2.9027	0.7334	missense_variant	missense_variant	HRNR	0.711432	0.0118676	82	1.1625	1:152191404	0.8268	5.159e-05	4.204834940081942	NA
Z21_EXAM_OBSER_OTH_REASO	Examination and observation for other reasons	1:152219864:A:G	rs147424771	1.94e-06	1.2577	0.2642	missense_variant	missense_variant	HRNR	0.934572	0.000941784	0	4.2894	1:152192340	NA	1.923e-06	NA	NA
FG_DISVEINLYMPH	Diseases of veins, lymphatic vessels and lymph nodes, not elsewhere classified (FINNGEN)	1:152220073:T:G	rs12145941	4.92e-05	0.1359	0.0335	missense_variant	missense_variant	HRNR	0.989316	0.0420182	652	0.45305	1:152192549	0.1838	0.0001292	3.153082993391027	NA
I9_DISVEINLYMPH	Diseases of veins, lymphatic vessels and lymph nodes, not elsewhere classified	1:152220073:T:G	rs12145941	4.92e-05	0.1155	0.0284	missense_variant	missense_variant	HRNR	0.989316	0.0420182	652	0.45305	1:152192549	0.4954	5.66e-05	3.9421395710615466	NA
I9_PHLETHROM	Phlebitis and thrombophlebitis (not including DVT)	1:152220073:T:G	rs12145941	7.65e-06	0.3275	0.0732	missense_variant	missense_variant	HRNR	0.989316	0.0420182	652	0.45305	1:152192549	0.01567	7.742e-05	2.306215829485654	NA
H7_IRIDONAS	Other and unspecified iridocyclitis	1:152303484:T:A	rs144046718	8.13e-05	21.7305	5.5147	missense_variant	missense_variant	FLG	0.852033	0.000253138	0	0.35105	1:152275960	NA	7.786e-05	NA	NA
I9_CVD	Cardiovascular diseases	1:152304253:T:A	rs143702886	3.3799999999999995e-05	0.1807	0.0436	missense_variant	missense_variant	FLG	0.9937600000000001	0.00954032	50	405.6	1:152276729	0.8993	2.38e-05	4.577327636356948	NA
M13_PANNICULITIS	Panniculitis affecting regions of neck and back	1:152304253:T:A	rs143702886	9.87e-05	1.4226	0.3654	missense_variant	missense_variant	FLG	0.9937600000000001	0.00954032	50	405.6	1:152276729	0.0007466	0.002404	-0.5078464777404161	NA
Z21_MEDICAL_OBSER_EVALU_SUSPECTED_DISEA_CONDI	Medical observation and evaluation for suspected diseases and conditions	1:152304253:T:A	rs143702886	3.0799999999999996e-05	0.2299	0.0552	missense_variant	missense_variant	FLG	0.9937600000000001	0.00954032	50	405.6	1:152276729	0.6704	1.927e-05	4.541452290966767	NA
L12_ATOPIC	Atopic dermatitis	1:152304624:C:T	rs139262132	3.43e-05	-0.2631	0.0635	missense_variant	missense_variant	FLG	0.9781200000000001	0.0274886	292	6.1949	1:152277100	0.7301	1.561e-05	4.66997944537837	NA
H7_CATARACTOTHER	Other cataract	1:152305366:T:C	rs74925349	6.92e-05	1.9071	0.4793	missense_variant	missense_variant	FLG	0.731408	0.000549827	0	0.28568000000000005	1:152277842	NA	6.893e-05	NA	NA
H7_EYEOTH	Other disorders of eye and adnexa	1:152305366:T:C	rs74925349	2.5300000000000002e-05	4.8194	1.1443	missense_variant	missense_variant	FLG	0.731408	0.000549827	0	0.28568000000000005	1:152277842	NA	2.394e-05	NA	NA
ATOPIC_STRICT	Atopic dermatitis, strict definition	1:152307547:G:A	rs138726443	1.46e-14	1.1538	0.15	LC	stop_gained	FLG	0.989584	0.00736551	16	1.5425	1:152280023	0.000112	8.799e-13	8.104784704969967	0.906349545077737
ATOPIC_STRICT_REIMB	Atopic dermatitis, strict definition with reimbursement	1:152307547:G:A	rs138726443	1.87e-14	1.1204	0.1463	LC	stop_gained	FLG	0.989584	0.00736551	16	1.5425	1:152280023	0.000157	9.942e-13	8.198425893606254	0.891838105168336
CHILDHOOD_ALLERGY	Childhood allergy (age < 16)	1:152307547:G:A	rs138726443	7.37e-05	0.8501	0.2144	LC	stop_gained	FLG	0.989584	0.00736551	16	1.5425	1:152280023	0.8906	7.113e-05	4.097629882097354	NA
K11_HEPFAIL	Hepatic failure, not elsewhere classified	1:152307547:G:A	rs138726443	1.18e-05	2.4868	0.5675	LC	stop_gained	FLG	0.989584	0.00736551	16	1.5425	1:152280023	0.9159	1.039e-05	4.945232511461147	NA
L12_ATOPIC	Atopic dermatitis	1:152307547:G:A	rs138726443	3.4700000000000004e-15	1.0228	0.1299	LC	stop_gained	FLG	0.989584	0.00736551	16	1.5425	1:152280023	0.0003139	1.305e-13	9.381180804025743	0.893659699505984
L12_DERMATITISECZEMA	Dermatitis and eczema	1:152307547:G:A	rs138726443	1.2699999999999999e-07	0.3911	0.07400000000000001	LC	stop_gained	FLG	0.989584	0.00736551	16	1.5425	1:152280023	0.006878	5.696e-07	4.081892190857195	NA
I9_CVD	Cardiovascular diseases	1:152307598:G:A	rs140376327	9.25e-05	0.1687	0.0431	missense_variant	missense_variant	FLG	0.995742	0.00979346	30	40.548	1:152280074	0.8239	9.151e-05	3.9544059475069053	NA
Z21_MEDICAL_OBSER_EVALU_SUSPECTED_DISEA_CONDI	Medical observation and evaluation for suspected diseases and conditions	1:152307598:G:A	rs140376327	7.36e-05	0.2161	0.0545	missense_variant	missense_variant	FLG	0.995742	0.00979346	30	40.548	1:152280074	0.6968	5.601e-05	4.094842569330866	NA
K11_OESULC	Ulcer of oesophagus	1:152307798:G:T	rs151254510	8.22e-05	6.265	1.591	missense_variant	missense_variant	FLG	0.838987	0.00047905800000000003	0	0.21281999999999998	1:152280274	NA	8.22e-05	NA	NA
H7_PARASTRA6	Sixth [abducent] nerve palsy	1:152309145:T:C	rs34806697	9.13e-05	-0.5328	0.1362	missense_variant	missense_variant	FLG	0.989569	0.10900499999999999	4356	1.1299	1:152281621	0.1752	0.000236	2.8706220988619555	NA
H8_PERFORATION	Perforation of tympanic membrane	1:152309248:G:T	rs149817134	9.499999999999999e-05	0.772	0.1978	missense_variant	missense_variant	FLG	0.9872059999999999	0.0128638	62	0.86346	1:152281724	0.1849	0.0001652	3.0489268681748096	NA
C3_COLORECTAL	Colorectal cancer	1:152310208:G:A	rs151103850	1.2e-05	0.2833	0.0647	missense_variant	missense_variant	FLG	0.994025	0.0550154	1132	1.2879	1:152282684	0.4019	1.428e-05	4.449389798751879	NA
C3_COLORECTAL_EXALLC	NA	1:152310208:G:A	rs151103850	6.06e-06	0.2967	0.0656	missense_variant	missense_variant	FLG	0.994025	0.0550154	1132	1.2879	1:152282684	0.4162	6.635e-06	4.797461148675154	NA
I9_VTE	Venous thromboembolism	1:152312459:C:G	rs745516434	7.809999999999999e-05	2.134	0.5402	missense_variant	missense_variant	FLG	0.8583430000000001	0.00046817	0	1000000.0	1:152284935	NA	7.813e-05	NA	NA
GOUT_NOS	Gout, unspecified	1:152312472:G:A	rs72698904	9.42e-05	0.7262	0.18600000000000003	missense_variant	missense_variant	FLG	0.980599	0.012270399999999999	40	4.1422	1:152284948	0.6858	6.573e-05	4.018433848498558	NA
ALLERG_ASTHMA	Allergic asthma (mode)	1:152312600:CACTG:C	rs138381300	4.09e-05	0.4413	0.1076	LC	frameshift_variant	FLG	0.9064260000000001	0.0134898	86	0.74062	1:152285076	0.01691	0.0002242	1.8775079993387873	NA
ALLERG_ASTHMA_EXMORE	NA	1:152312600:CACTG:C	rs138381300	3.75e-05	0.4451	0.10800000000000001	LC	frameshift_variant	FLG	0.9064260000000001	0.0134898	86	0.74062	1:152285076	0.01687	0.000207	1.9111447371322074	NA
ASTHMA_ALLERG	Asthma and allergy	1:152312600:CACTG:C	rs138381300	2.8300000000000003e-05	0.6736	0.1609	LC	frameshift_variant	FLG	0.9064260000000001	0.0134898	86	0.74062	1:152285076	0.01165	0.0002042	1.7562701876111464	NA
ASTHMA_ALLERG_EXMORE	NA	1:152312600:CACTG:C	rs138381300	2.75e-05	0.6761	0.1612	LC	frameshift_variant	FLG	0.9064260000000001	0.0134898	86	0.74062	1:152285076	0.01177	0.0001983	1.773453748638132	NA
ASTHMA_CHILD	Childhood asthma (age<16)	1:152312600:CACTG:C	rs138381300	5.44e-05	0.5749	0.1424	LC	frameshift_variant	FLG	0.9064260000000001	0.0134898	86	0.74062	1:152285076	0.2559	9.453e-05	3.4325006279935235	NA
ASTHMA_CHILD_EXMORE	NA	1:152312600:CACTG:C	rs138381300	5.610000000000001e-05	0.5729	0.1422	LC	frameshift_variant	FLG	0.9064260000000001	0.0134898	86	0.74062	1:152285076	0.2561	9.752e-05	3.4193158858581043	NA
ATOPIC_STRICT	Atopic dermatitis, strict definition	1:152312600:CACTG:C	rs138381300	2.52e-22	1.1036	0.1136	LC	frameshift_variant	FLG	0.9064260000000001	0.0134898	86	0.74062	1:152285076	0.000612	2.553e-20	16.37970060734131	0.999999999999722
ATOPIC_STRICT_REIMB	Atopic dermatitis, strict definition with reimbursement	1:152312600:CACTG:C	rs138381300	8.09e-22	1.0643	0.1109	LC	frameshift_variant	FLG	0.9064260000000001	0.0134898	86	0.74062	1:152285076	0.0006456	7.399e-20	15.940790494392331	0.999999999999478
CHILDHOOD_ALLERGY	Childhood allergy (age < 16)	1:152312600:CACTG:C	rs138381300	1.09e-06	0.7559999999999999	0.1551	LC	frameshift_variant	FLG	0.9064260000000001	0.0134898	86	0.74062	1:152285076	0.3566	1.409e-06	5.40327034572998	NA
L12_ATOPIC	Atopic dermatitis	1:152312600:CACTG:C	rs138381300	1.36e-21	0.9411	0.0986	LC	frameshift_variant	FLG	0.9064260000000001	0.0134898	86	0.74062	1:152285076	0.001563	6.114e-20	16.407633543629117	0.999999999981814
L12_DERMATITISECZEMA	Dermatitis and eczema	1:152312600:CACTG:C	rs138381300	1.5e-08	0.3184	0.0562	LC	frameshift_variant	FLG	0.9064260000000001	0.0134898	86	0.74062	1:152285076	0.002897	1.877e-07	4.1884842225824155	NA
ATOPIC_STRICT	Atopic dermatitis, strict definition	1:152313385:G:A	rs61816761	1.3e-10	1.6454	0.256	LC	stop_gained	FLG	0.9493370000000001	0.00285801	0	0.10199	1:152285861	NA	1.28e-10	NA	0.976009003714493
ATOPIC_STRICT_REIMB	Atopic dermatitis, strict definition with reimbursement	1:152313385:G:A	rs61816761	4.22e-10	1.5424	0.247	LC	stop_gained	FLG	0.9493370000000001	0.00285801	0	0.10199	1:152285861	NA	4.148e-10	NA	0.842860655670284
L12_ATOPIC	Atopic dermatitis	1:152313385:G:A	rs61816761	2.21e-09	1.2865	0.2151	LC	stop_gained	FLG	0.9493370000000001	0.00285801	0	0.10199	1:152285861	NA	2.168e-09	NA	0.489532857752789
L12_DERMATITISECZEMA	Dermatitis and eczema	1:152313385:G:A	rs61816761	9.470000000000001e-05	0.4839	0.124	LC	stop_gained	FLG	0.9493370000000001	0.00285801	0	0.10199	1:152285861	NA	9.146e-05	NA	NA
J10_INFLUENZA	All influenza	1:152352906:G:C	rs140553142	6.330000000000001e-05	1.038	0.2595	missense_variant	missense_variant	FLG2	0.9485959999999999	0.00308665	2	1.793	1:152325382	NA	6.33e-05	NA	NA
N14_FITUB	Female infertility, tubal origin	1:152356405:T:C	rs781146498	9.990000000000002e-05	3.5832	0.9209999999999999	missense_variant	missense_variant	FLG2	0.970016	0.00182369	10	52.349	1:152328881	0.9322	8.625e-05	4.033749994851255	NA
ST19_OTHER_SPECIFE_INJURI_HIP_THIGH1	Other and specified injuries of hip and thigh	1:152357376:C:T	rs6587667	3.52e-05	2.7714	0.67	missense_variant	missense_variant	FLG2	0.99225	0.010090100000000001	34	0.47289	1:152329852	0.8906	2.716e-05	4.51575292518674	NA
L12_OTHERSKINSUBCUTIS	Other disorders of skin and subcutaneous tissue	1:152409644:C:T	rs3829868	5.13e-05	0.0929	0.0229	missense_variant	missense_variant	CRNN	0.9936969999999999	0.13783	7204	0.86672	1:152382120	0.001348	0.01033	-0.8844104293203195	NA
K11_HERING	Inguinal hernia	1:152676218:C:G	rs745978327	8.01e-05	-0.6695	0.1698	missense_variant	missense_variant	LCE2C	0.968091	0.00182913	0	26.235	1:152648694	NA	8.176e-05	NA	NA
K11_HERNIA	Hernia	1:152676218:C:G	rs745978327	4.53e-06	-0.6233	0.1359	missense_variant	missense_variant	LCE2C	0.968091	0.00182913	0	26.235	1:152648694	NA	4.685e-06	NA	NA
M13_SOFTOVERUSE	Soft tissue disorders related to use, overuse and pressure	1:152709319:GGCAGTGGCCA:G	rs763134811	9.97e-05	4.5807	1.1772	LC	frameshift_variant	LCE4A	0.746413	0.000209588	0	0.81666	1:152681795	NA	9.972e-05	NA	NA
M13_TROCHANTERICBURSITIS	Trochanteric bursitis	1:152709319:GGCAGTGGCCA:G	rs763134811	1.7100000000000002e-05	8.0501	1.8721	LC	frameshift_variant	LCE4A	0.746413	0.000209588	0	0.81666	1:152681795	NA	1.708e-05	NA	NA
L12_PYOGENGRANUL	Pyogenic granuloma	1:152759630:A:T	rs17612167	4.83e-05	0.5621	0.1383	missense_variant	missense_variant	KPRP	0.9924790000000001	0.234621	20530	1.019	1:152732106	0.3874	1.552e-05	4.397267899460922	NA
Z21_PERSONS_ENCOUNTERI_HEALTH_SERVI_OTH_CIRCUMSTANC2	Persons encountering health services in other circumstances	1:152760506:C:G	rs778032508	3.2200000000000003e-05	2.2680000000000002	0.5455	missense_variant	missense_variant	KPRP	0.947852	0.00046817	0	1.0354	1:152732982	NA	3.218e-05	NA	NA
M13_POLYMYALGIA	Polymyalgia rheumatica	1:152760886:A:G	rs773777556	3.929999999999999e-05	3.5197	0.856	missense_variant	missense_variant	KPRP	0.803313	0.00136368	2	1000000.0	1:152733362	NA	3.9e-05	NA	NA
L12_PYOGENGRANUL	Pyogenic granuloma	1:152776615:C:T	rs41268480	2.5e-06	0.7145	0.1518	missense_variant	missense_variant	LCE1F	0.9862139999999999	0.195363	14230	0.9204700000000001	1:152749091	0.5568	1.324e-07	6.623811241498824	NA
I9_ICH	Intracerebral haemmorrhage	1:152787630:G:A	rs56313719	3.41e-05	-0.3019	0.0729	missense_variant	missense_variant	LCE1E	0.9853709999999999	0.0912577	3172	0.78323	1:152760106	0.07174	0.0002233	2.5068726492685096	NA
L12_PYOGENGRANUL	Pyogenic granuloma	1:152787630:G:A	rs56313719	1.3699999999999998e-05	0.9212	0.2118	missense_variant	missense_variant	LCE1E	0.9853709999999999	0.0912577	3172	0.78323	1:152760106	0.7368	9.093e-07	5.908642426101508	NA
K11_DISOESINOTH	Disorders of oesophagus in diseases classified elsewhere	1:152985356:C:A	rs1611762	7.41e-05	-0.4326	0.1092	missense_variant	missense_variant	SPRR1A	0.9998049999999999	0.508313	95528	0.9345100000000001	1:152957832	0.0001283	0.2422	-3.275947482432105	NA
K11_DISOESINOTH	Disorders of oesophagus in diseases classified elsewhere	1:152985411:G:A	rs1611764	7.03e-05	-0.4336	0.1091	missense_variant	missense_variant	SPRR1A	0.9998299999999999	0.508724	95840	0.92045	1:152957887	0.0001179	0.2328	-3.295469170882762	NA
J10_COLD	Acute nasopharyngitis(common cold)	1:153032465:CTGCCACCCCAAGGTGCCTGAGCCCTGCCACCCCAAAGTGCCCGAGCCCTGCCAGCCCAAGGTTCCAGAGCCA:C	NA	8.290000000000001e-05	0.6326	0.1607	pLoF	inframe_deletion	SPRR1B	0.943586	0.012436399999999998	76	0.7379399999999999	1:153004941	0.8989	7.357e-05	4.087010624385056	NA
ATOPIC_STRICT	Atopic dermatitis, strict definition	1:153112553:G:T	rs74133286	2.23e-05	0.4098	0.0967	missense_variant	missense_variant	SPRR2F	0.996392	0.0150005	64	2.5034	1:153085029	0.0158	9.924e-05	2.201970331354251	NA
ATOPIC_STRICT_REIMB	Atopic dermatitis, strict definition with reimbursement	1:153112553:G:T	rs74133286	2.55e-05	0.3989	0.0948	missense_variant	missense_variant	SPRR2F	0.996392	0.0150005	64	2.5034	1:153085029	0.01492	0.000112	2.1245508004664684	NA
L12_ATOPIC	Atopic dermatitis	1:153112553:G:T	rs74133286	1.11e-05	0.3737	0.085	missense_variant	missense_variant	SPRR2F	0.996392	0.0150005	64	2.5034	1:153085029	0.02582	3.937e-05	2.816790823140172	NA
L12_FOLLICULARNAS	Other and unspecified follicular disorders	1:153112553:G:T	rs74133286	4.1200000000000005e-05	1.4569999999999999	0.3553	missense_variant	missense_variant	SPRR2F	0.996392	0.0150005	64	2.5034	1:153085029	0.7925	2.873e-05	4.440663644897842	NA
G6_PARKINSON_EXMORE	NA	1:153261823:G:A	rs201890491	6.39e-05	5.0251	1.2570000000000001	missense_variant	missense_variant	LOR	0.8857860000000001	0.000391956	0	0.17956	1:153234299	NA	6.394e-05	NA	NA
PDSTRICT	Parkinson's disease, strict definition	1:153261823:G:A	rs201890491	8.93e-05	4.9331	1.2591	missense_variant	missense_variant	LOR	0.8857860000000001	0.000391956	0	0.17956	1:153234299	NA	7.975e-05	NA	NA
PDSTRICT_EXMORE	NA	1:153261823:G:A	rs201890491	5.15e-05	5.2111	1.2871	missense_variant	missense_variant	LOR	0.8857860000000001	0.000391956	0	0.17956	1:153234299	NA	5.152e-05	NA	NA
CD2_BENIGN_OVARY	Benign neoplasm of ovary	1:153341714:C:T	rs201397230	2.48e-06	1.6012	0.34	missense_variant	missense_variant	PGLYRP4	0.989151	0.00234902	2	1000000.0	1:153314190	NA	2.384e-06	NA	NA
CD2_BENIGN_OVARY_EXALLC	NA	1:153341714:C:T	rs201397230	3.41e-06	1.5571	0.3353	missense_variant	missense_variant	PGLYRP4	0.989151	0.00234902	2	1000000.0	1:153314190	NA	3.282e-06	NA	NA
D3_IMMUDEFANTIBODY	Immunodeficiency with predominantly antibody defects	1:153347896:T:G	rs3006458	8.06e-05	-0.5111	0.1296	missense_variant	missense_variant	PGLYRP4	0.9994040000000001	0.874223	280826	1.0306	1:153320372	9.08e-05	0.0004115	-0.6562839910272035	NA
L12_ATOPIC	Atopic dermatitis	1:153458930:C:G	rs3014837	3.91e-05	-0.2245	0.0546	missense_variant	missense_variant	S100A7	0.989509	0.9618690000000001	339940	1.0207	1:153431406	8.437e-05	0.0002467	-0.46598110038253	NA
R18_FEVER_OTHER_UNKNO_ORIGIN	Fever of other and unknown origin	1:153615332:TTGA:T	rs768502510	4.4e-05	0.5818	0.1424	inframe_indel	inframe_deletion	S100A14	0.955784	0.0040611	12	1.7397	1:153587808	0.1052	8.355e-05	3.1000692855883103	NA
ALLERG_ASTHMA	Allergic asthma (mode)	1:153778488:G:C	rs189944468	7.91e-05	-0.359	0.091	missense_variant	missense_variant	SLC27A3	0.9859450000000001	0.0182232	140	24.906	1:153750964	0.2503	0.0001397	3.253264443494041	NA
ALLERG_ASTHMA_EXMORE	NA	1:153778488:G:C	rs189944468	8.340000000000001e-05	-0.3593	0.0913	missense_variant	missense_variant	SLC27A3	0.9859450000000001	0.0182232	140	24.906	1:153750964	0.2569	0.0001447	3.2492955731473088	NA
H8_CONSENHEARINGLOSS	Conductive and sensorineural hearing loss	1:153778488:G:C	rs189944468	8.12e-06	-0.225	0.0504	missense_variant	missense_variant	SLC27A3	0.9859450000000001	0.0182232	140	24.906	1:153750964	0.4213	1.119e-05	4.575761372598498	NA
H8_EAR	Diseases of the ear and mastoid process	1:153778488:G:C	rs189944468	2.7e-06	-0.1557	0.0332	missense_variant	missense_variant	SLC27A3	0.9859450000000001	0.0182232	140	24.906	1:153750964	0.2681	5.063e-06	4.723888886596039	NA
H8_HL_SEN_NAS	Sensorineural hearing loss	1:153778488:G:C	rs189944468	2.54e-05	-0.2208	0.0524	missense_variant	missense_variant	SLC27A3	0.9859450000000001	0.0182232	140	24.906	1:153750964	0.5028	3.109e-05	4.208774546970728	NA
[truncated: 43,115 more rows]
